# Supplementary material for: Mtfp1 ablation enhances mitochondrial respiration and protects against hepatic steatosis
Source: Nat Commun. 2023 Dec 20;14:8474. doi: 10.1038/s41467-023-44143-9 (PMC10733382; doi:10.1038/s41467-023-44143-9)
Supplement: Supplementary file 4 — Supplementary Data 1 [file 41467_2023_44143_MOESM4_ESM.xlsx]

## Sheet: Description
Supplemental Dataset 1 - RNAseq
Supplemental Dataset 1 - Bulk RNAseq complete datasets for Control and LMKO mice fed a Normal Chow Diet (NCD) or High Fat Diet (HFD) for 16 weeks

## Sheet: KO-NCD v Control-NCD complete
Id	Name	baseMean	FC	log2FoldChange	stat	pvalue	padj	dispGeneEst	dispFit	dispMAP	dispersion	betaConv	maxCooks	outlier
ENSMUSG00000000001	Gnai3	9126.01	0.972	-0.041	-0.444	0.656824	1	0.00654851	0.0131486	0.00809849	0.00809849	TRUE	NA	NA
ENSMUSG00000000003	Pbsn	0	NA	NA	NA	NA	1	NA	NA	NA	NA	NA	NA	NA
ENSMUSG00000000028	Cdc45	120.29	0.795	-0.33	-1.301	0.193301	1	0.0484073	0.0574455	0.0517224	0.0517224	TRUE	NA	NA
ENSMUSG00000000037	Scml2	2.36	1.094	0.129	0.065	0.948422	1	4.57463	2.29904	3.44193	3.44193	TRUE	NA	NA
ENSMUSG00000000049	Apoh	127702	0.988	-0.018	-0.274	0.784356	1	0.00243398	0.0125992	0.00409591	0.00409591	TRUE	NA	NA
ENSMUSG00000000056	Narf	4756.38	0.954	-0.069	-0.742	0.457902	1	0.00602755	0.0136922	0.0079667	0.0079667	TRUE	NA	NA
ENSMUSG00000000058	Cav2	489.34	0.948	-0.077	-0.465	0.642082	1	0.0244801	0.0235917	0.024215	0.024215	TRUE	NA	NA
ENSMUSG00000000078	Klf6	966.23	1.002	0.002	0.012	0.990398	1	0.0508044	0.0181454	0.0383609	0.0383609	TRUE	NA	NA
ENSMUSG00000000085	Scmh1	613.53	1.011	0.015	0.148	0.88259	1	0.00477412	0.021358	0.00872109	0.00872109	TRUE	NA	NA
ENSMUSG00000000088	Cox5a	6330.97	1.139	0.188	1.605	0.108562	1	0.0129721	0.0134098	0.0130396	0.0130396	TRUE	NA	NA
ENSMUSG00000000093	Tbx2	190.62	1.128	0.174	0.87	0.384193	1	0.0299987	0.0408844	0.0332866	0.0332866	TRUE	NA	NA
ENSMUSG00000000094	Tbx4	2.87	0.316	-1.664	-1.115	0.264792	1	1.62809	1.89211	1.74734	1.74734	TRUE	NA	NA
ENSMUSG00000000103	Zfy2	0.12	1	0	0	1	1	1e-08	44.467	16	16	TRUE	NA	NA
ENSMUSG00000000120	Ngfr	398	0.985	-0.021	-0.166	0.867864	1	0.00818193	0.0261243	0.0132966	0.0132966	TRUE	NA	NA
ENSMUSG00000000125	Wnt3	0.82	0.565	-0.823	-0.242	0.809117	1	16	6.61349	9.24782	9.24782	TRUE	NA	NA
ENSMUSG00000000126	Wnt9a	64.32	1.325	0.406	1.361	0.173496	1	0.0527456	0.0965089	0.0666245	0.0666245	TRUE	NA	NA
ENSMUSG00000000127	Fer	674.69	0.934	-0.098	-0.688	0.491689	1	0.0158152	0.0205602	0.0179072	0.0179072	TRUE	NA	NA
ENSMUSG00000000131	Xpo6	2634.04	1.027	0.039	0.622	0.534063	1	0.00111155	0.0146069	0.0032978	0.0032978	TRUE	NA	NA
ENSMUSG00000000134	Tfe3	1892.76	1.012	0.018	0.213	0.831262	1	0.00352055	0.0154098	0.00610521	0.00610521	TRUE	NA	NA
ENSMUSG00000000142	Axin2	583.79	0.928	-0.108	-0.479	0.632034	1	0.0615575	0.0218065	0.0470615	0.0470615	TRUE	NA	NA
ENSMUSG00000000148	Brat1	764.58	1	0.001	0.006	0.995445	1	0.00697624	0.0196193	0.010075	0.010075	TRUE	NA	NA
ENSMUSG00000000149	Gna12	1252.11	1.381	0.466	2.595	0.00945579	0.644423	0.0343602	0.0168694	0.0300112	0.0300112	TRUE	NA	NA
ENSMUSG00000000154	Slc22a18	6100.06	0.992	-0.011	-0.13	0.89669	1	0.0050371	0.0134421	0.00680866	0.00680866	TRUE	NA	NA
ENSMUSG00000000157	Itgb2l	0	NA	NA	NA	NA	1	NA	NA	NA	NA	NA	NA	NA
ENSMUSG00000000159	Igsf5	2184.2	0.987	-0.019	-0.212	0.832018	1	0.00533972	0.0150291	0.00745686	0.00745686	TRUE	NA	NA
ENSMUSG00000000167	Pih1d2	44.68	1.273	0.349	0.968	0.333095	1	0.0813986	0.133415	0.0979799	0.0979799	TRUE	NA	NA
ENSMUSG00000000168	Dlat	5351.29	1.101	0.139	1.035	0.300494	1	0.0178385	0.0135659	0.0170069	0.0170069	TRUE	NA	NA
ENSMUSG00000000171	Sdhd	14566.3	1.077	0.107	1.39	0.164443	1	0.00381692	0.0129276	0.00560056	0.00560056	TRUE	NA	NA
ENSMUSG00000000182	Fgf23	0.59	0.391	-1.354	-0.363	0.716413	1	16	9.18624	11.6999	11.6999	TRUE	NA	NA
ENSMUSG00000000183	Fgf6	0.06	1	0	0	1	1	1e-08	87.9886	16	16	TRUE	NA	NA
ENSMUSG00000000184	Ccnd2	563.56	1.038	0.054	0.427	0.669112	1	0.00995426	0.0221385	0.0131784	0.0131784	TRUE	NA	NA
ENSMUSG00000000194	Gpr107	1706.64	0.998	-0.003	-0.045	0.964123	1	0.00222162	0.0157209	0.0049605	0.0049605	TRUE	NA	NA
ENSMUSG00000000197	Nalcn	1.66	0.839	-0.254	-0.148	0.882011	1	1.60616	3.26679	2.44252	2.44252	TRUE	NA	NA
ENSMUSG00000000202	Btbd17	0	NA	NA	NA	NA	1	NA	NA	NA	NA	NA	NA	NA
ENSMUSG00000000204	Slfn4	25.49	0.951	-0.073	-0.154	0.87746	1	0.136343	0.224355	0.163903	0.163903	TRUE	NA	NA
ENSMUSG00000000214	Th	0	NA	NA	NA	NA	1	NA	NA	NA	NA	NA	NA	NA
ENSMUSG00000000215	Ins2	0.12	0.375	-1.414	-0.327	0.743643	1	1e-08	44.8404	16	16	TRUE	NA	NA
ENSMUSG00000000216	Scnn1g	3.77	0.114	-3.139	-1.538	0.124104	1	4.63134	1.44541	2.66195	2.66195	TRUE	NA	NA
ENSMUSG00000000223	Drp2	0.69	1.065	0.09	0.022	0.98278	1	16	7.86557	15.6563	15.6563	TRUE	NA	NA
ENSMUSG00000000244	Tspan32	32.31	1.188	0.248	0.457	0.647657	1	0.284106	0.179676	0.250862	0.250862	TRUE	NA	NA
ENSMUSG00000000247	Lhx2	224.49	1.009	0.012	0.061	0.950963	1	0.0313203	0.0366105	0.0329325	0.0329325	TRUE	NA	NA
ENSMUSG00000000248	Clec2g	21.07	0.663	-0.594	-1.032	0.302203	1	0.26674	0.268825	0.267589	0.267589	TRUE	NA	NA
ENSMUSG00000000253	Gmpr	63.56	1.011	0.016	0.056	0.955448	1	0.0489595	0.097514	0.0636454	0.0636454	TRUE	NA	NA
ENSMUSG00000000263	Glra1	0.58	1	0	0	1	1	1e-08	9.32831	8.52087	8.52087	TRUE	NA	NA
ENSMUSG00000000266	Mid2	558.12	0.893	-0.164	-1.037	0.299791	1	0.0210597	0.0222319	0.0221534	0.0221534	TRUE	NA	NA
ENSMUSG00000000275	Trim25	7385.39	0.988	-0.017	-0.177	0.85986	1	0.00805175	0.013288	0.00890145	0.00890145	TRUE	NA	NA
ENSMUSG00000000276	Dgke	140.9	0.762	-0.392	-1.936	0.0529257	1	0.0228698	0.0508799	0.0314604	0.0314604	TRUE	NA	NA
ENSMUSG00000000278	Scpep1	2714.83	1.136	0.183	1.524	0.127574	1	0.0126263	0.0145459	0.013569	0.013569	TRUE	NA	NA
ENSMUSG00000000282	Mnt	746.77	0.943	-0.085	-0.433	0.665216	1	0.0428385	0.0197878	0.0351385	0.0351385	TRUE	NA	NA
ENSMUSG00000000290	Itgb2	641.4	0.848	-0.237	-1.419	0.15596	1	0.0276477	0.0209757	0.0251408	0.0251408	TRUE	NA	NA
ENSMUSG00000000295	Hddc2	55.71	1.476	0.562	2.245	0.0247941	0.876688	0.0154672	0.109487	0.0438071	0.0438071	TRUE	NA	NA
ENSMUSG00000000296	Tpd52l1	529.67	1.01	0.015	0.111	0.9117	1	0.0115234	0.0227516	0.0145	0.0145	TRUE	NA	NA
ENSMUSG00000000301	Pemt	17563.2	1.092	0.127	1.524	0.127563	1	0.00489086	0.0128643	0.00658068	0.00658068	TRUE	NA	NA
ENSMUSG00000000303	Cdh1	1629.24	0.87	-0.2	-0.41	0.681609	1	0.228525	0.0158712	0.133211	0.228525	TRUE	NA	NA
ENSMUSG00000000305	Cdh4	45.14	1.213	0.279	0.906	0.364897	1	0.0356188	0.132185	0.0648085	0.0648085	TRUE	NA	NA
ENSMUSG00000000308	Ckmt1	4.31	1.038	0.054	0.038	0.969699	1	1.57227	1.26422	1.43886	1.43886	TRUE	NA	NA
ENSMUSG00000000317	Bcl6b	111.09	0.757	-0.401	-1.618	0.105728	1	0.0410246	0.0611652	0.0474033	0.0474033	TRUE	NA	NA
ENSMUSG00000000318	Clec10a	27.09	0.741	-0.432	-1.077	0.281458	1	0.0569406	0.211907	0.103348	0.103348	TRUE	NA	NA
ENSMUSG00000000320	Alox12	34.12	0.61	-0.712	-2.067	0.0387793	0.944935	0.0451086	0.170823	0.086223	0.086223	TRUE	NA	NA
ENSMUSG00000000325	Arvcf	785.48	1.029	0.041	0.371	0.710993	1	0.00679537	0.0194314	0.0102046	0.0102046	TRUE	NA	NA
ENSMUSG00000000326	Comt	70096.9	0.936	-0.095	-0.583	0.560153	1	0.0322539	0.0126339	0.025553	0.025553	TRUE	NA	NA
ENSMUSG00000000339	Rtca	858.15	0.926	-0.112	-1.067	0.286187	1	0.00585631	0.0188492	0.00928158	0.00928158	TRUE	NA	NA
ENSMUSG00000000340	Dbt	8681.33	0.957	-0.063	-0.654	0.51292	1	0.00729841	0.0131789	0.00886319	0.00886319	TRUE	NA	NA
ENSMUSG00000000346	Dazap2	9486.93	1.01	0.014	0.267	0.789357	1	0.000843705	0.0131261	0.00252206	0.00252206	TRUE	NA	NA
ENSMUSG00000000355	Mcts1	1969.88	0.923	-0.115	-1.266	0.205351	1	0.00505537	0.0152981	0.00740755	0.00740755	TRUE	NA	NA
ENSMUSG00000000359	Rem1	23.7	0.669	-0.581	-1.076	0.281908	1	0.207867	0.240362	0.218872	0.218872	TRUE	NA	NA
ENSMUSG00000000365	Rnf17	7.25	0.96	-0.06	-0.061	0.951348	1	0.785247	0.757508	0.776173	0.776173	TRUE	NA	NA
ENSMUSG00000000374	Trappc10	2327.35	1.008	0.011	0.16	0.872775	1	0.00174366	0.014877	0.00423372	0.00423372	TRUE	NA	NA
ENSMUSG00000000378	Ccm2	1557.89	1.04	0.057	0.499	0.617541	1	0.00999362	0.016023	0.011763	0.011763	TRUE	NA	NA
ENSMUSG00000000381	Wap	0.47	0.178	-2.489	-0.583	0.560146	1	16	11.4479	16	16	TRUE	NA	NA
ENSMUSG00000000384	Tbrg4	2553.41	1.015	0.022	0.218	0.827672	1	0.00760533	0.0146716	0.00926325	0.00926325	TRUE	NA	NA
ENSMUSG00000000385	Tmprss2	220.71	1.073	0.102	0.386	0.699356	1	0.075621	0.0370221	0.0624157	0.0624157	TRUE	NA	NA
ENSMUSG00000000386	Mx1	93.76	0.757	-0.401	-1.212	0.225344	1	0.105002	0.0701481	0.0933924	0.0933924	TRUE	NA	NA
ENSMUSG00000000392	Fap	10.21	0.199	-2.33	-2.869	0.00412056	0.44033	0.366893	0.541629	0.426396	0.426396	TRUE	NA	NA
ENSMUSG00000000394	Gcg	0	NA	NA	NA	NA	1	NA	NA	NA	NA	NA	NA	NA
ENSMUSG00000000399	Ndufa9	7825.29	1.055	0.077	1.104	0.269437	1	0.00242727	0.0132469	0.00455452	0.00455452	TRUE	NA	NA
ENSMUSG00000000402	Egfl6	10.7	1.362	0.446	0.739	0.459992	1	0.136012	0.517364	0.256368	0.256368	TRUE	NA	NA
ENSMUSG00000000409	Lck	48.97	0.763	-0.391	-1.614	0.106426	1	1e-08	0.122834	0.0369328	0.0369328	TRUE	NA	NA
ENSMUSG00000000411	Tssk3	2.99	0.695	-0.525	-0.346	0.729488	1	1.43778	1.82152	1.5945	1.5945	TRUE	NA	NA
ENSMUSG00000000416	Cttnbp2	17.03	0.657	-0.605	-0.891	0.372986	1	0.40642	0.329627	0.380978	0.380978	TRUE	NA	NA
ENSMUSG00000000420	Galnt1	4415.95	1.012	0.017	0.26	0.794746	1	0.00166588	0.0137797	0.00378068	0.00378068	TRUE	NA	NA
ENSMUSG00000000435	Myf5	0.12	1	0	0	1	1	1e-08	44.0006	16	16	TRUE	NA	NA
ENSMUSG00000000439	Mkrn2	847.66	0.986	-0.02	-0.187	0.851621	1	0.00681129	0.0189271	0.0101353	0.0101353	TRUE	NA	NA
ENSMUSG00000000440	Pparg	1041.21	0.996	-0.005	-0.016	0.986904	1	0.0951656	0.017743	0.0649058	0.0951656	TRUE	NA	NA
ENSMUSG00000000441	Raf1	2907.5	0.96	-0.058	-0.624	0.532637	1	0.00548411	0.0144141	0.00803114	0.00803114	TRUE	NA	NA
ENSMUSG00000000486	2020-09-01	84.15	1.038	0.053	0.218	0.827581	1	0.0326544	0.0767272	0.045981	0.045981	TRUE	NA	NA
ENSMUSG00000000489	Pdgfb	118.99	0.91	-0.136	-0.606	0.544233	1	0.0310213	0.0579372	0.0388726	0.0388726	TRUE	NA	NA
ENSMUSG00000000530	Acvrl1	208.88	0.98	-0.029	-0.157	0.875368	1	0.0242344	0.0384075	0.0287516	0.0287516	TRUE	NA	NA
ENSMUSG00000000531	Grasp	107.05	0.967	-0.048	-0.181	0.856703	1	0.0516167	0.0630005	0.0561553	0.0561553	TRUE	NA	NA
ENSMUSG00000000532	Acvr1b	1064.27	0.967	-0.049	-0.401	0.688719	1	0.010769	0.0176306	0.0131633	0.0131633	TRUE	NA	NA
ENSMUSG00000000538	Tom1l2	3191.67	1.032	0.045	0.389	0.697125	1	0.0114427	0.0142487	0.0125585	0.0125585	TRUE	NA	NA
ENSMUSG00000000544	Gpa33	0.49	2.872	1.522	0.387	0.698729	1	1e-08	10.9557	12.9481	12.9481	TRUE	NA	NA
ENSMUSG00000000552	Zfp385a	1403.03	1.203	0.266	1.873	0.0610048	1	0.0207387	0.0164056	0.0187267	0.0187267	TRUE	NA	NA
ENSMUSG00000000555	Itga5	1492.43	1.17	0.226	2.006	0.0448825	0.988623	0.0109861	0.016175	0.0116257	0.0116257	TRUE	NA	NA
ENSMUSG00000000560	Gabra2	0.48	1	0	0	1	1	16	11.1862	16	16	TRUE	NA	NA
ENSMUSG00000000561	Wdr77	1513.42	0.878	-0.187	-2.297	0.0216169	0.876503	0.00305705	0.0161248	0.00570637	0.00570637	TRUE	NA	NA
ENSMUSG00000000562	Adora3	0	NA	NA	NA	NA	1	NA	NA	NA	NA	NA	NA	NA
ENSMUSG00000000563	Atp5f1	22513.7	1.031	0.044	0.675	0.499603	1	0.00226707	0.0127967	0.00404418	0.00404418	TRUE	NA	NA
ENSMUSG00000000567	Sox9	378.54	0.861	-0.215	-1.234	0.217228	1	0.0267612	0.0268216	0.026773	0.026773	TRUE	NA	NA
ENSMUSG00000000568	Hnrnpd	2665.2	1.076	0.105	1.157	0.247449	1	0.00550523	0.0145829	0.00758877	0.00758877	TRUE	NA	NA
ENSMUSG00000000579	Dynlt1c	72.97	0.825	-0.277	-0.508	0.611679	1	0.374596	0.0865545	0.26975	0.26975	TRUE	NA	NA
ENSMUSG00000000581	C1d	4019.88	0.972	-0.042	-0.385	0.700543	1	0.0101371	0.0139002	0.0110113	0.0110113	TRUE	NA	NA
ENSMUSG00000000594	Gm2a	6866.3	1.019	0.027	0.269	0.788269	1	0.00830341	0.0133433	0.00968462	0.00968462	TRUE	NA	NA
ENSMUSG00000000600	Krit1	1369.46	1.002	0.002	0.02	0.983997	1	0.0114273	0.0164999	0.0132493	0.0132493	TRUE	NA	NA
ENSMUSG00000000605	Clcn4	5205.1	0.995	-0.007	-0.111	0.911298	1	0.00119311	0.0135943	0.00314878	0.00314878	TRUE	NA	NA
ENSMUSG00000000606	Vmn2r88	0	NA	NA	NA	NA	1	NA	NA	NA	NA	NA	NA	NA
ENSMUSG00000000617	Grm6	0.26	2.796	1.483	0.343	0.731307	1	16	20.5903	16	16	TRUE	NA	NA
ENSMUSG00000000627	Sema4f	8.04	0.268	-1.899	-2.149	0.0316177	0.908271	0.549749	0.683855	0.60182	0.60182	TRUE	NA	NA
ENSMUSG00000000628	Hk2	153.27	0.71	-0.494	-1.921	0.0546994	1	0.0571346	0.0477878	0.0540888	0.0540888	TRUE	NA	NA
ENSMUSG00000000631	Myo18a	6770.82	0.948	-0.076	-0.8	0.42389	1	0.00695362	0.0133544	0.00860044	0.00860044	TRUE	NA	NA
ENSMUSG00000000632	Sez6	0.79	6.064	2.6	1.096	0.273022	1	1e-08	6.86493	4.13633	4.13633	TRUE	NA	NA
ENSMUSG00000000673	Haao	39918.8	1.091	0.125	1.733	0.0831666	1	0.00317594	0.0126922	0.00500202	0.00500202	TRUE	NA	NA
ENSMUSG00000000682	Cd52	374.89	0.922	-0.117	-0.718	0.472801	1	0.0209496	0.0269604	0.02267	0.02267	TRUE	NA	NA
ENSMUSG00000000686	Abhd15	3284.12	1.151	0.202	1.405	0.160097	1	0.0217837	0.0142011	0.0195728	0.0195728	TRUE	NA	NA
ENSMUSG00000000690	Hoxb6	12.08	0.842	-0.248	-0.423	0.672121	1	0.167912	0.459638	0.257536	0.257536	TRUE	NA	NA
ENSMUSG00000000693	Loxl3	85.28	1.267	0.341	1.343	0.179177	1	0.0390484	0.0758726	0.0503357	0.0503357	TRUE	NA	NA
ENSMUSG00000000701	Tcl1b5	0	NA	NA	NA	NA	1	NA	NA	NA	NA	NA	NA	NA
ENSMUSG00000000706	Btn1a1	0	NA	NA	NA	NA	1	NA	NA	NA	NA	NA	NA	NA
ENSMUSG00000000708	Kat2b	7348.69	1.004	0.005	0.059	0.953163	1	0.00524346	0.0132917	0.00696626	0.00696626	TRUE	NA	NA
ENSMUSG00000000711	Rab5b	9353.84	1.012	0.017	0.263	0.792786	1	0.0017944	0.0131342	0.00381244	0.00381244	TRUE	NA	NA
ENSMUSG00000000724	Cryba1	0	NA	NA	NA	NA	1	NA	NA	NA	NA	NA	NA	NA
ENSMUSG00000000730	Dnmt3l	1.02	1.213	0.279	0.128	0.898199	1	2.04027	5.2983	3.53248	3.53248	TRUE	NA	NA
ENSMUSG00000000731	Aire	0.11	1	0	0	1	1	1e-08	49.8839	16	16	TRUE	NA	NA
ENSMUSG00000000732	Icosl	42.44	1.013	0.019	0.052	0.958901	1	0.0941452	0.139783	0.108373	0.108373	TRUE	NA	NA
ENSMUSG00000000738	Spg7	0	NA	NA	NA	NA	1	NA	NA	NA	NA	NA	NA	NA
ENSMUSG00000000739	Sult5a1	0	NA	NA	NA	NA	1	NA	NA	NA	NA	NA	NA	NA
ENSMUSG00000000740	Rpl13	0	NA	NA	NA	NA	1	NA	NA	NA	NA	NA	NA	NA
ENSMUSG00000000743	Chmp1a	0	NA	NA	NA	NA	1	NA	NA	NA	NA	NA	NA	NA
ENSMUSG00000000751	Rpa1	2415.82	1.173	0.23	2.806	0.00501094	0.471948	0.00347283	0.0147921	0.00597522	0.00597522	TRUE	NA	NA
ENSMUSG00000000753	Serpinf1	33272.4	1.021	0.031	0.418	0.67626	1	0.00353763	0.0127192	0.00516034	0.00516034	TRUE	NA	NA
ENSMUSG00000000759	Tubgcp3	971.65	1.02	0.029	0.308	0.75805	1	0.00445663	0.0181142	0.00752397	0.00752397	TRUE	NA	NA
ENSMUSG00000000766	Oprm1	0.41	0	-16.227	-3.751	0.000175887	0.0697785	16	13.1031	16	16	TRUE	NA	NA
ENSMUSG00000000776	Polr3d	611.53	0.866	-0.207	-1.886	0.0592552	1	0.00599647	0.0213869	0.00978553	0.00978553	TRUE	NA	NA
ENSMUSG00000000782	Tcf7	229.17	0.869	-0.202	-1.223	0.2215	1	0.0164157	0.0361191	0.0219999	0.0219999	TRUE	NA	NA
ENSMUSG00000000787	Ddx3x	16915.2	0.942	-0.086	-0.851	0.394893	1	0.00948496	0.0128761	0.00986721	0.00986721	TRUE	NA	NA
ENSMUSG00000000791	Il12rb1	116.81	0.937	-0.094	-0.299	0.764603	1	0.102535	0.0587852	0.0883547	0.0883547	TRUE	NA	NA
ENSMUSG00000000792	Slc5a5	0.72	1	0	0	1	1	16	7.48779	13.8445	13.8445	TRUE	NA	NA
ENSMUSG00000000794	Kcnn3	3.14	0.356	-1.489	-1.074	0.283007	1	1.00273	1.73307	1.31492	1.31492	TRUE	NA	NA
ENSMUSG00000000804	Usp32	2835.34	1.027	0.038	0.433	0.664978	1	0.00487102	0.0144613	0.00693763	0.00693763	TRUE	NA	NA
ENSMUSG00000000805	Car4	0.74	0.185	-2.431	-0.88	0.378823	1	1e-08	7.27509	5.80352	5.80352	TRUE	NA	NA
ENSMUSG00000000811	Txnrd3	578.8	1.066	0.092	0.789	0.430313	1	0.00820212	0.0218862	0.0116326	0.0116326	TRUE	NA	NA
ENSMUSG00000000817	Fasl	7.7	0.287	-1.803	-2.302	0.0213139	0.875146	0.0939904	0.714104	0.339147	0.339147	TRUE	NA	NA
ENSMUSG00000000823	Zfp512b	632.05	1.098	0.134	0.966	0.334267	1	0.0154452	0.0211001	0.0170037	0.0170037	TRUE	NA	NA
ENSMUSG00000000826	Dnajc5	5478.04	1.019	0.028	0.381	0.703405	1	0.00287789	0.0135426	0.00485443	0.00485443	TRUE	NA	NA
ENSMUSG00000000827	Tpd52l2	2239.76	0.975	-0.037	-0.509	0.610873	1	0.00200334	0.0149678	0.00453621	0.00453621	TRUE	NA	NA
ENSMUSG00000000838	Fmr1	2067.37	1.027	0.039	0.407	0.683876	1	0.00577418	0.0151688	0.00818535	0.00818535	TRUE	NA	NA
ENSMUSG00000000861	Bcl11a	7.85	0.912	-0.133	-0.182	0.855581	1	0.165895	0.700382	0.350584	0.350584	TRUE	NA	NA
ENSMUSG00000000869	Il4	45.41	1.19	0.251	0.767	0.443313	1	0.052025	0.131456	0.0765625	0.0765625	TRUE	NA	NA
ENSMUSG00000000876	Pxmp4	9273.97	1.164	0.219	1.837	0.0662535	1	0.0130244	0.0131391	0.0135128	0.0135128	TRUE	NA	NA
ENSMUSG00000000881	Dlg3	1419.41	1.042	0.059	0.728	0.466781	1	0.00274681	0.0163611	0.00556965	0.00556965	TRUE	NA	NA
ENSMUSG00000000884	Gnb1l	256.66	1.462	0.548	3.208	0.00133766	0.248791	0.0201293	0.0335959	0.0239856	0.0239856	TRUE	NA	NA
ENSMUSG00000000889	Dbh	0	NA	NA	NA	NA	1	NA	NA	NA	NA	NA	NA	NA
ENSMUSG00000000901	Mmp11	30.45	0.783	-0.353	-0.822	0.410968	1	0.118872	0.189911	0.140869	0.140869	TRUE	NA	NA
ENSMUSG00000000902	Smarcb1	1178.37	0.984	-0.023	-0.216	0.828663	1	0.00760531	0.0171393	0.0101702	0.0101702	TRUE	NA	NA
ENSMUSG00000000903	Vpreb3	7.33	0.871	-0.2	-0.243	0.808078	1	0.415288	0.749442	0.529493	0.529493	TRUE	NA	NA
ENSMUSG00000000915	Hip1r	2172.4	0.946	-0.08	-0.414	0.679195	1	0.046672	0.0150425	0.0355573	0.0355573	TRUE	NA	NA
ENSMUSG00000000916	Nsun5	559.22	1.03	0.043	0.374	0.708338	1	0.0073256	0.0222128	0.0110857	0.0110857	TRUE	NA	NA
ENSMUSG00000000934	Top1mt	1490.46	0.96	-0.059	-0.674	0.500274	1	0.00368117	0.0161798	0.00658657	0.00658657	TRUE	NA	NA
ENSMUSG00000000938	Hoxa10	0	NA	NA	NA	NA	1	NA	NA	NA	NA	NA	NA	NA
ENSMUSG00000000942	Hoxa4	0	NA	NA	NA	NA	1	NA	NA	NA	NA	NA	NA	NA
ENSMUSG00000000948	Gm38393	118.86	1.085	0.117	0.308	0.757907	1	0.170096	0.0579856	0.129911	0.129911	TRUE	NA	NA
ENSMUSG00000000957	Mmp14	3279.02	1.037	0.053	0.38	0.703977	1	0.0186186	0.0142037	0.018437	0.018437	TRUE	NA	NA
ENSMUSG00000000958	Slc7a7	337.4	0.845	-0.242	-1.174	0.240252	1	0.0426282	0.028561	0.0381124	0.0381124	TRUE	NA	NA
ENSMUSG00000000959	Oxa1l	3068.92	1.036	0.051	0.625	0.532136	1	0.00384304	0.0143164	0.00613394	0.00613394	TRUE	NA	NA
ENSMUSG00000000976	Heatr6	966.29	0.961	-0.057	-0.579	0.562851	1	0.00507511	0.0181451	0.00829106	0.00829106	TRUE	NA	NA
ENSMUSG00000000982	Ccl3	14.55	0.485	-1.044	-1.386	0.165822	1	0.498102	0.383641	0.456285	0.456285	TRUE	NA	NA
ENSMUSG00000000983	Wfdc18	6.55	0.737	-0.44	-0.629	0.529058	1	1e-08	0.837553	0.32707	0.32707	TRUE	NA	NA
ENSMUSG00000001014	Icam4	26.96	1.121	0.164	0.344	0.730918	1	0.175125	0.212825	0.18713	0.18713	TRUE	NA	NA
ENSMUSG00000001016	Ilf2	976.33	1.068	0.094	0.908	0.364001	1	0.00671231	0.0180876	0.00933384	0.00933384	TRUE	NA	NA
ENSMUSG00000001017	Chtop	5241.55	0.995	-0.007	-0.109	0.912977	1	0.001399	0.0135871	0.00338304	0.00338304	TRUE	NA	NA
ENSMUSG00000001018	Snapin	1250.42	1.041	0.058	0.626	0.531231	1	0.00434744	0.0168753	0.00739145	0.00739145	TRUE	NA	NA
ENSMUSG00000001020	S100a4	1.12	0.088	-3.507	-1.53	0.125948	1	2.63777	4.82144	3.79622	3.79622	TRUE	NA	NA
ENSMUSG00000001021	S100a3	0.23	1	0	0	1	1	16	23.1043	16	16	TRUE	NA	NA
ENSMUSG00000001023	S100a5	0.07	0.587	-0.768	-0.177	0.859227	1	1e-08	76.5444	16	16	TRUE	NA	NA
ENSMUSG00000001025	S100a6	126.09	0.883	-0.18	-0.751	0.452576	1	0.0407672	0.0553828	0.0454428	0.0454428	TRUE	NA	NA
ENSMUSG00000001027	Scn4a	0.47	0.38	-1.395	-0.349	0.727381	1	1e-08	11.5993	13.4123	13.4123	TRUE	NA	NA
ENSMUSG00000001029	Icam2	202.71	1.188	0.249	1.197	0.231213	1	0.034203	0.039195	0.0357124	0.0357124	TRUE	NA	NA
ENSMUSG00000001034	Mapk7	139.83	0.923	-0.115	-0.542	0.588065	1	0.0302826	0.0511729	0.0365866	0.0365866	TRUE	NA	NA
ENSMUSG00000001036	Epn2	576.19	0.972	-0.041	-0.389	0.697449	1	0.00477643	0.0219285	0.00892485	0.00892485	TRUE	NA	NA
ENSMUSG00000001039	B9d1	25.02	0.999	-0.001	-0.003	0.997496	1	0.105922	0.228374	0.14242	0.14242	TRUE	NA	NA
ENSMUSG00000001052	Sec24b	1514.02	0.927	-0.11	-1.292	0.196311	1	0.00340218	0.0161234	0.00625356	0.00625356	TRUE	NA	NA
ENSMUSG00000001053	N4bp3	326.37	1.165	0.22	1.202	0.229376	1	0.0281613	0.0291019	0.0290559	0.0290559	TRUE	NA	NA
ENSMUSG00000001054	Rmnd5b	994.67	1.178	0.236	1.975	0.0482784	1	0.0106879	0.0179856	0.0127372	0.0127372	TRUE	NA	NA
ENSMUSG00000001056	Nhp2	1683.77	1.008	0.012	0.125	0.900252	1	0.00487007	0.0157638	0.00754794	0.00754794	TRUE	NA	NA
ENSMUSG00000001062	Vps9d1	0	NA	NA	NA	NA	1	NA	NA	NA	NA	NA	NA	NA
ENSMUSG00000001065	Zfp276	0	NA	NA	NA	NA	1	NA	NA	NA	NA	NA	NA	NA
ENSMUSG00000001076	C1ql4	21.3	1.917	0.938	1.675	0.0940247	1	0.266942	0.2661	0.266753	0.266753	TRUE	NA	NA
ENSMUSG00000001082	Mfsd10	161.14	1.049	0.069	0.37	0.711108	1	0.0180879	0.0460661	0.0263057	0.0263057	TRUE	NA	NA
ENSMUSG00000001089	Luzp1	1514.34	0.985	-0.022	-0.238	0.811952	1	0.00511829	0.0161227	0.00782228	0.00782228	TRUE	NA	NA
ENSMUSG00000001095	Slc13a2	79.24	1.198	0.26	0.571	0.567812	1	0.262877	0.0807048	0.191988	0.191988	TRUE	NA	NA
ENSMUSG00000001098	Kctd10	462.37	1.04	0.057	0.496	0.620085	1	0.00579731	0.0242354	0.0103627	0.0103627	TRUE	NA	NA
ENSMUSG00000001100	Poldip2	7040.84	0.974	-0.038	-0.477	0.633239	1	0.00417961	0.0133238	0.00602005	0.00602005	TRUE	NA	NA
ENSMUSG00000001103	Sebox	41	0.82	-0.286	-0.704	0.481505	1	0.137785	0.14425	0.139809	0.139809	TRUE	NA	NA
ENSMUSG00000001105	Ift20	3487.92	0.98	-0.029	-0.447	0.655155	1	0.00150543	0.014105	0.00372355	0.00372355	TRUE	NA	NA
ENSMUSG00000001119	Col6a1	428.28	0.961	-0.057	-0.405	0.685648	1	0.012915	0.0251651	0.0162411	0.0162411	TRUE	NA	NA
ENSMUSG00000001120	Pcbp3	66.57	1.252	0.324	1.119	0.263236	1	0.0520341	0.0936675	0.0650626	0.0650626	TRUE	NA	NA
ENSMUSG00000001123	Lgals9	38238.5	1.017	0.024	0.399	0.689911	1	0.00176882	0.0126981	0.00340563	0.00340563	TRUE	NA	NA
ENSMUSG00000001127	Araf	3995.28	1.057	0.08	1.083	0.278675	1	0.00273832	0.0139084	0.00495198	0.00495198	TRUE	NA	NA
ENSMUSG00000001128	Cfp	1680.17	0.895	-0.16	-0.944	0.345171	1	0.0321205	0.0157707	0.0270885	0.0270885	TRUE	NA	NA
ENSMUSG00000001131	Timp1	0	NA	NA	NA	NA	1	NA	NA	NA	NA	NA	NA	NA
ENSMUSG00000001134	Uxt	1107.37	0.99	-0.015	-0.137	0.891152	1	0.00836203	0.0174331	0.0106024	0.0106024	TRUE	NA	NA
ENSMUSG00000001138	Cnnm3	1180.52	1.131	0.177	1.698	0.0894951	1	0.00674328	0.017131	0.00956467	0.00956467	TRUE	NA	NA
ENSMUSG00000001143	Lman2l	1321.77	0.988	-0.018	-0.22	0.825863	1	0.00290381	0.0166422	0.0057143	0.0057143	TRUE	NA	NA
ENSMUSG00000001150	Mcm3ap	1809.36	0.921	-0.118	-1.344	0.178871	1	0.00450435	0.0155412	0.00690426	0.00690426	TRUE	NA	NA
ENSMUSG00000001151	Pcnt	857.13	0.966	-0.05	-0.415	0.678398	1	0.0103005	0.0188567	0.0126716	0.0126716	TRUE	NA	NA
ENSMUSG00000001155	Ftcd	30634	1.006	0.009	0.105	0.916412	1	0.00464555	0.0127331	0.00652119	0.00652119	TRUE	NA	NA
ENSMUSG00000001156	Mxd1	526.61	0.949	-0.075	-0.547	0.584115	1	0.0127937	0.0228108	0.0159937	0.0159937	TRUE	NA	NA
ENSMUSG00000001157	Gmcl1	1114.82	1.091	0.125	1.592	0.111358	1	0.0018901	0.0174005	0.00501872	0.00501872	TRUE	NA	NA
ENSMUSG00000001158	Snrnp27	1112.23	1.095	0.131	1.078	0.280848	1	0.0112149	0.0174118	0.0131613	0.0131613	TRUE	NA	NA
ENSMUSG00000001166	Oas1c	71.6	1.145	0.195	0.704	0.481167	1	0.0466507	0.0879683	0.0592015	0.0592015	TRUE	NA	NA
ENSMUSG00000001168	Oas1h	5.6	0.999	-0.001	-0.001	0.999341	1	0.431273	0.977266	0.604331	0.604331	TRUE	NA	NA
ENSMUSG00000001173	Ocrl	461.31	1.031	0.044	0.259	0.795664	1	0.0269742	0.0242622	0.0261547	0.0261547	TRUE	NA	NA
ENSMUSG00000001175	Calm1	18969.8	1	0	0	0.999876	1	0.00244725	0.0128415	0.00455135	0.00455135	TRUE	NA	NA
ENSMUSG00000001211	Agpat3	21027.8	1.129	0.175	2.113	0.0346421	0.9143	0.00494056	0.0128137	0.00652999	0.00652999	TRUE	NA	NA
ENSMUSG00000001225	Slc26a3	2.72	0.692	-0.531	-0.323	0.746581	1	2.23835	1.99437	2.13292	2.13292	TRUE	NA	NA
ENSMUSG00000001227	Sema6b	420.61	1.175	0.233	1.032	0.302215	1	0.0570605	0.0253947	0.0462502	0.0462502	TRUE	NA	NA
ENSMUSG00000001228	Uhrf1	49.45	0.717	-0.481	-1.133	0.257287	1	0.157796	0.121754	0.145418	0.145418	TRUE	NA	NA
ENSMUSG00000001229	Dpp9	5263.85	0.976	-0.034	-0.358	0.720076	1	0.00649138	0.0135827	0.00863562	0.00863562	TRUE	NA	NA
ENSMUSG00000001240	Ramp2	375.63	1.08	0.112	0.644	0.519561	1	0.0247614	0.0269323	0.0257425	0.0257425	TRUE	NA	NA
ENSMUSG00000001247	Lsr	12818.8	1.012	0.017	0.166	0.868189	1	0.00917941	0.0129781	0.0100376	0.0100376	TRUE	NA	NA
ENSMUSG00000001248	Gramd1a	739.51	1.145	0.195	1.774	0.0760196	1	0.00710081	0.0198587	0.0101942	0.0101942	TRUE	NA	NA
ENSMUSG00000001249	Hpn	27685.8	1.108	0.148	1.404	0.160279	1	0.00931553	0.0127519	0.0107082	0.0107082	TRUE	NA	NA
ENSMUSG00000001260	Gabrg1	1.61	7.167	2.841	1.401	0.1611	1	1.78392	3.37511	2.56292	2.56292	TRUE	NA	NA
ENSMUSG00000001270	Ckb	470.16	0.927	-0.109	-0.666	0.505604	1	0.0226878	0.024042	0.0234424	0.0234424	TRUE	NA	NA
ENSMUSG00000001280	Sp1	3409.66	0.963	-0.055	-0.493	0.621942	1	0.00984695	0.0141406	0.0115047	0.0115047	TRUE	NA	NA
ENSMUSG00000001281	Itgb7	86.48	1.137	0.186	0.709	0.478477	1	0.0452233	0.0749971	0.0542424	0.0542424	TRUE	NA	NA
ENSMUSG00000001285	Myg1	898.96	1.105	0.144	1.309	0.19062	1	0.00743251	0.0185636	0.0104438	0.0104438	TRUE	NA	NA
ENSMUSG00000001288	Rarg	350.82	1.235	0.305	1.752	0.0798281	1	0.0252504	0.0279489	0.0260516	0.0260516	TRUE	NA	NA
ENSMUSG00000001289	Pfdn5	3482.76	0.991	-0.012	-0.146	0.884256	1	0.00450618	0.0141073	0.00662819	0.00662819	TRUE	NA	NA
ENSMUSG00000001300	Efnb2	204.53	0.917	-0.126	-0.567	0.570872	1	0.0434493	0.0389585	0.0420428	0.0420428	TRUE	NA	NA
ENSMUSG00000001305	Rrp15	676.09	0.907	-0.141	-1.355	0.175521	1	0.00536243	0.0205437	0.00897761	0.00897761	TRUE	NA	NA
ENSMUSG00000001313	Rnd2	915.56	1.152	0.204	1.168	0.24295	1	0.0330086	0.0184547	0.0283347	0.0283347	TRUE	NA	NA
ENSMUSG00000001323	Srr	3467.61	1.063	0.088	0.91	0.362752	1	0.00701369	0.0141141	0.00863496	0.00863496	TRUE	NA	NA
ENSMUSG00000001333	Sync	9.82	1.328	0.409	0.451	0.65218	1	0.741821	0.56267	0.671524	0.671524	TRUE	NA	NA
ENSMUSG00000001334	Fndc5	16.18	0.681	-0.555	-1.167	0.243173	1	0.0549404	0.346321	0.152636	0.152636	TRUE	NA	NA
ENSMUSG00000001348	Acp5	8636.3	0.981	-0.027	-0.284	0.776776	1	0.00612295	0.0131821	0.00860574	0.00860574	TRUE	NA	NA
ENSMUSG00000001349	Cnn1	9.17	1.105	0.144	0.19	0.849158	1	0.275976	0.60153	0.380802	0.380802	TRUE	NA	NA
ENSMUSG00000001366	Fbxo9	5753.94	0.999	-0.001	-0.014	0.989003	1	0.00183886	0.0134953	0.00380627	0.00380627	TRUE	NA	NA
ENSMUSG00000001376	Vps50	900.8	0.885	-0.177	-2.128	0.0333596	0.911878	0.00200973	0.0185513	0.00545225	0.00545225	TRUE	NA	NA
ENSMUSG00000001380	Hars	2554.14	0.901	-0.15	-2.035	0.0418983	0.974826	0.00230018	0.014671	0.00481305	0.00481305	TRUE	NA	NA
ENSMUSG00000001383	Zmat2	2886.18	1.027	0.039	0.373	0.708863	1	0.00860332	0.0144278	0.0100208	0.0100208	TRUE	NA	NA
ENSMUSG00000001403	Ube2c	80.14	1.084	0.116	0.332	0.74004	1	0.11163	0.0799403	0.100844	0.100844	TRUE	NA	NA
ENSMUSG00000001415	Smg5	3019.9	0.965	-0.051	-0.544	0.586123	1	0.00645835	0.0143449	0.00822983	0.00822983	TRUE	NA	NA
ENSMUSG00000001416	Cct3	6830.2	0.965	-0.051	-0.656	0.511546	1	0.00307112	0.0133475	0.00558242	0.00558242	TRUE	NA	NA
ENSMUSG00000001418	Glmp	3260.96	0.989	-0.016	-0.226	0.821433	1	0.00186987	0.0142128	0.00422005	0.00422005	TRUE	NA	NA
ENSMUSG00000001419	Mef2d	1926.92	0.992	-0.011	-0.114	0.90891	1	0.00609724	0.0153592	0.00824017	0.00824017	TRUE	NA	NA
ENSMUSG00000001420	Tmem79	285.98	1.131	0.178	1.044	0.296279	1	0.0212232	0.0314386	0.0242023	0.0242023	TRUE	NA	NA
ENSMUSG00000001424	Snd1	7873.38	1.01	0.014	0.143	0.886229	1	0.00803278	0.0132427	0.00910473	0.00910473	TRUE	NA	NA
ENSMUSG00000001435	Col18a1	41356.9	1.138	0.187	2.523	0.01163	0.701731	0.00355583	0.0126874	0.00523602	0.00523602	TRUE	NA	NA
ENSMUSG00000001436	Slc19a1	464.99	1.015	0.021	0.101	0.919535	1	0.0509039	0.0241695	0.0404919	0.0404919	TRUE	NA	NA
ENSMUSG00000001440	Kpnb1	10761.4	1.034	0.048	0.623	0.533203	1	0.00352919	0.0130587	0.00551863	0.00551863	TRUE	NA	NA
ENSMUSG00000001441	Npepps	2520.26	1.017	0.025	0.279	0.780467	1	0.00505059	0.0146994	0.0072089	0.0072089	TRUE	NA	NA
ENSMUSG00000001444	Tbx21	12.32	1.114	0.156	0.312	0.755164	1	1e-08	0.450894	0.160263	0.160263	TRUE	NA	NA
ENSMUSG00000001445	Mrpl10	3576.05	0.998	-0.003	-0.039	0.968796	1	0.00343056	0.0140669	0.00563564	0.00563564	TRUE	NA	NA
ENSMUSG00000001467	Cyp51	14693.3	1.022	0.031	0.103	0.917851	1	0.0887058	0.0129244	0.054728	0.0887058	TRUE	NA	NA
ENSMUSG00000001472	Tcf25	0	NA	NA	NA	NA	1	NA	NA	NA	NA	NA	NA	NA
ENSMUSG00000001473	Tubb6	686.51	1.082	0.113	0.959	0.337377	1	0.00833566	0.0204225	0.0114908	0.0114908	TRUE	NA	NA
ENSMUSG00000001482	Def8	0	NA	NA	NA	NA	1	NA	NA	NA	NA	NA	NA	NA
ENSMUSG00000001493	Meox1	21.84	0.641	-0.642	-1.161	0.245521	1	0.253381	0.259805	0.255593	0.255593	TRUE	NA	NA
ENSMUSG00000001494	Sost	0.49	1.016	0.022	0.006	0.995517	1	1e-08	11.0679	13.1312	13.1312	TRUE	NA	NA
ENSMUSG00000001496	Nkx2-1	0	NA	NA	NA	NA	1	NA	NA	NA	NA	NA	NA	NA
ENSMUSG00000001497	Pax9	23.71	1.892	0.92	2.166	0.0302898	0.908271	0.0663008	0.240289	0.123931	0.123931	TRUE	NA	NA
ENSMUSG00000001504	Irx2	0	NA	NA	NA	NA	1	NA	NA	NA	NA	NA	NA	NA
ENSMUSG00000001506	Col1a1	419.69	1.058	0.081	0.195	0.845374	1	0.161106	0.0254229	0.106622	0.161106	TRUE	NA	NA
ENSMUSG00000001507	Itga3	537.26	1.201	0.264	1.833	0.0668711	1	0.0154486	0.0226075	0.0180459	0.0180459	TRUE	NA	NA
ENSMUSG00000001508	Sgca	0.64	0.686	-0.543	-0.148	0.882265	1	16	8.4276	11.4211	11.4211	TRUE	NA	NA
ENSMUSG00000001510	Dlx3	0.44	0.378	-1.403	-0.328	0.743069	1	16	12.4235	16	16	TRUE	NA	NA
ENSMUSG00000001517	Foxm1	32.77	0.786	-0.347	-0.927	0.354085	1	0.0568825	0.177331	0.0962784	0.0962784	TRUE	NA	NA
ENSMUSG00000001518	Itfg2	74.99	1.004	0.006	0.023	0.981671	1	0.0307726	0.0845627	0.047302	0.047302	TRUE	NA	NA
ENSMUSG00000001520	Nrip2	10.25	0.615	-0.701	-1.068	0.285578	1	0.191821	0.539586	0.296199	0.296199	TRUE	NA	NA
ENSMUSG00000001521	Tulp3	82.48	0.829	-0.27	-1.122	0.26187	1	0.0273913	0.0780252	0.0424403	0.0424403	TRUE	NA	NA
ENSMUSG00000001524	Gtf2h4	846.83	1.069	0.097	1.031	0.302391	1	0.00387357	0.0189334	0.00724955	0.00724955	TRUE	NA	NA
ENSMUSG00000001525	Tubb5	4416.35	1.036	0.051	0.616	0.537793	1	0.00426169	0.0137796	0.00636163	0.00636163	TRUE	NA	NA
ENSMUSG00000001542	Ell2	7314.94	1.062	0.086	0.715	0.474861	1	0.0140447	0.0132951	0.0138129	0.0138129	TRUE	NA	NA
ENSMUSG00000001552	Jup	2789.06	1.048	0.068	0.595	0.551661	1	0.0111105	0.0144929	0.0120735	0.0120735	TRUE	NA	NA
ENSMUSG00000001555	Fkbp10	23.13	0.837	-0.256	-0.584	0.559242	1	0.0644006	0.245971	0.121906	0.121906	TRUE	NA	NA
ENSMUSG00000001558	Klhl10	3.54	1.209	0.274	0.181	0.856317	1	1.95637	1.53935	1.78751	1.78751	TRUE	NA	NA
ENSMUSG00000001566	Mnx1	0	NA	NA	NA	NA	1	NA	NA	NA	NA	NA	NA	NA
ENSMUSG00000001569	Nom1	1849.45	0.939	-0.091	-1.331	0.183335	1	0.00147345	0.0154766	0.00396213	0.00396213	TRUE	NA	NA
ENSMUSG00000001576	Ergic1	6280.1	1.092	0.127	1.317	0.187841	1	0.00688454	0.0134167	0.00871189	0.00871189	TRUE	NA	NA
ENSMUSG00000001583	Tnk1	0.63	0.198	-2.338	-0.747	0.455181	1	1e-08	8.59823	7.84603	7.84603	TRUE	NA	NA
ENSMUSG00000001588	Acap1	113.69	0.989	-0.016	-0.076	0.939339	1	0.0242967	0.0600533	0.0348352	0.0348352	TRUE	NA	NA
ENSMUSG00000001604	Tcea3	4783.72	1.074	0.104	1.163	0.244931	1	0.00575725	0.0136857	0.00741254	0.00741254	TRUE	NA	NA
ENSMUSG00000001622	Csn3	0.34	1	0	0	1	1	16	15.732	16	16	TRUE	NA	NA
ENSMUSG00000001627	Ifrd1	1253.32	0.928	-0.108	-0.816	0.414286	1	0.0159709	0.0168653	0.0160168	0.0160168	TRUE	NA	NA
ENSMUSG00000001630	Stk38l	2095.46	1.033	0.047	0.364	0.715839	1	0.0153187	0.0151338	0.0155666	0.0155666	TRUE	NA	NA
ENSMUSG00000001632	Brpf1	1038.63	0.942	-0.086	-0.703	0.481789	1	0.0117433	0.0177558	0.0133361	0.0133361	TRUE	NA	NA
ENSMUSG00000001642	Akr1b3	501.29	1.058	0.082	0.661	0.508318	1	0.00853571	0.0233287	0.0123597	0.0123597	TRUE	NA	NA
ENSMUSG00000001655	Hoxc13	0	NA	NA	NA	NA	1	NA	NA	NA	NA	NA	NA	NA
ENSMUSG00000001656	Hoxc11	0	NA	NA	NA	NA	1	NA	NA	NA	NA	NA	NA	NA
ENSMUSG00000001657	Hoxc8	0	NA	NA	NA	NA	1	NA	NA	NA	NA	NA	NA	NA
ENSMUSG00000001661	Hoxc6	0	NA	NA	NA	NA	1	NA	NA	NA	NA	NA	NA	NA
ENSMUSG00000001663	Gstt1	15727.1	1.25	0.322	2.18	0.0292925	0.904317	0.0239103	0.0129002	0.0209611	0.0209611	TRUE	NA	NA
ENSMUSG00000001665	Gstt3	6.34	0.696	-0.522	-0.768	0.442269	1	1e-08	0.864815	0.288247	0.288247	TRUE	NA	NA
ENSMUSG00000001666	Ddt	1374.44	1.124	0.169	1.088	0.276592	1	0.0229288	0.0164856	0.0222862	0.0222862	TRUE	NA	NA
ENSMUSG00000001670	Tat	101569	1.15	0.202	0.491	0.623122	1	0.162097	0.01261	0.10166	0.162097	TRUE	NA	NA
ENSMUSG00000001672	Marveld3	83.57	0.755	-0.405	-1.145	0.252354	1	0.12683	0.0771707	0.109814	0.109814	TRUE	NA	NA
ENSMUSG00000001674	Ddx18	1248.02	0.898	-0.155	-1.865	0.0622444	1	0.00294851	0.0168836	0.00583146	0.00583146	TRUE	NA	NA
ENSMUSG00000001687	Ubl3	4751.73	1.074	0.103	1.081	0.279689	1	0.00688104	0.0136933	0.00842882	0.00842882	TRUE	NA	NA
ENSMUSG00000001700	Gramd3	2807.38	1.069	0.096	0.753	0.451578	1	0.0138059	0.0144803	0.0152234	0.0152234	TRUE	NA	NA
ENSMUSG00000001707	Eef1e1	761.72	0.903	-0.147	-1.341	0.179873	1	0.007092	0.0196458	0.0101544	0.0101544	TRUE	NA	NA
ENSMUSG00000001729	Akt1	3744.05	0.932	-0.102	-1.09	0.275564	1	0.0065858	0.0139991	0.00816227	0.00816227	TRUE	NA	NA
ENSMUSG00000001739	Cldn15	63.3	1.109	0.149	0.451	0.652257	1	0.0779545	0.0978558	0.084396	0.084396	TRUE	NA	NA
ENSMUSG00000001741	Il16	11.79	0.916	-0.127	-0.203	0.839074	1	0.205648	0.47048	0.289638	0.289638	TRUE	NA	NA
ENSMUSG00000001750	Tcirg1	1742.62	1.188	0.249	2.268	0.0233253	0.876688	0.00953728	0.0156556	0.0110179	0.0110179	TRUE	NA	NA
ENSMUSG00000001751	Naglu	1670.72	1.178	0.237	1.823	0.0683667	1	0.0148086	0.0157889	0.0156101	0.0156101	TRUE	NA	NA
ENSMUSG00000001755	Ppat	11977.4	1	-0.001	-0.005	0.996041	1	0.00945872	0.0130077	0.0101195	0.0101195	TRUE	NA	NA
ENSMUSG00000001761	Smo	728.46	1.093	0.129	0.587	0.557446	1	0.0584205	0.0199695	0.0448541	0.0448541	TRUE	NA	NA
ENSMUSG00000001763	Tspan33	1282.51	1.044	0.062	0.382	0.702286	1	0.0262707	0.0167672	0.0246414	0.0246414	TRUE	NA	NA
ENSMUSG00000001767	Crnkl1	1361.22	0.931	-0.102	-0.984	0.325337	1	0.00689188	0.0165238	0.00968094	0.00968094	TRUE	NA	NA
ENSMUSG00000001768	Rin2	1025.58	0.978	-0.032	-0.247	0.805044	1	0.0141844	0.017822	0.0151728	0.0151728	TRUE	NA	NA
ENSMUSG00000001773	Folh1	1.19	0.424	-1.239	-0.426	0.67034	1	11.9891	4.54906	6.84167	6.84167	TRUE	NA	NA
ENSMUSG00000001774	Chordc1	4597.5	0.916	-0.127	-1.125	0.260713	1	0.0113547	0.0137314	0.0120523	0.0120523	TRUE	NA	NA
ENSMUSG00000001783	Rtcb	2065.21	0.978	-0.032	-0.424	0.671678	1	0.00242593	0.0151715	0.00503044	0.00503044	TRUE	NA	NA
ENSMUSG00000001785	Pwp1	1244.41	0.965	-0.051	-0.675	0.499421	1	0.00170785	0.0168961	0.00465197	0.00465197	TRUE	NA	NA
ENSMUSG00000001786	Fbxo7	1415.96	1.19	0.251	3.155	0.0016038	0.267909	0.00233735	0.0163704	0.00533675	0.00533675	TRUE	NA	NA
ENSMUSG00000001794	Capns1	8259.84	1.065	0.091	0.862	0.388792	1	0.00924499	0.0132106	0.0105604	0.0105604	TRUE	NA	NA
ENSMUSG00000001802	Lrp3	1758.75	1.048	0.067	0.537	0.590982	1	0.0139763	0.0156271	0.0144256	0.0144256	TRUE	NA	NA
ENSMUSG00000001804	Dsg4	0.51	0.842	-0.248	-0.094	0.924948	1	1e-08	10.6703	5.13617	5.13617	TRUE	NA	NA
ENSMUSG00000001815	Evx2	0	NA	NA	NA	NA	1	NA	NA	NA	NA	NA	NA	NA
ENSMUSG00000001819	Hoxd13	0	NA	NA	NA	NA	1	NA	NA	NA	NA	NA	NA	NA
ENSMUSG00000001823	Hoxd12	0	NA	NA	NA	NA	1	NA	NA	NA	NA	NA	NA	NA
ENSMUSG00000001827	Folr1	3.27	1.513	0.598	0.527	0.598266	1	0.399469	1.66465	0.875664	0.875664	TRUE	NA	NA
ENSMUSG00000001829	Clpb	3573.79	0.998	-0.003	-0.028	0.977557	1	0.00682478	0.0140678	0.0084765	0.0084765	TRUE	NA	NA
ENSMUSG00000001833	2020-09-07	4594.18	0.949	-0.075	-0.718	0.472702	1	0.00922693	0.0137322	0.0103097	0.0103097	TRUE	NA	NA
ENSMUSG00000001844	Zdhhc4	991.77	1.141	0.191	1.622	0.104776	1	0.00982736	0.0180015	0.0122467	0.0122467	TRUE	NA	NA
ENSMUSG00000001847	Rac1	8630.79	1.052	0.074	1.09	0.275786	1	0.00238483	0.0131825	0.00425077	0.00425077	TRUE	NA	NA
ENSMUSG00000001855	Nup214	951.82	0.877	-0.189	-1.568	0.116792	1	0.0109934	0.01823	0.0128806	0.0128806	TRUE	NA	NA
ENSMUSG00000001864	Aif1l	5.27	1.115	0.158	0.183	0.854494	1	0.294558	1.0381	0.539659	0.539659	TRUE	NA	NA
ENSMUSG00000001865	Cpa3	2.67	14.833	3.891	2.55	0.0107862	0.6802	1e-08	2.03765	1.12987	1.12987	TRUE	NA	NA
ENSMUSG00000001870	Ltbp1	167.81	1.081	0.112	0.471	0.637334	1	0.0488821	0.0447344	0.0475229	0.0475229	TRUE	NA	NA
ENSMUSG00000001891	Ugp2	34439.1	1.054	0.076	0.514	0.607322	1	0.0260838	0.0127137	0.0209812	0.0209812	TRUE	NA	NA
ENSMUSG00000001901	Kcnh6	281.81	0.782	-0.356	-1.17	0.24203	1	0.116346	0.0317177	0.0850745	0.0850745	TRUE	NA	NA
ENSMUSG00000001909	Trmt1	1706.59	1.044	0.062	0.737	0.461069	1	0.00353127	0.015721	0.00618515	0.00618515	TRUE	NA	NA
ENSMUSG00000001910	Nacc1	2633.27	1.075	0.105	1.051	0.293091	1	0.00673293	0.0146075	0.00911761	0.00911761	TRUE	NA	NA
ENSMUSG00000001911	Nfix	7257.83	1.157	0.21	1.942	0.0521253	1	0.0104806	0.0133009	0.0111029	0.0111029	TRUE	NA	NA
ENSMUSG00000001918	Slc1a5	90.51	0.91	-0.135	-0.544	0.586476	1	0.03889	0.0722193	0.0488019	0.0488019	TRUE	NA	NA
ENSMUSG00000001924	Uba1	13763	0.983	-0.025	-0.379	0.704663	1	0.00240526	0.0129492	0.00419736	0.00419736	TRUE	NA	NA
ENSMUSG00000001930	Vwf	452.74	0.991	-0.013	-0.062	0.95057	1	0.045083	0.0244838	0.0388521	0.0388521	TRUE	NA	NA
ENSMUSG00000001942	Siae	3193.15	1.023	0.033	0.364	0.715512	1	0.00566658	0.0142479	0.00768944	0.00768944	TRUE	NA	NA
ENSMUSG00000001943	Vsig2	15.36	0.67	-0.577	-1.024	0.305868	1	0.170034	0.364069	0.232636	0.232636	TRUE	NA	NA
ENSMUSG00000001946	Esam	611.83	1.001	0.001	0.009	0.99275	1	0.0233731	0.0213825	0.0226505	0.0226505	TRUE	NA	NA
ENSMUSG00000001948	Spa17	0	NA	NA	NA	NA	1	NA	NA	NA	NA	NA	NA	NA
ENSMUSG00000001962	Fam50a	1265.85	1.025	0.036	0.372	0.709676	1	0.00524673	0.0168226	0.00811605	0.00811605	TRUE	NA	NA
ENSMUSG00000001964	Emd	1159.86	1.021	0.031	0.33	0.74157	1	0.00460305	0.0172124	0.00740201	0.00740201	TRUE	NA	NA
ENSMUSG00000001983	Taco1	2214.91	1.003	0.004	0.048	0.961923	1	0.00406117	0.0149948	0.00632206	0.00632206	TRUE	NA	NA
ENSMUSG00000001985	Grik3	23.66	1.004	0.005	0.011	0.991039	1	0.12673	0.240771	0.163816	0.163816	TRUE	NA	NA
ENSMUSG00000001986	Gria3	107	0.546	-0.874	-2.735	0.00623441	0.520718	0.100974	0.0630231	0.0885209	0.0885209	TRUE	NA	NA
ENSMUSG00000001988	Npas1	35.68	1.321	0.402	1.113	0.265913	1	0.0622781	0.163908	0.0938384	0.0938384	TRUE	NA	NA
ENSMUSG00000001995	Sipa1l2	381.41	1.006	0.008	0.03	0.975888	1	0.0858538	0.0267144	0.0667138	0.0667138	TRUE	NA	NA
ENSMUSG00000001998	Ap4e1	470.33	0.947	-0.079	-0.641	0.521633	1	0.00848576	0.0240378	0.0125179	0.0125179	TRUE	NA	NA
ENSMUSG00000001999	Blvra	973.86	0.992	-0.011	-0.136	0.891698	1	0.00240054	0.0181016	0.00570303	0.00570303	TRUE	NA	NA
ENSMUSG00000002006	Pdzd4	22.05	0.947	-0.078	-0.15	0.880647	1	0.19044	0.257422	0.21192	0.21192	TRUE	NA	NA
ENSMUSG00000002007	Srpk3	9.55	0.861	-0.216	-0.37	0.711076	1	1e-08	0.578209	0.223897	0.223897	TRUE	NA	NA
ENSMUSG00000002010	Idh3g	4013.38	0.991	-0.013	-0.179	0.857849	1	0.00227451	0.0139023	0.00447652	0.00447652	TRUE	NA	NA
ENSMUSG00000002012	Pnck	2.87	0.885	-0.176	-0.118	0.906218	1	1.66178	1.89502	1.76771	1.76771	TRUE	NA	NA
ENSMUSG00000002014	Ssr4	6783.02	1.129	0.175	1.831	0.0670797	1	0.00728142	0.013353	0.0086844	0.0086844	TRUE	NA	NA
ENSMUSG00000002015	Bcap31	8838.88	1.008	0.012	0.215	0.82986	1	0.00115578	0.0131678	0.00284965	0.00284965	TRUE	NA	NA
ENSMUSG00000002017	Fam98a	2279.38	0.899	-0.154	-1.789	0.073648	1	0.00418002	0.0149259	0.00668392	0.00668392	TRUE	NA	NA
ENSMUSG00000002020	Ltbp2	55.08	1.275	0.35	0.981	0.326785	1	0.0942835	0.110599	0.0995329	0.0995329	TRUE	NA	NA
ENSMUSG00000002028	Kmt2a	1771.87	1.063	0.089	0.532	0.594603	1	0.030957	0.0156044	0.0260186	0.0260186	TRUE	NA	NA
ENSMUSG00000002031	Ift46	1417.17	1.029	0.041	0.442	0.658677	1	0.00486467	0.0163671	0.00774321	0.00774321	TRUE	NA	NA
ENSMUSG00000002032	Tmem25	1671.8	1.188	0.249	2.017	0.0437303	0.985867	0.0132969	0.0157868	0.0140384	0.0140384	TRUE	NA	NA
ENSMUSG00000002033	Cd3g	28.81	0.955	-0.066	-0.182	0.855683	1	0.0483832	0.199993	0.0937542	0.0937542	TRUE	NA	NA
ENSMUSG00000002043	Trappc6a	778.9	1.109	0.149	1.217	0.223611	1	0.0100413	0.0194895	0.0130074	0.0130074	TRUE	NA	NA
ENSMUSG00000002052	Supt6	3891.74	0.942	-0.087	-0.889	0.373796	1	0.0070579	0.0139444	0.00890013	0.00890013	TRUE	NA	NA
ENSMUSG00000002055	Spag5	38.49	0.715	-0.485	-1.409	0.158938	1	0.0469059	0.152865	0.080454	0.080454	TRUE	NA	NA
ENSMUSG00000002057	Foxn1	0.86	2.33	1.22	0.467	0.640518	1	1e-08	6.30118	4.99813	4.99813	TRUE	NA	NA
ENSMUSG00000002058	Unc119	709.12	0.791	-0.338	-1.507	0.131861	1	0.0607144	0.0201717	0.0462484	0.0462484	TRUE	NA	NA
ENSMUSG00000002059	Rab34	382.9	0.906	-0.142	-0.76	0.447416	1	0.0326757	0.0266592	0.0308272	0.0308272	TRUE	NA	NA
ENSMUSG00000002064	Sdf2	2623.1	0.997	-0.004	-0.062	0.950387	1	0.00138341	0.0146154	0.00377222	0.00377222	TRUE	NA	NA
ENSMUSG00000002068	Ccne1	52.81	0.603	-0.731	-2.015	0.043916	0.985867	0.0957295	0.114809	0.102112	0.102112	TRUE	NA	NA
ENSMUSG00000002076	Hsf2bp	41.4	0.635	-0.655	-1.544	0.122559	1	0.158316	0.142987	0.15305	0.15305	TRUE	NA	NA
ENSMUSG00000002083	Bbc3	901.02	1.235	0.305	1.589	0.112112	1	0.0397779	0.0185499	0.0341014	0.0341014	TRUE	NA	NA
ENSMUSG00000002100	Mybpc3	2.45	0.634	-0.658	-0.488	0.625222	1	0.711566	2.21488	1.28135	1.28135	TRUE	NA	NA
ENSMUSG00000002102	Psmc3	7715.32	1	-0.001	-0.008	0.993538	1	0.00171251	0.0132568	0.00385023	0.00385023	TRUE	NA	NA
ENSMUSG00000002103	Acp2	2855.78	0.977	-0.033	-0.33	0.741545	1	0.00723576	0.0144477	0.00953801	0.00953801	TRUE	NA	NA
ENSMUSG00000002104	Rapsn	2.7	0.586	-0.772	-0.644	0.519543	1	1e-08	2.01373	1.06146	1.06146	TRUE	NA	NA
ENSMUSG00000002105	Slc39a13	112.82	1.069	0.096	0.379	0.704423	1	0.0486572	0.0604197	0.0523102	0.0523102	TRUE	NA	NA
ENSMUSG00000002107	Celf2	1434.92	0.88	-0.184	-1.648	0.0992785	1	0.00960607	0.01632	0.0110546	0.0110546	TRUE	NA	NA
ENSMUSG00000002108	Nr1h3	8652.89	0.987	-0.019	-0.272	0.785688	1	0.00290896	0.0131809	0.00473407	0.00473407	TRUE	NA	NA
ENSMUSG00000002109	Ddb2	163.63	1.147	0.198	1.388	0.165173	1	1e-08	0.0455577	0.0130534	0.0130534	TRUE	NA	NA
ENSMUSG00000002111	Spi1	549.76	1.003	0.005	0.024	0.980912	1	0.0384947	0.0223789	0.033311	0.033311	TRUE	NA	NA
ENSMUSG00000002129	Sf3a1	1664	0.961	-0.058	-0.505	0.613785	1	0.0102776	0.015802	0.0118973	0.0118973	TRUE	NA	NA
ENSMUSG00000002147	Stat6	4372.82	0.956	-0.065	-0.826	0.408642	1	0.00358988	0.0137917	0.00568894	0.00568894	TRUE	NA	NA
ENSMUSG00000002190	Clgn	1.57	0.42	-1.25	-0.581	0.561365	1	1.462	3.45665	2.60847	2.60847	TRUE	NA	NA
ENSMUSG00000002204	Napsa	32.17	0.675	-0.567	-1.338	0.18105	1	0.117105	0.180421	0.137182	0.137182	TRUE	NA	NA
ENSMUSG00000002205	Vrk3	1636.26	1.02	0.028	0.307	0.759166	1	0.0047134	0.015857	0.0074117	0.0074117	TRUE	NA	NA
ENSMUSG00000002210	Smg9	578.91	1.041	0.058	0.472	0.637021	1	0.0094852	0.0218844	0.012699	0.012699	TRUE	NA	NA
ENSMUSG00000002221	Paxip1	1441.31	0.997	-0.004	-0.047	0.962419	1	0.00275414	0.0163033	0.00578321	0.00578321	TRUE	NA	NA
ENSMUSG00000002222	Rmnd5a	13539.4	1.011	0.016	0.169	0.866124	1	0.00573055	0.0129557	0.00808136	0.00808136	TRUE	NA	NA
ENSMUSG00000002227	Mov10	1338.71	1.062	0.087	0.661	0.508418	1	0.01525	0.0165905	0.0157988	0.0157988	TRUE	NA	NA
ENSMUSG00000002228	Ppm1j	12.74	0.814	-0.296	-0.511	0.609488	1	0.140714	0.436562	0.241441	0.241441	TRUE	NA	NA
ENSMUSG00000002233	Rhoc	666.23	0.962	-0.055	-0.412	0.680555	1	0.0131385	0.0206619	0.0158311	0.0158311	TRUE	NA	NA
ENSMUSG00000002240	Prr27	0.75	0.487	-1.037	-0.306	0.759607	1	16	7.20802	9.26977	9.26977	TRUE	NA	NA
ENSMUSG00000002249	Tead3	756.32	1.153	0.205	1.552	0.120574	1	0.0137009	0.0196965	0.0153983	0.0153983	TRUE	NA	NA
ENSMUSG00000002250	Ppard	735.74	1.393	0.478	2.696	0.00702012	0.543562	0.0332724	0.0198961	0.0290143	0.0290143	TRUE	NA	NA
ENSMUSG00000002257	Def6	20.15	0.666	-0.587	-1.323	0.185922	1	0.06128	0.280503	0.131853	0.131853	TRUE	NA	NA
ENSMUSG00000002265	Peg3	224.77	1.107	0.147	0.722	0.470058	1	0.0339043	0.0365801	0.0347066	0.0347066	TRUE	NA	NA
ENSMUSG00000002266	Zim1	4.55	2.685	1.425	1.504	0.13252	1	0.0507568	1.19836	0.513505	0.513505	TRUE	NA	NA
ENSMUSG00000002274	Metrn	305.06	1.176	0.234	1.291	0.196581	1	0.0270864	0.0302576	0.028518	0.028518	TRUE	NA	NA
ENSMUSG00000002279	Lmf1	2806.89	1.037	0.052	0.403	0.687217	1	0.0164219	0.0144806	0.0158774	0.0158774	TRUE	NA	NA
ENSMUSG00000002280	Narfl	577.32	0.947	-0.078	-0.6	0.548597	1	0.0119968	0.0219101	0.0146253	0.0146253	TRUE	NA	NA
ENSMUSG00000002289	Angptl4	8627.46	1.572	0.653	2.384	0.0171203	0.833266	0.0718725	0.0131828	0.0449902	0.0718725	TRUE	NA	NA
ENSMUSG00000002297	Dbf4	257.37	0.981	-0.028	-0.129	0.897696	1	0.0453785	0.0335379	0.0415725	0.0415725	TRUE	NA	NA
ENSMUSG00000002307	Daxx	1000.21	0.887	-0.172	-1.891	0.0586588	1	0.00394638	0.0179555	0.00693089	0.00693089	TRUE	NA	NA
ENSMUSG00000002308	Cd320	257.31	1.069	0.097	0.728	0.466895	1	0.00509709	0.0335423	0.0127882	0.0127882	TRUE	NA	NA
ENSMUSG00000002319	Ipo4	731.55	0.96	-0.059	-0.484	0.628165	1	0.0101729	0.0199382	0.012705	0.012705	TRUE	NA	NA
ENSMUSG00000002320	Tm9sf1	3778.19	1.024	0.034	0.547	0.584281	1	0.0012628	0.0139861	0.00339685	0.00339685	TRUE	NA	NA
ENSMUSG00000002324	Rec8	105.63	1.344	0.426	1.072	0.283651	1	0.190569	0.0636791	0.144006	0.144006	TRUE	NA	NA
ENSMUSG00000002325	Irf9	2589.22	1.063	0.089	0.853	0.39342	1	0.00799961	0.0146424	0.00996882	0.00996882	TRUE	NA	NA
ENSMUSG00000002326	Gmpr2	139.55	0.952	-0.071	-0.329	0.742169	1	0.029732	0.0512517	0.0363219	0.0363219	TRUE	NA	NA
ENSMUSG00000002329	Mdp1	1301.07	1.127	0.173	1.63	0.103115	1	0.00740893	0.0167071	0.00999818	0.00999818	TRUE	NA	NA
ENSMUSG00000002332	Dhrs1	11186	1.078	0.109	0.897	0.369857	1	0.0126274	0.0130396	0.0140985	0.0140985	TRUE	NA	NA
ENSMUSG00000002341	Ncan	0.54	0.617	-0.697	-0.163	0.870583	1	16	10.0712	16	16	TRUE	NA	NA
ENSMUSG00000002342	Tmem161a	1151.29	1.057	0.08	0.925	0.355209	1	0.00339542	0.0172471	0.00632983	0.00632983	TRUE	NA	NA
ENSMUSG00000002343	Armc6	343.08	1.015	0.021	0.165	0.868812	1	0.00731098	0.0282959	0.0127177	0.0127177	TRUE	NA	NA
ENSMUSG00000002345	Borcs8	17	1.518	0.602	1.277	0.201619	1	0.0754003	0.33016	0.154364	0.154364	TRUE	NA	NA
ENSMUSG00000002346	Slc25a42	6460.93	1.142	0.192	1.622	0.104747	1	0.0134734	0.0133926	0.0132709	0.0132709	TRUE	NA	NA
ENSMUSG00000002365	Snx9	3493.51	1.047	0.067	1.031	0.302472	1	0.0015096	0.0141025	0.00368696	0.00368696	TRUE	NA	NA
ENSMUSG00000002372	Ranbp3	2096.85	1.02	0.029	0.367	0.713298	1	0.00273721	0.0151321	0.0052945	0.0052945	TRUE	NA	NA
ENSMUSG00000002379	Ndufa11	3021.21	1.077	0.107	0.753	0.451577	1	0.0211585	0.0143442	0.0191282	0.0191282	TRUE	NA	NA
ENSMUSG00000002384	Bmp8b	5.15	0.667	-0.583	-0.383	0.701903	1	2.50242	1.06062	1.89323	1.89323	TRUE	NA	NA
ENSMUSG00000002393	Nr2f6	3429.31	1.235	0.304	1.413	0.157528	1	0.0622253	0.0141315	0.0442417	0.0442417	TRUE	NA	NA
ENSMUSG00000002395	Use1	2591.42	1.004	0.006	0.071	0.943321	1	0.0036133	0.0146406	0.00580274	0.00580274	TRUE	NA	NA
ENSMUSG00000002396	Ocel1	403.65	1.031	0.045	0.286	0.774504	1	0.0184717	0.0259342	0.0206175	0.0206175	TRUE	NA	NA
ENSMUSG00000002409	Dyrk1b	914.18	1.164	0.219	1.367	0.171646	1	0.0254421	0.0184636	0.0233114	0.0233114	TRUE	NA	NA
ENSMUSG00000002413	Braf	1681.73	0.951	-0.073	-0.722	0.470591	1	0.00691323	0.0157677	0.0091412	0.0091412	TRUE	NA	NA
ENSMUSG00000002416	Ndufb2	323.33	1.101	0.139	1.132	0.257478	1	0.00488179	0.0292577	0.0112869	0.0112869	TRUE	NA	NA
ENSMUSG00000002428	Hltf	1448.26	0.938	-0.092	-0.796	0.425873	1	0.0105578	0.0162854	0.0120212	0.0120212	TRUE	NA	NA
ENSMUSG00000002455	Prpf6	4659.73	0.734	-0.446	-2.231	0.0256788	0.881174	0.0597042	0.0137157	0.0381862	0.0381862	TRUE	NA	NA
ENSMUSG00000002458	Rgs19	140.65	1.033	0.047	0.193	0.84689	1	0.0482062	0.0509474	0.0490791	0.0490791	TRUE	NA	NA
ENSMUSG00000002459	Rgs20	2.44	1.692	0.759	0.611	0.541345	1	0.299752	2.22263	1.08515	1.08515	TRUE	NA	NA
ENSMUSG00000002475	Abhd3	5273.17	1.056	0.078	0.775	0.438232	1	0.008422	0.0135809	0.00956074	0.00956074	TRUE	NA	NA
ENSMUSG00000002477	Snrpd1	933.99	1.041	0.058	0.423	0.672144	1	0.0156295	0.0183383	0.0168625	0.0168625	TRUE	NA	NA
ENSMUSG00000002486	Tchp	80.65	1.06	0.084	0.404	0.686153	1	2.02459e-05	0.0795132	0.0278858	0.0278858	TRUE	NA	NA
ENSMUSG00000002489	Tiam1	78.56	1.14	0.188	0.666	0.505147	1	0.0587911	0.0812883	0.0660255	0.0660255	TRUE	NA	NA
ENSMUSG00000002496	Tsc2	3081.81	1.021	0.03	0.349	0.727419	1	0.00466347	0.014309	0.0067247	0.0067247	TRUE	NA	NA
ENSMUSG00000002500	Rpl3l	5.36	0.745	-0.425	-0.406	0.684886	1	0.77887	1.01999	0.86179	0.86179	TRUE	NA	NA
ENSMUSG00000002504	Slc9a3r2	1348.33	1.096	0.133	1.051	0.293413	1	0.0140969	0.0165617	0.014611	0.014611	TRUE	NA	NA
ENSMUSG00000002524	Puf60	3873.01	0.971	-0.043	-0.511	0.609446	1	0.00434545	0.0139511	0.00645161	0.00645161	TRUE	NA	NA
ENSMUSG00000002546	Golga2	2876.38	1.014	0.02	0.36	0.719014	1	0.00051462	0.0144342	0.0026115	0.0026115	TRUE	NA	NA
ENSMUSG00000002550	Uck1	4516.13	1.114	0.155	0.955	0.339491	1	0.0343876	0.0137525	0.0250742	0.0250742	TRUE	NA	NA
ENSMUSG00000002565	Scin	2.52	0.276	-1.855	-0.944	0.344924	1	3.66867	2.1588	2.88826	2.88826	TRUE	NA	NA
ENSMUSG00000002578	Ikzf4	86.42	1.21	0.275	0.357	0.720909	1	0.556253	0.0750403	0.368593	0.556253	TRUE	NA	NA
ENSMUSG00000002580	Mien1	3031.7	1.106	0.146	1.388	0.165137	1	0.00905465	0.014338	0.010255	0.010255	TRUE	NA	NA
ENSMUSG00000002588	Pon1	59378.9	1.152	0.204	2.274	0.0229916	0.876688	0.00612277	0.0126478	0.00769036	0.00769036	TRUE	NA	NA
ENSMUSG00000002602	Axl	1693.94	0.874	-0.194	-1.915	0.0554941	1	0.00687061	0.0157446	0.00920559	0.00920559	TRUE	NA	NA
ENSMUSG00000002603	Tgfb1	666.31	0.945	-0.082	-0.427	0.669261	1	0.0394611	0.0206609	0.033298	0.033298	TRUE	NA	NA
ENSMUSG00000002608	Ccdc97	1425.78	1.039	0.055	0.52	0.602807	1	0.0074471	0.0163441	0.00989832	0.00989832	TRUE	NA	NA
ENSMUSG00000002617	Zfp40	158.12	0.96	-0.06	-0.32	0.749278	1	0.018776	0.0467069	0.0267906	0.0267906	TRUE	NA	NA
ENSMUSG00000002625	Akap8l	1044.09	0.979	-0.031	-0.343	0.731288	1	0.00363533	0.0177287	0.00694501	0.00694501	TRUE	NA	NA
ENSMUSG00000002633	Shh	22.28	1.269	0.343	0.724	0.469078	1	0.135686	0.254941	0.174482	0.174482	TRUE	NA	NA
ENSMUSG00000002635	Pdcd2l	683.9	0.972	-0.041	-0.407	0.683732	1	0.00453593	0.0204525	0.0082527	0.0082527	TRUE	NA	NA
ENSMUSG00000002658	Gtf2f1	1465.54	1.01	0.014	0.15	0.881074	1	0.00486856	0.0162414	0.00765788	0.00765788	TRUE	NA	NA
ENSMUSG00000002660	Clpp	2637.08	1.026	0.037	0.325	0.745056	1	0.0108393	0.0146045	0.0117999	0.0117999	TRUE	NA	NA
ENSMUSG00000002661	Alkbh7	705.05	1.128	0.174	1.54	0.123548	1	0.00741854	0.0202156	0.0108557	0.0108557	TRUE	NA	NA
ENSMUSG00000002664	Pspn	8.56	0.971	-0.042	-0.054	0.956753	1	0.363912	0.643061	0.442353	0.442353	TRUE	NA	NA
ENSMUSG00000002668	Dennd1c	290.4	1.236	0.306	1.776	0.0758095	1	0.0222768	0.031151	0.0248744	0.0248744	TRUE	NA	NA
ENSMUSG00000002679	Med6	754.99	0.975	-0.037	-0.305	0.760165	1	0.00998262	0.019709	0.0129513	0.0129513	TRUE	NA	NA
ENSMUSG00000002688	Prkd1	21.34	1.374	0.459	1.05	0.293618	1	0.0403449	0.265574	0.113583	0.113583	TRUE	NA	NA
ENSMUSG00000002699	Lcp2	0	NA	NA	NA	NA	1	NA	NA	NA	NA	NA	NA	NA
ENSMUSG00000002718	Cse1l	3411.67	0.974	-0.038	-0.381	0.703001	1	0.00772412	0.0141396	0.00939975	0.00939975	TRUE	NA	NA
ENSMUSG00000002728	Naa20	1049.93	0.973	-0.039	-0.316	0.751727	1	0.0119365	0.0176999	0.0134533	0.0134533	TRUE	NA	NA
ENSMUSG00000002731	Prkra	1338.37	1.094	0.13	1.372	0.170067	1	0.00519765	0.0165915	0.00783215	0.00783215	TRUE	NA	NA
ENSMUSG00000002732	Fkbp7	272.99	1.089	0.123	0.914	0.360728	1	0.00632479	0.032337	0.0131394	0.0131394	TRUE	NA	NA
ENSMUSG00000002733	Plekha3	1664.71	1	-0.001	-0.008	0.993763	1	0.00444959	0.0158006	0.00687613	0.00687613	TRUE	NA	NA
ENSMUSG00000002741	Ykt6	5788.34	1.042	0.059	0.927	0.354076	1	0.001765	0.0134898	0.00372266	0.00372266	TRUE	NA	NA
ENSMUSG00000002748	Baz1b	4536.54	0.919	-0.121	-1.3	0.193759	1	0.00610412	0.0137472	0.00812075	0.00812075	TRUE	NA	NA
ENSMUSG00000002763	Pex6	8194.88	1.069	0.096	0.86	0.389729	1	0.0113459	0.0132158	0.0118213	0.0118213	TRUE	NA	NA
ENSMUSG00000002767	Mrpl2	3242.67	1.05	0.07	0.731	0.464875	1	0.00683274	0.0142221	0.00851405	0.00851405	TRUE	NA	NA
ENSMUSG00000002768	Mea1	2302.91	1.063	0.089	0.823	0.410354	1	0.00917242	0.0149017	0.0106843	0.0106843	TRUE	NA	NA
ENSMUSG00000002769	Gnmt	105886	1.016	0.022	0.152	0.878957	1	0.0259256	0.0126079	0.0208439	0.0208439	TRUE	NA	NA
ENSMUSG00000002771	Grin2d	22.95	1.249	0.321	0.803	0.421865	1	0.0386801	0.24781	0.104537	0.104537	TRUE	NA	NA
ENSMUSG00000002778	Kdelr1	3695.61	1.049	0.069	0.911	0.362494	1	0.00323631	0.014018	0.00527996	0.00527996	TRUE	NA	NA
ENSMUSG00000002781	Tmem143	1791.67	1.061	0.085	0.71	0.477991	1	0.0113461	0.0155707	0.0132724	0.0132724	TRUE	NA	NA
ENSMUSG00000002797	Ggct	619.19	1.088	0.122	1.025	0.305246	1	0.00828704	0.0212776	0.0117588	0.0117588	TRUE	NA	NA
ENSMUSG00000002799	Jag2	3.9	0.855	-0.226	-0.213	0.831571	1	0.590352	1.39657	0.856141	0.856141	TRUE	NA	NA
ENSMUSG00000002803	Btbd6	0	NA	NA	NA	NA	1	NA	NA	NA	NA	NA	NA	NA
ENSMUSG00000002804	Nudt14	794.67	1.053	0.074	0.462	0.643912	1	0.0251166	0.0193519	0.0233761	0.0233761	TRUE	NA	NA
ENSMUSG00000002808	Epdr1	18.16	1.514	0.598	1.052	0.29275	1	0.199244	0.309852	0.245807	0.245807	TRUE	NA	NA
ENSMUSG00000002812	Flii	3842.43	1.023	0.032	0.396	0.691886	1	0.00383195	0.0139622	0.00615729	0.00615729	TRUE	NA	NA
ENSMUSG00000002814	Top3a	446.64	0.992	-0.012	-0.104	0.917084	1	0.00575082	0.0246466	0.0104818	0.0104818	TRUE	NA	NA
ENSMUSG00000002820	Atg4d	1709.55	1.079	0.109	0.828	0.407399	1	0.0150365	0.0157155	0.0161398	0.0161398	TRUE	NA	NA
ENSMUSG00000002825	Qtrt1	153.94	1.016	0.023	0.125	0.900555	1	0.0193605	0.0476336	0.0276441	0.0276441	TRUE	NA	NA
ENSMUSG00000002831	Plin4	1130.57	0.744	-0.426	-0.634	0.52617	1	0.432372	0.0173331	0.234353	0.432372	TRUE	NA	NA
ENSMUSG00000002833	Hdgfl2	1715.64	1.042	0.059	0.56	0.575781	1	0.0081538	0.0157043	0.0101145	0.0101145	TRUE	NA	NA
ENSMUSG00000002835	Chaf1a	122.9	0.946	-0.08	-0.358	0.720503	1	0.029908	0.0564921	0.0380254	0.0380254	TRUE	NA	NA
ENSMUSG00000002844	Adprh	645.54	1.116	0.159	1.214	0.224844	1	0.0132531	0.0209217	0.0150776	0.0150776	TRUE	NA	NA
ENSMUSG00000002845	Tmem39a	1066.54	0.819	-0.287	-1.511	0.130686	1	0.041437	0.0176198	0.0337163	0.0337163	TRUE	NA	NA
ENSMUSG00000002846	Timmdc1	2552.91	1.056	0.079	0.96	0.337304	1	0.00380594	0.014672	0.00613587	0.00613587	TRUE	NA	NA
ENSMUSG00000002847	Pla1a	2459.42	1.033	0.047	0.323	0.746503	1	0.0205907	0.0147524	0.0195793	0.0195793	TRUE	NA	NA
ENSMUSG00000002870	Mcm2	355.33	0.861	-0.216	-1.007	0.313821	1	0.0466455	0.0277534	0.040489	0.040489	TRUE	NA	NA
ENSMUSG00000002871	Tpra1	1052.79	0.995	-0.007	-0.071	0.943496	1	0.00670445	0.0176859	0.00947447	0.00947447	TRUE	NA	NA
ENSMUSG00000002881	Nab1	6299.09	1.019	0.027	0.299	0.764731	1	0.0061413	0.0134141	0.00784045	0.00784045	TRUE	NA	NA
ENSMUSG00000002885	Adgre5	494.7	0.908	-0.139	-1.042	0.297417	1	0.011969	0.0234721	0.0150427	0.0150427	TRUE	NA	NA
ENSMUSG00000002897	Il17ra	1204.76	1.009	0.012	0.111	0.911801	1	0.0088449	0.0170389	0.0112269	0.0112269	TRUE	NA	NA
ENSMUSG00000002900	Lamb1	652.32	0.947	-0.078	-0.831	0.405786	1	0.00276859	0.0208348	0.0068345	0.0068345	TRUE	NA	NA
ENSMUSG00000002908	Kcnn1	345.73	1.195	0.258	1.64	0.100997	1	0.0174135	0.0281755	0.0204653	0.0204653	TRUE	NA	NA
ENSMUSG00000002910	Arrdc2	785.48	1.791	0.841	2.16	0.0308107	0.908271	0.144409	0.0194314	0.0933967	0.144409	TRUE	NA	NA
ENSMUSG00000002930	Ppp1r17	0	NA	NA	NA	NA	1	NA	NA	NA	NA	NA	NA	NA
ENSMUSG00000002944	Cd36	9288.12	0.884	-0.178	-0.346	0.729532	1	0.254708	0.0131382	0.142642	0.254708	TRUE	NA	NA
ENSMUSG00000002948	Map2k7	1.51	0.382	-1.388	-0.696	0.486438	1	1.55763	3.58409	2.46592	2.46592	TRUE	NA	NA
ENSMUSG00000002949	Timm44	2860.26	1.096	0.132	1.877	0.0605114	1	0.00200582	0.0144447	0.00437376	0.00437376	TRUE	NA	NA
ENSMUSG00000002957	Ap2a2	6686.01	1.087	0.12	1.604	0.108697	1	0.00320122	0.0133645	0.00521891	0.00521891	TRUE	NA	NA
ENSMUSG00000002963	Pnkp	1900.38	1.141	0.19	1.771	0.0766308	1	0.00870957	0.0153983	0.0105494	0.0105494	TRUE	NA	NA
ENSMUSG00000002968	Med25	2239.91	1.069	0.096	0.773	0.439612	1	0.0142756	0.0149676	0.0144643	0.0144643	TRUE	NA	NA
ENSMUSG00000002980	Bcam	341.98	1.172	0.229	1.633	0.102415	1	0.0104895	0.0283466	0.0153065	0.0153065	TRUE	NA	NA
ENSMUSG00000002981	Clptm1	6272.65	1.057	0.08	0.819	0.412671	1	0.00733733	0.0134177	0.00890043	0.00890043	TRUE	NA	NA
ENSMUSG00000002983	Relb	151.59	1.01	0.015	0.063	0.950089	1	0.0484378	0.0481786	0.0482492	0.0482492	TRUE	NA	NA
ENSMUSG00000002984	Tomm40	2392.78	1.057	0.08	0.703	0.481948	1	0.0101404	0.0148136	0.012084	0.012084	TRUE	NA	NA
ENSMUSG00000002985	Apoe	1.25172e+06	1.023	0.033	0.252	0.800896	1	0.0176378	0.0125612	0.0164302	0.0164302	TRUE	NA	NA
ENSMUSG00000002992	Apoc2	0.06	1	0	0	1	1	1e-08	89.4019	16	16	TRUE	NA	NA
ENSMUSG00000002996	Hbp1	1388.41	0.994	-0.008	-0.106	0.915802	1	0.00198987	0.0164461	0.00479704	0.00479704	TRUE	NA	NA
ENSMUSG00000002997	Prkar2b	42.05	0.906	-0.142	-0.402	0.688002	1	0.0759511	0.140982	0.096202	0.096202	TRUE	NA	NA
ENSMUSG00000003031	Cdkn1b	1918.56	1.049	0.069	0.778	0.436474	1	0.00475591	0.0153714	0.00702401	0.00702401	TRUE	NA	NA
ENSMUSG00000003032	Klf4	106.7	1.13	0.176	0.662	0.508084	1	0.0524553	0.0631652	0.0557828	0.0557828	TRUE	NA	NA
ENSMUSG00000003033	Ap1m1	1857.34	1.063	0.089	1.059	0.289461	1	0.00335773	0.0154641	0.00614527	0.00614527	TRUE	NA	NA
ENSMUSG00000003037	Rab8a	5043.45	1.043	0.061	0.998	0.318449	1	0.00137601	0.0136275	0.00335225	0.00335225	TRUE	NA	NA
ENSMUSG00000003038	Hmgn2	832.31	1.103	0.141	0.778	0.43663	1	0.0356816	0.0190446	0.0302708	0.0302708	TRUE	NA	NA
ENSMUSG00000003039	Fam32a	3598.77	1.047	0.066	0.654	0.513291	1	0.00803555	0.0140573	0.00951368	0.00951368	TRUE	NA	NA
ENSMUSG00000003051	Elf3	36.11	1.352	0.435	1.094	0.273923	1	0.11025	0.162105	0.12691	0.12691	TRUE	NA	NA
ENSMUSG00000003053	Cyp2c29	89210.5	1.155	0.209	1.297	0.19461	1	0.0293148	0.0126174	0.0248205	0.0248205	TRUE	NA	NA
ENSMUSG00000003062	Stard3nl	756.86	1.048	0.068	0.703	0.48192	1	0.00403416	0.0196914	0.00765101	0.00765101	TRUE	NA	NA
ENSMUSG00000003068	Stk11	6224.01	1.067	0.094	0.949	0.342698	1	0.00717961	0.0134245	0.00920526	0.00920526	TRUE	NA	NA
ENSMUSG00000003070	Efna2	10.42	1.762	0.817	1.226	0.2201	1	0.211795	0.530911	0.315398	0.315398	TRUE	NA	NA
ENSMUSG00000003072	Atp5d	15674.1	1.109	0.149	1.408	0.15922	1	0.00926129	0.0129014	0.0107479	0.0107479	TRUE	NA	NA
ENSMUSG00000003099	Ppp5c	3258.14	1.041	0.058	0.69	0.489932	1	0.00454773	0.0142142	0.0065516	0.0065516	TRUE	NA	NA
ENSMUSG00000003119	Cdk12	1753	0.96	-0.059	-0.442	0.658663	1	0.0158792	0.0156372	0.0165297	0.0165297	TRUE	NA	NA
ENSMUSG00000003123	Lipe	1040.53	1.143	0.192	1.15	0.250288	1	0.0281265	0.0177463	0.0257104	0.0257104	TRUE	NA	NA
ENSMUSG00000003131	Pafah1b2	2482.53	0.974	-0.039	-0.438	0.66169	1	0.00497382	0.014732	0.0070504	0.0070504	TRUE	NA	NA
ENSMUSG00000003134	Tbc1d8	1601.17	0.881	-0.183	-0.764	0.444994	1	0.0784968	0.0159293	0.0544927	0.0544927	TRUE	NA	NA
ENSMUSG00000003135	Cnot11	1356.12	0.937	-0.093	-1.043	0.297178	1	0.00402887	0.0165387	0.00690608	0.00690608	TRUE	NA	NA
ENSMUSG00000003153	Slc2a3	50.18	1.143	0.193	0.592	0.553825	1	0.0625114	0.120169	0.0799737	0.0799737	TRUE	NA	NA
ENSMUSG00000003154	Foxj2	743.54	1.011	0.016	0.106	0.915893	1	0.0209469	0.0198192	0.0206181	0.0206181	TRUE	NA	NA
ENSMUSG00000003161	Sri	2554.26	1.059	0.083	0.813	0.416311	1	0.00835548	0.0146709	0.00968716	0.00968716	TRUE	NA	NA
ENSMUSG00000003166	Dgcr2	10.86	1.188	0.248	0.381	0.702912	1	0.177431	0.509977	0.302036	0.302036	TRUE	NA	NA
ENSMUSG00000003184	Irf3	2505.34	1.063	0.088	0.958	0.338265	1	0.00548548	0.0147122	0.00773955	0.00773955	TRUE	NA	NA
ENSMUSG00000003190	Bcl2l12	394.05	1.113	0.154	1.192	0.233445	1	0.00894582	0.0262601	0.0134696	0.0134696	TRUE	NA	NA
ENSMUSG00000003198	Zfp959	486.67	0.92	-0.121	-0.849	0.395623	1	0.0150444	0.0236522	0.0172667	0.0172667	TRUE	NA	NA
ENSMUSG00000003199	Mpnd	5777.62	1.102	0.14	1.501	0.133294	1	0.00646858	0.0134915	0.00814339	0.00814339	TRUE	NA	NA
ENSMUSG00000003200	Sh3gl1	1294.4	0.96	-0.06	-0.529	0.596623	1	0.0093314	0.0167285	0.011355	0.011355	TRUE	NA	NA
ENSMUSG00000003206	Ebi3	53.45	0.874	-0.194	-0.636	0.524504	1	0.050944	0.113574	0.0701516	0.0701516	TRUE	NA	NA
ENSMUSG00000003208	Ccdc94	371.93	0.915	-0.129	-0.903	0.366576	1	0.0127784	0.0270753	0.0166742	0.0166742	TRUE	NA	NA
ENSMUSG00000003226	Ranbp2	8951.35	0.839	-0.252	-2.094	0.0362485	0.931566	0.0132798	0.0131601	0.0138548	0.0138548	TRUE	NA	NA
ENSMUSG00000003227	Edar	1.66	0.426	-1.232	-0.75	0.45323	1	1e-08	3.25702	1.97357	1.97357	TRUE	NA	NA
ENSMUSG00000003228	Grk5	912.84	0.804	-0.314	-0.698	0.485022	1	0.193155	0.0184723	0.11957	0.193155	TRUE	NA	NA
ENSMUSG00000003233	Dvl3	1178.61	1.067	0.093	0.701	0.483595	1	0.0151408	0.0171384	0.0162411	0.0162411	TRUE	NA	NA
ENSMUSG00000003234	Abcf3	3477.93	0.954	-0.068	-0.863	0.388184	1	0.0032043	0.0141095	0.00558286	0.00558286	TRUE	NA	NA
ENSMUSG00000003235	Eif2b5	2650.8	0.969	-0.046	-0.485	0.627544	1	0.00643141	0.0145939	0.00826872	0.00826872	TRUE	NA	NA
ENSMUSG00000003269	Cyth2	1234.69	0.996	-0.006	-0.066	0.947756	1	0.00328985	0.0169303	0.00650595	0.00650595	TRUE	NA	NA
ENSMUSG00000003271	Sult2b1	6.06	0.551	-0.859	-0.823	0.410566	1	0.719565	0.903739	0.783824	0.783824	TRUE	NA	NA
ENSMUSG00000003273	Car11	19.43	1.278	0.354	0.607	0.543529	1	0.268295	0.290458	0.275805	0.275805	TRUE	NA	NA
ENSMUSG00000003279	Dlgap1	345.34	0.978	-0.032	-0.162	0.871575	1	0.0379484	0.0281932	0.0344291	0.0344291	TRUE	NA	NA
ENSMUSG00000003282	Plag1	10.1	0.512	-0.964	-1.053	0.292187	1	0.746055	0.547006	0.676863	0.676863	TRUE	NA	NA
ENSMUSG00000003283	Hck	426.51	0.813	-0.299	-1.819	0.0688583	1	0.0227334	0.0252172	0.0234597	0.0234597	TRUE	NA	NA
ENSMUSG00000003299	Mrpl4	2138.68	1.122	0.166	1.254	0.209869	1	0.0169254	0.0150817	0.0164052	0.0164052	TRUE	NA	NA
ENSMUSG00000003308	Keap1	4624.63	1.054	0.076	0.771	0.440696	1	0.00779681	0.0137245	0.00918771	0.00918771	TRUE	NA	NA
ENSMUSG00000003309	Ap1m2	6.6	0.852	-0.231	-0.261	0.793724	1	0.414639	0.831134	0.550574	0.550574	TRUE	NA	NA
ENSMUSG00000003316	Glg1	3993.1	1.006	0.008	0.108	0.913759	1	0.00291278	0.0139092	0.00504442	0.00504442	TRUE	NA	NA
ENSMUSG00000003341	Atp8b3	3.52	6.344	2.665	1.185	0.235936	1	7.52455	1.54852	3.47288	3.47288	TRUE	NA	NA
ENSMUSG00000003344	Btbd2	1590.25	1.083	0.116	0.988	0.323035	1	0.0112833	0.0159524	0.0124888	0.0124888	TRUE	NA	NA
ENSMUSG00000003345	Csnk1g2	5552.61	1.09	0.125	1.246	0.212602	1	0.00800377	0.0135294	0.00943612	0.00943612	TRUE	NA	NA
ENSMUSG00000003346	Abhd17a	5060.56	1.088	0.122	0.59	0.555416	1	0.0567711	0.0136239	0.0407186	0.0407186	TRUE	NA	NA
ENSMUSG00000003348	Mob3a	382.94	1.064	0.089	0.751	0.452549	1	0.00557218	0.0266576	0.0109211	0.0109211	TRUE	NA	NA
ENSMUSG00000003352	Cacnb3	29.21	0.765	-0.387	-0.8	0.423873	1	0.172587	0.197407	0.1811	0.1811	TRUE	NA	NA
ENSMUSG00000003354	Ccdc65	2.57	2.025	1.018	0.578	0.562933	1	2.42744	2.11524	2.27224	2.27224	TRUE	NA	NA
ENSMUSG00000003355	Fkbp11	820.56	0.966	-0.05	-0.201	0.840913	1	0.0887695	0.0191375	0.0592282	0.0592282	TRUE	NA	NA
ENSMUSG00000003360	Ddx23	3415.46	0.998	-0.004	-0.052	0.958624	1	0.00188037	0.0141379	0.00414954	0.00414954	TRUE	NA	NA
ENSMUSG00000003363	Pld3	1356.42	0.994	-0.008	-0.089	0.929392	1	0.00484087	0.0165378	0.00786544	0.00786544	TRUE	NA	NA
ENSMUSG00000003378	Grik5	399.76	1.067	0.094	0.397	0.691716	1	0.0639465	0.0260646	0.0508315	0.0508315	TRUE	NA	NA
ENSMUSG00000003379	Cd79a	40.3	0.807	-0.309	-0.754	0.450772	1	0.133583	0.146531	0.137668	0.137668	TRUE	NA	NA
ENSMUSG00000003380	Rabac1	4434.1	1.037	0.053	0.414	0.678901	1	0.0160023	0.0137747	0.0153812	0.0153812	TRUE	NA	NA
ENSMUSG00000003382	Etv3	1352.08	0.942	-0.086	-1.119	0.263237	1	0.00214361	0.0165506	0.0049857	0.0049857	TRUE	NA	NA
ENSMUSG00000003402	Prkcsh	6728.56	1.105	0.144	1.805	0.0711195	1	0.00405932	0.0133594	0.0059289	0.0059289	TRUE	NA	NA
ENSMUSG00000003410	Elavl3	1.62	0.664	-0.592	-0.295	0.767868	1	3.13296	3.35103	3.2552	3.2552	TRUE	NA	NA
ENSMUSG00000003411	Rab3b	21.02	1.17	0.226	0.393	0.694641	1	0.280557	0.269403	0.276886	0.276886	TRUE	NA	NA
ENSMUSG00000003418	St8sia6	2.95	0.888	-0.171	-0.111	0.91183	1	2.10561	1.84215	1.98813	1.98813	TRUE	NA	NA
ENSMUSG00000003420	Fcgrt	10529.9	1.04	0.057	0.579	0.562633	1	0.00793453	0.0130697	0.00915026	0.00915026	TRUE	NA	NA
ENSMUSG00000003421	Nosip	1183	0.946	-0.08	-0.699	0.484244	1	0.0100418	0.0171214	0.0118363	0.0118363	TRUE	NA	NA
ENSMUSG00000003423	Pih1d1	1982.54	1.031	0.044	0.455	0.649384	1	0.00645214	0.0152806	0.00846305	0.00846305	TRUE	NA	NA
ENSMUSG00000003429	Rps11	11161.6	1.033	0.047	0.506	0.613122	1	0.00706233	0.0130407	0.00837318	0.00837318	TRUE	NA	NA
ENSMUSG00000003435	Supt5	4063.19	0.949	-0.076	-1.043	0.296842	1	0.00276748	0.0138858	0.0048461	0.0048461	TRUE	NA	NA
ENSMUSG00000003436	Dll3	0.06	0.587	-0.768	-0.177	0.859228	1	1e-08	89.6683	16	16	TRUE	NA	NA
ENSMUSG00000003437	Paf1	1627.54	1.006	0.009	0.132	0.894839	1	0.000768265	0.0158746	0.00341424	0.00341424	TRUE	NA	NA
ENSMUSG00000003438	Timm50	2017.21	1.113	0.155	1.71	0.087212	1	0.00503002	0.0152337	0.00735723	0.00735723	TRUE	NA	NA
ENSMUSG00000003444	Med29	988.56	1.079	0.109	1.13	0.258661	1	0.00465018	0.0180192	0.00797457	0.00797457	TRUE	NA	NA
ENSMUSG00000003452	Bicd1	41.19	0.962	-0.056	-0.166	0.868549	1	0.0544707	0.143656	0.0820694	0.0820694	TRUE	NA	NA
ENSMUSG00000003458	Ncstn	3073.32	0.966	-0.049	-0.803	0.422035	1	0.00100518	0.0143139	0.00326869	0.00326869	TRUE	NA	NA
ENSMUSG00000003464	Pex19	9256.77	1.042	0.059	0.674	0.500191	1	0.0058459	0.0131402	0.00729039	0.00729039	TRUE	NA	NA
ENSMUSG00000003469	Phyhip	13.41	2.491	1.317	1.977	0.0480965	1	0.278106	0.415264	0.322836	0.322836	TRUE	NA	NA
ENSMUSG00000003476	Crhr2	6.57	0.714	-0.485	-0.518	0.604194	1	0.656989	0.834938	0.738838	0.738838	TRUE	NA	NA
ENSMUSG00000003477	Inmt	23893.2	1.053	0.075	0.254	0.799348	1	0.0838074	0.0127829	0.0583818	0.0838074	TRUE	NA	NA
ENSMUSG00000003484	Cyp4f18	25.61	0.833	-0.263	-0.564	0.572637	1	0.128257	0.223404	0.1597	0.1597	TRUE	NA	NA
ENSMUSG00000003500	Impdh1	211.23	0.988	-0.017	-0.069	0.944737	1	0.0568963	0.0381202	0.0508051	0.0508051	TRUE	NA	NA
ENSMUSG00000003505	Psg18	0	NA	NA	NA	NA	1	NA	NA	NA	NA	NA	NA	NA
ENSMUSG00000003518	Dusp3	3535.47	0.986	-0.02	-0.189	0.850061	1	0.00982331	0.0140842	0.0109119	0.0109119	TRUE	NA	NA
ENSMUSG00000003526	Prodh	10654.5	1.238	0.308	3.079	0.0020738	0.305253	0.00860244	0.0130637	0.00950904	0.00950904	TRUE	NA	NA
ENSMUSG00000003527	Dgcr14	383.36	0.998	-0.002	-0.02	0.983877	1	0.00558485	0.0266423	0.0108995	0.0108995	TRUE	NA	NA
ENSMUSG00000003528	Slc25a1	18468.1	1.136	0.185	1.655	0.0980034	1	0.0114859	0.0128493	0.0118945	0.0118945	TRUE	NA	NA
ENSMUSG00000003531	Dgcr6	11.52	1.034	0.048	0.066	0.947521	1	0.370797	0.481256	0.411104	0.411104	TRUE	NA	NA
ENSMUSG00000003534	Ddr1	98.11	1.19	0.251	0.899	0.368709	1	0.0596553	0.0675946	0.0622023	0.0622023	TRUE	NA	NA
ENSMUSG00000003541	Ier3	43.23	0.856	-0.224	-0.576	0.564466	1	0.109305	0.137473	0.117553	0.117553	TRUE	NA	NA
ENSMUSG00000003545	Fosb	15.53	0.463	-1.112	-1.495	0.134794	1	0.415313	0.360264	0.393728	0.393728	TRUE	NA	NA
ENSMUSG00000003546	Klc4	4954.69	1.054	0.076	0.673	0.500706	1	0.0107796	0.0136467	0.0120992	0.0120992	TRUE	NA	NA
ENSMUSG00000003549	Ercc1	214.9	1.013	0.019	0.103	0.917572	1	0.0229235	0.037684	0.0272347	0.0272347	TRUE	NA	NA
ENSMUSG00000003555	Cyp17a1	1256.28	1.131	0.178	0.287	0.774143	1	0.367976	0.0168551	0.204612	0.367976	TRUE	NA	NA
ENSMUSG00000003559	As3mt	2793.7	1.032	0.045	0.272	0.785969	1	0.0311427	0.0144897	0.0263759	0.0263759	TRUE	NA	NA
ENSMUSG00000003573	Homer3	83.72	1.089	0.123	0.482	0.629832	1	0.0381081	0.0770533	0.0499554	0.0499554	TRUE	NA	NA
ENSMUSG00000003575	Crtc1	735.89	0.988	-0.018	-0.145	0.884502	1	0.0100748	0.0198947	0.0126044	0.0126044	TRUE	NA	NA
ENSMUSG00000003581	Rnf215	785.19	1.023	0.033	0.291	0.770963	1	0.00791985	0.0194339	0.0107567	0.0107567	TRUE	NA	NA
ENSMUSG00000003585	Sec14l2	54175.1	1.097	0.134	1.57	0.116393	1	0.00557795	0.0126566	0.00694382	0.00694382	TRUE	NA	NA
ENSMUSG00000003604	Aven	1054.54	1.104	0.143	1.487	0.136925	1	0.00502186	0.0176774	0.00788791	0.00788791	TRUE	NA	NA
ENSMUSG00000003617	Cp	99444.1	0.946	-0.08	-0.658	0.510402	1	0.0128161	0.0126112	0.01413	0.01413	TRUE	NA	NA
ENSMUSG00000003623	Crot	64793.9	0.993	-0.009	-0.073	0.942125	1	0.0164916	0.0126402	0.0161601	0.0161601	TRUE	NA	NA
ENSMUSG00000003644	Rps6ka1	1160.61	0.974	-0.038	-0.177	0.859586	1	0.0580499	0.0172094	0.0433501	0.0433501	TRUE	NA	NA
ENSMUSG00000003657	Calb2	0.31	1.963	0.973	0.226	0.820989	1	16	17.5433	16	16	TRUE	NA	NA
ENSMUSG00000003660	Snrnp200	5349.48	0.974	-0.037	-0.413	0.679414	1	0.00568729	0.0135663	0.00763744	0.00763744	TRUE	NA	NA
ENSMUSG00000003662	Ciao1	3013.83	0.98	-0.029	-0.466	0.64124	1	0.00123713	0.0143486	0.0033386	0.0033386	TRUE	NA	NA
ENSMUSG00000003665	Has1	3.43	1.713	0.777	0.441	0.659148	1	2.35643	1.5853	1.97006	1.97006	TRUE	NA	NA
ENSMUSG00000003680	Taf6l	960.5	1.04	0.057	0.52	0.602827	1	0.00789421	0.0181787	0.0104068	0.0104068	TRUE	NA	NA
ENSMUSG00000003721	Insig2	30367	1.4	0.486	2.643	0.00822235	0.610451	0.0382941	0.0127347	0.0324094	0.0324094	TRUE	NA	NA
ENSMUSG00000003731	Kpna6	4793.53	0.978	-0.033	-0.385	0.699912	1	0.00493231	0.0136834	0.00675274	0.00675274	TRUE	NA	NA
ENSMUSG00000003746	Man1a	19578.7	1.042	0.059	0.686	0.492665	1	0.00457831	0.0128327	0.00707228	0.00707228	TRUE	NA	NA
ENSMUSG00000003752	Itpkc	279	1.027	0.038	0.199	0.842125	1	0.0303999	0.0319111	0.0313231	0.0313231	TRUE	NA	NA
ENSMUSG00000003762	Coq8b	1149.47	0.948	-0.077	-0.666	0.505276	1	0.00992921	0.0172545	0.0117946	0.0117946	TRUE	NA	NA
ENSMUSG00000003778	Brd8	983.13	0.981	-0.028	-0.331	0.74079	1	0.00250894	0.0180493	0.00579959	0.00579959	TRUE	NA	NA
ENSMUSG00000003779	Kif20a	48.08	0.902	-0.148	-0.444	0.657201	1	0.0636418	0.12486	0.0824321	0.0824321	TRUE	NA	NA
ENSMUSG00000003808	Farsa	1217.8	1.002	0.003	0.032	0.9745	1	0.00391909	0.0169909	0.00703218	0.00703218	TRUE	NA	NA
ENSMUSG00000003809	Gcdh	32480.1	1.065	0.09	0.937	0.3486	1	0.00765722	0.0127231	0.00885802	0.00885802	TRUE	NA	NA
ENSMUSG00000003810	Mast2	1201.39	0.959	-0.061	-0.498	0.618159	1	0.0122438	0.0170515	0.0135168	0.0135168	TRUE	NA	NA
ENSMUSG00000003812	Dnase2a	814.51	1.006	0.009	0.079	0.936966	1	0.00819163	0.0191864	0.0109172	0.0109172	TRUE	NA	NA
ENSMUSG00000003813	Rad23a	2227.32	1.098	0.134	1.259	0.208015	1	0.00861568	0.0149812	0.0104736	0.0104736	TRUE	NA	NA
ENSMUSG00000003814	Calr	73107.8	0.936	-0.095	-0.876	0.381214	1	0.0100946	0.0126307	0.0112185	0.0112185	TRUE	NA	NA
ENSMUSG00000003824	Syce2	580.41	1.094	0.13	0.899	0.368527	1	0.0164734	0.0218603	0.0179786	0.0179786	TRUE	NA	NA
ENSMUSG00000003847	Nfat5	2138.47	0.959	-0.061	-0.386	0.699534	1	0.02502	0.015082	0.0233965	0.0233965	TRUE	NA	NA
ENSMUSG00000003848	Nob1	660.67	0.87	-0.201	-1.889	0.058841	1	0.00542516	0.0207301	0.00934558	0.00934558	TRUE	NA	NA
ENSMUSG00000003849	Nqo1	472.79	0.96	-0.059	-0.207	0.83602	1	0.109193	0.023978	0.076545	0.076545	TRUE	NA	NA
ENSMUSG00000003863	Ppfia3	1.53	1.176	0.234	0.159	0.873355	1	1e-08	3.55081	1.21872	1.21872	TRUE	NA	NA
ENSMUSG00000003865	Gys1	128.97	1.102	0.14	0.657	0.511233	1	0.0275232	0.0544241	0.0354165	0.0354165	TRUE	NA	NA
ENSMUSG00000003868	Ruvbl2	717.19	1.037	0.053	0.458	0.647039	1	0.00851479	0.020086	0.0114273	0.0114273	TRUE	NA	NA
ENSMUSG00000003872	Lin7b	0.12	1	0	0	1	1	1e-08	44.0006	16	16	TRUE	NA	NA
ENSMUSG00000003873	Bax	828.55	1.017	0.025	0.271	0.786401	1	0.0033296	0.019074	0.0067686	0.0067686	TRUE	NA	NA
ENSMUSG00000003882	Il7r	29.63	0.701	-0.513	-1.16	0.245877	1	0.125918	0.194814	0.149702	0.149702	TRUE	NA	NA
ENSMUSG00000003923	Tfam	3593.26	0.988	-0.018	-0.223	0.823475	1	0.00374638	0.0140596	0.00598677	0.00598677	TRUE	NA	NA
ENSMUSG00000003929	Zfp81	356.26	0.927	-0.11	-0.644	0.51963	1	0.0238401	0.0277139	0.0249763	0.0249763	TRUE	NA	NA
ENSMUSG00000003934	Efnb3	7.74	0.623	-0.683	-0.856	0.392054	1	0.40671	0.709828	0.504519	0.504519	TRUE	NA	NA
ENSMUSG00000003948	Mmd	10442.8	1.117	0.159	1.633	0.102516	1	0.00740198	0.013074	0.0090331	0.0090331	TRUE	NA	NA
ENSMUSG00000003949	Hlf	3369.16	1.054	0.076	0.453	0.650464	1	0.0328169	0.0141596	0.0266816	0.0266816	TRUE	NA	NA
ENSMUSG00000003955	Fam162a	3291.8	1.104	0.143	1.238	0.215672	1	0.0114143	0.0141973	0.0125323	0.0125323	TRUE	NA	NA
ENSMUSG00000003970	Rpl8	17355.9	1.059	0.082	0.788	0.430647	1	0.00941852	0.012868	0.0104391	0.0104391	TRUE	NA	NA
ENSMUSG00000003974	Grm3	1.64	0.445	-1.168	-0.573	0.566389	1	3.08484	3.30171	3.19004	3.19004	TRUE	NA	NA
ENSMUSG00000003992	Ssbp2	139.19	1.037	0.053	0.247	0.804833	1	0.0310463	0.0513511	0.03714	0.03714	TRUE	NA	NA
ENSMUSG00000004018	Fancl	614.4	0.835	-0.26	-2.355	0.0185094	0.843347	0.00602819	0.0213456	0.00986716	0.00986716	TRUE	NA	NA
ENSMUSG00000004031	Brinp2	1.24	0.928	-0.107	-0.053	0.957403	1	1.78259	4.3713	3.03067	3.03067	TRUE	NA	NA
ENSMUSG00000004032	Gstm5	570.98	0.966	-0.05	-0.312	0.754944	1	0.0232599	0.022014	0.0228892	0.0228892	TRUE	NA	NA
ENSMUSG00000004035	Gstm7	4194.03	1.139	0.188	2.105	0.035281	0.923979	0.00571948	0.0138444	0.00745448	0.00745448	TRUE	NA	NA
ENSMUSG00000004038	Gstm3	2786.81	0.997	-0.004	-0.009	0.993116	1	0.230133	0.0144945	0.132424	0.230133	TRUE	NA	NA
ENSMUSG00000004040	Stat3	9857.78	1.091	0.125	0.954	0.340013	1	0.0176735	0.0131047	0.0165179	0.0165179	TRUE	NA	NA
ENSMUSG00000004043	Stat5a	929.06	1.124	0.168	1.278	0.201125	1	0.0143326	0.018369	0.0154366	0.0154366	TRUE	NA	NA
ENSMUSG00000004044	Cavin1	630.5	1.071	0.099	0.957	0.33872	1	0.00464407	0.0211212	0.00840558	0.00840558	TRUE	NA	NA
ENSMUSG00000004054	Map3k11	3234.45	1.039	0.055	0.538	0.590534	1	0.00797541	0.0142263	0.00971241	0.00971241	TRUE	NA	NA
ENSMUSG00000004056	Akt2	8863.53	0.985	-0.022	-0.353	0.724311	1	0.00139314	0.0131661	0.00350113	0.00350113	TRUE	NA	NA
ENSMUSG00000004069	Dnaja3	8651.09	1.005	0.007	0.1	0.92053	1	0.00292313	0.0131811	0.00481403	0.00481403	TRUE	NA	NA
ENSMUSG00000004070	Hmox2	14.16	0.595	-0.749	-1.246	0.212703	1	0.214853	0.393915	0.270193	0.270193	TRUE	NA	NA
ENSMUSG00000004071	Cdip1	5927.19	1.115	0.157	1.858	0.0631859	1	0.00503732	0.0134679	0.00670951	0.00670951	TRUE	NA	NA
ENSMUSG00000004085	Map3k20	1084.8	0.945	-0.081	-0.712	0.476265	1	0.00935306	0.0175346	0.0114174	0.0114174	TRUE	NA	NA
ENSMUSG00000004096	Cwc15	3217.92	0.959	-0.06	-0.978	0.328029	1	0.00106065	0.0142349	0.00331198	0.00331198	TRUE	NA	NA
ENSMUSG00000004098	Col5a3	2616.81	1.101	0.139	1.059	0.289536	1	0.0164073	0.0146204	0.0161325	0.0161325	TRUE	NA	NA
ENSMUSG00000004099	Dnmt1	838.47	1.111	0.152	1.672	0.0945644	1	0.00326503	0.0189969	0.00671624	0.00671624	TRUE	NA	NA
ENSMUSG00000004100	Ppan	674.19	0.836	-0.258	-1.353	0.176068	1	0.040789	0.0205662	0.0334206	0.0334206	TRUE	NA	NA
ENSMUSG00000004105	Angptl2	0	NA	NA	NA	NA	1	NA	NA	NA	NA	NA	NA	NA
ENSMUSG00000004110	Cacna1e	11.42	0.523	-0.935	-1.346	0.178453	1	0.266694	0.485533	0.335906	0.335906	TRUE	NA	NA
ENSMUSG00000004113	Cacna1b	0.9	0.436	-1.198	-0.448	0.654085	1	4.94466	6.03337	5.58535	5.58535	TRUE	NA	NA
ENSMUSG00000004127	Trmt10a	378.37	0.831	-0.267	-2.196	0.0280643	0.892955	0.0060821	0.0268282	0.0113582	0.0113582	TRUE	NA	NA
ENSMUSG00000004151	Etv1	70.01	0.748	-0.419	-1.748	0.0804193	1	0.0198763	0.0896807	0.0408752	0.0408752	TRUE	NA	NA
ENSMUSG00000004187	Kifc2	262.53	1.254	0.326	2.504	0.0122877	0.717417	0.00512146	0.0331255	0.0125189	0.0125189	TRUE	NA	NA
ENSMUSG00000004207	Psap	32633.6	0.993	-0.01	-0.099	0.921396	1	0.0082396	0.0127223	0.00938682	0.00938682	TRUE	NA	NA
ENSMUSG00000004221	Ikbkg	6022	0.967	-0.048	-0.619	0.536189	1	0.00364315	0.0134536	0.00554764	0.00554764	TRUE	NA	NA
ENSMUSG00000004231	Pax2	0.89	0.124	-3.012	-0.985	0.324727	1	10.835	6.06082	7.63967	7.63967	TRUE	NA	NA
ENSMUSG00000004233	Wars2	659.4	0.976	-0.034	-0.283	0.776848	1	0.00895278	0.0207458	0.0124026	0.0124026	TRUE	NA	NA
ENSMUSG00000004263	Atn1	12.51	0.685	-0.545	-0.965	0.334558	1	0.118069	0.444062	0.220434	0.220434	TRUE	NA	NA
ENSMUSG00000004264	Phb2	11409.5	1.038	0.054	0.54	0.589416	1	0.00674121	0.0130302	0.00962263	0.00962263	TRUE	NA	NA
ENSMUSG00000004266	Ptpn6	1598.48	0.991	-0.012	-0.135	0.892758	1	0.00484766	0.015935	0.00755576	0.00755576	TRUE	NA	NA
ENSMUSG00000004267	Eno2	2.59	0.73	-0.454	-0.368	0.713225	1	0.352299	2.09555	0.97621	0.97621	TRUE	NA	NA
ENSMUSG00000004268	Emg1	2759.85	1.065	0.091	1.125	0.260488	1	0.00376302	0.0145134	0.00598896	0.00598896	TRUE	NA	NA
ENSMUSG00000004270	Lpcat3	5815.97	1.099	0.137	1.386	0.165611	1	0.0078853	0.0134853	0.00915554	0.00915554	TRUE	NA	NA
ENSMUSG00000004285	Atp6v1f	3235.61	1.06	0.084	0.902	0.367115	1	0.00605534	0.0142257	0.00808515	0.00808515	TRUE	NA	NA
ENSMUSG00000004296	Il12b	2.07	0.146	-2.773	-1.556	0.119751	1	1.79099	2.61737	2.18684	2.18684	TRUE	NA	NA
ENSMUSG00000004317	Clcn5	571.49	0.872	-0.197	-1.526	0.126982	1	0.0112162	0.0220055	0.0141934	0.0141934	TRUE	NA	NA
ENSMUSG00000004319	Clcn3	4525.25	1.007	0.01	0.119	0.905565	1	0.00511828	0.0137501	0.00710757	0.00710757	TRUE	NA	NA
ENSMUSG00000004328	Hif3a	12.13	0.898	-0.156	-0.155	0.876842	1	1.12231	0.457576	0.863724	0.863724	TRUE	NA	NA
ENSMUSG00000004341	Gpx6	59.99	1.373	0.457	1.654	0.0982108	1	0.0339253	0.102573	0.0546937	0.0546937	TRUE	NA	NA
ENSMUSG00000004344	Gpx5	6.57	0.778	-0.362	-0.263	0.79286	1	2.11165	0.83468	1.60441	1.60441	TRUE	NA	NA
ENSMUSG00000004347	Pde1c	31.31	0.712	-0.489	-1.124	0.260834	1	0.133031	0.185013	0.14903	0.14903	TRUE	NA	NA
ENSMUSG00000004356	Utp20	1707.43	0.961	-0.058	-0.661	0.508482	1	0.0042794	0.0157194	0.00668511	0.00668511	TRUE	NA	NA
ENSMUSG00000004359	Spic	117.99	0.7	-0.516	-1.92	0.0548109	1	0.062177	0.0583212	0.0609502	0.0609502	TRUE	NA	NA
ENSMUSG00000004360	9330159F19Rik	0	NA	NA	NA	NA	1	NA	NA	NA	NA	NA	NA	NA
ENSMUSG00000004364	Cul3	5019.54	0.927	-0.109	-1.619	0.105375	1	0.00214307	0.0136326	0.00415102	0.00415102	TRUE	NA	NA
ENSMUSG00000004366	Sst	0.28	5.373	2.426	0.568	0.569709	1	16	19.1687	16	16	TRUE	NA	NA
ENSMUSG00000004371	Il11	9.96	0.873	-0.197	-0.275	0.783172	1	0.236917	0.554719	0.354015	0.354015	TRUE	NA	NA
ENSMUSG00000004383	Large1	536.14	0.994	-0.008	-0.069	0.944888	1	0.00678622	0.0226285	0.0107613	0.0107613	TRUE	NA	NA
ENSMUSG00000004393	Ddx56	1806.06	0.948	-0.078	-0.769	0.441655	1	0.00724667	0.0155467	0.00919675	0.00919675	TRUE	NA	NA
ENSMUSG00000004394	Tmed4	4321.7	1.04	0.056	0.738	0.460607	1	0.00322695	0.0138063	0.0053458	0.0053458	TRUE	NA	NA
ENSMUSG00000004415	Col26a1	1.05	1	0	0	1	1	16	5.1344	8.52536	8.52536	TRUE	NA	NA
ENSMUSG00000004446	Bid	1008.6	1.023	0.033	0.16	0.8728	1	0.0500092	0.0179107	0.0388289	0.0388289	TRUE	NA	NA
ENSMUSG00000004451	Ralb	999.61	1.019	0.027	0.226	0.820936	1	0.0107631	0.0179588	0.0129914	0.0129914	TRUE	NA	NA
ENSMUSG00000004455	Ppp1cc	3543.14	1.013	0.018	0.229	0.818711	1	0.0037111	0.0140809	0.00586013	0.00586013	TRUE	NA	NA
ENSMUSG00000004460	Dnajb11	8928.45	0.862	-0.214	-1.838	0.0660629	1	0.0125574	0.0131617	0.0129461	0.0129461	TRUE	NA	NA
ENSMUSG00000004462	Tbccd1	2421.33	0.898	-0.155	-1.644	0.100112	1	0.00585181	0.014787	0.00812038	0.00812038	TRUE	NA	NA
ENSMUSG00000004473	Clec11a	137.79	1.173	0.23	1.046	0.295643	1	0.0328257	0.0517463	0.0384587	0.0384587	TRUE	NA	NA
ENSMUSG00000004500	Zfp324	580.59	0.835	-0.261	-1.859	0.0630298	1	0.0154394	0.0218575	0.0172185	0.0172185	TRUE	NA	NA
ENSMUSG00000004508	Gab2	223.96	0.887	-0.173	-1.068	0.285421	1	0.0139122	0.0366677	0.0202853	0.0202853	TRUE	NA	NA
ENSMUSG00000004530	Coro1c	1799.94	0.999	-0.001	-0.012	0.990067	1	0.00232176	0.0155569	0.00484174	0.00484174	TRUE	NA	NA
ENSMUSG00000004535	Tax1bp1	12303	0.937	-0.095	-1.265	0.205993	1	0.00348897	0.0129958	0.00529408	0.00529408	TRUE	NA	NA
ENSMUSG00000004540	Psg17	0.25	3.321	1.732	0.403	0.687207	1	16	21.8043	16	16	TRUE	NA	NA
ENSMUSG00000004542	Psg19	0	NA	NA	NA	NA	1	NA	NA	NA	NA	NA	NA	NA
ENSMUSG00000004552	Ctse	301.6	0.717	-0.481	-1.079	0.280652	1	0.181503	0.0304604	0.120357	0.181503	TRUE	NA	NA
ENSMUSG00000004558	Ndrg2	85739.3	1.071	0.098	1.689	0.0912964	1	0.00162931	0.0126199	0.00325474	0.00325474	TRUE	NA	NA
ENSMUSG00000004561	Mettl17	711.99	1.052	0.074	0.669	0.503568	1	0.00688408	0.020141	0.0101178	0.0101178	TRUE	NA	NA
ENSMUSG00000004562	Arhgef40	591.2	1.289	0.366	2.742	0.00610868	0.517402	0.0127608	0.0216905	0.015347	0.015347	TRUE	NA	NA
ENSMUSG00000004565	Pnpla6	1495.89	1.067	0.093	1.002	0.316522	1	0.00506653	0.0161666	0.00767907	0.00767907	TRUE	NA	NA
ENSMUSG00000004567	Mcoln1	2012.82	1.063	0.089	1.145	0.25211	1	0.00256842	0.0152396	0.00523874	0.00523874	TRUE	NA	NA
ENSMUSG00000004568	Arhgef18	2029.07	1.082	0.114	1.306	0.191399	1	0.00450255	0.0152181	0.00686109	0.00686109	TRUE	NA	NA
ENSMUSG00000004591	Pkn2	3922.84	1.006	0.008	0.095	0.924648	1	0.0052846	0.0139334	0.00727263	0.00727263	TRUE	NA	NA
ENSMUSG00000004609	Cd33	103.33	0.812	-0.3	-1.16	0.246185	1	0.0492842	0.0648123	0.0541664	0.0541664	TRUE	NA	NA
ENSMUSG00000004610	Etfb	0.24	0.956	-0.065	-0.015	0.987921	1	1e-08	22.2009	16	16	TRUE	NA	NA
ENSMUSG00000004612	Nkg7	28.54	0.831	-0.268	-0.564	0.572838	1	0.178815	0.201744	0.186263	0.186263	TRUE	NA	NA
ENSMUSG00000004626	Stxbp2	1907.06	0.96	-0.059	-0.643	0.520399	1	0.00520244	0.0153883	0.00754271	0.00754271	TRUE	NA	NA
ENSMUSG00000004630	Pcp2	0	NA	NA	NA	NA	1	NA	NA	NA	NA	NA	NA	NA
ENSMUSG00000004631	Sgce	307.85	0.753	-0.409	-1.934	0.0530668	1	0.0450318	0.0300973	0.0402733	0.0402733	TRUE	NA	NA
ENSMUSG00000004633	Chn2	2935.39	1.093	0.128	1.611	0.107217	1	0.00344861	0.0143964	0.00565056	0.00565056	TRUE	NA	NA
ENSMUSG00000004637	Wwox	1154.09	1.1	0.138	1.02	0.307614	1	0.0162218	0.0172357	0.0167844	0.0167844	TRUE	NA	NA
ENSMUSG00000004642	Slbp	826.77	0.918	-0.123	-1.114	0.265071	1	0.00750122	0.019088	0.0105176	0.0105176	TRUE	NA	NA
ENSMUSG00000004651	Tyr	1.34	5.052	2.337	0.935	0.349699	1	6.14506	4.05326	4.86348	4.86348	TRUE	NA	NA
ENSMUSG00000004654	Ghrhr	1.59	3.841	1.942	0.871	0.383573	1	3.73	3.40357	3.54795	3.54795	TRUE	NA	NA
ENSMUSG00000004655	Aqp1	6409.67	1.168	0.225	1.688	0.0914132	1	0.0173195	0.0133993	0.0168334	0.0168334	TRUE	NA	NA
ENSMUSG00000004661	Arid3b	215.2	0.937	-0.094	-0.604	0.546065	1	0.0110322	0.0376491	0.0188491	0.0188491	TRUE	NA	NA
ENSMUSG00000004665	Cnn2	468.93	1.021	0.031	0.217	0.828265	1	0.0132637	0.024072	0.0165919	0.0165919	TRUE	NA	NA
ENSMUSG00000004667	Polr2e	1545.91	0.993	-0.011	-0.092	0.927056	1	0.01053	0.0160498	0.0124019	0.0124019	TRUE	NA	NA
ENSMUSG00000004668	Abca13	1.82	0.372	-1.428	-0.855	0.392617	1	0.807521	2.97959	1.87569	1.87569	TRUE	NA	NA
ENSMUSG00000004677	Myo9b	2548.65	1.008	0.011	0.126	0.900097	1	0.00440409	0.0146756	0.00668519	0.00668519	TRUE	NA	NA
ENSMUSG00000004698	Hdac9	106.1	0.811	-0.302	-1.039	0.298583	1	0.0736914	0.0634484	0.070281	0.070281	TRUE	NA	NA
ENSMUSG00000004707	Ly9	0	NA	NA	NA	NA	1	NA	NA	NA	NA	NA	NA	NA
ENSMUSG00000004709	Cd244	16.02	0.661	-0.597	-0.912	0.361935	1	0.348659	0.349655	0.34888	0.34888	TRUE	NA	NA
ENSMUSG00000004730	Adgre1	1844.64	0.803	-0.316	-1.895	0.0581504	1	0.0334914	0.0154842	0.0261572	0.0261572	TRUE	NA	NA
ENSMUSG00000019933	Mrln	0.9	0	-17.136	-5.194	2.06338e-07	0.000620423	16	6.0261	8.74365	8.74365	TRUE	NA	NA
ENSMUSG00000004768	Rab23	591.19	1.171	0.227	1.31	0.190139	1	0.0296455	0.0216906	0.0271791	0.0271791	TRUE	NA	NA
ENSMUSG00000004771	Rab11a	3860	1.021	0.029	0.474	0.635181	1	0.00125675	0.0139558	0.00338981	0.00338981	TRUE	NA	NA
ENSMUSG00000004788	Eif2b2	1116.62	0.973	-0.039	-0.429	0.667664	1	0.00408317	0.0173927	0.00700565	0.00700565	TRUE	NA	NA
ENSMUSG00000004789	Dlst	14119.8	1.052	0.073	0.855	0.392797	1	0.00548994	0.0129393	0.00700195	0.00700195	TRUE	NA	NA
ENSMUSG00000004791	Pgf	1.53	0.52	-0.943	-0.545	0.58566	1	1e-08	3.55142	1.43441	1.43441	TRUE	NA	NA
ENSMUSG00000004798	Ulk2	7844.45	1.048	0.068	0.642	0.520872	1	0.00980063	0.0132452	0.0105852	0.0105852	TRUE	NA	NA
ENSMUSG00000004814	Ccl24	171.08	0.915	-0.129	-0.487	0.626037	1	0.0683515	0.0441206	0.0602577	0.0602577	TRUE	NA	NA
ENSMUSG00000004815	Dgkq	732.14	1.069	0.097	0.858	0.391058	1	0.00776788	0.0199322	0.0107947	0.0107947	TRUE	NA	NA
ENSMUSG00000004821	Tmed11	0	NA	NA	NA	NA	1	NA	NA	NA	NA	NA	NA	NA
ENSMUSG00000004837	Grap	267.83	0.964	-0.053	-0.293	0.769345	1	0.0247682	0.0327184	0.0270907	0.0270907	TRUE	NA	NA
ENSMUSG00000004842	Pou1f1	0	NA	NA	NA	NA	1	NA	NA	NA	NA	NA	NA	NA
ENSMUSG00000004843	Chmp2b	2460.02	0.995	-0.007	-0.073	0.941895	1	0.00730848	0.0147519	0.00907213	0.00907213	TRUE	NA	NA
ENSMUSG00000004846	Plod3	1483.94	1.058	0.082	0.941	0.346718	1	0.00368136	0.0161957	0.00659277	0.00659277	TRUE	NA	NA
ENSMUSG00000004849	Ap1s1	2209.41	0.992	-0.011	-0.132	0.894632	1	0.0039562	0.0150009	0.00619728	0.00619728	TRUE	NA	NA
ENSMUSG00000004864	Mapk13	6	2.113	1.079	1.215	0.224176	1	0.287716	0.912684	0.530886	0.530886	TRUE	NA	NA
ENSMUSG00000004865	Srpk1	1614.16	1.021	0.029	0.371	0.710703	1	0.00253284	0.0159022	0.00542837	0.00542837	TRUE	NA	NA
ENSMUSG00000004872	Pax3	0.12	1	0	0	1	1	1e-08	44.0006	16	16	TRUE	NA	NA
ENSMUSG00000004880	Lbr	752.02	1.051	0.072	0.66	0.509416	1	0.00713416	0.0197373	0.0102052	0.0102052	TRUE	NA	NA
ENSMUSG00000004885	Crabp2	0.26	4.995	2.321	0.543	0.586944	1	16	20.7426	16	16	TRUE	NA	NA
ENSMUSG00000004891	Nes	181.2	0.954	-0.068	-0.296	0.767183	1	0.0437348	0.0423575	0.0435048	0.0435048	TRUE	NA	NA
ENSMUSG00000004892	Bcan	0.12	1	0	0	1	1	1e-08	44.467	16	16	TRUE	NA	NA
ENSMUSG00000004894	Hapln2	0.35	2.419	1.275	0.295	0.768186	1	1e-08	15.3576	16	16	TRUE	NA	NA
ENSMUSG00000004895	Prcc	1550.29	1.058	0.081	0.798	0.424929	1	0.00695385	0.01604	0.00920065	0.00920065	TRUE	NA	NA
ENSMUSG00000004896	Rrnad1	381.82	0.923	-0.116	-0.879	0.379611	1	0.00952204	0.0266991	0.0140481	0.0140481	TRUE	NA	NA
ENSMUSG00000004897	Hdgf	11706.5	1.042	0.059	0.949	0.342429	1	0.00186906	0.0130181	0.00364996	0.00364996	TRUE	NA	NA
ENSMUSG00000004902	Slc25a18	15.49	0.532	-0.909	-1.703	0.0886571	1	0.121391	0.361167	0.195707	0.195707	TRUE	NA	NA
ENSMUSG00000004929	Thop1	702.26	1.011	0.016	0.116	0.907739	1	0.0147157	0.020246	0.0162282	0.0162282	TRUE	NA	NA
ENSMUSG00000004931	Apba3	2675.33	1.082	0.114	0.851	0.394844	1	0.0177887	0.0145752	0.0168713	0.0168713	TRUE	NA	NA
ENSMUSG00000004933	Matk	23.69	1.036	0.051	0.1	0.920627	1	0.196122	0.240463	0.20986	0.20986	TRUE	NA	NA
ENSMUSG00000004934	Pias4	1179.41	1.052	0.073	0.675	0.499654	1	0.0074468	0.0171353	0.0102536	0.0102536	TRUE	NA	NA
ENSMUSG00000004936	Map2k1	4323.89	1.028	0.039	0.51	0.610356	1	0.00350104	0.0138057	0.00548399	0.00548399	TRUE	NA	NA
ENSMUSG00000004937	Sgta	4289.82	1.02	0.029	0.285	0.775706	1	0.00807986	0.0138156	0.00946965	0.00946965	TRUE	NA	NA
ENSMUSG00000004939	Nmrk2	0	NA	NA	NA	NA	1	NA	NA	NA	NA	NA	NA	NA
ENSMUSG00000004945	Tmem242	3297.43	1.073	0.102	0.964	0.335167	1	0.00917338	0.0141945	0.0103914	0.0103914	TRUE	NA	NA
ENSMUSG00000004947	Dtx2	377.82	1.062	0.086	0.764	0.444669	1	0.00344262	0.0268488	0.00942459	0.00942459	TRUE	NA	NA
ENSMUSG00000004948	Zp3	0.48	1.989	0.992	0.23	0.81812	1	16	11.3582	16	16	TRUE	NA	NA
ENSMUSG00000004951	Hspb1	1973.56	1.007	0.011	0.052	0.958861	1	0.0578661	0.015293	0.0398647	0.0398647	TRUE	NA	NA
ENSMUSG00000004952	Rasa4	130.4	1.07	0.097	0.363	0.716724	1	0.0624296	0.0539653	0.0597137	0.0597137	TRUE	NA	NA
ENSMUSG00000004961	Syt5	1.11	0.618	-0.695	-0.237	0.81278	1	12.706	4.86028	7.33839	7.33839	TRUE	NA	NA
ENSMUSG00000004980	Hnrnpa2b1	25763.3	1.031	0.044	0.55	0.582317	1	0.00441775	0.0127665	0.00615194	0.00615194	TRUE	NA	NA
ENSMUSG00000004988	Fxyd4	0.43	0.438	-1.19	-0.28	0.779716	1	16	12.6067	16	16	TRUE	NA	NA
ENSMUSG00000004994	Ccdc130	259.26	0.839	-0.254	-1.661	0.0966893	1	0.0126638	0.0333847	0.0183826	0.0183826	TRUE	NA	NA
ENSMUSG00000004996	Mri1	1380.81	0.997	-0.005	-0.041	0.967074	1	0.00935446	0.0164675	0.0111289	0.0111289	TRUE	NA	NA
ENSMUSG00000005034	Prkacb	3890.86	1.025	0.036	0.48	0.631234	1	0.00271877	0.0139447	0.00514525	0.00514525	TRUE	NA	NA
ENSMUSG00000005043	Sgsh	318.14	1.083	0.116	0.739	0.459899	1	0.0165554	0.0295301	0.0202109	0.0202109	TRUE	NA	NA
ENSMUSG00000005045	Chd5	2.65	2.146	1.102	0.703	0.482117	1	1.89318	2.04688	1.95976	1.95976	TRUE	NA	NA
ENSMUSG00000005054	Cstb	2351.11	0.974	-0.038	-0.467	0.640729	1	0.00350339	0.0148536	0.00595862	0.00595862	TRUE	NA	NA
ENSMUSG00000005057	Sh2b2	142.29	0.909	-0.138	-0.508	0.611649	1	0.0709832	0.0505052	0.0644928	0.0644928	TRUE	NA	NA
ENSMUSG00000005069	Pex5	10682.7	1.07	0.097	1.012	0.311312	1	0.00698261	0.0130624	0.00880622	0.00880622	TRUE	NA	NA
ENSMUSG00000005078	Jkamp	1571.34	1.033	0.046	0.6	0.548405	1	0.00238428	0.0159933	0.00503999	0.00503999	TRUE	NA	NA
ENSMUSG00000005087	Cd44	781.64	0.929	-0.107	-0.584	0.559013	1	0.0361148	0.0194652	0.0307265	0.0307265	TRUE	NA	NA
ENSMUSG00000005089	Slc1a2	11342	1.003	0.004	0.032	0.974573	1	0.0156251	0.013033	0.0148893	0.0148893	TRUE	NA	NA
ENSMUSG00000005102	Eif2ak4	835.95	1.036	0.051	0.467	0.640296	1	0.00674274	0.0190164	0.0101294	0.0101294	TRUE	NA	NA
ENSMUSG00000005103	Wdr1	3091.52	0.977	-0.034	-0.532	0.59466	1	0.00131572	0.0143035	0.00355778	0.00355778	TRUE	NA	NA
ENSMUSG00000005107	Slc2a9	3266.74	1.064	0.09	1.316	0.18817	1	0.0018663	0.0142098	0.00416165	0.00416165	TRUE	NA	NA
ENSMUSG00000005124	Wisp1	92.72	1.092	0.127	0.557	0.577671	1	0.02665	0.0707962	0.0398038	0.0398038	TRUE	NA	NA
ENSMUSG00000005125	Ndrg1	772.47	1.42	0.506	2.935	0.00333323	0.40576	0.0313395	0.0195472	0.0272164	0.0272164	TRUE	NA	NA
ENSMUSG00000005131	4930550C14Rik	9.14	0.995	-0.007	-0.01	0.991968	1	0.236876	0.603122	0.348663	0.348663	TRUE	NA	NA
ENSMUSG00000005142	Man2b1	6643.08	0.975	-0.036	-0.437	0.662428	1	0.0045146	0.0133697	0.00634251	0.00634251	TRUE	NA	NA
ENSMUSG00000005148	Klf5	7.49	0.548	-0.868	-1.044	0.296643	1	0.401926	0.733491	0.510793	0.510793	TRUE	NA	NA
ENSMUSG00000005150	Wdr83	1095.4	0.969	-0.046	-0.487	0.626252	1	0.00454635	0.0174864	0.00743359	0.00743359	TRUE	NA	NA
ENSMUSG00000005161	Prdx2	6289.14	1.042	0.06	0.792	0.428085	1	0.00332441	0.0134155	0.00526238	0.00526238	TRUE	NA	NA
ENSMUSG00000005198	Polr2a	3449	0.972	-0.041	-0.324	0.745849	1	0.0143401	0.0141225	0.0152725	0.0152725	TRUE	NA	NA
ENSMUSG00000005202	Shbg	0	NA	NA	NA	NA	1	NA	NA	NA	NA	NA	NA	NA
ENSMUSG00000005204	Senp3	2603.31	1.017	0.025	0.288	0.773558	1	0.00444106	0.0146311	0.00677357	0.00677357	TRUE	NA	NA
ENSMUSG00000005220	Corin	14.7	1.146	0.196	0.215	0.829458	1	0.876403	0.379795	0.694029	0.694029	TRUE	NA	NA
ENSMUSG00000005225	Plekha8	2110.52	1.025	0.036	0.31	0.756645	1	0.0113543	0.0151154	0.0123237	0.0123237	TRUE	NA	NA
ENSMUSG00000005232	G6pc2	17.39	0.655	-0.609	-1.05	0.293814	1	0.251206	0.323132	0.278475	0.278475	TRUE	NA	NA
ENSMUSG00000005233	Spc25	484.37	0.964	-0.053	-0.23	0.818015	1	0.0605457	0.023705	0.0473671	0.0473671	TRUE	NA	NA
ENSMUSG00000005237	Dnah2	47.53	1.25	0.322	1.015	0.309921	1	0.0435034	0.126175	0.0693006	0.0693006	TRUE	NA	NA
ENSMUSG00000005251	Ripk4	379.56	0.78	-0.359	-2.079	0.037574	0.938882	0.0254218	0.0267834	0.0258446	0.0258446	TRUE	NA	NA
ENSMUSG00000005262	Ufd1	2626.13	1.001	0.001	0.014	0.989202	1	0.0029513	0.0146131	0.00532848	0.00532848	TRUE	NA	NA
ENSMUSG00000005267	Zfp287	36.76	1.076	0.105	0.294	0.76894	1	0.0533097	0.159432	0.0886101	0.0886101	TRUE	NA	NA
ENSMUSG00000005268	Prlr	1924.14	0.913	-0.131	-0.407	0.684289	1	0.0996753	0.0153632	0.0612042	0.0996753	TRUE	NA	NA
ENSMUSG00000005299	Letm1	6626.69	1.055	0.077	0.748	0.454285	1	0.00887498	0.0133717	0.00989319	0.00989319	TRUE	NA	NA
ENSMUSG00000005312	Ubqln1	13878	1.068	0.095	1.062	0.288049	1	0.00533303	0.012946	0.0075694	0.0075694	TRUE	NA	NA
ENSMUSG00000005320	Fgfr4	2986.03	1.085	0.118	1.131	0.257868	1	0.00857032	0.0143652	0.010081	0.010081	TRUE	NA	NA
ENSMUSG00000005338	Cadm3	391.17	1.026	0.037	0.293	0.76931	1	0.00668024	0.0263609	0.0119134	0.0119134	TRUE	NA	NA
ENSMUSG00000005339	Fcer1a	0.12	1	0	0	1	1	1e-08	44.467	16	16	TRUE	NA	NA
ENSMUSG00000005354	Txn2	9521.33	1.057	0.08	0.926	0.354336	1	0.00537914	0.013124	0.00700858	0.00700858	TRUE	NA	NA
ENSMUSG00000005355	Casp14	0	NA	NA	NA	NA	1	NA	NA	NA	NA	NA	NA	NA
ENSMUSG00000005357	Slc1a6	2.75	1.137	0.185	0.119	0.90531	1	2.068	1.9735	2.02721	2.02721	TRUE	NA	NA
ENSMUSG00000005360	Slc1a3	19.94	1.003	0.004	0.009	0.992905	1	0.0665595	0.283337	0.132767	0.132767	TRUE	NA	NA
ENSMUSG00000005362	Crbn	1326.62	0.994	-0.009	-0.086	0.931261	1	0.00576927	0.0166272	0.00868873	0.00868873	TRUE	NA	NA
ENSMUSG00000005364	Il5ra	2.28	4.009	2.003	1.011	0.312029	1	3.7085	2.38372	3.03203	3.03203	TRUE	NA	NA
ENSMUSG00000005370	Msh6	1190.31	0.949	-0.076	-0.728	0.466458	1	0.00730721	0.0170933	0.0096487	0.0096487	TRUE	NA	NA
ENSMUSG00000005371	Fbxo11	2032.75	0.997	-0.004	-0.04	0.968086	1	0.00628193	0.0152133	0.00830192	0.00830192	TRUE	NA	NA
ENSMUSG00000005373	Mlxipl	9206.37	1.165	0.22	2.216	0.026688	0.888488	0.00893877	0.0131434	0.00939873	0.00939873	TRUE	NA	NA
ENSMUSG00000005374	Tbl2	1500.73	0.804	-0.315	-3.456	0.000547929	0.14754	0.00475163	0.016155	0.00724394	0.00724394	TRUE	NA	NA
ENSMUSG00000005378	Bud23	1686.2	1.032	0.045	0.365	0.714803	1	0.0131775	0.0157592	0.013867	0.013867	TRUE	NA	NA
ENSMUSG00000005397	Nid1	1164.15	1.006	0.008	0.047	0.96253	1	0.0304828	0.0171953	0.0263083	0.0263083	TRUE	NA	NA
ENSMUSG00000005410	Mcm5	248.7	0.716	-0.482	-2.173	0.0297723	0.906902	0.0453725	0.034269	0.0418255	0.0418255	TRUE	NA	NA
ENSMUSG00000005413	Hmox1	1860.24	0.797	-0.327	-1.824	0.0680893	1	0.0385036	0.0154596	0.0302577	0.0302577	TRUE	NA	NA
ENSMUSG00000005417	Mprip	6736.99	1.012	0.017	0.251	0.801725	1	0.00246949	0.0133584	0.00438998	0.00438998	TRUE	NA	NA
ENSMUSG00000005442	Cic	2541.3	1.046	0.065	0.668	0.503858	1	0.00651752	0.0146817	0.00858392	0.00858392	TRUE	NA	NA
ENSMUSG00000005447	Pafah1b3	196.01	1.159	0.213	1.116	0.26432	1	0.0256526	0.0401049	0.0302165	0.0302165	TRUE	NA	NA
ENSMUSG00000005465	Il27ra	85.15	1.002	0.003	0.011	0.990864	1	0.0373885	0.0759729	0.0492578	0.0492578	TRUE	NA	NA
ENSMUSG00000005469	Prkaca	5295.23	1.102	0.14	1.753	0.0795641	1	0.00402891	0.0135766	0.00593962	0.00593962	TRUE	NA	NA
ENSMUSG00000005470	Asf1b	52.18	0.861	-0.215	-0.724	0.469118	1	0.0363326	0.116037	0.0611398	0.0611398	TRUE	NA	NA
ENSMUSG00000005474	Myl10	0	NA	NA	NA	NA	1	NA	NA	NA	NA	NA	NA	NA
ENSMUSG00000005481	Ddx39	864.43	0.975	-0.036	-0.397	0.691181	1	0.00327956	0.0188035	0.00666319	0.00666319	TRUE	NA	NA
ENSMUSG00000005483	Dnajb1	2584.12	1.019	0.028	0.178	0.859004	1	0.0254289	0.0146465	0.0227467	0.0227467	TRUE	NA	NA
ENSMUSG00000005493	Msh4	0.82	0.466	-1.101	-0.44	0.660103	1	1e-08	6.59895	4.53659	4.53659	TRUE	NA	NA
ENSMUSG00000005501	Usp40	2448.52	1.022	0.032	0.346	0.729487	1	0.00581695	0.0147622	0.00778972	0.00778972	TRUE	NA	NA
ENSMUSG00000005503	Evx1	0	NA	NA	NA	NA	1	NA	NA	NA	NA	NA	NA	NA
ENSMUSG00000005505	Kbtbd4	3132.76	0.98	-0.029	-0.418	0.675585	1	0.00202415	0.0142805	0.00438943	0.00438943	TRUE	NA	NA
ENSMUSG00000005506	Celf1	7467.21	1.008	0.011	0.176	0.860086	1	0.00177817	0.01328	0.00368315	0.00368315	TRUE	NA	NA
ENSMUSG00000005510	Ndufs3	7041.69	1.025	0.035	0.435	0.663477	1	0.0042463	0.0133237	0.00620819	0.00620819	TRUE	NA	NA
ENSMUSG00000005514	Por	14017.1	0.961	-0.057	-0.174	0.861609	1	0.102189	0.0129421	0.0738538	0.102189	TRUE	NA	NA
ENSMUSG00000005533	Igf1r	149.83	0.959	-0.061	-0.329	0.742169	1	0.0158879	0.0485966	0.025411	0.025411	TRUE	NA	NA
ENSMUSG00000005534	Insr	10463	0.992	-0.011	-0.127	0.898903	1	0.00517338	0.013073	0.00725282	0.00725282	TRUE	NA	NA
ENSMUSG00000005540	Fcer2a	17.61	0.71	-0.495	-0.823	0.410683	1	0.273543	0.319154	0.288618	0.288618	TRUE	NA	NA
ENSMUSG00000005547	Cyp2a5	18283.5	1.278	0.354	0.982	0.325969	1	0.124569	0.0128522	0.0722699	0.124569	TRUE	NA	NA
ENSMUSG00000005553	Atp4a	198.53	1.167	0.223	0.773	0.439599	1	0.0977502	0.0397564	0.0755623	0.0755623	TRUE	NA	NA
ENSMUSG00000005566	Trim28	3568.14	1.057	0.08	0.863	0.388394	1	0.00586699	0.0140702	0.00788635	0.00788635	TRUE	NA	NA
ENSMUSG00000005575	Ube2m	3129.61	1.113	0.155	1.233	0.217616	1	0.0150599	0.0142823	0.0148455	0.0148455	TRUE	NA	NA
ENSMUSG00000005580	Adcy9	2100.51	1.017	0.024	0.225	0.8216	1	0.00862723	0.0151276	0.0102022	0.0102022	TRUE	NA	NA
ENSMUSG00000005583	Mef2c	177.25	0.868	-0.205	-0.926	0.354613	1	0.0395838	0.0430209	0.0406337	0.0406337	TRUE	NA	NA
ENSMUSG00000005609	Ctr9	2282.76	0.957	-0.063	-0.735	0.462418	1	0.00405463	0.0149223	0.00657429	0.00657429	TRUE	NA	NA
ENSMUSG00000005610	Eif4g2	44524.2	0.941	-0.087	-1.311	0.189835	1	0.00259458	0.0126782	0.00422815	0.00422815	TRUE	NA	NA
ENSMUSG00000005611	Mrvi1	189.9	0.991	-0.013	-0.058	0.953892	1	0.041577	0.0409918	0.0413927	0.0413927	TRUE	NA	NA
ENSMUSG00000005615	Pcyt1a	6566.93	1.014	0.02	0.233	0.815607	1	0.00472053	0.0133792	0.00704027	0.00704027	TRUE	NA	NA
ENSMUSG00000005621	Zfp592	2147.46	1.036	0.051	0.493	0.621903	1	0.00855871	0.0150714	0.00998039	0.00998039	TRUE	NA	NA
ENSMUSG00000005625	Psmd4	6403.28	0.985	-0.021	-0.283	0.776916	1	0.00336543	0.0134002	0.00535546	0.00535546	TRUE	NA	NA
ENSMUSG00000005628	Tmod4	6.56	0.779	-0.361	-0.404	0.686273	1	0.545684	0.835156	0.639025	0.639025	TRUE	NA	NA
ENSMUSG00000005640	Insrr	0	NA	NA	NA	NA	1	NA	NA	NA	NA	NA	NA	NA
ENSMUSG00000005649	Cabp5	0	NA	NA	NA	NA	1	NA	NA	NA	NA	NA	NA	NA
ENSMUSG00000005656	Snx6	1341.95	0.942	-0.085	-0.801	0.422901	1	0.0079783	0.0165807	0.0101796	0.0101796	TRUE	NA	NA
ENSMUSG00000005667	Mthfd2	228.41	0.774	-0.37	-1.39	0.16439	1	0.0778872	0.0361981	0.0637296	0.0637296	TRUE	NA	NA
ENSMUSG00000005672	Kit	388.69	1.077	0.107	0.567	0.570595	1	0.0334682	0.0264492	0.031215	0.031215	TRUE	NA	NA
ENSMUSG00000005674	Tomm40l	403.57	1.02	0.028	0.191	0.848161	1	0.0147452	0.0259369	0.0184433	0.0184433	TRUE	NA	NA
ENSMUSG00000025433	Crisp3	0.63	0	-15.63	-4.185	2.84678e-05	0.0283096	16	8.61219	11.4964	11.4964	TRUE	NA	NA
ENSMUSG00000005681	Apoa2	433820	1.132	0.179	2.122	0.0338108	0.913143	0.0053382	0.0125693	0.00680052	0.00680052	TRUE	NA	NA
ENSMUSG00000005682	Pan2	1349.41	1.003	0.004	0.05	0.96045	1	0.00366986	0.0165585	0.00638163	0.00638163	TRUE	NA	NA
ENSMUSG00000005683	Cs	10154.6	1.115	0.157	1.987	0.0468945	0.990659	0.00409011	0.0130886	0.00586406	0.00586406	TRUE	NA	NA
ENSMUSG00000005686	Ampd3	22.4	0.656	-0.609	-1.188	0.234709	1	0.163239	0.253636	0.192932	0.192932	TRUE	NA	NA
ENSMUSG00000005687	Bcas2	2035.76	0.991	-0.014	-0.223	0.823379	1	0.000765887	0.0152094	0.00310218	0.00310218	TRUE	NA	NA
ENSMUSG00000005696	Sh2d1a	4.2	0.242	-2.049	-1.52	0.128419	1	1.36363	1.29788	1.33359	1.33359	TRUE	NA	NA
ENSMUSG00000005698	Ctcf	2516.26	0.965	-0.052	-0.729	0.466189	1	0.00196624	0.0147028	0.00446473	0.00446473	TRUE	NA	NA
ENSMUSG00000005699	Pard6a	238.24	1.16	0.214	1.332	0.18281	1	0.0143879	0.0352218	0.0201898	0.0201898	TRUE	NA	NA
ENSMUSG00000005705	Agrp	94.3	1.087	0.12	0.568	0.570307	1	0.0155303	0.0698188	0.0316829	0.0316829	TRUE	NA	NA
ENSMUSG00000005716	Pvalb	0	NA	NA	NA	NA	1	NA	NA	NA	NA	NA	NA	NA
ENSMUSG00000005718	Tfap4	292.96	1.273	0.348	2.583	0.00978419	0.653765	0.00752611	0.0309886	0.0137079	0.0137079	TRUE	NA	NA
ENSMUSG00000005732	Ranbp1	1828.24	0.939	-0.091	-1.13	0.258645	1	0.00299716	0.0155104	0.00571613	0.00571613	TRUE	NA	NA
ENSMUSG00000005763	Cd247	14.37	1.357	0.44	0.838	0.401817	1	0.0721101	0.388245	0.174306	0.174306	TRUE	NA	NA
ENSMUSG00000005774	Rfx5	653.89	1.012	0.017	0.135	0.892903	1	0.0121975	0.0208148	0.0145859	0.0145859	TRUE	NA	NA
ENSMUSG00000005779	Psmb4	8292.3	1.051	0.072	0.82	0.411993	1	0.00510382	0.0132081	0.00718332	0.00718332	TRUE	NA	NA
ENSMUSG00000005800	Mmp8	8.55	0.567	-0.818	-0.842	0.399549	1	0.82114	0.644234	0.753855	0.753855	TRUE	NA	NA
ENSMUSG00000005802	Slc30a4	1262.51	0.885	-0.176	-1.453	0.146152	1	0.0119607	0.0168339	0.0132466	0.0132466	TRUE	NA	NA
ENSMUSG00000005803	Sqor	10443.2	0.989	-0.016	-0.119	0.90514	1	0.0159754	0.0130739	0.0175142	0.0175142	TRUE	NA	NA
ENSMUSG00000005804	Bloc1s6	1208.15	1.054	0.076	0.879	0.379255	1	0.00329303	0.0170264	0.00621787	0.00621787	TRUE	NA	NA
ENSMUSG00000005813	Metap1	2719.66	0.98	-0.029	-0.399	0.68963	1	0.00243252	0.0145423	0.00482555	0.00482555	TRUE	NA	NA
ENSMUSG00000005823	Gpr108	1750.67	1.072	0.1	0.865	0.387075	1	0.0109485	0.0156413	0.0121967	0.0121967	TRUE	NA	NA
ENSMUSG00000005824	Tnfsf14	12.88	0.495	-1.015	-1.621	0.104968	1	0.206598	0.431765	0.280698	0.280698	TRUE	NA	NA
ENSMUSG00000005836	Gata6	555.16	0.988	-0.018	-0.1	0.920366	1	0.0311778	0.0222834	0.0281114	0.0281114	TRUE	NA	NA
ENSMUSG00000005846	Rsl1d1	2958.46	0.945	-0.081	-0.905	0.365557	1	0.00540283	0.0143821	0.00742727	0.00742727	TRUE	NA	NA
ENSMUSG00000005864	Cnga2	0.61	1	0	0	1	1	16	8.87806	16	16	TRUE	NA	NA
ENSMUSG00000005871	Apc	2806.52	0.968	-0.047	-0.502	0.615447	1	0.00602604	0.0144809	0.00792227	0.00792227	TRUE	NA	NA
ENSMUSG00000005873	Reep5	1392.05	0.903	-0.146	-1.184	0.236497	1	0.0131733	0.0164359	0.0140411	0.0140411	TRUE	NA	NA
ENSMUSG00000005881	Ergic3	4808.45	1.094	0.13	1.826	0.0678157	1	0.002527	0.0136799	0.00466988	0.00466988	TRUE	NA	NA
ENSMUSG00000005882	Uqcc1	2756.89	1.078	0.109	1.664	0.0961604	1	0.00135087	0.0145155	0.00372048	0.00372048	TRUE	NA	NA
ENSMUSG00000005883	Spo11	1.04	0.995	-0.008	-0.003	0.997533	1	5.70051	5.20057	5.40751	5.40751	TRUE	NA	NA
ENSMUSG00000005886	Ncoa2	4360.02	0.949	-0.075	-1.259	0.208091	1	0.0011608	0.0137954	0.00318579	0.00318579	TRUE	NA	NA
ENSMUSG00000005891	Prl4a1	0	NA	NA	NA	NA	1	NA	NA	NA	NA	NA	NA	NA
ENSMUSG00000005892	Trh	0	NA	NA	NA	NA	1	NA	NA	NA	NA	NA	NA	NA
ENSMUSG00000005893	Nr2c2	1275.71	0.966	-0.049	-0.452	0.651415	1	0.00815824	0.0167897	0.0107115	0.0107115	TRUE	NA	NA
ENSMUSG00000005897	Nr2c1	1414.29	0.926	-0.111	-1.056	0.291007	1	0.00766733	0.0163749	0.00995188	0.00995188	TRUE	NA	NA
ENSMUSG00000005899	Smpd4	897.22	1.1	0.138	1.328	0.184209	1	0.00583114	0.0185753	0.00918318	0.00918318	TRUE	NA	NA
ENSMUSG00000005907	Pex1	1896.31	1.04	0.057	0.593	0.553045	1	0.00577111	0.0154044	0.00820712	0.00820712	TRUE	NA	NA
ENSMUSG00000005917	Otx1	0.22	1	0	0	1	1	16	24.9482	16	16	TRUE	NA	NA
ENSMUSG00000005936	Kctd20	2732.93	0.993	-0.01	-0.113	0.910213	1	0.00399843	0.0145327	0.00656425	0.00656425	TRUE	NA	NA
ENSMUSG00000005947	Itgae	37.41	1.203	0.266	0.75	0.45305	1	0.0677292	0.156885	0.0959292	0.0959292	TRUE	NA	NA
ENSMUSG00000005949	Ctns	1125.29	1.017	0.024	0.201	0.840322	1	0.0112081	0.0173554	0.0128014	0.0128014	TRUE	NA	NA
ENSMUSG00000005950	P2rx5	7.2	0.708	-0.497	-0.504	0.614038	1	0.834541	0.762318	0.808097	0.808097	TRUE	NA	NA
ENSMUSG00000005951	Shpk	4469.14	0.995	-0.007	-0.08	0.936499	1	0.00499969	0.0137651	0.0072905	0.0072905	TRUE	NA	NA
ENSMUSG00000005952	Trpv1	2.82	0.582	-0.781	-0.646	0.518188	1	0.420455	1.92468	1.07037	1.07037	TRUE	NA	NA
ENSMUSG00000005958	Ephb3	17.4	0.725	-0.465	-0.907	0.36421	1	0.122686	0.322912	0.186636	0.186636	TRUE	NA	NA
ENSMUSG00000005968	Tuft1	505.44	0.814	-0.296	-0.721	0.47114	1	0.160026	0.0232403	0.104549	0.160026	TRUE	NA	NA
ENSMUSG00000005973	Rcn1	699.44	1.015	0.021	0.204	0.838207	1	0.00506844	0.0202771	0.00858733	0.00858733	TRUE	NA	NA
ENSMUSG00000005980	Dnase1	70.33	1.182	0.241	0.884	0.376761	1	0.0351494	0.0893394	0.0527653	0.0527653	TRUE	NA	NA
ENSMUSG00000005981	Trap1	13622.6	0.976	-0.035	-0.439	0.660735	1	0.00424197	0.0129533	0.00605079	0.00605079	TRUE	NA	NA
ENSMUSG00000005982	Naa60	0	NA	NA	NA	NA	1	NA	NA	NA	NA	NA	NA	NA
ENSMUSG00000005983	1700037C18Rik	0	NA	NA	NA	NA	1	NA	NA	NA	NA	NA	NA	NA
ENSMUSG00000005986	Ankrd13d	22.96	0.71	-0.494	-1.057	0.290298	1	0.12778	0.24778	0.164082	0.164082	TRUE	NA	NA
ENSMUSG00000005994	Tyrp1	0.12	1	0	0	1	1	1e-08	46.1959	16	16	TRUE	NA	NA
ENSMUSG00000006005	Tpr	5262.76	0.946	-0.08	-0.889	0.374052	1	0.00574105	0.0135829	0.00755519	0.00755519	TRUE	NA	NA
ENSMUSG00000006007	Pdc	0.12	0.375	-1.414	-0.327	0.743643	1	1e-08	44.8404	16	16	TRUE	NA	NA
ENSMUSG00000006010	BC003331	3365.75	0.956	-0.065	-0.664	0.506753	1	0.00710357	0.0141612	0.00891606	0.00891606	TRUE	NA	NA
ENSMUSG00000006014	Prg4	2852.89	0.909	-0.138	-0.74	0.459264	1	0.0474518	0.0144496	0.0330353	0.0330353	TRUE	NA	NA
ENSMUSG00000006019	Dhx34	628.15	0.94	-0.089	-0.661	0.508361	1	0.0134786	0.0211533	0.0155774	0.0155774	TRUE	NA	NA
ENSMUSG00000006021	Kptn	990.86	1.058	0.081	0.764	0.444833	1	0.00699954	0.0180065	0.00976948	0.00976948	TRUE	NA	NA
ENSMUSG00000006024	Napa	4096.62	0.988	-0.017	-0.191	0.848216	1	0.005873	0.013875	0.00762034	0.00762034	TRUE	NA	NA
ENSMUSG00000006050	Sra1	4588.4	1.019	0.027	0.311	0.755763	1	0.00542393	0.0137337	0.00719544	0.00719544	TRUE	NA	NA
ENSMUSG00000006056	Calcoco2	0.8	0.286	-1.807	-0.421	0.673807	1	16	6.75662	16	16	TRUE	NA	NA
ENSMUSG00000006057	Atp5g1	9342.35	1.106	0.146	1.341	0.179997	1	0.0105179	0.0131349	0.0112859	0.0112859	TRUE	NA	NA
ENSMUSG00000006058	Snf8	2327.28	1.073	0.101	1.122	0.261992	1	0.00494302	0.0148771	0.00740675	0.00740675	TRUE	NA	NA
ENSMUSG00000006095	Tbcb	1763.72	0.985	-0.021	-0.2	0.841138	1	0.00796718	0.0156185	0.0102529	0.0102529	TRUE	NA	NA
ENSMUSG00000006127	Inpp5k	726.03	0.972	-0.041	-0.393	0.69449	1	0.00485978	0.0199943	0.00875773	0.00875773	TRUE	NA	NA
ENSMUSG00000006134	Crkl	2460.16	0.926	-0.111	-0.95	0.342155	1	0.0120256	0.0147518	0.0127377	0.0127377	TRUE	NA	NA
ENSMUSG00000006143	Upk3bl	0.18	0.277	-1.853	-0.431	0.666538	1	16	30.8614	16	16	TRUE	NA	NA
ENSMUSG00000006154	Eps8l1	110.53	1.216	0.282	0.797	0.425234	1	0.134005	0.0614095	0.109136	0.109136	TRUE	NA	NA
ENSMUSG00000006169	Clint1	5005.91	1.01	0.014	0.148	0.881976	1	0.00658831	0.0136356	0.00824546	0.00824546	TRUE	NA	NA
ENSMUSG00000006179	Prss16	0.54	0.94	-0.09	-0.021	0.983217	1	16	9.93898	16	16	TRUE	NA	NA
ENSMUSG00000006191	Cdkal1	718.04	1.01	0.014	0.122	0.902881	1	0.00861738	0.020077	0.0117711	0.0117711	TRUE	NA	NA
ENSMUSG00000006200	Rhox6	0	NA	NA	NA	NA	1	NA	NA	NA	NA	NA	NA	NA
ENSMUSG00000006204	5430419D17Rik	0	NA	NA	NA	NA	1	NA	NA	NA	NA	NA	NA	NA
ENSMUSG00000006205	Htra1	0	NA	NA	NA	NA	1	NA	NA	NA	NA	NA	NA	NA
ENSMUSG00000006215	Zbtb17	705.86	0.939	-0.091	-0.747	0.454909	1	0.0100717	0.0202069	0.0126954	0.0126954	TRUE	NA	NA
ENSMUSG00000006216	Clcnkb	0.22	1	0	0	1	1	16	24.9482	16	16	TRUE	NA	NA
ENSMUSG00000006218	Fam131c	402.6	1.295	0.373	1.464	0.143204	1	0.0807542	0.0259693	0.059035	0.059035	TRUE	NA	NA
ENSMUSG00000006219	Fblim1	131.27	1.02	0.029	0.131	0.895512	1	0.0302335	0.0536921	0.0371561	0.0371561	TRUE	NA	NA
ENSMUSG00000006221	Hspb7	2.92	0.768	-0.38	-0.272	0.785617	1	0.803202	1.86234	1.26481	1.26481	TRUE	NA	NA
ENSMUSG00000006235	Epor	69.1	1.121	0.164	0.63	0.528866	1	0.0269622	0.0907027	0.0472695	0.0472695	TRUE	NA	NA
ENSMUSG00000006241	Ccdc159	221.41	1.069	0.097	0.556	0.578242	1	0.0193928	0.0369451	0.0245258	0.0245258	TRUE	NA	NA
ENSMUSG00000006262	Mob1b	4709.29	0.991	-0.014	-0.134	0.893365	1	0.00810187	0.0137035	0.00962453	0.00962453	TRUE	NA	NA
ENSMUSG00000006269	Atp6v1b1	0.13	2.665	1.414	0.327	0.743412	1	16	41.4726	16	16	TRUE	NA	NA
ENSMUSG00000006270	Vax1	0	NA	NA	NA	NA	1	NA	NA	NA	NA	NA	NA	NA
ENSMUSG00000006273	Atp6v1b2	3009.35	0.925	-0.113	-1.297	0.19464	1	0.00470265	0.0143512	0.00686389	0.00686389	TRUE	NA	NA
ENSMUSG00000006276	Eps15l1	882.73	0.987	-0.019	-0.17	0.864816	1	0.00799004	0.018674	0.0106288	0.0106288	TRUE	NA	NA
ENSMUSG00000006281	Tep1	1337.27	0.949	-0.076	-0.883	0.377328	1	0.00358982	0.0165948	0.00633937	0.00633937	TRUE	NA	NA
ENSMUSG00000006288	Ttc5	622.86	0.973	-0.04	-0.375	0.707419	1	0.00524493	0.0212263	0.00903335	0.00903335	TRUE	NA	NA
ENSMUSG00000006289	Osgep	1156.92	1.038	0.054	0.584	0.559046	1	0.00414515	0.0172243	0.00731078	0.00731078	TRUE	NA	NA
ENSMUSG00000006299	Aamp	9074.8	1.033	0.047	0.799	0.424141	1	0.00138274	0.0131519	0.00318642	0.00318642	TRUE	NA	NA
ENSMUSG00000006301	Tmbim1	0	NA	NA	NA	NA	1	NA	NA	NA	NA	NA	NA	NA
ENSMUSG00000006304	Arpc2	8186.82	0.978	-0.032	-0.609	0.542821	1	0.000767851	0.0132165	0.00248689	0.00248689	TRUE	NA	NA
ENSMUSG00000006307	Kmt2b	1912.14	0.996	-0.006	-0.054	0.956963	1	0.00784752	0.0153808	0.00993057	0.00993057	TRUE	NA	NA
ENSMUSG00000006310	Zbtb32	148.94	0.854	-0.228	-0.94	0.347329	1	0.0506657	0.0488122	0.0500874	0.0500874	TRUE	NA	NA
ENSMUSG00000006311	Etv2	0	NA	NA	NA	NA	1	NA	NA	NA	NA	NA	NA	NA
ENSMUSG00000006313	Upk1a	2.15	1.294	0.371	0.258	0.796474	1	0.755647	2.52672	1.45561	1.45561	TRUE	NA	NA
ENSMUSG00000006315	Tmem147	5364.58	1.125	0.169	1.496	0.134586	1	0.0110535	0.0135634	0.0121293	0.0121293	TRUE	NA	NA
ENSMUSG00000006333	Rps9	15908.4	1.068	0.095	0.83	0.406314	1	0.0119402	0.0128963	0.0123915	0.0123915	TRUE	NA	NA
ENSMUSG00000006335	Tfpt	507.46	1.023	0.033	0.259	0.795984	1	0.00990957	0.0231977	0.0133477	0.0133477	TRUE	NA	NA
ENSMUSG00000006342	Susd2	105.61	0.926	-0.111	-0.481	0.630598	1	0.0319018	0.0636871	0.0414557	0.0414557	TRUE	NA	NA
ENSMUSG00000006344	Ggt5	129.97	0.87	-0.2	-0.878	0.380159	1	0.0365703	0.0541038	0.0418258	0.0418258	TRUE	NA	NA
ENSMUSG00000006345	Ggt1	2.23	0.491	-1.025	-0.505	0.613859	1	2.52124	2.43682	2.47753	2.47753	TRUE	NA	NA
ENSMUSG00000006356	Crip2	3603.79	1.227	0.295	2.131	0.0330817	0.908271	0.0188678	0.0140552	0.0181065	0.0181065	TRUE	NA	NA
ENSMUSG00000006360	Crip1	259.42	1.047	0.067	0.409	0.682796	1	0.015807	0.0333717	0.0205961	0.0205961	TRUE	NA	NA
ENSMUSG00000006362	Cbfa2t3	0	NA	NA	NA	NA	1	NA	NA	NA	NA	NA	NA	NA
ENSMUSG00000006369	Fbln1	37.07	1.027	0.039	0.087	0.930573	1	0.165396	0.158223	0.163165	0.163165	TRUE	NA	NA
ENSMUSG00000006373	Pgrmc1	82586.2	0.988	-0.018	-0.218	0.82781	1	0.00500153	0.0126223	0.00656782	0.00656782	TRUE	NA	NA
ENSMUSG00000006378	Gcat	1.39	0.164	-2.604	-1.419	0.155802	1	1e-08	3.90813	1.94445	1.94445	TRUE	NA	NA
ENSMUSG00000006386	Tek	860.28	1.125	0.17	1.207	0.22741	1	0.0173714	0.0188337	0.0177863	0.0177863	TRUE	NA	NA
ENSMUSG00000006389	Mpl	2.15	0.823	-0.281	-0.199	0.842499	1	0.797266	2.52521	1.4156	1.4156	TRUE	NA	NA
ENSMUSG00000006390	Elovl1	2457.9	0.979	-0.031	-0.264	0.791587	1	0.0125535	0.0147538	0.0129386	0.0129386	TRUE	NA	NA
ENSMUSG00000006392	Med8	2322.15	1.045	0.064	0.655	0.512493	1	0.00656941	0.0148822	0.00867737	0.00867737	TRUE	NA	NA
ENSMUSG00000006395	Hyi	3689.44	1.122	0.166	1.118	0.263572	1	0.0235742	0.0140205	0.0208191	0.0208191	TRUE	NA	NA
ENSMUSG00000006398	Cdc20	48.19	0.763	-0.39	-1.013	0.311179	1	0.0995737	0.124612	0.108645	0.108645	TRUE	NA	NA
ENSMUSG00000006403	Adamts4	25.22	0.515	-0.956	-1.886	0.0592602	1	0.16986	0.226643	0.187909	0.187909	TRUE	NA	NA
ENSMUSG00000006411	Nectin4	19.24	0.818	-0.29	-0.552	0.580662	1	0.17363	0.293195	0.21164	0.21164	TRUE	NA	NA
ENSMUSG00000006412	Pfdn2	2120.85	1.063	0.088	1.195	0.232047	1	0.00209647	0.0151029	0.00465688	0.00465688	TRUE	NA	NA
ENSMUSG00000006418	Rnf114	5420.74	1.063	0.088	1.511	0.130853	1	0.00112749	0.013553	0.0030682	0.0030682	TRUE	NA	NA
ENSMUSG00000006423	C330007P06Rik	3363.08	0.948	-0.078	-1.193	0.232882	1	0.00154018	0.0141625	0.00373588	0.00373588	TRUE	NA	NA
ENSMUSG00000006435	Neurl1a	21.76	1.176	0.234	0.407	0.683662	1	0.272308	0.260672	0.268523	0.268523	TRUE	NA	NA
ENSMUSG00000006442	Srm	1623.91	0.914	-0.13	-0.943	0.345821	1	0.018658	0.0158821	0.0175166	0.0175166	TRUE	NA	NA
ENSMUSG00000006445	Epha2	2312.11	0.932	-0.101	-0.598	0.549881	1	0.0317937	0.0148923	0.0269421	0.0269421	TRUE	NA	NA
ENSMUSG00000006456	Rbm14	0	NA	NA	NA	NA	1	NA	NA	NA	NA	NA	NA	NA
ENSMUSG00000006457	Actn3	3	0.733	-0.448	-0.394	0.693792	1	1e-08	1.81533	0.788013	0.788013	TRUE	NA	NA
ENSMUSG00000006463	Zdhhc24	254.93	1.096	0.132	0.985	0.324786	1	0.00586683	0.0337387	0.0133855	0.0133855	TRUE	NA	NA
ENSMUSG00000006464	Bbs1	84.12	0.89	-0.168	-0.525	0.599376	1	0.0908509	0.0767479	0.0863778	0.0863778	TRUE	NA	NA
ENSMUSG00000006469	Slc34a3	0.25	0.407	-1.296	-0.302	0.762698	1	1e-08	21.4923	16	16	TRUE	NA	NA
ENSMUSG00000006471	Ndor1	0	NA	NA	NA	NA	1	NA	NA	NA	NA	NA	NA	NA
ENSMUSG00000006476	Nsmf	9009.68	1.058	0.082	0.695	0.487116	1	0.0111771	0.0131562	0.0131184	0.0131184	TRUE	NA	NA
ENSMUSG00000006488	Prl7a1	0	NA	NA	NA	NA	1	NA	NA	NA	NA	NA	NA	NA
ENSMUSG00000006490	Prl8a9	0.16	0.381	-1.393	-0.322	0.747089	1	16	34.3185	16	16	TRUE	NA	NA
ENSMUSG00000006494	Pdk1	7188.93	1.185	0.245	1.498	0.134184	1	0.0311848	0.013308	0.0255819	0.0255819	TRUE	NA	NA
ENSMUSG00000006498	Ptbp1	1790.72	0.971	-0.042	-0.374	0.708605	1	0.00961609	0.0155723	0.0114849	0.0114849	TRUE	NA	NA
ENSMUSG00000006517	Mvd	0	NA	NA	NA	NA	1	NA	NA	NA	NA	NA	NA	NA
ENSMUSG00000006519	Cyba	0	NA	NA	NA	NA	1	NA	NA	NA	NA	NA	NA	NA
ENSMUSG00000006522	Itih3	55555.5	0.91	-0.136	-0.737	0.460906	1	0.0430869	0.0126541	0.0327589	0.0327589	TRUE	NA	NA
ENSMUSG00000006526	Tmem110	991.49	1.041	0.057	0.582	0.560452	1	0.00534202	0.018003	0.00823332	0.00823332	TRUE	NA	NA
ENSMUSG00000006527	Sfmbt1	2454.49	0.993	-0.01	-0.11	0.912559	1	0.00463024	0.0147568	0.00689057	0.00689057	TRUE	NA	NA
ENSMUSG00000006529	Itih1	40928.6	0.978	-0.032	-0.321	0.748114	1	0.00831002	0.0126888	0.00940273	0.00940273	TRUE	NA	NA
ENSMUSG00000006538	Ihh	167.43	1.671	0.741	2.401	0.0163481	0.821551	0.109444	0.0448079	0.0860425	0.0860425	TRUE	NA	NA
ENSMUSG00000006542	Prkag3	12.56	0.924	-0.115	-0.173	0.862604	1	0.296569	0.442491	0.340193	0.340193	TRUE	NA	NA
ENSMUSG00000006546	Cryba2	0	NA	NA	NA	NA	1	NA	NA	NA	NA	NA	NA	NA
ENSMUSG00000006567	Atp7b	2070.55	1.008	0.012	0.15	0.880514	1	0.00271662	0.0151648	0.00543456	0.00543456	TRUE	NA	NA
ENSMUSG00000006570	Defb2	0	NA	NA	NA	NA	1	NA	NA	NA	NA	NA	NA	NA
ENSMUSG00000006574	Slc4a1	122.83	1.248	0.319	0.476	0.634348	1	0.420951	0.0565171	0.275014	0.420951	TRUE	NA	NA
ENSMUSG00000006575	Rundc3a	798.71	1.068	0.096	0.651	0.51514	1	0.0194579	0.0193175	0.019417	0.019417	TRUE	NA	NA
ENSMUSG00000006576	Slc4a3	15.98	1.136	0.184	0.423	0.671935	1	1e-08	0.350559	0.108136	0.108136	TRUE	NA	NA
ENSMUSG00000006585	Cdt1	0	NA	NA	NA	NA	1	NA	NA	NA	NA	NA	NA	NA
ENSMUSG00000006586	Runx1t1	12.29	0.663	-0.593	-0.931	0.351778	1	0.236349	0.451791	0.303307	0.303307	TRUE	NA	NA
ENSMUSG00000006587	Snai3	0	NA	NA	NA	NA	1	NA	NA	NA	NA	NA	NA	NA
ENSMUSG00000006589	Aprt	0	NA	NA	NA	NA	1	NA	NA	NA	NA	NA	NA	NA
ENSMUSG00000006599	Gtf2h1	2408.71	0.938	-0.093	-1.297	0.194678	1	0.0020033	0.0147987	0.00446255	0.00446255	TRUE	NA	NA
ENSMUSG00000006611	Hfe	3899.08	1.022	0.032	0.422	0.67291	1	0.00302361	0.0139418	0.00510694	0.00510694	TRUE	NA	NA
ENSMUSG00000006641	Slc5a6	520.58	0.987	-0.019	-0.072	0.942609	1	0.0945394	0.0229295	0.0655758	0.0655758	TRUE	NA	NA
ENSMUSG00000006642	Tcf23	5.86	0.92	-0.12	-0.124	0.901154	1	0.555125	0.934455	0.694595	0.694595	TRUE	NA	NA
ENSMUSG00000006649	Nphs1	6.68	1.749	0.806	1.052	0.292789	1	0.167318	0.820896	0.390152	0.390152	TRUE	NA	NA
ENSMUSG00000006651	Aplp1	29.43	0.723	-0.468	-1.25	0.211251	1	0.0630405	0.196023	0.103442	0.103442	TRUE	NA	NA
ENSMUSG00000006673	Qrich1	2987.73	0.926	-0.111	-1.811	0.0701471	1	0.00102649	0.0143642	0.00328387	0.00328387	TRUE	NA	NA
ENSMUSG00000006675	P4htm	11.08	0.696	-0.522	-0.834	0.404377	1	0.125024	0.50008	0.255686	0.255686	TRUE	NA	NA
ENSMUSG00000006676	Usp19	4669.91	1.033	0.047	0.555	0.578843	1	0.00483277	0.0137132	0.00658706	0.00658706	TRUE	NA	NA
ENSMUSG00000006678	Pola1	280.72	1.017	0.024	0.142	0.886855	1	0.0196604	0.0317926	0.0231255	0.0231255	TRUE	NA	NA
ENSMUSG00000006699	Cdc42	11856.5	0.986	-0.02	-0.272	0.78541	1	0.0031374	0.0130123	0.00493283	0.00493283	TRUE	NA	NA
ENSMUSG00000006705	Pknox1	1434.12	1.002	0.003	0.038	0.969339	1	0.002553	0.0163221	0.00552801	0.00552801	TRUE	NA	NA
ENSMUSG00000006711	D130043K22Rik	548.15	1.041	0.058	0.232	0.816368	1	0.0757713	0.0224077	0.0571093	0.0571093	TRUE	NA	NA
ENSMUSG00000006715	Gmnn	424.85	1.009	0.013	0.078	0.938072	1	0.0248461	0.0252666	0.0258284	0.0258284	TRUE	NA	NA
ENSMUSG00000006717	Acot13	2879.96	1.005	0.007	0.054	0.957281	1	0.016886	0.0144318	0.0164382	0.0164382	TRUE	NA	NA
ENSMUSG00000006720	Zfp184	9.99	0.975	-0.037	-0.06	0.952541	1	0.0984047	0.553281	0.279446	0.279446	TRUE	NA	NA
ENSMUSG00000006724	Cyp27b1	0.74	1.07	0.098	0.027	0.978468	1	16	7.31193	11.1079	11.1079	TRUE	NA	NA
ENSMUSG00000006728	Cdk4	2069.58	1.123	0.167	1.838	0.0660937	1	0.0051949	0.015166	0.00741263	0.00741263	TRUE	NA	NA
ENSMUSG00000006731	B4galnt1	4111.34	1.031	0.044	0.339	0.734372	1	0.0161814	0.0138703	0.0158717	0.0158717	TRUE	NA	NA
ENSMUSG00000006732	Mettl1	979.79	0.872	-0.197	-1.176	0.239698	1	0.0296018	0.0180681	0.0259641	0.0259641	TRUE	NA	NA
ENSMUSG00000006736	Tspan31	10344.2	1.054	0.076	0.817	0.414149	1	0.00669415	0.0130789	0.00828683	0.00828683	TRUE	NA	NA
ENSMUSG00000006740	Kif5b	5023.86	0.887	-0.173	-1.889	0.0588402	1	0.00602919	0.0136317	0.00786643	0.00786643	TRUE	NA	NA
ENSMUSG00000006763	Saal1	342.99	1	0	-0.003	0.997333	1	0.0111767	0.0283002	0.015809	0.015809	TRUE	NA	NA
ENSMUSG00000006764	Tph2	0.82	0.186	-2.43	-1.023	0.306142	1	1e-08	6.58535	4.09433	4.09433	TRUE	NA	NA
ENSMUSG00000006777	Krt23	117.7	0.909	-0.137	-0.321	0.747904	1	0.214471	0.0584336	0.149111	0.149111	TRUE	NA	NA
ENSMUSG00000006782	Cnp	1269.37	1.142	0.191	1.105	0.269108	1	0.0359168	0.0168108	0.0281823	0.0281823	TRUE	NA	NA
ENSMUSG00000006784	Ttc25	18.19	2.326	1.218	2.297	0.0216311	0.876503	0.16063	0.309452	0.205006	0.205006	TRUE	NA	NA
ENSMUSG00000006800	Sulf2	1055.17	1.08	0.112	0.347	0.728643	1	0.0975444	0.0176744	0.0692213	0.0975444	TRUE	NA	NA
ENSMUSG00000006818	Sod2	13268	1.058	0.081	1.353	0.176115	1	0.00163915	0.0129639	0.00336584	0.00336584	TRUE	NA	NA
ENSMUSG00000006850	Tmco6	495.39	1.124	0.168	1.013	0.310976	1	0.024771	0.0234569	0.024379	0.024379	TRUE	NA	NA
ENSMUSG00000006906	Stambp	918.59	1.017	0.025	0.302	0.762883	1	0.0018943	0.0184352	0.0053172	0.0053172	TRUE	NA	NA
ENSMUSG00000006920	Ezh1	1239.32	0.935	-0.097	-1.102	0.270568	1	0.00340809	0.016914	0.00649163	0.00649163	TRUE	NA	NA
ENSMUSG00000006930	Hap1	80.72	0.857	-0.222	-0.754	0.450759	1	0.0655622	0.0794552	0.0699504	0.0699504	TRUE	NA	NA
ENSMUSG00000006931	P3h4	68.51	0.825	-0.278	-1.08	0.279942	1	0.0269934	0.0913771	0.0468824	0.0468824	TRUE	NA	NA
ENSMUSG00000006932	Ctnnb1	6174.14	0.97	-0.044	-0.586	0.55781	1	0.00343209	0.0134315	0.0053514	0.0053514	TRUE	NA	NA
ENSMUSG00000006941	Eif1b	1263.98	1.001	0.002	0.025	0.98038	1	0.0037361	0.0168289	0.00651592	0.00651592	TRUE	NA	NA
ENSMUSG00000006948	Klk4	0	NA	NA	NA	NA	1	NA	NA	NA	NA	NA	NA	NA
ENSMUSG00000006958	Chrd	301.48	1.048	0.067	0.423	0.67235	1	0.0173921	0.0304676	0.0210808	0.0210808	TRUE	NA	NA
ENSMUSG00000006998	Psmd2	14065.3	0.968	-0.047	-0.912	0.361737	1	0.00087191	0.0129408	0.00252883	0.00252883	TRUE	NA	NA
ENSMUSG00000007021	Syngr3	5.59	0.813	-0.299	-0.356	0.721682	1	0.250687	0.978803	0.494616	0.494616	TRUE	NA	NA
ENSMUSG00000007029	Vars	2353.76	0.975	-0.036	-0.315	0.753002	1	0.0117307	0.014851	0.012465	0.012465	TRUE	NA	NA
ENSMUSG00000007030	Vwa7	12.19	0.85	-0.234	-0.382	0.702114	1	0.172929	0.455605	0.264629	0.264629	TRUE	NA	NA
ENSMUSG00000007033	Hspa1l	80.78	0.889	-0.169	-0.717	0.473109	1	0.0238456	0.0794045	0.040339	0.040339	TRUE	NA	NA
ENSMUSG00000007034	Slc44a4	7.61	0.902	-0.149	-0.153	0.878408	1	0.755648	0.721802	0.742054	0.742054	TRUE	NA	NA
ENSMUSG00000007035	Msh5	26.98	1.148	0.199	0.58	0.562116	1	1e-08	0.212663	0.0748097	0.0748097	TRUE	NA	NA
ENSMUSG00000007036	Abhd16a	3116.23	1.161	0.215	1.934	0.0531335	1	0.010453	0.0142897	0.0115137	0.0115137	TRUE	NA	NA
ENSMUSG00000007038	Neu1	2749.27	1.075	0.105	1.128	0.259265	1	0.00567805	0.014521	0.00787666	0.00787666	TRUE	NA	NA
ENSMUSG00000007039	Ddah2	177.17	1.068	0.095	0.489	0.62519	1	0.024794	0.0430354	0.0301396	0.0301396	TRUE	NA	NA
ENSMUSG00000007041	Clic1	1146.83	1.114	0.156	1.106	0.268777	1	0.0186431	0.0172653	0.0182481	0.0182481	TRUE	NA	NA
ENSMUSG00000007050	Lsm2	863.06	1.01	0.014	0.137	0.890893	1	0.00595868	0.0188134	0.00939064	0.00939064	TRUE	NA	NA
ENSMUSG00000007080	Pole	144.61	1.033	0.047	0.178	0.859004	1	0.0640256	0.0498969	0.0594888	0.0594888	TRUE	NA	NA
ENSMUSG00000007097	Atp1a2	0	NA	NA	NA	NA	1	NA	NA	NA	NA	NA	NA	NA
ENSMUSG00000007107	Atp1a4	5.2	0.481	-1.057	-0.987	0.323555	1	0.629337	1.05066	0.767435	0.767435	TRUE	NA	NA
ENSMUSG00000007122	Casq1	6.24	1	0	0	0.999795	1	0.372518	0.877346	0.563345	0.563345	TRUE	NA	NA
ENSMUSG00000007207	Stx1a	30.65	1.46	0.546	1.79	0.0734881	1	1e-08	0.188715	0.0551366	0.0551366	TRUE	NA	NA
ENSMUSG00000007209	Ceacam9	0	NA	NA	NA	NA	1	NA	NA	NA	NA	NA	NA	NA
ENSMUSG00000007216	Zfp775	168.48	0.852	-0.232	-1.484	0.137818	1	0.00665503	0.0446072	0.0171949	0.0171949	TRUE	NA	NA
ENSMUSG00000007279	Scube2	0.46	0.249	-2.007	-0.468	0.639681	1	1e-08	11.665	16	16	TRUE	NA	NA
ENSMUSG00000007338	Mrpl49	2292.53	1.063	0.088	1.277	0.201665	1	0.00161155	0.0149123	0.00408967	0.00408967	TRUE	NA	NA
ENSMUSG00000007379	Dennd2c	50.32	1.047	0.067	0.233	0.815899	1	0.0295206	0.119874	0.0570543	0.0570543	TRUE	NA	NA
ENSMUSG00000007411	Mark3	3226.37	1.015	0.021	0.301	0.763175	1	0.00226416	0.0142305	0.00439689	0.00439689	TRUE	NA	NA
ENSMUSG00000007415	Gatad1	4617.51	1.064	0.09	0.868	0.385154	1	0.00890212	0.0137263	0.0100714	0.0100714	TRUE	NA	NA
ENSMUSG00000007440	Pcdha11	0	NA	NA	NA	NA	1	NA	NA	NA	NA	NA	NA	NA
ENSMUSG00000007457	2310003L06Rik	0	NA	NA	NA	NA	1	NA	NA	NA	NA	NA	NA	NA
ENSMUSG00000007458	M6pr	9031.18	0.995	-0.008	-0.118	0.906195	1	0.00181865	0.0131548	0.00393782	0.00393782	TRUE	NA	NA
ENSMUSG00000007476	Lrrc8a	14.89	0.555	-0.85	-1.428	0.153162	1	0.21683	0.375215	0.266325	0.266325	TRUE	NA	NA
ENSMUSG00000007480	Mc5r	0	NA	NA	NA	NA	1	NA	NA	NA	NA	NA	NA	NA
ENSMUSG00000007564	Ppp2r1a	4569.64	1.014	0.019	0.32	0.748897	1	0.00127423	0.0137385	0.0032926	0.0032926	TRUE	NA	NA
ENSMUSG00000007570	Fance	647.23	1.119	0.163	1.328	0.184176	1	0.00976387	0.0208998	0.0128927	0.0128927	TRUE	NA	NA
ENSMUSG00000007589	Tinf2	790.64	1.01	0.014	0.119	0.905277	1	0.00837941	0.0193865	0.0114255	0.0114255	TRUE	NA	NA
ENSMUSG00000007591	Tssk4	4.86	0.902	-0.148	-0.193	0.847301	1	1e-08	1.12271	0.362879	0.362879	TRUE	NA	NA
ENSMUSG00000007594	Hapln4	969.69	1.184	0.244	1.371	0.170503	1	0.0335282	0.0181255	0.0294551	0.0294551	TRUE	NA	NA
ENSMUSG00000007603	Dus3l	958.05	1.055	0.077	0.541	0.588497	1	0.0182432	0.0181931	0.0182185	0.0182185	TRUE	NA	NA
ENSMUSG00000007610	Gtpbp3	720.97	0.979	-0.03	-0.184	0.854026	1	0.0264972	0.0200465	0.0245315	0.0245315	TRUE	NA	NA
ENSMUSG00000007613	Tgfbr1	2355.6	0.865	-0.209	-2.164	0.0304782	0.908271	0.00656965	0.0148492	0.00850491	0.00850491	TRUE	NA	NA
ENSMUSG00000007617	Homer1	1115.86	1.118	0.161	1.407	0.159433	1	0.00961752	0.017396	0.0117625	0.0117625	TRUE	NA	NA
ENSMUSG00000007646	Rad51c	47.17	0.744	-0.426	-1.092	0.275039	1	0.128953	0.127025	0.128333	0.128333	TRUE	NA	NA
ENSMUSG00000007653	Gabrb2	1.23	0.279	-1.842	-0.966	0.334208	1	1e-08	4.38735	2.28352	2.28352	TRUE	NA	NA
ENSMUSG00000007655	Cav1	429.4	1.247	0.319	0.835	0.403935	1	0.137437	0.0251321	0.0933237	0.137437	TRUE	NA	NA
ENSMUSG00000007656	Arpp19	3337.95	1.073	0.102	1.037	0.29965	1	0.00746796	0.0141746	0.00899278	0.00899278	TRUE	NA	NA
ENSMUSG00000007659	Bcl2l1	2636.86	1.181	0.24	1.451	0.146837	1	0.0321746	0.0146047	0.0259621	0.0259621	TRUE	NA	NA
ENSMUSG00000007670	Khsrp	2998.82	0.987	-0.018	-0.171	0.863887	1	0.00935209	0.0143575	0.0107524	0.0107524	TRUE	NA	NA
ENSMUSG00000007682	Dio2	0.24	2.045	1.032	0.239	0.810989	1	1e-08	22.3655	16	16	TRUE	NA	NA
ENSMUSG00000007721	Ccdc124	2033.06	1.11	0.15	1.134	0.256959	1	0.0168367	0.0152129	0.0163771	0.0163771	TRUE	NA	NA
ENSMUSG00000007739	Cct4	7788.59	1.001	0.002	0.027	0.978715	1	0.00381556	0.0132502	0.00562632	0.00562632	TRUE	NA	NA
ENSMUSG00000007777	0610009B22Rik	1535.23	1.044	0.063	0.806	0.420255	1	0.00246009	0.0160741	0.00511766	0.00511766	TRUE	NA	NA
ENSMUSG00000007783	Cpt1c	16.95	1.111	0.152	0.294	0.768993	1	0.136596	0.331216	0.196444	0.196444	TRUE	NA	NA
ENSMUSG00000007805	Twist2	5.61	1.006	0.009	0.01	0.992003	1	0.350922	0.97487	0.55657	0.55657	TRUE	NA	NA
ENSMUSG00000007812	Zfp655	3068.06	0.87	-0.201	-1.133	0.257285	1	0.0420688	0.0143169	0.0297037	0.0297037	TRUE	NA	NA
ENSMUSG00000007815	Rhoa	11425.2	1.027	0.038	0.787	0.431465	1	0.000632917	0.0130295	0.00219567	0.00219567	TRUE	NA	NA
ENSMUSG00000007817	Zmiz1	2787.59	1.03	0.042	0.302	0.762396	1	0.0191705	0.014494	0.0181495	0.0181495	TRUE	NA	NA
ENSMUSG00000007827	Ankrd26	524.59	0.954	-0.068	-0.553	0.580555	1	0.00929127	0.0228502	0.0127665	0.0127665	TRUE	NA	NA
ENSMUSG00000007833	Aldh16a1	4822.87	1.148	0.199	2.264	0.0235821	0.876688	0.00541778	0.0136765	0.00721538	0.00721538	TRUE	NA	NA
ENSMUSG00000007836	Hnrnpa0	5262.72	1.142	0.191	1.035	0.300731	1	0.0376601	0.0135829	0.0326755	0.0326755	TRUE	NA	NA
ENSMUSG00000007837	Prrg2	2233.04	1.06	0.084	0.695	0.486898	1	0.0116096	0.014975	0.0133953	0.0133953	TRUE	NA	NA
ENSMUSG00000007850	Hnrnph1	3926.81	1.02	0.029	0.266	0.790589	1	0.0102441	0.013932	0.0112032	0.0112032	TRUE	NA	NA
ENSMUSG00000007867	Ift43	197.74	1.062	0.087	0.49	0.623803	1	0.0185336	0.0398647	0.0247484	0.0247484	TRUE	NA	NA
ENSMUSG00000007872	Id3	2459.04	1.045	0.064	0.147	0.883362	1	0.181894	0.0147528	0.108471	0.181894	TRUE	NA	NA
ENSMUSG00000007877	Tcap	0.48	5.387	2.429	0.624	0.532769	1	1e-08	11.1827	13.0835	13.0835	TRUE	NA	NA
ENSMUSG00000007880	Arid1a	3176.95	1.046	0.064	0.522	0.60146	1	0.0141478	0.0142566	0.0143017	0.0143017	TRUE	NA	NA
ENSMUSG00000007888	Crlf1	1.86	0.239	-2.068	-1.125	0.260426	1	1.28887	2.91767	2.05788	2.05788	TRUE	NA	NA
ENSMUSG00000007891	Ctsd	4332.02	1.046	0.065	0.522	0.601987	1	0.0149588	0.0138034	0.0145325	0.0145325	TRUE	NA	NA
ENSMUSG00000007892	Rplp1	20166.5	1.107	0.146	1.527	0.126834	1	0.00764438	0.0128246	0.00874908	0.00874908	TRUE	NA	NA
ENSMUSG00000007907	Cabs1	0	NA	NA	NA	NA	1	NA	NA	NA	NA	NA	NA	NA
ENSMUSG00000007908	Hmgcll1	3.22	1.627	0.703	0.626	0.531548	1	0.451073	1.68851	0.838304	0.838304	TRUE	NA	NA
ENSMUSG00000007944	Ttc9b	0	NA	NA	NA	NA	1	NA	NA	NA	NA	NA	NA	NA
ENSMUSG00000007946	Phox2a	0.38	1.08	0.111	0.026	0.979423	1	16	14.1508	16	16	TRUE	NA	NA
ENSMUSG00000007950	Abhd8	360.21	1.323	0.404	2.345	0.0190432	0.846202	0.025471	0.0275474	0.0260887	0.0260887	TRUE	NA	NA
ENSMUSG00000007987	Ift22	288.07	0.887	-0.174	-1.007	0.314094	1	0.0220657	0.0313013	0.0247263	0.0247263	TRUE	NA	NA
ENSMUSG00000007989	Fzd3	18.16	1.007	0.01	0.02	0.983763	1	0.150801	0.309922	0.198891	0.198891	TRUE	NA	NA
ENSMUSG00000008028	1700008O03Rik	6.75	1.749	0.807	0.948	0.343334	1	0.341941	0.812007	0.509243	0.509243	TRUE	NA	NA
ENSMUSG00000008035	Mid1ip1	4056.71	1.004	0.006	0.033	0.973508	1	0.05296	0.013888	0.0355596	0.0355596	TRUE	NA	NA
ENSMUSG00000008036	Ap2s1	3152.45	1.056	0.078	0.798	0.42497	1	0.00733898	0.0142698	0.00894562	0.00894562	TRUE	NA	NA
ENSMUSG00000008090	Fgfrl1	1952.95	1.178	0.236	1.185	0.235969	1	0.0463172	0.0153218	0.037581	0.037581	TRUE	NA	NA
ENSMUSG00000008129	4930432K21Rik	5.33	0.987	-0.018	-0.018	0.985428	1	0.638332	1.02594	0.79091	0.79091	TRUE	NA	NA
ENSMUSG00000008136	Fhl2	52.52	0.953	-0.069	-0.134	0.893518	1	0.308597	0.115371	0.240181	0.240181	TRUE	NA	NA
ENSMUSG00000008140	Emc10	5087.51	1.141	0.19	1.551	0.120916	1	0.0137605	0.0136183	0.0141855	0.0141855	TRUE	NA	NA
ENSMUSG00000008153	Clstn3	2955.81	0.953	-0.069	-0.15	0.880611	1	0.201752	0.0143837	0.110983	0.201752	TRUE	NA	NA
ENSMUSG00000008167	Fbxw9	1806.6	1.098	0.135	0.898	0.369323	1	0.0235074	0.0155458	0.0211927	0.0211927	TRUE	NA	NA
ENSMUSG00000008193	Spib	25	0.902	-0.15	-0.233	0.815952	1	0.407262	0.228532	0.347259	0.347259	TRUE	NA	NA
ENSMUSG00000008200	Fnbp4	995.63	0.91	-0.136	-1.282	0.199762	1	0.00678721	0.0179804	0.00986351	0.00986351	TRUE	NA	NA
ENSMUSG00000008206	Cers4	160.85	0.941	-0.088	-0.421	0.67387	1	0.0314505	0.0461283	0.0358919	0.0358919	TRUE	NA	NA
ENSMUSG00000008226	Scrn3	6202	0.95	-0.074	-0.815	0.414908	1	0.0053451	0.0134275	0.00769657	0.00769657	TRUE	NA	NA
ENSMUSG00000008301	Phax	1418.99	0.914	-0.13	-1.733	0.0830531	1	0.00187794	0.0163623	0.00464869	0.00464869	TRUE	NA	NA
ENSMUSG00000008305	Tle1	4568.83	1.034	0.048	0.381	0.703308	1	0.0158057	0.0137388	0.0151135	0.0151135	TRUE	NA	NA
ENSMUSG00000008307	1700109H08Rik	64.5	0.909	-0.137	-0.44	0.659648	1	0.0697098	0.0962786	0.0783769	0.0783769	TRUE	NA	NA
ENSMUSG00000008318	Relt	28.27	0.677	-0.562	-1.382	0.16706	1	0.0816356	0.203538	0.118449	0.118449	TRUE	NA	NA
ENSMUSG00000008333	Snrpb2	1055.42	1.028	0.04	0.347	0.728406	1	0.0100225	0.0176731	0.0119452	0.0119452	TRUE	NA	NA
ENSMUSG00000008348	Ubc	5093.79	1.078	0.109	0.508	0.611698	1	0.0622138	0.013617	0.043969	0.043969	TRUE	NA	NA
ENSMUSG00000008373	Prpf31	972.21	1.018	0.026	0.195	0.845128	1	0.0143853	0.018111	0.0154066	0.0154066	TRUE	NA	NA
ENSMUSG00000008384	Sertad1	324.92	0.939	-0.09	-0.401	0.688386	1	0.0533488	0.0291755	0.0452267	0.0452267	TRUE	NA	NA
ENSMUSG00000008393	Carhsp1	1406.12	1.165	0.22	1.386	0.165786	1	0.0271296	0.0163971	0.0234317	0.0234317	TRUE	NA	NA
ENSMUSG00000008398	Elk3	82.93	1.221	0.288	1.084	0.278499	1	0.0447335	0.0776727	0.0549259	0.0549259	TRUE	NA	NA
ENSMUSG00000008429	Herpud2	2822.05	0.962	-0.057	-0.79	0.429449	1	0.00220564	0.0144703	0.0045518	0.0045518	TRUE	NA	NA
ENSMUSG00000008435	Rdh13	653.15	0.875	-0.192	-1.486	0.137164	1	0.0117659	0.0208242	0.0144795	0.0144795	TRUE	NA	NA
ENSMUSG00000008438	Adam21	2.89	0.324	-1.627	-1.491	0.135978	1	1e-08	1.88258	0.657879	0.657879	TRUE	NA	NA
ENSMUSG00000008450	Nutf2	882.6	1.03	0.042	0.4	0.689407	1	0.00666518	0.0186749	0.00954641	0.00954641	TRUE	NA	NA
ENSMUSG00000008461	Fut1	20.35	0.604	-0.728	-1.319	0.187182	1	0.175102	0.277904	0.213903	0.213903	TRUE	NA	NA
ENSMUSG00000008475	Arpc5	6774.97	1.021	0.03	0.513	0.607692	1	0.00139141	0.0133539	0.00322879	0.00322879	TRUE	NA	NA
ENSMUSG00000008482	Rnf151	1.21	0.332	-1.589	-0.498	0.61821	1	16	4.47601	8.86606	8.86606	TRUE	NA	NA
ENSMUSG00000008489	Elavl2	2.91	0.073	-3.771	-2.119	0.0341145	0.9143	1.80399	1.86993	1.83473	1.83473	TRUE	NA	NA
ENSMUSG00000008496	Pou2f2	183.78	0.705	-0.505	-1.952	0.0508993	1	0.0660077	0.0419384	0.0582552	0.0582552	TRUE	NA	NA
ENSMUSG00000008540	Mgst1	273658	1.048	0.068	0.853	0.39391	1	0.00450451	0.0125766	0.00615784	0.00615784	TRUE	NA	NA
ENSMUSG00000008575	Nfib	5070.68	1.108	0.148	2.043	0.0410642	0.963284	0.00290532	0.0136218	0.00481689	0.00481689	TRUE	NA	NA
ENSMUSG00000008590	Htr3b	0.55	7.157	2.839	0.667	0.504515	1	16	9.83861	16	16	TRUE	NA	NA
ENSMUSG00000008601	Rab25	4.42	0.493	-1.02	-1.106	0.26892	1	1e-08	1.23506	0.47384	0.47384	TRUE	NA	NA
ENSMUSG00000008604	Ubqln4	2838.98	1.12	0.163	1.577	0.11476	1	0.00871082	0.0144589	0.00995703	0.00995703	TRUE	NA	NA
ENSMUSG00000008658	Rbfox1	8.73	1.754	0.811	1.114	0.265402	1	0.266014	0.63113	0.375968	0.375968	TRUE	NA	NA
ENSMUSG00000008668	Rps18	17314.7	1.088	0.122	1.073	0.283112	1	0.011754	0.0128687	0.0124202	0.0124202	TRUE	NA	NA
ENSMUSG00000008682	Rpl10	35016	0.993	-0.01	-0.139	0.889639	1	0.00298697	0.0127111	0.00469809	0.00469809	TRUE	NA	NA
ENSMUSG00000008683	Rps15a	6371.83	1.014	0.02	0.215	0.830031	1	0.00688573	0.0134043	0.00833414	0.00833414	TRUE	NA	NA
ENSMUSG00000008690	Ncaph2	3086.55	1.001	0.002	0.024	0.980758	1	0.00303743	0.0143063	0.00535717	0.00535717	TRUE	NA	NA
ENSMUSG00000008730	Hipk1	2306.28	1.066	0.092	1.015	0.310291	1	0.0049361	0.0148982	0.00739025	0.00739025	TRUE	NA	NA
ENSMUSG00000008734	Gprc5b	209.55	0.226	-2.144	-2.097	0.0359844	0.927422	0.993119	0.0383249	0.564643	0.993119	TRUE	NA	NA
ENSMUSG00000008763	Man1a2	3579.95	0.986	-0.02	-0.221	0.82538	1	0.00568017	0.0140652	0.00764511	0.00764511	TRUE	NA	NA
ENSMUSG00000008789	Ceacam5	0	NA	NA	NA	NA	1	NA	NA	NA	NA	NA	NA	NA
ENSMUSG00000008813	Tppp2	0.91	2.223	1.152	0.379	0.704724	1	10.8594	5.94385	7.55673	7.55673	TRUE	NA	NA
ENSMUSG00000008822	Acyp1	595.74	1.094	0.13	1.174	0.240439	1	0.00608725	0.0216209	0.00992639	0.00992639	TRUE	NA	NA
ENSMUSG00000008843	Cldn13	2.88	0.695	-0.526	-0.268	0.789031	1	4.41103	1.88588	3.07729	3.07729	TRUE	NA	NA
ENSMUSG00000008845	Cd163	1860.54	1.129	0.175	0.901	0.367817	1	0.0445982	0.0154592	0.0358826	0.0358826	TRUE	NA	NA
ENSMUSG00000008855	Hdac5	2952.61	1.147	0.198	1.892	0.0584758	1	0.00835229	0.0143857	0.0101899	0.0101899	TRUE	NA	NA
ENSMUSG00000008859	Rala	2309.26	1.038	0.054	0.597	0.550387	1	0.00499408	0.0148952	0.00730634	0.00730634	TRUE	NA	NA
ENSMUSG00000008874	Clec3a	0.69	0.968	-0.046	-0.015	0.988299	1	7.11001	7.79504	7.56868	7.56868	TRUE	NA	NA
ENSMUSG00000008892	Vdac3	6566.13	0.979	-0.031	-0.552	0.580635	1	0.00104408	0.0133793	0.00284209	0.00284209	TRUE	NA	NA
ENSMUSG00000008932	Slc1a7	4.85	0.413	-1.276	-1.2	0.230007	1	0.672607	1.12617	0.821042	0.821042	TRUE	NA	NA
ENSMUSG00000008958	Vps72	878.03	1.056	0.079	0.899	0.368603	1	0.00279181	0.0187068	0.0062786	0.0062786	TRUE	NA	NA
ENSMUSG00000008976	Gabpa	3962.3	0.899	-0.154	-1.905	0.0568228	1	0.00401677	0.0139197	0.00602414	0.00602414	TRUE	NA	NA
ENSMUSG00000008999	Bmp7	196.24	1.012	0.017	0.07	0.94431	1	0.0560899	0.0400728	0.0509243	0.0509243	TRUE	NA	NA
ENSMUSG00000009013	Dynll1	1002.49	1.042	0.06	0.386	0.699738	1	0.0224192	0.0179433	0.0220412	0.0220412	TRUE	NA	NA
ENSMUSG00000009030	Pdcl	2336.07	1.012	0.018	0.133	0.894207	1	0.0160917	0.0148684	0.0164176	0.0164176	TRUE	NA	NA
ENSMUSG00000009035	Tmem184b	2180.12	1.157	0.21	1.393	0.163666	1	0.0248518	0.0150337	0.0213429	0.0213429	TRUE	NA	NA
ENSMUSG00000009047	Gm5965	0	NA	NA	NA	NA	1	NA	NA	NA	NA	NA	NA	NA
ENSMUSG00000009070	Rsph14	0.5	0.449	-1.156	-0.303	0.762109	1	1e-08	10.7309	12.5097	12.5097	TRUE	NA	NA
ENSMUSG00000009073	Nf2	2482.64	1.005	0.007	0.087	0.930731	1	0.00357302	0.0147319	0.00593336	0.00593336	TRUE	NA	NA
ENSMUSG00000009075	Cabp7	0.17	1	0	0	1	1	1e-08	31.4542	16	16	TRUE	NA	NA
ENSMUSG00000009076	Zmat5	276.5	1.086	0.119	0.704	0.481703	1	0.02012	0.0320856	0.023555	0.023555	TRUE	NA	NA
ENSMUSG00000009079	Ewsr1	4969.02	0.999	-0.001	-0.013	0.989875	1	0.005465	0.0136436	0.00736486	0.00736486	TRUE	NA	NA
ENSMUSG00000009090	Ap1b1	4451.61	0.999	-0.002	-0.025	0.980287	1	0.0032865	0.0137699	0.00537479	0.00537479	TRUE	NA	NA
ENSMUSG00000009092	Derl3	218.03	0.641	-0.643	-1.085	0.27814	1	0.33295	0.0373236	0.210934	0.33295	TRUE	NA	NA
ENSMUSG00000009093	Gstt4	2.12	10.276	3.361	1.931	0.0535404	1	0.604509	2.55804	1.64764	1.64764	TRUE	NA	NA
ENSMUSG00000009097	Tbx1	0.88	3.11	1.637	0.508	0.611172	1	16	6.14989	8.3485	8.3485	TRUE	NA	NA
ENSMUSG00000009108	Gnat2	105.93	0.56	-0.837	-3.087	0.00202231	0.304037	0.0625818	0.0635337	0.0628273	0.0628273	TRUE	NA	NA
ENSMUSG00000009112	Bcl2l13	3903.05	0.974	-0.038	-0.394	0.693684	1	0.00712854	0.0139404	0.00864694	0.00864694	TRUE	NA	NA
ENSMUSG00000009114	2610028H24Rik	4.24	1.377	0.462	0.398	0.690815	1	0.78075	1.28475	0.966939	0.966939	TRUE	NA	NA
ENSMUSG00000009115	Spatc1l	1324.61	1.084	0.116	0.705	0.480968	1	0.0299121	0.0166334	0.0252217	0.0252217	TRUE	NA	NA
ENSMUSG00000009145	Dqx1	404.33	1.039	0.055	0.269	0.787909	1	0.0440602	0.0259117	0.0381423	0.0381423	TRUE	NA	NA
ENSMUSG00000009185	Ccl8	1.41	0.044	-4.498	-1.957	0.0503453	1	4.30554	3.84984	3.94478	3.94478	TRUE	NA	NA
ENSMUSG00000009207	Lnpk	391.96	0.901	-0.15	-0.897	0.369817	1	0.0234175	0.0263333	0.0242775	0.0242775	TRUE	NA	NA
ENSMUSG00000009210	Prr29	3.07	0.493	-1.02	-0.841	0.400348	1	0.374002	1.77004	0.876684	0.876684	TRUE	NA	NA
ENSMUSG00000009214	Mymk	0.19	2.663	1.413	0.327	0.743773	1	1e-08	28.6281	16	16	TRUE	NA	NA
ENSMUSG00000009216	Fam163b	2.81	0.124	-3.008	-1.608	0.107776	1	2.34071	1.93187	2.14904	2.14904	TRUE	NA	NA
ENSMUSG00000009246	Trpm5	5.78	1.258	0.331	0.346	0.729595	1	0.619054	0.947359	0.722116	0.722116	TRUE	NA	NA
ENSMUSG00000009248	Ascl2	1.01	8.09	3.016	1.014	0.310399	1	10.9902	5.36039	7.15767	7.15767	TRUE	NA	NA
ENSMUSG00000009281	Rarres2	15250.2	1.043	0.061	0.667	0.505084	1	0.00623565	0.012911	0.00793024	0.00793024	TRUE	NA	NA
ENSMUSG00000009291	Pttg1ip	17179.5	1.077	0.106	1.967	0.0492168	1	0.00113887	0.0128712	0.00274916	0.00274916	TRUE	NA	NA
ENSMUSG00000009292	Trpm2	368.86	0.943	-0.084	-0.561	0.574577	1	0.0152878	0.0271961	0.0189942	0.0189942	TRUE	NA	NA
ENSMUSG00000009293	Ube2g2	3153.27	0.996	-0.006	-0.055	0.956192	1	0.0106493	0.0142693	0.0115684	0.0115684	TRUE	NA	NA
ENSMUSG00000009350	Mpo	3.22	0.048	-4.381	-2.235	0.0253864	0.879838	3.48943	1.69172	2.54484	2.54484	TRUE	NA	NA
ENSMUSG00000009356	Lpo	0	NA	NA	NA	NA	1	NA	NA	NA	NA	NA	NA	NA
ENSMUSG00000009376	Met	5781.36	1.114	0.156	1.469	0.141793	1	0.00957933	0.0134909	0.0106635	0.0106635	TRUE	NA	NA
ENSMUSG00000009378	Slc16a12	4463.95	1.251	0.323	2.08	0.0375402	0.938882	0.0274424	0.0137665	0.0228621	0.0228621	TRUE	NA	NA
ENSMUSG00000009394	Syn2	2.49	0.32	-1.644	-1.049	0.294125	1	1e-08	2.18475	1.17609	1.17609	TRUE	NA	NA
ENSMUSG00000009406	Elk1	407.79	0.932	-0.102	-0.774	0.439155	1	0.00996035	0.0257985	0.0141426	0.0141426	TRUE	NA	NA
ENSMUSG00000009418	Nav1	300.31	1.02	0.028	0.136	0.892216	1	0.0426816	0.0305379	0.038831	0.038831	TRUE	NA	NA
ENSMUSG00000009470	Tnpo1	8141.72	0.996	-0.006	-0.064	0.94863	1	0.00698423	0.0132201	0.00839288	0.00839288	TRUE	NA	NA
ENSMUSG00000009471	Myod1	0	NA	NA	NA	NA	1	NA	NA	NA	NA	NA	NA	NA
ENSMUSG00000009487	Otog	0	NA	NA	NA	NA	1	NA	NA	NA	NA	NA	NA	NA
ENSMUSG00000009535	Rnmt	1172.61	0.949	-0.076	-0.863	0.38841	1	0.00324084	0.0171618	0.00648778	0.00648778	TRUE	NA	NA
ENSMUSG00000009545	Kcnq1	147.73	0.993	-0.01	-0.062	0.950186	1	0.00513949	0.049108	0.0172691	0.0172691	TRUE	NA	NA
ENSMUSG00000009549	Srp14	2924.53	1.011	0.016	0.22	0.825927	1	0.00249726	0.0144033	0.00487176	0.00487176	TRUE	NA	NA
ENSMUSG00000009551	6330409D20Rik	0	NA	NA	NA	NA	1	NA	NA	NA	NA	NA	NA	NA
ENSMUSG00000009555	Cdk9	2370.43	1.018	0.025	0.192	0.847433	1	0.0166095	0.0148349	0.0161098	0.0161098	TRUE	NA	NA
ENSMUSG00000009563	Tor2a	0	NA	NA	NA	NA	1	NA	NA	NA	NA	NA	NA	NA
ENSMUSG00000009566	Fpgs	11423	1.196	0.258	2.058	0.0396104	0.950816	0.0153002	0.0130296	0.0150381	0.0150381	TRUE	NA	NA
ENSMUSG00000009569	Mkl2	1752.66	1.128	0.173	1.294	0.195588	1	0.0173582	0.0156378	0.0166125	0.0166125	TRUE	NA	NA
ENSMUSG00000009575	Cbx5	2379.07	1.02	0.028	0.235	0.814202	1	0.0124778	0.0148266	0.0131627	0.0131627	TRUE	NA	NA
ENSMUSG00000009580	Odam	0	NA	NA	NA	NA	1	NA	NA	NA	NA	NA	NA	NA
ENSMUSG00000009585	Apobec3	163.8	0.899	-0.153	-0.658	0.510481	1	0.0456441	0.0455225	0.0455979	0.0455979	TRUE	NA	NA
ENSMUSG00000009588	St6galnac1	0	NA	NA	NA	NA	1	NA	NA	NA	NA	NA	NA	NA
ENSMUSG00000009596	Taf7l	0	NA	NA	NA	NA	1	NA	NA	NA	NA	NA	NA	NA
ENSMUSG00000009614	Sardh	52111.8	0.998	-0.002	-0.018	0.985404	1	0.0151431	0.0126605	0.0149819	0.0149819	TRUE	NA	NA
ENSMUSG00000009621	Vav2	3887.56	1.056	0.079	1.177	0.239165	1	0.00184519	0.0139459	0.0040299	0.0040299	TRUE	NA	NA
ENSMUSG00000009628	Tex15	0.5	2.881	1.527	0.36	0.719105	1	16	10.7877	16	16	TRUE	NA	NA
ENSMUSG00000009630	Ppp2cb	2358.15	1.018	0.025	0.342	0.732039	1	0.0023502	0.0148467	0.00483268	0.00483268	TRUE	NA	NA
ENSMUSG00000009633	G0s2	0	NA	NA	NA	NA	1	NA	NA	NA	NA	NA	NA	NA
ENSMUSG00000009640	Dmap1	686.64	1.075	0.105	1.046	0.295632	1	0.00441502	0.020421	0.00816416	0.00816416	TRUE	NA	NA
ENSMUSG00000009646	Pla2g12b	3753	1.172	0.229	2.496	0.0125588	0.722525	0.0059494	0.0139957	0.00778643	0.00778643	TRUE	NA	NA
ENSMUSG00000009647	Mcu	1583.98	1.332	0.414	3.024	0.00249825	0.338879	0.017685	0.0159659	0.0173201	0.0173201	TRUE	NA	NA
ENSMUSG00000009654	Oit3	1724.93	1.036	0.05	0.476	0.634398	1	0.00822648	0.0156873	0.0101748	0.0101748	TRUE	NA	NA
ENSMUSG00000009670	Tex11	1.33	8.273	3.048	1.355	0.175483	1	2.9123	4.07163	3.54574	3.54574	TRUE	NA	NA
ENSMUSG00000009681	Bcr	2889.03	1.127	0.172	1.931	0.0534742	1	0.00518011	0.014426	0.00728767	0.00728767	TRUE	NA	NA
ENSMUSG00000009687	Fxyd5	228.21	1.062	0.086	0.431	0.666734	1	0.0321829	0.0362181	0.0334139	0.0334139	TRUE	NA	NA
ENSMUSG00000009731	Kcnd1	3.31	1.625	0.7	0.464	0.642678	1	2.05105	1.6448	1.86275	1.86275	TRUE	NA	NA
ENSMUSG00000009733	Tfcp2	581.14	0.954	-0.068	-0.59	0.555254	1	0.00751958	0.0218486	0.0111282	0.0111282	TRUE	NA	NA
ENSMUSG00000009734	Pou6f2	2.45	1.286	0.362	0.264	0.791726	1	0.97245	2.21369	1.48739	1.48739	TRUE	NA	NA
ENSMUSG00000009739	Pou6f1	426.64	1.106	0.145	0.938	0.348108	1	0.0191693	0.0252135	0.0208936	0.0208936	TRUE	NA	NA
ENSMUSG00000009741	Ubp1	1194.28	1.025	0.036	0.313	0.754335	1	0.00947772	0.0170783	0.0116566	0.0116566	TRUE	NA	NA
ENSMUSG00000009772	Nuak2	716.59	0.861	-0.216	-0.999	0.317791	1	0.055906	0.0200923	0.0433163	0.0433163	TRUE	NA	NA
ENSMUSG00000009828	Ick	1657.04	0.958	-0.062	-0.626	0.531297	1	0.00668025	0.0158156	0.00878154	0.00878154	TRUE	NA	NA
ENSMUSG00000009863	Sdhb	13528.8	1.033	0.047	0.595	0.552029	1	0.00417567	0.012956	0.00598985	0.00598985	TRUE	NA	NA
ENSMUSG00000009876	Cox4i2	5.5	1.964	0.974	1.02	0.307775	1	0.450297	0.994893	0.620905	0.620905	TRUE	NA	NA
ENSMUSG00000009894	Snap47	5254.83	1.008	0.012	0.106	0.915262	1	0.00998747	0.0135845	0.0110713	0.0110713	TRUE	NA	NA
ENSMUSG00000009900	Wnt3a	0.11	1	0	0	1	1	1e-08	49.8839	16	16	TRUE	NA	NA
ENSMUSG00000009905	Kdsr	1685.46	1.017	0.025	0.234	0.814812	1	0.00802662	0.0157606	0.0102052	0.0102052	TRUE	NA	NA
ENSMUSG00000009907	Vps4b	5355.59	0.983	-0.024	-0.292	0.769941	1	0.0043259	0.0135651	0.00643201	0.00643201	TRUE	NA	NA
ENSMUSG00000009927	Rps25	13051.8	1.054	0.075	0.841	0.400087	1	0.00610584	0.0129706	0.0076024	0.0076024	TRUE	NA	NA
ENSMUSG00000009941	Nxf2	1.44	0.878	-0.188	-0.094	0.924818	1	2.13685	3.75249	2.90294	2.90294	TRUE	NA	NA
ENSMUSG00000009995	Taz	1908.5	1.016	0.022	0.261	0.793962	1	0.00416108	0.0153862	0.0065324	0.0065324	TRUE	NA	NA
ENSMUSG00000010021	Kif19a	15.98	0.664	-0.59	-0.954	0.340146	1	0.274256	0.350453	0.299045	0.299045	TRUE	NA	NA
ENSMUSG00000010025	Aldh3a2	48156.8	1.137	0.185	0.542	0.588044	1	0.111819	0.012669	0.0635716	0.111819	TRUE	NA	NA
ENSMUSG00000010044	Zmynd10	11.02	0.737	-0.44	-0.662	0.507651	1	0.223905	0.502456	0.309225	0.309225	TRUE	NA	NA
ENSMUSG00000010045	Tmem115	1797	1.013	0.018	0.166	0.867793	1	0.00899391	0.0155618	0.0106147	0.0106147	TRUE	NA	NA
ENSMUSG00000010047	Hyal2	3318.99	1.087	0.121	0.925	0.355077	1	0.0162924	0.0141838	0.0160793	0.0160793	TRUE	NA	NA
ENSMUSG00000010048	Ifrd2	3031.72	1.045	0.064	0.414	0.678548	1	0.0261388	0.014338	0.0224496	0.0224496	TRUE	NA	NA
ENSMUSG00000010051	Hyal1	908.48	1.011	0.016	0.124	0.900972	1	0.0135032	0.0185006	0.0151701	0.0151701	TRUE	NA	NA
ENSMUSG00000010054	Tusc2	3148.81	0.992	-0.012	-0.137	0.891338	1	0.00468632	0.0142717	0.0067694	0.0067694	TRUE	NA	NA
ENSMUSG00000010057	Nprl2	844.62	1.098	0.135	1.462	0.143851	1	0.0035395	0.01895	0.00695001	0.00695001	TRUE	NA	NA
ENSMUSG00000010064	Slc38a3	81644.6	0.893	-0.164	-1.238	0.215553	1	0.0192405	0.012623	0.0167847	0.0167847	TRUE	NA	NA
ENSMUSG00000010066	Cacna2d2	1.61	1.075	0.104	0.043	0.965828	1	8.07801	3.35932	5.16673	5.16673	TRUE	NA	NA
ENSMUSG00000010067	Rassf1	532.44	0.976	-0.034	-0.318	0.75053	1	0.00497234	0.0226985	0.00926784	0.00926784	TRUE	NA	NA
ENSMUSG00000010080	Epn3	9.04	0.623	-0.683	-0.999	0.317973	1	0.183579	0.609581	0.311881	0.311881	TRUE	NA	NA
ENSMUSG00000010086	Rnf112	0.48	0.104	-3.261	-0.769	0.44209	1	16	11.2195	16	16	TRUE	NA	NA
ENSMUSG00000010095	Slc3a2	2367.4	1.035	0.049	0.58	0.561812	1	0.00396561	0.0148378	0.00648821	0.00648821	TRUE	NA	NA
ENSMUSG00000010097	Nxf1	3980.6	1.032	0.046	0.806	0.420487	1	0.000831871	0.0139134	0.00285141	0.00285141	TRUE	NA	NA
ENSMUSG00000010110	Stx5a	4154.33	0.91	-0.136	-1.279	0.200835	1	0.00993561	0.0138567	0.0105926	0.0105926	TRUE	NA	NA
ENSMUSG00000010122	Slc47a1	7140.69	1.13	0.177	1.526	0.12708	1	0.0121172	0.0133131	0.0127379	0.0127379	TRUE	NA	NA
ENSMUSG00000010136	Pifo	1.3	0.581	-0.784	-0.326	0.744803	1	6.33608	4.15429	5.01995	5.01995	TRUE	NA	NA
ENSMUSG00000010142	Tnfrsf13b	19.05	0.443	-1.176	-2.083	0.037274	0.93777	0.192412	0.296012	0.225892	0.225892	TRUE	NA	NA
ENSMUSG00000010154	Spire2	0	NA	NA	NA	NA	1	NA	NA	NA	NA	NA	NA	NA
ENSMUSG00000010175	Prox1	6553.65	0.836	-0.258	-1.352	0.176373	1	0.0465373	0.0133808	0.0347342	0.0347342	TRUE	NA	NA
ENSMUSG00000010205	Raver1	0	NA	NA	NA	NA	1	NA	NA	NA	NA	NA	NA	NA
ENSMUSG00000010277	2610507B11Rik	16088	0.993	-0.01	-0.142	0.886818	1	0.0026205	0.0128925	0.00485054	0.00485054	TRUE	NA	NA
ENSMUSG00000010290	AI597479	1051.92	1.005	0.007	0.057	0.954548	1	0.0114344	0.0176901	0.0130615	0.0130615	TRUE	NA	NA
ENSMUSG00000010307	Tmem86a	697.44	0.973	-0.04	-0.189	0.850229	1	0.0528468	0.0202992	0.0406082	0.0406082	TRUE	NA	NA
ENSMUSG00000010311	Optc	1.35	0.744	-0.426	-0.227	0.820326	1	1e-08	4.01427	2.24875	2.24875	TRUE	NA	NA
ENSMUSG00000010342	Tex14	17.99	0.95	-0.075	-0.161	0.872	1	0.0641879	0.312701	0.139336	0.139336	TRUE	NA	NA
ENSMUSG00000010358	Ifi35	2043.96	0.992	-0.012	-0.099	0.920919	1	0.0123628	0.0151987	0.0131097	0.0131097	TRUE	NA	NA
ENSMUSG00000010362	Rdm1	555.42	0.91	-0.137	-1.093	0.274577	1	0.0100688	0.0222789	0.0132592	0.0132592	TRUE	NA	NA
ENSMUSG00000010376	Nedd8	3584.51	0.992	-0.011	-0.152	0.879205	1	0.00254686	0.0140633	0.00470123	0.00470123	TRUE	NA	NA
ENSMUSG00000010392	Gosr1	3620.95	0.992	-0.012	-0.152	0.879346	1	0.00309907	0.0140481	0.00536606	0.00536606	TRUE	NA	NA
ENSMUSG00000010406	Mrpl52	2880.89	1.079	0.11	0.984	0.324908	1	0.0107416	0.0144312	0.0116799	0.0116799	TRUE	NA	NA
ENSMUSG00000010435	Spaca7	0.82	10.032	3.327	1.072	0.283826	1	1e-08	6.62526	7.9602	7.9602	TRUE	NA	NA
ENSMUSG00000010453	Kansl3	3985.77	1.031	0.044	0.636	0.524975	1	0.00223457	0.0139116	0.00437171	0.00437171	TRUE	NA	NA
ENSMUSG00000010461	Eya4	25.95	0.663	-0.594	-1.076	0.281789	1	0.270715	0.22068	0.254495	0.254495	TRUE	NA	NA
ENSMUSG00000010476	Ebf3	2.52	0.163	-2.62	-1.41	0.158404	1	2.24272	2.15467	2.20208	2.20208	TRUE	NA	NA
ENSMUSG00000010505	Myt1	0.93	0.607	-0.72	-0.278	0.780757	1	5.05358	5.84598	5.51904	5.51904	TRUE	NA	NA
ENSMUSG00000010517	Faf1	2303.95	1.048	0.067	0.868	0.385294	1	0.00278562	0.0149006	0.00535318	0.00535318	TRUE	NA	NA
ENSMUSG00000010529	Gm266	0.11	1	0	0	1	1	1e-08	49.2497	16	16	TRUE	NA	NA
ENSMUSG00000010538	Tsacc	24.76	0.762	-0.392	-0.818	0.413239	1	0.146436	0.23067	0.173227	0.173227	TRUE	NA	NA
ENSMUSG00000010554	Mettl16	1234.47	0.982	-0.026	-0.291	0.77132	1	0.00386216	0.0169311	0.00666256	0.00666256	TRUE	NA	NA
ENSMUSG00000010592	Dazl	2.45	1.62	0.696	0.412	0.680539	1	2.53645	2.21734	2.3913	2.3913	TRUE	NA	NA
ENSMUSG00000028280	Gabrr1	1.2	0	-29.996	-9.374	7.00528e-21	6.31911e-17	16	4.51436	8.70085	8.70085	TRUE	NA	NA
ENSMUSG00000010607	Pigyl	1500.05	1.04	0.056	0.594	0.552517	1	0.0053293	0.0161566	0.00791397	0.00791397	TRUE	NA	NA
ENSMUSG00000010608	Rbm25	3977.47	0.964	-0.053	-0.534	0.593517	1	0.00782433	0.0139145	0.0092806	0.0092806	TRUE	NA	NA
ENSMUSG00000010609	Psen2	13115.5	1.218	0.284	2.892	0.00382688	0.429263	0.00839754	0.0129686	0.00921663	0.00921663	TRUE	NA	NA
ENSMUSG00000010651	Acaa1b	104028	1.005	0.007	0.017	0.986541	1	0.171463	0.0126088	0.0962052	0.171463	TRUE	NA	NA
ENSMUSG00000010660	Plcd1	33.39	1.15	0.202	0.457	0.647721	1	0.138803	0.174255	0.150807	0.150807	TRUE	NA	NA
ENSMUSG00000010663	Fads1	45498.3	1.046	0.064	0.401	0.688591	1	0.0306216	0.0126756	0.0246521	0.0246521	TRUE	NA	NA
ENSMUSG00000010721	Lmbr1	443.26	0.94	-0.09	-0.63	0.528582	1	0.0142607	0.0247388	0.0171356	0.0171356	TRUE	NA	NA
ENSMUSG00000010751	Tnfrsf22	63.23	0.965	-0.051	-0.174	0.861768	1	0.0509427	0.0979577	0.0648164	0.0648164	TRUE	NA	NA
ENSMUSG00000010755	Cars	2519.51	0.856	-0.224	-2.449	0.0143254	0.773327	0.0055121	0.0147001	0.00764929	0.00764929	TRUE	NA	NA
ENSMUSG00000010760	Phlda2	14.39	0.423	-1.241	-1.89	0.0587254	1	0.334318	0.387873	0.351456	0.351456	TRUE	NA	NA
ENSMUSG00000010796	Asz1	0.75	7.731	2.951	1.102	0.270537	1	1e-08	7.24091	5.5479	5.5479	TRUE	NA	NA
ENSMUSG00000010797	Wnt2	344	1.404	0.489	1.21	0.226338	1	0.153544	0.0282539	0.10321	0.153544	TRUE	NA	NA
ENSMUSG00000010803	Gabra1	0.49	2.767	1.469	0.342	0.732574	1	16	11.1252	16	16	TRUE	NA	NA
ENSMUSG00000010825	Grid2ip	1.56	1.528	0.611	0.26	0.79453	1	6.20825	3.47998	4.50501	4.50501	TRUE	NA	NA
ENSMUSG00000010830	Kdelr3	21.06	1.314	0.394	0.59	0.555231	1	0.424499	0.268984	0.361004	0.361004	TRUE	NA	NA
ENSMUSG00000010841	1700006E09Rik	0.12	1	0	0	1	1	1e-08	43.6652	16	16	TRUE	NA	NA
ENSMUSG00000010911	Apip	1152.62	1.039	0.055	0.463	0.643721	1	0.0109154	0.0172417	0.0125477	0.0125477	TRUE	NA	NA
ENSMUSG00000010914	Pdhx	2615.86	1.015	0.022	0.218	0.827448	1	0.00736157	0.0146211	0.00905621	0.00905621	TRUE	NA	NA
ENSMUSG00000010936	Vac14	1681.23	0.957	-0.063	-0.419	0.675298	1	0.0248458	0.0157687	0.0209361	0.0209361	TRUE	NA	NA
ENSMUSG00000011008	Mcoln2	15.31	0.89	-0.169	-0.268	0.788449	1	0.27106	0.365319	0.300117	0.300117	TRUE	NA	NA
ENSMUSG00000011034	Slc5a1	34.38	1.325	0.406	0.937	0.348778	1	0.140901	0.169609	0.150173	0.150173	TRUE	NA	NA
ENSMUSG00000011096	Akt1s1	3897.35	1.067	0.094	0.697	0.485997	1	0.0174121	0.0139424	0.0171338	0.0171338	TRUE	NA	NA
ENSMUSG00000011114	Tbrg1	2754.63	0.94	-0.089	-1.15	0.250263	1	0.00302245	0.0145171	0.00539764	0.00539764	TRUE	NA	NA
ENSMUSG00000011118	Panx3	0.61	1.198	0.26	0.071	0.943703	1	16	8.80824	11.2956	11.2956	TRUE	NA	NA
ENSMUSG00000011148	Adssl1	1318.34	1.112	0.153	1.051	0.293143	1	0.0208536	0.0166528	0.0196091	0.0196091	TRUE	NA	NA
ENSMUSG00000011154	Cfap161	0.35	1	0	0	1	1	1e-08	15.416	16	16	TRUE	NA	NA
ENSMUSG00000011158	Brf1	1129.06	1.001	0.001	0.016	0.98752	1	0.00357055	0.0173394	0.00654266	0.00654266	TRUE	NA	NA
ENSMUSG00000011171	Vipr2	2.05	1.994	0.996	0.605	0.545228	1	1.79693	2.64588	2.13814	2.13814	TRUE	NA	NA
ENSMUSG00000011179	Odc1	5363.73	0.934	-0.098	-0.994	0.320356	1	0.00778815	0.0135636	0.00914105	0.00914105	TRUE	NA	NA
ENSMUSG00000011254	Thg1l	180.43	0.772	-0.373	-2.37	0.0177763	0.83647	0.00867292	0.0424836	0.0177517	0.0177517	TRUE	NA	NA
ENSMUSG00000011256	Adam19	90.95	0.848	-0.238	-0.887	0.375094	1	0.0500081	0.0719282	0.0568243	0.0568243	TRUE	NA	NA
ENSMUSG00000011257	Pabpc4	2718.56	0.947	-0.078	-0.676	0.499043	1	0.0119608	0.0145432	0.0125797	0.0125797	TRUE	NA	NA
ENSMUSG00000011263	Exoc3l2	528.66	1.072	0.1	0.567	0.57083	1	0.0300325	0.022771	0.0277791	0.0277791	TRUE	NA	NA
ENSMUSG00000011267	Zfp296	23.62	0.636	-0.654	-1.418	0.156233	1	0.117518	0.241208	0.156476	0.156476	TRUE	NA	NA
ENSMUSG00000011305	Plin5	4088.54	1.219	0.286	1.508	0.131681	1	0.0475735	0.0138776	0.0343417	0.0343417	TRUE	NA	NA
ENSMUSG00000011306	Sugp1	985.57	1.014	0.02	0.268	0.788369	1	0.00105513	0.0180357	0.00441181	0.00441181	TRUE	NA	NA
ENSMUSG00000011349	Dmrtc2	0.12	0.381	-1.393	-0.322	0.747303	1	1e-08	46.2859	16	16	TRUE	NA	NA
ENSMUSG00000011382	Dhdh	0	NA	NA	NA	NA	1	NA	NA	NA	NA	NA	NA	NA
ENSMUSG00000011427	Zfp790	736.44	1.013	0.018	0.117	0.906531	1	0.0223734	0.0198892	0.0220499	0.0220499	TRUE	NA	NA
ENSMUSG00000011463	Cpb1	0.07	0.587	-0.768	-0.177	0.859227	1	1e-08	76.5444	16	16	TRUE	NA	NA
ENSMUSG00000011486	Slc25a41	0.05	1	0	0	1	1	1e-08	99.7552	16	16	TRUE	NA	NA
ENSMUSG00000011589	Fsd1	3.02	2.9	1.536	1.062	0.288018	1	1.26146	1.80092	1.48168	1.48168	TRUE	NA	NA
ENSMUSG00000011632	Pinlyp	0.25	1	0	0	1	1	1e-08	21.9977	16	16	TRUE	NA	NA
ENSMUSG00000011658	Fuz	312.81	0.889	-0.17	-1.226	0.220337	1	0.00996619	0.0298191	0.0152867	0.0152867	TRUE	NA	NA
ENSMUSG00000011751	Sptbn4	2.57	0.586	-0.771	-0.526	0.599086	1	1.11552	2.11643	1.47289	1.47289	TRUE	NA	NA
ENSMUSG00000011752	Pgam1	6211	0.994	-0.009	-0.078	0.938054	1	0.011963	0.0134263	0.0120055	0.0120055	TRUE	NA	NA
ENSMUSG00000011831	Evi5	11715.8	1.022	0.031	0.292	0.770622	1	0.0100646	0.0130178	0.0108406	0.0108406	TRUE	NA	NA
ENSMUSG00000011832	Evi5l	421.65	1.137	0.185	1.274	0.202505	1	0.0142854	0.0253632	0.0176761	0.0176761	TRUE	NA	NA
ENSMUSG00000011837	Snapc2	754.41	1.053	0.075	0.594	0.552671	1	0.0118141	0.0197145	0.0139014	0.0139014	TRUE	NA	NA
ENSMUSG00000011877	Git1	766.92	0.986	-0.021	-0.16	0.872758	1	0.0124763	0.0195978	0.0145872	0.0145872	TRUE	NA	NA
ENSMUSG00000011884	Gltp	377.13	0.874	-0.195	-1.349	0.177202	1	0.0132734	0.0268749	0.0169731	0.0169731	TRUE	NA	NA
ENSMUSG00000011958	Bnip2	3816.5	1.024	0.034	0.38	0.704181	1	0.00537105	0.0139717	0.00757742	0.00757742	TRUE	NA	NA
ENSMUSG00000011960	Ccnt1	2239.24	0.966	-0.05	-0.409	0.682398	1	0.0132405	0.0149683	0.0137835	0.0137835	TRUE	NA	NA
ENSMUSG00000012017	Scarf2	253	1.02	0.029	0.156	0.875937	1	0.0269974	0.0339002	0.0290617	0.0290617	TRUE	NA	NA
ENSMUSG00000012042	4930579F01Rik	4.55	2.886	1.529	1.262	0.206778	1	1.09228	1.19962	1.13207	1.13207	TRUE	NA	NA
ENSMUSG00000012076	Brms1l	295.8	1.065	0.091	0.657	0.511363	1	0.00891311	0.0308116	0.0148305	0.0148305	TRUE	NA	NA
ENSMUSG00000012114	Med15	1899.83	0.933	-0.1	-1.352	0.17625	1	0.0021151	0.0153991	0.00468123	0.00468123	TRUE	NA	NA
ENSMUSG00000012117	Dhdds	2174.44	0.915	-0.128	-1.292	0.196456	1	0.00707577	0.0150402	0.00894996	0.00894996	TRUE	NA	NA
ENSMUSG00000012123	Crybg2	93.82	1.325	0.406	0.857	0.391684	1	0.270878	0.0701147	0.193028	0.193028	TRUE	NA	NA
ENSMUSG00000012126	Ubxn11	6.25	0.301	-1.734	-1.764	0.0777164	1	0.509328	0.87704	0.63688	0.63688	TRUE	NA	NA
ENSMUSG00000012187	Mogat1	203.85	0.708	-0.498	-0.757	0.448884	1	0.400133	0.0390453	0.243203	0.400133	TRUE	NA	NA
ENSMUSG00000012211	Tex22	0.37	1.597	0.675	0.16	0.873115	1	1e-08	14.5507	15.1684	15.1684	TRUE	NA	NA
ENSMUSG00000012282	Wnt8a	0	NA	NA	NA	NA	1	NA	NA	NA	NA	NA	NA	NA
ENSMUSG00000012296	Tjap1	438.73	1.057	0.08	0.504	0.614163	1	0.0205057	0.0248646	0.0217613	0.0217613	TRUE	NA	NA
ENSMUSG00000012350	Ehf	23.3	1.31	0.389	0.928	0.353341	1	0.070107	0.244287	0.123371	0.123371	TRUE	NA	NA
ENSMUSG00000012396	Nanog	0.86	0.285	-1.81	-0.562	0.574298	1	16	6.26615	8.2744	8.2744	TRUE	NA	NA
ENSMUSG00000012405	Rpl15	14104.2	1.033	0.047	0.573	0.566825	1	0.00466992	0.0129397	0.00639926	0.00639926	TRUE	NA	NA
ENSMUSG00000012422	Tmem167	4964.4	0.932	-0.101	-0.93	0.352326	1	0.00904888	0.0136446	0.0112151	0.0112151	TRUE	NA	NA
ENSMUSG00000012428	Steap4	15422.3	0.844	-0.244	-1.536	0.124525	1	0.0286352	0.012907	0.0242721	0.0242721	TRUE	NA	NA
ENSMUSG00000012429	Mplkip	615.16	1.031	0.045	0.341	0.732997	1	0.0117822	0.0213347	0.0147882	0.0147882	TRUE	NA	NA
ENSMUSG00000012443	Kif11	110.29	0.844	-0.245	-0.979	0.327377	1	0.0437731	0.0615168	0.0492674	0.0492674	TRUE	NA	NA
ENSMUSG00000012483	Rpa3	457.66	1.136	0.185	1.145	0.25216	1	0.0220013	0.0243557	0.0226901	0.0226901	TRUE	NA	NA
ENSMUSG00000012519	Mlkl	410.37	0.928	-0.108	-0.772	0.439862	1	0.0122982	0.0257153	0.0159076	0.0159076	TRUE	NA	NA
ENSMUSG00000012520	Phox2b	0.41	8.335	3.059	0.721	0.471132	1	16	13.1149	16	16	TRUE	NA	NA
ENSMUSG00000012535	Tnpo3	3171.3	0.984	-0.023	-0.294	0.768682	1	0.00312059	0.0142596	0.00550334	0.00550334	TRUE	NA	NA
ENSMUSG00000012609	Ttll5	783.33	1.042	0.059	0.59	0.554874	1	0.00496366	0.0194503	0.00832299	0.00832299	TRUE	NA	NA
ENSMUSG00000012640	Zfp715	776.72	1.062	0.087	0.544	0.586484	1	0.0236856	0.0195089	0.0231949	0.0231949	TRUE	NA	NA
ENSMUSG00000012705	Retn	3.53	0.158	-2.659	-1.729	0.0838121	1	1.60501	1.54113	1.57916	1.57916	TRUE	NA	NA
ENSMUSG00000012777	Acp4	0.12	1	0	0	1	1	1e-08	43.6652	16	16	TRUE	NA	NA
ENSMUSG00000012819	Cdh23	10.16	0.514	-0.959	-1.577	0.114734	1	0.116501	0.54393	0.246251	0.246251	TRUE	NA	NA
ENSMUSG00000012848	Rps5	12746.9	1.037	0.053	0.46	0.645633	1	0.0122506	0.0129805	0.0127303	0.0127303	TRUE	NA	NA
ENSMUSG00000012889	Podnl1	12.14	0.663	-0.593	-0.85	0.395577	1	0.316925	0.457171	0.372689	0.372689	TRUE	NA	NA
ENSMUSG00000013033	Adgrl1	72.51	1.006	0.009	0.027	0.978664	1	0.0889185	0.0870298	0.0883191	0.0883191	TRUE	NA	NA
ENSMUSG00000013076	Amotl1	775.75	1.017	0.024	0.207	0.836329	1	0.00839245	0.0195176	0.0115652	0.0115652	TRUE	NA	NA
ENSMUSG00000013083	2200002J24Rik	1.71	1.658	0.729	0.448	0.654105	1	1.18527	3.17651	2.11512	2.11512	TRUE	NA	NA
ENSMUSG00000013089	Etv5	393.7	0.859	-0.219	-1.19	0.233997	1	0.0297008	0.0262725	0.0296443	0.0296443	TRUE	NA	NA
ENSMUSG00000013091	Tmem190	14.94	1.312	0.391	0.702	0.482659	1	0.117365	0.374058	0.197794	0.197794	TRUE	NA	NA
ENSMUSG00000013150	Gfod2	862.26	0.965	-0.052	-0.373	0.709098	1	0.0168917	0.0188193	0.0174323	0.0174323	TRUE	NA	NA
ENSMUSG00000013155	Enkd1	20.76	1.041	0.058	0.117	0.906471	1	0.122364	0.272718	0.17048	0.17048	TRUE	NA	NA
ENSMUSG00000013158	4933405L10Rik	1.65	3.259	1.704	0.913	0.36101	1	1.59758	3.28791	2.3544	2.3544	TRUE	NA	NA
ENSMUSG00000013160	Atp6v0d1	4983.83	0.958	-0.062	-0.734	0.462776	1	0.00485589	0.0136403	0.00667054	0.00667054	TRUE	NA	NA
ENSMUSG00000013236	Ptprs	317.64	1.164	0.22	1.498	0.134175	1	0.0120599	0.0295569	0.0169506	0.0169506	TRUE	NA	NA
ENSMUSG00000013275	Slc41a1	429.48	0.815	-0.296	-1.344	0.179055	1	0.0540299	0.0251297	0.0442751	0.0442751	TRUE	NA	NA
ENSMUSG00000013338	Fer1l4	0	NA	NA	NA	NA	1	NA	NA	NA	NA	NA	NA	NA
ENSMUSG00000013353	4931406B18Rik	0	NA	NA	NA	NA	1	NA	NA	NA	NA	NA	NA	NA
ENSMUSG00000013367	Iglon5	30.85	1.318	0.398	1.047	0.295181	1	0.0554932	0.187567	0.0980267	0.0980267	TRUE	NA	NA
ENSMUSG00000013415	Igf2bp1	2.82	0.636	-0.652	-0.399	0.690004	1	2.16162	1.93016	2.05975	2.05975	TRUE	NA	NA
ENSMUSG00000013418	B4galnt2	8.23	1.16	0.214	0.252	0.801146	1	0.53163	0.668334	0.579147	0.579147	TRUE	NA	NA
ENSMUSG00000013419	Zfp651	76.65	0.851	-0.233	-0.821	0.411908	1	0.0482814	0.0830032	0.0590286	0.0590286	TRUE	NA	NA
ENSMUSG00000013465	Nelfb	1881.8	1.092	0.127	1.862	0.0626305	1	0.00146706	0.0154264	0.00391476	0.00391476	TRUE	NA	NA
ENSMUSG00000013483	Card14	15.69	0.41	-1.286	-2.615	0.00892312	0.628716	0.0567721	0.35682	0.151402	0.151402	TRUE	NA	NA
ENSMUSG00000013495	Tmem175	564.23	1.015	0.022	0.181	0.856036	1	0.00861933	0.022127	0.0120815	0.0120815	TRUE	NA	NA
ENSMUSG00000013523	Bcas1	3.77	1.009	0.013	0.013	0.989718	1	0.462445	1.4466	0.773733	0.773733	TRUE	NA	NA
ENSMUSG00000013539	Tango2	2824.4	1.248	0.32	3.178	0.00148162	0.257019	0.00741127	0.0144687	0.00930877	0.00930877	TRUE	NA	NA
ENSMUSG00000013584	Aldh1a2	13.12	1.338	0.42	0.781	0.435033	1	0.0997082	0.424106	0.201737	0.201737	TRUE	NA	NA
ENSMUSG00000013593	Ndufs2	17366.1	1.063	0.088	1.148	0.251023	1	0.00375402	0.0128678	0.00552231	0.00552231	TRUE	NA	NA
ENSMUSG00000013611	Snx31	2.12	0.286	-1.805	-1.084	0.278381	1	1.95078	2.5616	2.23629	2.23629	TRUE	NA	NA
ENSMUSG00000013622	Atraid	3821.37	1.02	0.028	0.541	0.588804	1	0.000451124	0.0139699	0.00228839	0.00228839	TRUE	NA	NA
ENSMUSG00000013629	Cad	1150.85	0.854	-0.228	-1.426	0.153939	1	0.0259402	0.0172489	0.0236255	0.0236255	TRUE	NA	NA
ENSMUSG00000013643	Lypd8	0.12	1	0	0	1	1	1e-08	44.0006	16	16	TRUE	NA	NA
ENSMUSG00000013646	Sh3bp5l	1455.65	0.962	-0.056	-0.465	0.641623	1	0.0120776	0.0162664	0.0131818	0.0131818	TRUE	NA	NA
ENSMUSG00000013653	1810065E05Rik	0.24	1	0	0	1	1	1e-08	22.6638	16	16	TRUE	NA	NA
ENSMUSG00000013662	Atad1	4860.97	0.976	-0.035	-0.321	0.748127	1	0.0096158	0.0136677	0.0109174	0.0109174	TRUE	NA	NA
ENSMUSG00000013663	Pten	9592.88	1.063	0.089	1.104	0.269763	1	0.00435825	0.0131198	0.00610964	0.00610964	TRUE	NA	NA
ENSMUSG00000013668	4933402N03Rik	0	NA	NA	NA	NA	1	NA	NA	NA	NA	NA	NA	NA
ENSMUSG00000013698	Pea15a	1732.8	1.039	0.055	0.568	0.570039	1	0.00563788	0.0156731	0.00829114	0.00829114	TRUE	NA	NA
ENSMUSG00000013701	Timm23	5155.49	1.061	0.085	1.131	0.25793	1	0.00326316	0.0136043	0.00523484	0.00523484	TRUE	NA	NA
ENSMUSG00000013707	Tnfaip8l2	128.11	0.96	-0.058	-0.227	0.820568	1	0.0546932	0.0547074	0.0546871	0.0546871	TRUE	NA	NA
ENSMUSG00000013736	Trnt1	1698.13	1.009	0.012	0.126	0.899383	1	0.00591315	0.0157367	0.00867165	0.00867165	TRUE	NA	NA
ENSMUSG00000013766	Ly6g6e	4.86	1.612	0.689	0.625	0.531793	1	0.727765	1.12343	0.856849	0.856849	TRUE	NA	NA
ENSMUSG00000013787	Ehmt2	4489.87	1.087	0.12	1.271	0.203774	1	0.00666426	0.0137595	0.00831575	0.00831575	TRUE	NA	NA
ENSMUSG00000013822	Elof1	2086.46	0.985	-0.023	-0.287	0.773943	1	0.00281548	0.0151449	0.00539811	0.00539811	TRUE	NA	NA
ENSMUSG00000013833	Med16	1371.74	0.975	-0.037	-0.233	0.815604	1	0.0264997	0.0164933	0.023387	0.023387	TRUE	NA	NA
ENSMUSG00000013846	St3gal1	9995.84	0.979	-0.031	-0.203	0.838863	1	0.0271665	0.0130971	0.0224544	0.0224544	TRUE	NA	NA
ENSMUSG00000013858	Tmem259	6872.2	1.102	0.14	1.042	0.297257	1	0.0188205	0.0133426	0.0172216	0.0172216	TRUE	NA	NA
ENSMUSG00000013878	Rnf170	5.33	4.357	2.123	2.505	0.0122317	0.716468	1e-08	1.02659	0.334361	0.334361	TRUE	NA	NA
ENSMUSG00000013921	Clip3	21.02	0.764	-0.388	-0.655	0.51257	1	0.292181	0.269425	0.284615	0.284615	TRUE	NA	NA
ENSMUSG00000013928	Thap8	2.67	0.389	-1.363	-1.144	0.252657	1	0.358988	2.03122	0.956053	0.956053	TRUE	NA	NA
ENSMUSG00000013936	Myl2	0	NA	NA	NA	NA	1	NA	NA	NA	NA	NA	NA	NA
ENSMUSG00000013973	Dedd	93.71	1.126	0.171	0.624	0.53276	1	0.0581448	0.0701812	0.0618763	0.0618763	TRUE	NA	NA
ENSMUSG00000013974	Mcemp1	5.53	1.352	0.435	0.433	0.664911	1	0.659549	0.989767	0.771796	0.771796	TRUE	NA	NA
ENSMUSG00000013997	Nit1	6027.4	0.997	-0.005	-0.087	0.930786	1	0.000969122	0.0134528	0.00282683	0.00282683	TRUE	NA	NA
ENSMUSG00000014030	Pax5	23.96	0.503	-0.991	-2.052	0.0401855	0.956249	0.149084	0.237904	0.177174	0.177174	TRUE	NA	NA
ENSMUSG00000014039	Prdm15	358.66	0.971	-0.042	-0.308	0.75785	1	0.0106186	0.0276125	0.015206	0.015206	TRUE	NA	NA
ENSMUSG00000014074	Rnf168	1604.36	0.932	-0.102	-0.911	0.362105	1	0.00973175	0.0159226	0.0112852	0.0112852	TRUE	NA	NA
ENSMUSG00000014075	Tctex1d2	91.67	1.232	0.301	1.36	0.173849	1	0.0215918	0.0714617	0.0361678	0.0361678	TRUE	NA	NA
ENSMUSG00000014077	Chp1	25931.1	0.98	-0.029	-0.416	0.67738	1	0.00279148	0.0127651	0.00453073	0.00453073	TRUE	NA	NA
ENSMUSG00000014104	Sval2	0	NA	NA	NA	NA	1	NA	NA	NA	NA	NA	NA	NA
ENSMUSG00000014158	Trpv4	36.4	1.008	0.011	0.027	0.978414	1	0.111892	0.160909	0.128475	0.128475	TRUE	NA	NA
ENSMUSG00000014164	Klhl3	664.94	1.256	0.329	2.125	0.033554	0.91273	0.022889	0.0206776	0.0212971	0.0212971	TRUE	NA	NA
ENSMUSG00000014177	Tvp23b	1980.68	0.976	-0.035	-0.31	0.756205	1	0.0101304	0.0152831	0.0117749	0.0117749	TRUE	NA	NA
ENSMUSG00000014195	Dnajc7	882.05	0.981	-0.028	-0.324	0.745565	1	0.00248315	0.0186787	0.0059297	0.0059297	TRUE	NA	NA
ENSMUSG00000014198	Zfp385c	2.12	1.521	0.605	0.355	0.722814	1	1e-08	2.55459	1.73757	1.73757	TRUE	NA	NA
ENSMUSG00000014226	Cacybp	3598.5	0.981	-0.027	-0.289	0.772776	1	0.005977	0.0140575	0.00819494	0.00819494	TRUE	NA	NA
ENSMUSG00000014232	Cluap1	237.82	0.982	-0.026	-0.186	0.852346	1	0.00716415	0.0352623	0.014795	0.014795	TRUE	NA	NA
ENSMUSG00000014243	Zswim7	645.54	1.017	0.024	0.167	0.867761	1	0.0158572	0.0209217	0.0178442	0.0178442	TRUE	NA	NA
ENSMUSG00000014245	Pigl	454.33	1.038	0.054	0.371	0.710551	1	0.0157083	0.0244421	0.018139	0.018139	TRUE	NA	NA
ENSMUSG00000014294	Ndufa2	4834.47	1.086	0.119	0.797	0.425484	1	0.0246838	0.0136738	0.0212666	0.0212666	TRUE	NA	NA
ENSMUSG00000014301	Pam16	0	NA	NA	NA	NA	1	NA	NA	NA	NA	NA	NA	NA
ENSMUSG00000014303	Glis2	77	1.074	0.102	0.424	0.67151	1	0.0234066	0.0826829	0.041325	0.041325	TRUE	NA	NA
ENSMUSG00000014313	Cox6c	16185	1.119	0.162	1.889	0.0588997	1	0.00500111	0.0128905	0.0069677	0.0069677	TRUE	NA	NA
ENSMUSG00000014329	Bicc1	218.4	1.218	0.285	1.773	0.0762914	1	0.0127259	0.0372813	0.0195334	0.0195334	TRUE	NA	NA
ENSMUSG00000014349	Ube2z	4026.82	1.026	0.038	0.625	0.531998	1	0.00115785	0.0138978	0.00322532	0.00322532	TRUE	NA	NA
ENSMUSG00000014351	Gip	0.37	1	0	0	1	1	16	14.6752	16	16	TRUE	NA	NA
ENSMUSG00000014353	Tmem87b	1825.37	0.965	-0.051	-0.633	0.526896	1	0.00311892	0.0155151	0.00558908	0.00558908	TRUE	NA	NA
ENSMUSG00000014355	Anapc1	3654.11	0.964	-0.053	-0.617	0.536994	1	0.0048927	0.0140346	0.0068027	0.0068027	TRUE	NA	NA
ENSMUSG00000014361	Mertk	1678.96	1.037	0.052	0.607	0.543986	1	0.00366345	0.015773	0.00650931	0.00650931	TRUE	NA	NA
ENSMUSG00000014402	Tsg101	2810.76	1.023	0.033	0.465	0.642082	1	0.00219129	0.014478	0.00438826	0.00438826	TRUE	NA	NA
ENSMUSG00000014418	Hps5	1153.01	1.06	0.085	0.808	0.419082	1	0.00680494	0.0172401	0.00960103	0.00960103	TRUE	NA	NA
ENSMUSG00000014426	Map3k4	1652.69	1.04	0.057	0.841	0.400553	1	0.00118785	0.0158242	0.00382096	0.00382096	TRUE	NA	NA
ENSMUSG00000014444	Piezo1	0	NA	NA	NA	NA	1	NA	NA	NA	NA	NA	NA	NA
ENSMUSG00000014453	Blk	64.13	1.043	0.061	0.235	0.814077	1	0.0263235	0.096761	0.0476927	0.0476927	TRUE	NA	NA
ENSMUSG00000014470	Rnf166	0	NA	NA	NA	NA	1	NA	NA	NA	NA	NA	NA	NA
ENSMUSG00000014496	Ankrd28	3162.69	0.981	-0.027	-0.327	0.743961	1	0.0037115	0.0142642	0.00623385	0.00623385	TRUE	NA	NA
ENSMUSG00000014498	Ankrd52	3287.51	0.998	-0.003	-0.036	0.971216	1	0.0049479	0.0141994	0.00698103	0.00698103	TRUE	NA	NA
ENSMUSG00000014503	Pkd2l2	827.88	1.002	0.003	0.02	0.984316	1	0.0211738	0.0190793	0.0211691	0.0211691	TRUE	NA	NA
ENSMUSG00000014504	Srp19	1615.41	0.977	-0.034	-0.275	0.783654	1	0.011942	0.0158996	0.0138424	0.0138424	TRUE	NA	NA
ENSMUSG00000014529	Tmbim7	0	NA	NA	NA	NA	1	NA	NA	NA	NA	NA	NA	NA
ENSMUSG00000014542	Clec4f	8859.38	0.952	-0.071	-0.628	0.530013	1	0.0104519	0.0131664	0.012322	0.012322	TRUE	NA	NA
ENSMUSG00000014543	Klra17	7.51	1.731	0.792	0.824	0.410211	1	0.663112	0.731832	0.684515	0.684515	TRUE	NA	NA
ENSMUSG00000014547	Wdfy2	2116.01	0.935	-0.096	-1.008	0.313387	1	0.00586717	0.0151088	0.00826169	0.00826169	TRUE	NA	NA
ENSMUSG00000014550	Rbsn	1220.6	0.903	-0.148	-1.637	0.101549	1	0.00415943	0.0169808	0.00693276	0.00693276	TRUE	NA	NA
ENSMUSG00000014551	Mrps25	854.31	1.159	0.213	2.171	0.0299595	0.908271	0.0048649	0.0188775	0.0080689	0.0080689	TRUE	NA	NA
ENSMUSG00000014554	Dguok	821.24	0.962	-0.056	-0.487	0.626542	1	0.0089909	0.019132	0.0114901	0.0114901	TRUE	NA	NA
ENSMUSG00000014592	Camta1	385.31	0.972	-0.041	-0.315	0.752879	1	0.00931835	0.0265711	0.0138901	0.0138901	TRUE	NA	NA
ENSMUSG00000014599	Csf1	576.21	0.839	-0.253	-2.114	0.0345445	0.9143	0.00818164	0.0219281	0.0119646	0.0119646	TRUE	NA	NA
ENSMUSG00000014601	Strip1	1103.99	1.095	0.131	1.422	0.155021	1	0.00423895	0.0174481	0.00727515	0.00727515	TRUE	NA	NA
ENSMUSG00000014602	Kif1a	6.84	0.871	-0.199	-0.183	0.85503	1	1.07272	0.802167	0.965352	0.965352	TRUE	NA	NA
ENSMUSG00000014603	Alx3	0.18	1	0	0	1	1	1e-08	30.2178	16	16	TRUE	NA	NA
ENSMUSG00000014606	Slc25a11	5145.71	1.011	0.016	0.191	0.848257	1	0.00411469	0.0136063	0.00615469	0.00615469	TRUE	NA	NA
ENSMUSG00000014609	Chrne	5.49	1.044	0.062	0.061	0.951368	1	0.524327	0.996217	0.696748	0.696748	TRUE	NA	NA
ENSMUSG00000014633	Cmc2	606.57	1.052	0.073	0.657	0.510955	1	0.00657685	0.0214591	0.0102416	0.0102416	TRUE	NA	NA
ENSMUSG00000014668	Chfr	1622.31	0.963	-0.055	-0.808	0.419285	1	0.00110131	0.0158853	0.00373667	0.00373667	TRUE	NA	NA
ENSMUSG00000014686	Ceacam16	1.65	0.63	-0.667	-0.36	0.71902	1	1.75351	3.28953	2.44636	2.44636	TRUE	NA	NA
ENSMUSG00000014704	Hoxa2	9.24	0.554	-0.852	-1.108	0.268042	1	0.370132	0.596659	0.440267	0.440267	TRUE	NA	NA
ENSMUSG00000014725	Adam28	1.03	0.738	-0.438	-0.115	0.908354	1	16	5.24141	12.1377	12.1377	TRUE	NA	NA
ENSMUSG00000014747	Ankrd53	1.8	0.248	-2.01	-1.242	0.214091	1	0.220241	3.01888	1.29518	1.29518	TRUE	NA	NA
ENSMUSG00000014748	Tex261	5495.54	1.066	0.093	1.549	0.121264	1	0.00129717	0.0135395	0.0032361	0.0032361	TRUE	NA	NA
ENSMUSG00000014763	Fam120b	5451.62	1.166	0.222	2.44	0.0146692	0.7801	0.00608095	0.0135474	0.00774957	0.00774957	TRUE	NA	NA
ENSMUSG00000014767	Tbp	662.03	0.866	-0.207	-1.665	0.0958226	1	0.0106722	0.0207133	0.0132901	0.0132901	TRUE	NA	NA
ENSMUSG00000014769	Psmb1	10058.1	0.994	-0.009	-0.137	0.891036	1	0.00215383	0.0130937	0.0040161	0.0040161	TRUE	NA	NA
ENSMUSG00000014771	Pdcd2	0	NA	NA	NA	NA	1	NA	NA	NA	NA	NA	NA	NA
ENSMUSG00000014773	Dll1	167.28	1.241	0.311	1.364	0.172635	1	0.0447977	0.044837	0.0444736	0.0444736	TRUE	NA	NA
ENSMUSG00000014776	Nol3	43.41	0.822	-0.283	-0.967	0.333576	1	0.00747938	0.136943	0.0505007	0.0505007	TRUE	NA	NA
ENSMUSG00000014778	Fhod1	105.72	1.02	0.029	0.115	0.908619	1	0.0485266	0.0636342	0.0531699	0.0531699	TRUE	NA	NA
ENSMUSG00000014782	Plekhg4	3.77	2	1	0.703	0.48179	1	1.89477	1.44462	1.70988	1.70988	TRUE	NA	NA
ENSMUSG00000014786	Slc9a5	16.97	0.938	-0.092	-0.192	0.84779	1	0.0756908	0.330841	0.159137	0.159137	TRUE	NA	NA
ENSMUSG00000014791	Elmo3	1884.71	1.022	0.031	0.347	0.728546	1	0.0049168	0.0154219	0.00721495	0.00721495	TRUE	NA	NA
ENSMUSG00000014813	Stc1	3.05	3.279	1.713	1.223	0.221503	1	1.11682	1.78363	1.394	1.394	TRUE	NA	NA
ENSMUSG00000014837	4931428F04Rik	90.96	0.826	-0.276	-1.222	0.221556	1	0.0222498	0.0719211	0.0367603	0.0367603	TRUE	NA	NA
ENSMUSG00000014846	Tppp3	15.09	1.012	0.017	0.032	0.974168	1	0.128478	0.370328	0.207916	0.207916	TRUE	NA	NA
ENSMUSG00000014850	Msh3	864.14	1.037	0.052	0.549	0.583317	1	0.00378508	0.0188056	0.00744284	0.00744284	TRUE	NA	NA
ENSMUSG00000014852	Adamts13	323.19	1.016	0.023	0.141	0.887522	1	0.0188119	0.0292645	0.0219058	0.0219058	TRUE	NA	NA
ENSMUSG00000014856	Tmem208	2087.44	1.052	0.073	0.791	0.429051	1	0.00561577	0.0151437	0.00771138	0.00771138	TRUE	NA	NA
ENSMUSG00000014859	E2f4	1268.52	0.96	-0.059	-0.522	0.601639	1	0.00991932	0.0168136	0.011658	0.011658	TRUE	NA	NA
ENSMUSG00000014867	Surf4	19573.1	0.993	-0.011	-0.15	0.881099	1	0.00292133	0.0128328	0.00477185	0.00477185	TRUE	NA	NA
ENSMUSG00000014873	Surf2	497.74	1.005	0.007	0.061	0.951124	1	0.00804729	0.0234056	0.0119557	0.0119557	TRUE	NA	NA
ENSMUSG00000014905	Dnajb9	8331.77	0.763	-0.39	-2.119	0.0341075	0.9143	0.0423188	0.013205	0.0323777	0.0323777	TRUE	NA	NA
ENSMUSG00000014907	Naf1	363.35	1.018	0.026	0.205	0.837754	1	0.00662369	0.0274181	0.0120025	0.0120025	TRUE	NA	NA
ENSMUSG00000014932	Yes1	2470.23	0.953	-0.07	-0.633	0.526803	1	0.0091122	0.0147428	0.0111748	0.0111748	TRUE	NA	NA
ENSMUSG00000014956	Ppp1cb	9773.43	0.989	-0.016	-0.199	0.842268	1	0.0043372	0.0131094	0.00607183	0.00607183	TRUE	NA	NA
ENSMUSG00000014959	Gorasp2	6774.21	1.031	0.044	0.564	0.572822	1	0.00380955	0.013354	0.00564939	0.00564939	TRUE	NA	NA
ENSMUSG00000014980	Tsen15	445.91	0.916	-0.127	-0.972	0.33096	1	0.00988451	0.0246665	0.0142109	0.0142109	TRUE	NA	NA
ENSMUSG00000015001	Oc90	0.74	2.324	1.217	0.356	0.721482	1	16	7.30024	9.24324	9.24324	TRUE	NA	NA
ENSMUSG00000015002	Efr3a	4810.97	0.96	-0.059	-0.813	0.416178	1	0.00269733	0.0136793	0.00489033	0.00489033	TRUE	NA	NA
ENSMUSG00000015013	Trappc2l	0	NA	NA	NA	NA	1	NA	NA	NA	NA	NA	NA	NA
ENSMUSG00000015016	Acsf3	0	NA	NA	NA	NA	1	NA	NA	NA	NA	NA	NA	NA
ENSMUSG00000015023	Ddx19a	1714.48	0.98	-0.029	-0.377	0.706135	1	0.00239039	0.0157064	0.00517064	0.00517064	TRUE	NA	NA
ENSMUSG00000015027	Galns	0	NA	NA	NA	NA	1	NA	NA	NA	NA	NA	NA	NA
ENSMUSG00000015053	Gata2	58.6	1.051	0.072	0.239	0.811447	1	0.052131	0.104705	0.0683126	0.0683126	TRUE	NA	NA
ENSMUSG00000015083	C8g	27475.5	1.103	0.141	1.475	0.140082	1	0.00764064	0.0127534	0.00876982	0.00876982	TRUE	NA	NA
ENSMUSG00000015085	Entpd2	110.1	1.056	0.079	0.405	0.685688	1	0.0118205	0.0615999	0.026962	0.026962	TRUE	NA	NA
ENSMUSG00000015087	Rabl6	1508.56	0.93	-0.104	-1.257	0.208668	1	0.00299065	0.0161363	0.00589101	0.00589101	TRUE	NA	NA
ENSMUSG00000015090	Ptgds	29.26	1.265	0.339	0.799	0.424417	1	0.122572	0.197118	0.147426	0.147426	TRUE	NA	NA
ENSMUSG00000015092	Edf1	10176.2	1.076	0.106	0.891	0.372733	1	0.0117793	0.0130875	0.0134879	0.0134879	TRUE	NA	NA
ENSMUSG00000015093	Clic3	0	NA	NA	NA	NA	1	NA	NA	NA	NA	NA	NA	NA
ENSMUSG00000015094	Npdc1	271.76	0.836	-0.258	-1.591	0.111717	1	0.0165455	0.0324268	0.0211198	0.0211198	TRUE	NA	NA
ENSMUSG00000015095	Fbxw5	2601.27	1.118	0.161	1.606	0.108352	1	0.00751699	0.0146327	0.00923251	0.00923251	TRUE	NA	NA
ENSMUSG00000015112	Slc25a13	20655.2	1.134	0.182	2.257	0.024037	0.876688	0.0044624	0.0128183	0.00617334	0.00617334	TRUE	NA	NA
ENSMUSG00000015120	Ube2i	3523.67	0.979	-0.03	-0.477	0.633569	1	0.00146448	0.0140893	0.00364014	0.00364014	TRUE	NA	NA
ENSMUSG00000015126	Tsr3	813.15	1.034	0.048	0.469	0.639063	1	0.00562467	0.0191974	0.00884129	0.00884129	TRUE	NA	NA
ENSMUSG00000015127	Unkl	830.04	1.039	0.055	0.495	0.620861	1	0.00772001	0.0190624	0.0108731	0.0108731	TRUE	NA	NA
ENSMUSG00000015133	Lrrk1	1305.32	1.068	0.094	1.163	0.24466	1	0.00268503	0.0166936	0.00552338	0.00552338	TRUE	NA	NA
ENSMUSG00000015134	Aldh1a3	42.42	0.907	-0.141	-0.306	0.759854	1	0.199676	0.139839	0.180081	0.180081	TRUE	NA	NA
ENSMUSG00000015143	Actn1	1956.92	0.991	-0.013	-0.141	0.888015	1	0.00612062	0.0153162	0.00826204	0.00826204	TRUE	NA	NA
ENSMUSG00000015149	Sirt2	3177.49	1.044	0.062	0.86	0.389873	1	0.00224498	0.0142563	0.00467615	0.00467615	TRUE	NA	NA
ENSMUSG00000015165	Hnrnpl	5684.86	1.051	0.072	0.842	0.399834	1	0.00508055	0.0135067	0.0068048	0.0068048	TRUE	NA	NA
ENSMUSG00000015176	Nolc1	2019.05	0.874	-0.194	-1.49	0.136096	1	0.0173255	0.0152313	0.0158573	0.0158573	TRUE	NA	NA
ENSMUSG00000015189	Casd1	2520.71	0.951	-0.072	-0.619	0.535879	1	0.0117381	0.0146991	0.0127375	0.0127375	TRUE	NA	NA
ENSMUSG00000015202	Magi1	674.55	1.088	0.121	1.192	0.233357	1	0.00473346	0.020562	0.00842476	0.00842476	TRUE	NA	NA
ENSMUSG00000015214	Mtmr1	2790.92	0.919	-0.122	-1.59	0.111746	1	0.00288828	0.0144917	0.00523109	0.00523109	TRUE	NA	NA
ENSMUSG00000015217	Hmgb3	696.32	1.047	0.067	0.573	0.566543	1	0.00861743	0.0203116	0.0115802	0.0115802	TRUE	NA	NA
ENSMUSG00000015222	Map2	70.21	1.058	0.081	0.251	0.80201	1	0.0825174	0.0894673	0.0847196	0.0847196	TRUE	NA	NA
ENSMUSG00000015224	Cyp2j9	340.93	0.879	-0.186	-1.05	0.293541	1	0.0268036	0.0283952	0.0273069	0.0273069	TRUE	NA	NA
ENSMUSG00000015242	Nipsnap3a	0.24	0.351	-1.509	-0.349	0.726933	1	1e-08	22.7794	16	16	TRUE	NA	NA
ENSMUSG00000015243	Abca1	15492.5	0.831	-0.268	-1.944	0.0519399	1	0.019762	0.0129054	0.0181846	0.0181846	TRUE	NA	NA
ENSMUSG00000015247	Nipsnap3b	6283.07	1.093	0.128	1.701	0.0889172	1	0.00328987	0.0134163	0.00525658	0.00525658	TRUE	NA	NA
ENSMUSG00000015289	Lage3	969.78	0.991	-0.013	-0.134	0.893637	1	0.00515481	0.0181249	0.00814372	0.00814372	TRUE	NA	NA
ENSMUSG00000015290	Ubl4a	2489.78	1.017	0.025	0.317	0.751312	1	0.00310166	0.0147257	0.00543466	0.00543466	TRUE	NA	NA
ENSMUSG00000015291	Gdi1	3894.76	0.98	-0.029	-0.546	0.58532	1	0.000556931	0.0139433	0.00242108	0.00242108	TRUE	NA	NA
ENSMUSG00000015305	Sash1	3604.76	0.928	-0.107	-0.811	0.417124	1	0.0187606	0.0140548	0.0164722	0.0164722	TRUE	NA	NA
ENSMUSG00000015312	Gadd45b	60	0.718	-0.479	-1.046	0.295416	1	0.223874	0.10256	0.181143	0.181143	TRUE	NA	NA
ENSMUSG00000015314	Slamf6	32.25	0.822	-0.282	-0.684	0.493899	1	0.102206	0.179988	0.126704	0.126704	TRUE	NA	NA
ENSMUSG00000015316	Slamf1	6.22	1.102	0.14	0.146	0.884314	1	0.688524	0.880868	0.757577	0.757577	TRUE	NA	NA
ENSMUSG00000015335	Zdhhc12	771.91	1.04	0.057	0.404	0.686512	1	0.0168433	0.0195522	0.0176143	0.0176143	TRUE	NA	NA
ENSMUSG00000015337	Endog	1648.05	1.1	0.138	0.778	0.436349	1	0.0363722	0.0158334	0.0295453	0.0295453	TRUE	NA	NA
ENSMUSG00000015340	Cybb	1416.49	0.863	-0.213	-2.053	0.0400993	0.956249	0.00727125	0.016369	0.00952586	0.00952586	TRUE	NA	NA
ENSMUSG00000015341	Golga7	4362.66	1.008	0.012	0.192	0.847754	1	0.00134462	0.0137946	0.00341878	0.00341878	TRUE	NA	NA
ENSMUSG00000015342	Xk	636.36	1.085	0.117	1.003	0.316093	1	0.00830045	0.0210423	0.0115508	0.0115508	TRUE	NA	NA
ENSMUSG00000015354	Pcolce2	203.25	1.036	0.05	0.287	0.77432	1	0.0172896	0.0391244	0.0236429	0.0236429	TRUE	NA	NA
ENSMUSG00000015355	Cd48	238.02	0.891	-0.166	-0.774	0.43875	1	0.0419149	0.0352432	0.0398226	0.0398226	TRUE	NA	NA
ENSMUSG00000015357	Clpx	21413.4	1.246	0.317	1.54	0.123593	1	0.0546631	0.0128091	0.040666	0.040666	TRUE	NA	NA
ENSMUSG00000015363	Trabd	9784.3	0.935	-0.097	-0.806	0.420264	1	0.0114847	0.0131088	0.0138703	0.0138703	TRUE	NA	NA
ENSMUSG00000015365	Mov10l1	0.55	2.711	1.439	0.371	0.711009	1	16	9.91055	12.538	12.538	TRUE	NA	NA
ENSMUSG00000015377	Dennd6b	262.12	1.114	0.156	0.974	0.330042	1	0.0157507	0.0331576	0.020659	0.020659	TRUE	NA	NA
ENSMUSG00000015396	Cd83	162.6	0.889	-0.17	-0.635	0.525301	1	0.0689559	0.0457654	0.0613727	0.0613727	TRUE	NA	NA
ENSMUSG00000015401	Tmem27	2.2	0.126	-2.992	-1.786	0.0740389	1	0.848768	2.47223	1.57951	1.57951	TRUE	NA	NA
ENSMUSG00000015405	Ace2	23.27	1.186	0.246	0.518	0.604579	1	0.138045	0.244598	0.172433	0.172433	TRUE	NA	NA
ENSMUSG00000015437	Gzmb	26.79	1.093	0.128	0.292	0.77044	1	0.122329	0.214149	0.151998	0.151998	TRUE	NA	NA
ENSMUSG00000015441	Gzmf	0	NA	NA	NA	NA	1	NA	NA	NA	NA	NA	NA	NA
ENSMUSG00000015443	Gzmn	0.49	1	0	0	1	1	16	11.1262	16	16	TRUE	NA	NA
ENSMUSG00000015452	Ager	3.76	0.206	-2.283	-1.899	0.0575769	1	0.684288	1.44875	1.00101	1.00101	TRUE	NA	NA
ENSMUSG00000015461	Atf6b	1971.6	0.982	-0.026	-0.267	0.789651	1	0.0065863	0.0152957	0.00879112	0.00879112	TRUE	NA	NA
ENSMUSG00000015467	Egfl8	14.03	0.639	-0.646	-0.944	0.345101	1	0.333738	0.397321	0.357824	0.357824	TRUE	NA	NA
ENSMUSG00000015468	Notch4	244.38	1.059	0.083	0.527	0.598295	1	0.0133592	0.0346532	0.0191583	0.0191583	TRUE	NA	NA
ENSMUSG00000015474	Ppt2	2625.34	1.022	0.032	0.474	0.635293	1	0.00154824	0.0146137	0.00393504	0.00393504	TRUE	NA	NA
ENSMUSG00000015476	Prrt1	10.98	0.995	-0.007	-0.011	0.991136	1	0.199921	0.504273	0.292487	0.292487	TRUE	NA	NA
ENSMUSG00000015478	Rnf5	5281.5	1.068	0.095	1.135	0.256478	1	0.00459675	0.0135793	0.00651618	0.00651618	TRUE	NA	NA
ENSMUSG00000015484	Fam163a	1.76	0.053	-4.247	-2.37	0.0177826	0.83647	0.999236	3.07723	1.92969	1.92969	TRUE	NA	NA
ENSMUSG00000015488	Cacfd1	3006.43	0.946	-0.079	-0.973	0.330406	1	0.00391727	0.014353	0.00605574	0.00605574	TRUE	NA	NA
ENSMUSG00000015501	Hivep2	595.69	1.34	0.422	2.969	0.00298843	0.387872	0.0164268	0.0216216	0.0178001	0.0178001	TRUE	NA	NA
ENSMUSG00000015519	2310057J18Rik	0.95	0.104	-3.26	-0.985	0.324493	1	16	5.69719	9.15864	9.15864	TRUE	NA	NA
ENSMUSG00000015522	Arnt	2528.5	0.977	-0.033	-0.222	0.824197	1	0.0238863	0.0146925	0.0210748	0.0210748	TRUE	NA	NA
ENSMUSG00000015533	Itga2	18.61	1.198	0.261	0.361	0.718392	1	0.513229	0.302648	0.444263	0.444263	TRUE	NA	NA
ENSMUSG00000015536	Mocs2	7902.76	1.098	0.134	1.634	0.102229	1	0.0044861	0.0132402	0.00637514	0.00637514	TRUE	NA	NA
ENSMUSG00000015542	Nat9	1651.88	1.03	0.042	0.481	0.630775	1	0.00434969	0.0158258	0.00678924	0.00678924	TRUE	NA	NA
ENSMUSG00000015568	Lpl	1849.76	0.72	-0.475	-2.47	0.0135183	0.754716	0.0458841	0.0154761	0.0348985	0.0348985	TRUE	NA	NA
ENSMUSG00000015575	Atp6v0e	2733.32	1.027	0.038	0.431	0.666143	1	0.0046923	0.0145324	0.006975	0.006975	TRUE	NA	NA
ENSMUSG00000015579	Nkx2-5	0.31	0.239	-2.065	-0.482	0.630135	1	16	17.1655	16	16	TRUE	NA	NA
ENSMUSG00000015597	Zfp318	1602.61	0.984	-0.023	-0.248	0.804471	1	0.00546899	0.0159263	0.00792238	0.00792238	TRUE	NA	NA
ENSMUSG00000015599	Ttbk1	199.57	0.822	-0.283	-0.514	0.607425	1	0.287855	0.0396141	0.186711	0.287855	TRUE	NA	NA
ENSMUSG00000015605	Srf	1092.72	1.079	0.11	0.853	0.393666	1	0.0139368	0.0174985	0.0150786	0.0150786	TRUE	NA	NA
ENSMUSG00000015619	Gata3	8.63	0.797	-0.327	-0.415	0.678209	1	0.364702	0.638459	0.461538	0.461538	TRUE	NA	NA
ENSMUSG00000015627	Gata5	11.3	0.449	-1.154	-1.728	0.0840609	1	0.188073	0.490613	0.278792	0.278792	TRUE	NA	NA
ENSMUSG00000015647	Lama5	174.09	0.974	-0.038	-0.171	0.863907	1	0.0418338	0.0435742	0.0423832	0.0423832	TRUE	NA	NA
ENSMUSG00000015652	Steap1	17.87	1.975	0.982	1.885	0.0594624	1	0.138471	0.314723	0.192953	0.192953	TRUE	NA	NA
ENSMUSG00000015653	Steap2	385.07	0.972	-0.041	-0.13	0.896841	1	0.137317	0.0265798	0.0943025	0.0943025	TRUE	NA	NA
ENSMUSG00000015656	Hspa8	87556.2	0.874	-0.194	-1.764	0.0777522	1	0.0119046	0.0126186	0.0116707	0.0116707	TRUE	NA	NA
ENSMUSG00000015659	Serac1	198.02	0.934	-0.099	-0.59	0.555076	1	0.014428	0.0398259	0.0219725	0.0219725	TRUE	NA	NA
ENSMUSG00000015665	Awat1	0	NA	NA	NA	NA	1	NA	NA	NA	NA	NA	NA	NA
ENSMUSG00000015668	Pdzd11	1032.54	0.931	-0.103	-1.134	0.256954	1	0.00381714	0.0177865	0.0068841	0.0068841	TRUE	NA	NA
ENSMUSG00000015671	Psma2	5901.73	1.012	0.018	0.267	0.789771	1	0.00208706	0.0134718	0.00409798	0.00409798	TRUE	NA	NA
ENSMUSG00000015672	Mrpl32	1825.2	1.038	0.053	0.615	0.538518	1	0.0039808	0.0155153	0.00666576	0.00666576	TRUE	NA	NA
ENSMUSG00000015697	Setdb1	1472.23	1.025	0.035	0.339	0.734542	1	0.00706428	0.0162246	0.00963983	0.00963983	TRUE	NA	NA
ENSMUSG00000015702	Anxa9	53.02	0.851	-0.232	-0.679	0.497335	1	0.0811246	0.114397	0.0913333	0.0913333	TRUE	NA	NA
ENSMUSG00000015709	Arnt2	3.97	0.723	-0.469	-0.429	0.668218	1	0.370686	1.37286	0.763637	0.763637	TRUE	NA	NA
ENSMUSG00000015711	Prune1	1221.56	1.035	0.049	0.463	0.643116	1	0.00751765	0.0169773	0.00979858	0.00979858	TRUE	NA	NA
ENSMUSG00000015714	Cers2	22276.9	1.013	0.018	0.27	0.787225	1	0.00257927	0.0127993	0.00437369	0.00437369	TRUE	NA	NA
ENSMUSG00000015721	Nlrp5	0	NA	NA	NA	NA	1	NA	NA	NA	NA	NA	NA	NA
ENSMUSG00000015733	Capza2	6901.83	0.951	-0.072	-1.049	0.294394	1	0.00249536	0.0133393	0.00444156	0.00444156	TRUE	NA	NA
ENSMUSG00000015745	Plekho1	376.15	0.916	-0.127	-0.728	0.466755	1	0.0251742	0.0269124	0.0260517	0.0260517	TRUE	NA	NA
ENSMUSG00000015747	Vps45	857.05	0.957	-0.064	-0.538	0.590882	1	0.00926208	0.0188573	0.0121615	0.0121615	TRUE	NA	NA
ENSMUSG00000015748	Prpf3	675.59	1.002	0.003	0.022	0.982708	1	0.0121523	0.0205496	0.0144566	0.0144566	TRUE	NA	NA
ENSMUSG00000015749	Anp32e	2170.53	0.999	-0.002	-0.015	0.987964	1	0.00756305	0.0150447	0.00924416	0.00924416	TRUE	NA	NA
ENSMUSG00000015750	Aph1a	4047.48	1.027	0.038	0.398	0.6905	1	0.00695286	0.013891	0.00853075	0.00853075	TRUE	NA	NA
ENSMUSG00000015755	Tab2	5646.21	1.056	0.079	0.655	0.51251	1	0.0136536	0.0135132	0.0136876	0.0136876	TRUE	NA	NA
ENSMUSG00000015757	Ppil4	1206.23	0.909	-0.137	-1.236	0.2165	1	0.009027	0.0170335	0.0110164	0.0110164	TRUE	NA	NA
ENSMUSG00000015759	Cnih1	4795.12	1.037	0.052	0.601	0.54764	1	0.00471917	0.013683	0.00706718	0.00706718	TRUE	NA	NA
ENSMUSG00000015766	Eps8	197.65	1.071	0.1	0.74	0.45928	1	1e-08	0.0398763	0.0117536	0.0117536	TRUE	NA	NA
ENSMUSG00000015776	Med22	2633.6	0.984	-0.024	-0.243	0.807908	1	0.00699993	0.0146072	0.00873477	0.00873477	TRUE	NA	NA
ENSMUSG00000015787	Abo	0.6	0.547	-0.87	-0.236	0.813243	1	16	8.93909	11.44	11.44	TRUE	NA	NA
ENSMUSG00000015790	Surf1	2393.94	0.989	-0.016	-0.179	0.85765	1	0.00536264	0.0148125	0.00741513	0.00741513	TRUE	NA	NA
ENSMUSG00000015804	Med28	1700.73	1.064	0.089	0.82	0.412025	1	0.00881483	0.0157319	0.0107798	0.0107798	TRUE	NA	NA
ENSMUSG00000015806	Qdpr	33423.8	1.077	0.107	1.104	0.269744	1	0.00787473	0.0127184	0.00905298	0.00905298	TRUE	NA	NA
ENSMUSG00000015812	Gnrh1	17.85	0.647	-0.629	-1.043	0.296838	1	0.286232	0.315118	0.29529	0.29529	TRUE	NA	NA
ENSMUSG00000015829	Tnr	4.33	0.448	-1.158	-1.063	0.287764	1	0.436404	1.26058	0.776344	0.776344	TRUE	NA	NA
ENSMUSG00000015837	Sqstm1	30643.2	1.049	0.069	0.888	0.37457	1	0.00366797	0.0127331	0.00576392	0.00576392	TRUE	NA	NA
ENSMUSG00000015839	Nfe2l2	3990.7	0.88	-0.185	-1.238	0.215592	1	0.0235814	0.01391	0.0211417	0.0211417	TRUE	NA	NA
ENSMUSG00000015843	Rxrg	348.7	1.159	0.213	1.502	0.133091	1	0.0115782	0.0280423	0.0160828	0.0160828	TRUE	NA	NA
ENSMUSG00000015846	Rxra	40069.9	1.019	0.028	0.387	0.698844	1	0.00315727	0.0126916	0.00484704	0.00484704	TRUE	NA	NA
ENSMUSG00000015850	Adamtsl4	163.08	1	0	0	0.999849	1	0.0493331	0.0456688	0.0481724	0.0481724	TRUE	NA	NA
ENSMUSG00000015852	Fcrls	3.37	1.125	0.169	0.131	0.895525	1	0.860406	1.6153	1.15507	1.15507	TRUE	NA	NA
ENSMUSG00000015854	Cd5l	9526.37	0.943	-0.085	-0.628	0.529958	1	0.0208854	0.0131237	0.0175278	0.0175278	TRUE	NA	NA
ENSMUSG00000015869	Prpsap1	4484.94	0.955	-0.067	-0.632	0.52712	1	0.00962066	0.0137609	0.0105776	0.0105776	TRUE	NA	NA
ENSMUSG00000015879	Fam184b	18.62	1.527	0.611	1.311	0.189836	1	0.0762927	0.302614	0.149659	0.149659	TRUE	NA	NA
ENSMUSG00000015880	Ncapg	23.89	0.755	-0.405	-0.808	0.419213	1	0.152657	0.238588	0.180356	0.180356	TRUE	NA	NA
ENSMUSG00000015882	Lcorl	955.37	0.871	-0.199	-1.445	0.14851	1	0.0157746	0.0182089	0.0171537	0.0171537	TRUE	NA	NA
ENSMUSG00000015889	Lta4h	2392.96	1.044	0.063	0.801	0.423266	1	0.00300067	0.0148134	0.00544839	0.00544839	TRUE	NA	NA
ENSMUSG00000015890	Amdhd1	15811.3	0.955	-0.067	-0.567	0.570452	1	0.014388	0.0128984	0.0133321	0.0133321	TRUE	NA	NA
ENSMUSG00000015932	Dstn	10328.6	0.987	-0.019	-0.28	0.779188	1	0.00254984	0.0130797	0.00444868	0.00444868	TRUE	NA	NA
ENSMUSG00000015937	H2afy	5804.72	1.074	0.103	1.311	0.189856	1	0.00372848	0.0134871	0.00570459	0.00570459	TRUE	NA	NA
ENSMUSG00000015942	Gtf2ird2	438	1.032	0.045	0.272	0.78573	1	0.0238385	0.0248851	0.0241382	0.0241382	TRUE	NA	NA
ENSMUSG00000015943	Bola1	1348.38	1.029	0.041	0.235	0.814343	1	0.0351247	0.0165615	0.0290386	0.0290386	TRUE	NA	NA
ENSMUSG00000015944	Gatsl2	596.58	1.121	0.164	0.959	0.337444	1	0.0271374	0.0216081	0.0263431	0.0263431	TRUE	NA	NA
ENSMUSG00000015947	Fcgr1	256.39	0.922	-0.117	-0.717	0.473316	1	0.0164535	0.033618	0.0212161	0.0212161	TRUE	NA	NA
ENSMUSG00000015950	Ncf1	92.24	0.827	-0.274	-1.332	0.182829	1	0.0109723	0.071095	0.0283838	0.0283838	TRUE	NA	NA
ENSMUSG00000015957	Wnt11	2.84	1.75	0.808	0.553	0.580146	1	1.28021	1.91134	1.53567	1.53567	TRUE	NA	NA
ENSMUSG00000015961	Adss	3485.61	0.878	-0.188	-1.756	0.0790575	1	0.00945566	0.014106	0.0106679	0.0106679	TRUE	NA	NA
ENSMUSG00000015962	1700016C15Rik	3.01	4.284	2.099	1.282	0.200016	1	2.0283	1.80916	1.93194	1.93194	TRUE	NA	NA
ENSMUSG00000015966	Il17rb	7.16	1.124	0.168	0.228	0.819586	1	0.170712	0.766614	0.382194	0.382194	TRUE	NA	NA
ENSMUSG00000015968	Cacna1d	270.4	1.018	0.026	0.146	0.883651	1	0.0229895	0.0325263	0.0257456	0.0257456	TRUE	NA	NA
ENSMUSG00000015970	Chdh	16862.9	1.032	0.045	0.49	0.624022	1	0.00690946	0.0128771	0.00820432	0.00820432	TRUE	NA	NA
ENSMUSG00000015971	Actr8	1993.06	0.963	-0.055	-0.701	0.483005	1	0.0029517	0.0152662	0.00536412	0.00536412	TRUE	NA	NA
ENSMUSG00000015980	Lrrc27	44.84	1.174	0.232	0.652	0.51411	1	0.0803744	0.13298	0.0967452	0.0967452	TRUE	NA	NA
ENSMUSG00000015981	Stk32c	19.82	1.554	0.636	1.239	0.21519	1	0.131521	0.285035	0.184651	0.184651	TRUE	NA	NA
ENSMUSG00000015994	Fnta	2532.6	0.992	-0.011	-0.144	0.885188	1	0.00253559	0.014689	0.00504552	0.00504552	TRUE	NA	NA
ENSMUSG00000016018	Skiv2l2	2173.11	0.904	-0.145	-1.37	0.170805	1	0.00874582	0.0150417	0.0103278	0.0103278	TRUE	NA	NA
ENSMUSG00000016024	Lbp	6897.94	1.127	0.173	1.365	0.172131	1	0.0161939	0.0133397	0.0152413	0.0152413	TRUE	NA	NA
ENSMUSG00000016028	Celsr1	2088.75	1.41	0.495	2.911	0.00360011	0.414327	0.0333081	0.0151421	0.0273856	0.0273856	TRUE	NA	NA
ENSMUSG00000016087	Fli1	216.1	0.844	-0.245	-1.735	0.0826696	1	0.00572085	0.0375444	0.014146	0.014146	TRUE	NA	NA
ENSMUSG00000016128	Stard13	1768.05	1.048	0.067	0.504	0.614227	1	0.0169953	0.015611	0.0166756	0.0166756	TRUE	NA	NA
ENSMUSG00000016150	Tenm1	5.34	1.111	0.152	0.108	0.914143	1	2.11903	1.02401	1.63931	1.63931	TRUE	NA	NA
ENSMUSG00000016179	Camk1g	0.12	1	0	0	1	1	1e-08	46.1959	16	16	TRUE	NA	NA
ENSMUSG00000016181	Diexf	679.26	0.937	-0.093	-0.752	0.452182	1	0.0107158	0.0205064	0.013271	0.013271	TRUE	NA	NA
ENSMUSG00000016194	Hsd11b1	0	NA	NA	NA	NA	1	NA	NA	NA	NA	NA	NA	NA
ENSMUSG00000016200	Syt14	1.51	0.146	-2.78	-1.477	0.139699	1	1.3877	3.59702	2.31742	2.31742	TRUE	NA	NA
ENSMUSG00000016206	H2-M3	219.28	1.075	0.105	0.508	0.611258	1	0.0350057	0.037182	0.0356712	0.0356712	TRUE	NA	NA
ENSMUSG00000016239	Lonrf3	186.64	1.247	0.319	1.263	0.206435	1	0.0642364	0.0414887	0.0566175	0.0566175	TRUE	NA	NA
ENSMUSG00000016252	Atp5e	9251.09	1.184	0.244	1.423	0.154671	1	0.0303848	0.0131406	0.0281248	0.0281248	TRUE	NA	NA
ENSMUSG00000016253	Nelfcd	2010.81	1.117	0.16	1.574	0.115496	1	0.00705976	0.0152423	0.00939553	0.00939553	TRUE	NA	NA
ENSMUSG00000016255	Tubb1	8.03	0.893	-0.164	-0.239	0.811036	1	0.163448	0.685283	0.321558	0.321558	TRUE	NA	NA
ENSMUSG00000016256	Ctsz	12099.1	0.995	-0.007	-0.061	0.951367	1	0.0113309	0.0130032	0.0127312	0.0127312	TRUE	NA	NA
ENSMUSG00000016257	Prelid3b	2429.92	0.996	-0.006	-0.059	0.952752	1	0.00777149	0.0147791	0.00942144	0.00942144	TRUE	NA	NA
ENSMUSG00000016262	Sertad4	22.46	0.537	-0.897	-1.598	0.110042	1	0.271862	0.252943	0.265875	0.265875	TRUE	NA	NA
ENSMUSG00000016283	H2-M2	10.25	0.355	-1.495	-1.839	0.0659865	1	0.391492	0.53911	0.439186	0.439186	TRUE	NA	NA
ENSMUSG00000016308	Ube2a	2031.39	1.071	0.099	1.159	0.246418	1	0.00398548	0.0152151	0.00644041	0.00644041	TRUE	NA	NA
ENSMUSG00000016319	Slc25a5	27580.5	1.02	0.028	0.398	0.690578	1	0.00307776	0.0127527	0.00478684	0.00478684	TRUE	NA	NA
ENSMUSG00000016327	Atp1b4	1.16	0.427	-1.227	-0.464	0.642479	1	7.87323	4.67516	5.55178	5.55178	TRUE	NA	NA
ENSMUSG00000016344	Ppdpf	3985.35	1.095	0.131	1.012	0.311489	1	0.0166889	0.0139118	0.0159074	0.0159074	TRUE	NA	NA
ENSMUSG00000016346	Kcnq2	0.89	0.624	-0.681	-0.263	0.792846	1	3.91031	6.08493	5.20427	5.20427	TRUE	NA	NA
ENSMUSG00000016349	Eef1a2	0.24	1	0	0	1	1	1e-08	22.726	16	16	TRUE	NA	NA
ENSMUSG00000016356	Col20a1	74.69	1.619	0.695	2.34	0.0192826	0.849195	0.066208	0.0848549	0.072121	0.072121	TRUE	NA	NA
ENSMUSG00000016382	Pls3	7899.92	1.043	0.061	0.484	0.6285	1	0.0141279	0.0132404	0.0151364	0.0151364	TRUE	NA	NA
ENSMUSG00000016386	Mpped2	30.97	1.053	0.074	0.137	0.891259	1	0.27909	0.186899	0.244622	0.244622	TRUE	NA	NA
ENSMUSG00000016409	Nkap	894.11	0.955	-0.066	-0.628	0.529944	1	0.00616187	0.0185961	0.00944167	0.00944167	TRUE	NA	NA
ENSMUSG00000016427	Ndufa1	3767.42	1.123	0.168	1.833	0.0667727	1	0.00579258	0.0139902	0.00775494	0.00775494	TRUE	NA	NA
ENSMUSG00000016458	Wt1	39.18	1.07	0.098	0.228	0.81998	1	0.142904	0.150387	0.145351	0.145351	TRUE	NA	NA
ENSMUSG00000016477	E2f3	690.64	1.07	0.098	0.886	0.375734	1	0.00688311	0.0203754	0.0101743	0.0101743	TRUE	NA	NA
ENSMUSG00000016481	Cr1l	3343.07	0.995	-0.007	-0.108	0.914292	1	0.00172974	0.0141721	0.00381171	0.00381171	TRUE	NA	NA
ENSMUSG00000016487	Ppfibp1	2978.95	0.921	-0.119	-1.668	0.0952709	1	0.00219424	0.0143695	0.00451118	0.00451118	TRUE	NA	NA
ENSMUSG00000016493	Cd46	106.29	1.192	0.253	0.974	0.330152	1	0.0524178	0.0633601	0.0558398	0.0558398	TRUE	NA	NA
ENSMUSG00000016494	Cd34	111.56	0.988	-0.017	-0.062	0.950218	1	0.0583505	0.0609581	0.0591772	0.0591772	TRUE	NA	NA
ENSMUSG00000016495	Plgrkt	251.83	1.085	0.118	0.763	0.445198	1	0.0124823	0.0339994	0.0185111	0.0185111	TRUE	NA	NA
ENSMUSG00000016496	Cd274	185.75	0.831	-0.267	-1.265	0.205989	1	0.0344879	0.0416273	0.0366463	0.0366463	TRUE	NA	NA
ENSMUSG00000016498	Pdcd1lg2	4.6	0.713	-0.488	-0.34	0.733708	1	2.15525	1.18648	1.74515	1.74515	TRUE	NA	NA
ENSMUSG00000016503	Gtf3a	348.74	1.121	0.164	0.915	0.360434	1	0.0284321	0.0280405	0.0282318	0.0282318	TRUE	NA	NA
ENSMUSG00000016510	Mtif3	1247.4	1.015	0.022	0.213	0.831377	1	0.00632954	0.0168857	0.00919999	0.00919999	TRUE	NA	NA
ENSMUSG00000016520	Lnx2	1757.45	1.023	0.033	0.211	0.833276	1	0.0259224	0.0156294	0.0227418	0.0227418	TRUE	NA	NA
ENSMUSG00000016524	Il19	0.47	4.522	2.177	0.508	0.61121	1	16	11.4544	16	16	TRUE	NA	NA
ENSMUSG00000016526	Dyrk3	130.09	0.973	-0.039	-0.145	0.884398	1	0.0639853	0.0540635	0.0606932	0.0606932	TRUE	NA	NA
ENSMUSG00000016528	Mapkapk2	5497.52	1.121	0.165	2.366	0.0180023	0.839222	0.00246505	0.0135391	0.00447271	0.00447271	TRUE	NA	NA
ENSMUSG00000016529	Il10	8.83	0.579	-0.788	-1.066	0.28655	1	0.28735	0.624133	0.385444	0.385444	TRUE	NA	NA
ENSMUSG00000016534	Lamp2	56972.8	1.046	0.064	0.778	0.4368	1	0.00486866	0.0126517	0.00654279	0.00654279	TRUE	NA	NA
ENSMUSG00000016541	Atxn10	4711.02	0.973	-0.04	-0.562	0.57428	1	0.00254367	0.0137031	0.00463325	0.00463325	TRUE	NA	NA
ENSMUSG00000016552	Foxred2	12.35	1.513	0.597	0.928	0.353569	1	0.256834	0.449696	0.317674	0.317674	TRUE	NA	NA
ENSMUSG00000016554	Eif3d	4352.91	0.973	-0.039	-0.556	0.57788	1	0.00243131	0.0137974	0.00458023	0.00458023	TRUE	NA	NA
ENSMUSG00000016559	H3f3b	10919.1	1.036	0.051	0.712	0.476197	1	0.00312986	0.0130514	0.00488406	0.00488406	TRUE	NA	NA
ENSMUSG00000016619	Nup50	2946.6	0.909	-0.137	-1.66	0.0968865	1	0.00408156	0.0143894	0.00620381	0.00620381	TRUE	NA	NA
ENSMUSG00000016624	Phf21b	27.46	0.635	-0.654	-1.48	0.138766	1	0.109891	0.209193	0.145213	0.145213	TRUE	NA	NA
ENSMUSG00000016626	Nlrp14	0.5	7.769	2.958	0.696	0.48648	1	16	10.768	16	16	TRUE	NA	NA
ENSMUSG00000016637	Ift27	635.55	0.959	-0.061	-0.628	0.529702	1	0.00341207	0.0210531	0.00742192	0.00742192	TRUE	NA	NA
ENSMUSG00000016664	Pacsin2	5011.3	1.084	0.117	1.897	0.0578302	1	0.00146048	0.0136344	0.00344489	0.00344489	TRUE	NA	NA
ENSMUSG00000016756	Cmah	25738.5	0.924	-0.114	-0.78	0.435278	1	0.0234543	0.0127667	0.0204287	0.0204287	TRUE	NA	NA
ENSMUSG00000016757	Ttll12	903.12	1.098	0.134	1.188	0.234892	1	0.00864385	0.0185359	0.0111087	0.0111087	TRUE	NA	NA
ENSMUSG00000016758	Bik	239.99	0.832	-0.265	-1.036	0.300219	1	0.0698855	0.0350574	0.0580344	0.0580344	TRUE	NA	NA
ENSMUSG00000016763	Scube1	19.77	1.63	0.705	1.169	0.242345	1	0.263817	0.285711	0.272326	0.272326	TRUE	NA	NA
ENSMUSG00000016831	Tox4	2344.76	0.926	-0.111	-1.323	0.185804	1	0.00399324	0.0148598	0.00636036	0.00636036	TRUE	NA	NA
ENSMUSG00000016833	Mrps18c	692.87	1.024	0.035	0.346	0.729346	1	0.00431415	0.0203503	0.00809222	0.00809222	TRUE	NA	NA
ENSMUSG00000016918	Sulf1	195.87	0.839	-0.253	-1.264	0.206303	1	0.0287064	0.0401244	0.0321012	0.0321012	TRUE	NA	NA
ENSMUSG00000016921	Srsf6	5522.79	0.962	-0.056	-0.664	0.50681	1	0.00479519	0.0135346	0.00674545	0.00674545	TRUE	NA	NA
ENSMUSG00000016933	Plcg1	305.71	1.13	0.177	0.793	0.42764	1	0.0514499	0.03022	0.0444568	0.0444568	TRUE	NA	NA
ENSMUSG00000016940	Kctd2	1588.79	1.084	0.117	0.778	0.43663	1	0.0229504	0.0159556	0.0210072	0.0210072	TRUE	NA	NA
ENSMUSG00000016942	Tmprss6	39658.2	1.089	0.123	1.239	0.215467	1	0.00780534	0.012693	0.00939167	0.00939167	TRUE	NA	NA
ENSMUSG00000016946	Kctd5	365.71	0.898	-0.156	-1.196	0.231516	1	0.00836717	0.0273223	0.0133467	0.0133467	TRUE	NA	NA
ENSMUSG00000016982	Pom121l2	0.48	1	0	0	1	1	16	11.1561	16	16	TRUE	NA	NA
ENSMUSG00000016984	Etaa1	628.08	1.087	0.121	0.982	0.326051	1	0.00996646	0.0211541	0.0128549	0.0128549	TRUE	NA	NA
ENSMUSG00000016995	Matn4	1.08	0.133	-2.913	-1.238	0.215608	1	2.05	4.99596	3.93399	3.93399	TRUE	NA	NA
ENSMUSG00000016998	Svs4	0	NA	NA	NA	NA	1	NA	NA	NA	NA	NA	NA	NA
ENSMUSG00000017000	Svs6	0.12	1	0	0	1	1	1e-08	43.6652	16	16	TRUE	NA	NA
ENSMUSG00000017002	Slpi	230.29	0.903	-0.148	-0.917	0.359007	1	0.0129953	0.0360048	0.019767	0.019767	TRUE	NA	NA
ENSMUSG00000017003	Svs3a	0	NA	NA	NA	NA	1	NA	NA	NA	NA	NA	NA	NA
ENSMUSG00000017004	Svs5	0	NA	NA	NA	NA	1	NA	NA	NA	NA	NA	NA	NA
ENSMUSG00000017007	Rbpjl	0.48	0.124	-3.007	-0.707	0.47943	1	16	11.2993	16	16	TRUE	NA	NA
ENSMUSG00000017009	Sdc4	31444.9	1.156	0.209	1.634	0.102338	1	0.0160408	0.0127286	0.0157074	0.0157074	TRUE	NA	NA
ENSMUSG00000017049	Ccdc70	0.24	1	0	0	1	1	16	22.3599	16	16	TRUE	NA	NA
ENSMUSG00000017057	Il13ra1	3423.05	0.836	-0.258	-1.582	0.113677	1	0.0316316	0.0141344	0.0253146	0.0253146	TRUE	NA	NA
ENSMUSG00000017064	Prl5a1	0	NA	NA	NA	NA	1	NA	NA	NA	NA	NA	NA	NA
ENSMUSG00000017119	Nbr1	16216.9	0.996	-0.005	-0.067	0.94629	1	0.00456569	0.0128899	0.00631333	0.00631333	TRUE	NA	NA
ENSMUSG00000017132	Cyth1	3691.79	1.049	0.069	0.409	0.682859	1	0.0320259	0.0140195	0.0268465	0.0268465	TRUE	NA	NA
ENSMUSG00000017144	Rnd3	1675.72	1.114	0.156	1.154	0.248614	1	0.0168025	0.0157793	0.0168783	0.0168783	TRUE	NA	NA
ENSMUSG00000017146	Brca1	129.99	0.985	-0.021	-0.078	0.937638	1	0.0661125	0.0540955	0.0621877	0.0621877	TRUE	NA	NA
ENSMUSG00000017165	Gast	0	NA	NA	NA	NA	1	NA	NA	NA	NA	NA	NA	NA
ENSMUSG00000017167	Cntnap1	423.74	1.065	0.091	0.316	0.751774	1	0.0995109	0.0253002	0.0707864	0.0707864	TRUE	NA	NA
ENSMUSG00000017176	Nt5c3b	142.82	0.896	-0.159	-0.788	0.430793	1	0.0237787	0.0503653	0.0316828	0.0316828	TRUE	NA	NA
ENSMUSG00000017188	Coa3	2910.14	1.081	0.112	1.065	0.287033	1	0.00897288	0.0144124	0.0102947	0.0102947	TRUE	NA	NA
ENSMUSG00000017195	Zpbp2	9.87	1.098	0.135	0.221	0.825104	1	0.0860948	0.559801	0.231575	0.231575	TRUE	NA	NA
ENSMUSG00000017204	Gsdma	0	NA	NA	NA	NA	1	NA	NA	NA	NA	NA	NA	NA
ENSMUSG00000017210	Med24	1292.98	1.067	0.093	0.809	0.418774	1	0.010358	0.0167331	0.0119825	0.0119825	TRUE	NA	NA
ENSMUSG00000017211	Gsdma2	0	NA	NA	NA	NA	1	NA	NA	NA	NA	NA	NA	NA
ENSMUSG00000017221	Psmd3	7364.46	1.072	0.1	0.833	0.404583	1	0.013912	0.0132901	0.0137425	0.0137425	TRUE	NA	NA
ENSMUSG00000017264	Exosc10	1489.8	0.968	-0.047	-0.576	0.564529	1	0.00285364	0.0161814	0.00581794	0.00581794	TRUE	NA	NA
ENSMUSG00000017286	Glod4	4076.87	0.972	-0.042	-0.526	0.599111	1	0.00357903	0.0138814	0.00573942	0.00573942	TRUE	NA	NA
ENSMUSG00000017288	Vps53	1536.33	0.967	-0.048	-0.499	0.618082	1	0.00583113	0.0160716	0.00814606	0.00814606	TRUE	NA	NA
ENSMUSG00000017291	Taok1	1197.62	1.006	0.009	0.064	0.949241	1	0.0167732	0.0170656	0.016855	0.016855	TRUE	NA	NA
ENSMUSG00000017299	Dnttip1	955.86	0.98	-0.03	-0.317	0.751041	1	0.00426373	0.018206	0.00737886	0.00737886	TRUE	NA	NA
ENSMUSG00000017300	Tnnc2	0	NA	NA	NA	NA	1	NA	NA	NA	NA	NA	NA	NA
ENSMUSG00000017307	Acot8	1107.11	1.075	0.104	0.583	0.55992	1	0.0360256	0.0174342	0.0295023	0.0295023	TRUE	NA	NA
ENSMUSG00000017309	Cd300lg	1066.96	1.062	0.087	0.721	0.471005	1	0.0108365	0.0176178	0.0129094	0.0129094	TRUE	NA	NA
ENSMUSG00000017310	Spint4	0	NA	NA	NA	NA	1	NA	NA	NA	NA	NA	NA	NA
ENSMUSG00000017311	Pyy	0	NA	NA	NA	NA	1	NA	NA	NA	NA	NA	NA	NA
ENSMUSG00000017314	Mpp2	15.92	0.806	-0.311	-0.566	0.571547	1	0.17028	0.351794	0.225446	0.225446	TRUE	NA	NA
ENSMUSG00000017316	Ppy	0	NA	NA	NA	NA	1	NA	NA	NA	NA	NA	NA	NA
ENSMUSG00000017344	Vtn	137751	1.021	0.029	0.285	0.775769	1	0.00930309	0.0125961	0.0101911	0.0101911	TRUE	NA	NA
ENSMUSG00000017376	Nlk	1096.68	0.976	-0.036	-0.347	0.728966	1	0.00665421	0.0174807	0.00921245	0.00921245	TRUE	NA	NA
ENSMUSG00000017386	Traf4	2745.92	1.052	0.073	0.534	0.593077	1	0.0179861	0.0145234	0.0174814	0.0174814	TRUE	NA	NA
ENSMUSG00000017390	Aldoc	749.58	1.11	0.15	0.682	0.495546	1	0.0571579	0.0197607	0.0457321	0.0457321	TRUE	NA	NA
ENSMUSG00000017400	Stac2	4.78	0.962	-0.056	-0.058	0.953783	1	0.483035	1.14284	0.689829	0.689829	TRUE	NA	NA
ENSMUSG00000017404	Rpl19	18537.2	1.05	0.07	0.884	0.376657	1	0.00438687	0.0128482	0.00598097	0.00598097	TRUE	NA	NA
ENSMUSG00000017405	Nek8	303.17	1.04	0.057	0.388	0.698006	1	0.0124932	0.0303683	0.0173986	0.0173986	TRUE	NA	NA
ENSMUSG00000017412	Cacnb4	288.47	1.062	0.087	0.655	0.512598	1	0.00690903	0.0312758	0.0133608	0.0133608	TRUE	NA	NA
ENSMUSG00000017417	Plxdc1	50.99	1.065	0.091	0.269	0.787991	1	0.0768285	0.118465	0.0901113	0.0901113	TRUE	NA	NA
ENSMUSG00000017418	Arl5b	2926.88	1.034	0.048	0.419	0.675336	1	0.0118198	0.0144018	0.0123997	0.0123997	TRUE	NA	NA
ENSMUSG00000017421	Zfp207	4261.2	0.923	-0.116	-0.978	0.328152	1	0.0129037	0.0138241	0.0132629	0.0132629	TRUE	NA	NA
ENSMUSG00000017428	Psmd11	7895.73	1.034	0.048	0.677	0.498265	1	0.0022676	0.0132408	0.00460466	0.00460466	TRUE	NA	NA
ENSMUSG00000017446	C1qtnf1	966.88	0.849	-0.236	-2.141	0.0322782	0.908271	0.00768439	0.0181416	0.0105459	0.0105459	TRUE	NA	NA
ENSMUSG00000017453	Pipox	20047.2	1.075	0.104	1.45	0.147073	1	0.00312356	0.0128262	0.00493177	0.00493177	TRUE	NA	NA
ENSMUSG00000017466	Timp2	937.74	0.923	-0.116	-0.915	0.359976	1	0.0127929	0.0183152	0.0140988	0.0140988	TRUE	NA	NA
ENSMUSG00000017478	Zc3h18	0	NA	NA	NA	NA	1	NA	NA	NA	NA	NA	NA	NA
ENSMUSG00000017485	Top2b	4252.74	1.018	0.026	0.298	0.765919	1	0.0053758	0.0138266	0.00725712	0.00725712	TRUE	NA	NA
ENSMUSG00000017491	Rarb	114.97	1.307	0.386	1.703	0.0884939	1	0.0322044	0.0595251	0.0404435	0.0404435	TRUE	NA	NA
ENSMUSG00000017493	Igfbp4	96361.2	1.014	0.021	0.171	0.864115	1	0.0105637	0.0126129	0.0140437	0.0140437	TRUE	NA	NA
ENSMUSG00000017499	Cdc6	17.49	1.011	0.016	0.025	0.98009	1	0.321004	0.321364	0.321225	0.321225	TRUE	NA	NA
ENSMUSG00000017548	Suz12	2378.87	1.002	0.003	0.025	0.980037	1	0.00739004	0.0148268	0.00929208	0.00929208	TRUE	NA	NA
ENSMUSG00000017550	Atad5	138.05	0.94	-0.09	-0.405	0.685602	1	0.0346316	0.0516709	0.0398058	0.0398058	TRUE	NA	NA
ENSMUSG00000017561	Crlf3	725.01	1.017	0.024	0.228	0.820006	1	0.00524885	0.0200048	0.00909815	0.00909815	TRUE	NA	NA
ENSMUSG00000017588	Krt27	0.28	0.85	-0.234	-0.054	0.956796	1	16	19.4254	16	16	TRUE	NA	NA
ENSMUSG00000017607	Tns4	31.97	0.767	-0.384	-1.175	0.240142	1	0.0156918	0.181468	0.0673374	0.0673374	TRUE	NA	NA
ENSMUSG00000017615	Tnfaip1	2778.81	0.98	-0.029	-0.367	0.713748	1	0.00334999	0.0145001	0.00564037	0.00564037	TRUE	NA	NA
ENSMUSG00000017631	Abr	452.56	0.878	-0.187	-1.644	0.100221	1	0.00509275	0.0244886	0.00993765	0.00993765	TRUE	NA	NA
ENSMUSG00000017639	Rab11fip4	538.05	0.847	-0.24	-1.155	0.248018	1	0.0485178	0.0225928	0.0397728	0.0397728	TRUE	NA	NA
ENSMUSG00000017652	Cd40	42.28	0.793	-0.335	-0.937	0.348654	1	0.0744936	0.140279	0.0943945	0.0943945	TRUE	NA	NA
ENSMUSG00000017664	Slc35c2	1634.66	0.961	-0.057	-0.65	0.515984	1	0.0038615	0.0158602	0.00667151	0.00667151	TRUE	NA	NA
ENSMUSG00000017667	Zfp334	143.51	1.01	0.014	0.081	0.935536	1	0.0129513	0.050184	0.0238186	0.0238186	TRUE	NA	NA
ENSMUSG00000017670	Elmo2	915.22	0.924	-0.114	-1.032	0.302032	1	0.00767546	0.0184569	0.0106806	0.0106806	TRUE	NA	NA
ENSMUSG00000017677	Wsb1	1549	0.972	-0.04	-0.241	0.809448	1	0.0331903	0.0160429	0.0263111	0.0263111	TRUE	NA	NA
ENSMUSG00000017679	Ttpal	1690.93	0.934	-0.098	-0.69	0.490344	1	0.0192661	0.0157503	0.0188031	0.0188031	TRUE	NA	NA
ENSMUSG00000017686	Rhot1	3014.03	0.995	-0.007	-0.087	0.931006	1	0.00411467	0.0143484	0.00620259	0.00620259	TRUE	NA	NA
ENSMUSG00000017688	Hnf4g	4.3	0.627	-0.672	-0.534	0.593415	1	1.24575	1.26711	1.25436	1.25436	TRUE	NA	NA
ENSMUSG00000017692	Rhbdl3	14.51	0.75	-0.416	-0.731	0.464868	1	0.188105	0.384783	0.248768	0.248768	TRUE	NA	NA
ENSMUSG00000017697	Ada	114.59	1.046	0.065	0.246	0.805433	1	0.0562055	0.0596778	0.0573609	0.0573609	TRUE	NA	NA
ENSMUSG00000017707	Serinc3	20817.2	1.008	0.012	0.153	0.878626	1	0.00382566	0.0128163	0.00558955	0.00558955	TRUE	NA	NA
ENSMUSG00000017713	Tha1	461.13	1.089	0.123	0.928	0.353444	1	0.0109692	0.0242668	0.0145161	0.0145161	TRUE	NA	NA
ENSMUSG00000017715	Pgs1	817.35	0.92	-0.12	-0.916	0.359845	1	0.01377	0.0191633	0.0152288	0.0152288	TRUE	NA	NA
ENSMUSG00000017716	Birc5	58.63	0.957	-0.064	-0.167	0.867265	1	0.121375	0.104663	0.115618	0.115618	TRUE	NA	NA
ENSMUSG00000017718	Afmid	0	NA	NA	NA	NA	1	NA	NA	NA	NA	NA	NA	NA
ENSMUSG00000017720	Trp53tg5	0	NA	NA	NA	NA	1	NA	NA	NA	NA	NA	NA	NA
ENSMUSG00000017721	Pigt	3015.95	1.1	0.137	1.081	0.279702	1	0.0154192	0.0143473	0.0151221	0.0151221	TRUE	NA	NA
ENSMUSG00000017723	Wfdc2	500.93	0.805	-0.313	-0.8	0.423801	1	0.144092	0.0233364	0.0978563	0.144092	TRUE	NA	NA
ENSMUSG00000017724	Etv4	2.52	3.889	1.959	1.051	0.2932	1	2.73829	2.15673	2.46815	2.46815	TRUE	NA	NA
ENSMUSG00000017733	Eppin	0	NA	NA	NA	NA	1	NA	NA	NA	NA	NA	NA	NA
ENSMUSG00000017734	Dbndd2	25.77	0.722	-0.469	-0.925	0.355147	1	0.197291	0.222065	0.205328	0.205328	TRUE	NA	NA
ENSMUSG00000017737	Mmp9	50.98	0.671	-0.576	-1.763	0.0778444	1	0.0664291	0.11848	0.0823391	0.0823391	TRUE	NA	NA
ENSMUSG00000017740	Slc12a5	144.59	0.894	-0.162	-0.737	0.461221	1	0.0355755	0.0499021	0.0399183	0.0399183	TRUE	NA	NA
ENSMUSG00000017747	Ghdc	1485.86	1.057	0.08	0.839	0.401322	1	0.00511117	0.016191	0.00800044	0.00800044	TRUE	NA	NA
ENSMUSG00000017754	Pltp	2912.3	0.874	-0.195	-0.414	0.678805	1	0.212033	0.014411	0.123186	0.212033	TRUE	NA	NA
ENSMUSG00000017756	Slc12a7	4251.37	1.183	0.243	2.273	0.0230379	0.876688	0.00978131	0.013827	0.0106898	0.0106898	TRUE	NA	NA
ENSMUSG00000017760	Ctsa	7362.26	1.018	0.025	0.259	0.795251	1	0.0077888	0.0132903	0.00906971	0.00906971	TRUE	NA	NA
ENSMUSG00000017764	Zswim1	232.35	1.021	0.03	0.149	0.88135	1	0.0330096	0.0357964	0.0338585	0.0338585	TRUE	NA	NA
ENSMUSG00000017765	Slc12a4	1386.43	0.882	-0.181	-1.676	0.0938283	1	0.00867521	0.0164516	0.0104505	0.0104505	TRUE	NA	NA
ENSMUSG00000017767	Spata25	1.67	0.67	-0.579	-0.306	0.75998	1	2.82149	3.2512	3.02908	3.02908	TRUE	NA	NA
ENSMUSG00000017774	Myo1c	3146.09	0.94	-0.089	-0.884	0.376588	1	0.00797293	0.0142732	0.0093316	0.0093316	TRUE	NA	NA
ENSMUSG00000017776	Crk	7524.96	0.961	-0.058	-0.769	0.441905	1	0.00347837	0.0132745	0.00530859	0.00530859	TRUE	NA	NA
ENSMUSG00000017778	Cox7c	16456.1	1.198	0.261	2.904	0.00368647	0.418287	0.00591434	0.012885	0.00769431	0.00769431	TRUE	NA	NA
ENSMUSG00000017781	Pitpna	4898.42	0.986	-0.02	-0.278	0.780651	1	0.00288014	0.0136592	0.00490494	0.00490494	TRUE	NA	NA
ENSMUSG00000017801	Mlx	2468.1	1.033	0.047	0.685	0.493538	1	0.0015554	0.0147447	0.0040274	0.0040274	TRUE	NA	NA
ENSMUSG00000017802	Retreg3	7149.09	1.061	0.086	1.061	0.288579	1	0.0042971	0.0133122	0.00614262	0.00614262	TRUE	NA	NA
ENSMUSG00000017817	Jph2	10.64	1.551	0.633	0.601	0.548095	1	1.22209	0.51995	0.957172	0.957172	TRUE	NA	NA
ENSMUSG00000017830	Dhx58	1079.07	1.041	0.058	0.352	0.724671	1	0.026847	0.017561	0.0246189	0.0246189	TRUE	NA	NA
ENSMUSG00000017831	Rab5a	4731.35	0.952	-0.071	-0.964	0.335276	1	0.0029695	0.0136982	0.00500424	0.00500424	TRUE	NA	NA
ENSMUSG00000017832	Hspb9	5.19	3.951	1.982	1.226	0.220087	1	3.27109	1.0535	2.24059	2.24059	TRUE	NA	NA
ENSMUSG00000017837	Nkiras2	1344.42	1.086	0.119	1.239	0.21529	1	0.00527076	0.0165733	0.0080107	0.0080107	TRUE	NA	NA
ENSMUSG00000017843	Ppp2r5c	4096.15	0.957	-0.063	-0.93	0.35254	1	0.00209515	0.0138751	0.00421935	0.00421935	TRUE	NA	NA
ENSMUSG00000017858	Ift52	1878.32	1.058	0.081	1.192	0.233257	1	0.0011688	0.0154317	0.00383969	0.00383969	TRUE	NA	NA
ENSMUSG00000017861	Mybl2	16.01	1.334	0.416	0.831	0.405731	1	0.0885899	0.349919	0.167866	0.167866	TRUE	NA	NA
ENSMUSG00000017868	Sgk2	6150.09	1.134	0.181	1.205	0.228217	1	0.0249411	0.0134349	0.0215533	0.0215533	TRUE	NA	NA
ENSMUSG00000017897	Eya2	5.97	1.828	0.871	0.768	0.442214	1	1.15801	0.916823	1.06608	1.06608	TRUE	NA	NA
ENSMUSG00000017922	Prl3c1	0	NA	NA	NA	NA	1	NA	NA	NA	NA	NA	NA	NA
ENSMUSG00000017929	B4galt5	1899	0.962	-0.056	-0.287	0.774445	1	0.049999	0.0154004	0.0360282	0.0360282	TRUE	NA	NA
ENSMUSG00000017943	Gdap1l1	1.79	1.789	0.839	0.475	0.634958	1	1.97985	3.0216	2.44575	2.44575	TRUE	NA	NA
ENSMUSG00000017950	Hnf4a	55048.7	0.946	-0.08	-0.878	0.380032	1	0.00680925	0.012655	0.00801413	0.00801413	TRUE	NA	NA
ENSMUSG00000017969	Ptgis	115.34	0.922	-0.117	-0.344	0.73066	1	0.124431	0.0593745	0.10212	0.10212	TRUE	NA	NA
ENSMUSG00000017978	Cadps2	1890.69	0.933	-0.1	-1.143	0.253021	1	0.00435061	0.0154129	0.00677355	0.00677355	TRUE	NA	NA
ENSMUSG00000017999	Ddx27	1697.94	0.951	-0.072	-0.899	0.368534	1	0.00284624	0.0157371	0.00561734	0.00561734	TRUE	NA	NA
ENSMUSG00000018001	Cyth3	484.75	1.039	0.056	0.327	0.743489	1	0.0264574	0.0236961	0.0256313	0.0256313	TRUE	NA	NA
ENSMUSG00000018008	Cyth4	450.74	0.912	-0.134	-0.858	0.390904	1	0.0193467	0.0245368	0.020826	0.020826	TRUE	NA	NA
ENSMUSG00000018012	Rac3	36.23	1.915	0.937	2.514	0.0119459	0.716002	0.0593702	0.161584	0.0933297	0.0933297	TRUE	NA	NA
ENSMUSG00000018040	Rrp7a	1031.44	0.991	-0.013	-0.118	0.906449	1	0.0085992	0.0177921	0.0108813	0.0108813	TRUE	NA	NA
ENSMUSG00000018042	Cyb5r3	42410.1	1.019	0.028	0.261	0.793796	1	0.00959773	0.0126842	0.0106158	0.0106158	TRUE	NA	NA
ENSMUSG00000018068	Ints2	675.12	0.971	-0.043	-0.289	0.772559	1	0.018984	0.0205551	0.0194329	0.0194329	TRUE	NA	NA
ENSMUSG00000018076	Med13l	1167	1.003	0.005	0.072	0.942749	1	0.000494825	0.0171839	0.00355616	0.00355616	TRUE	NA	NA
ENSMUSG00000018102	Hist1h2bc	10990.1	1.125	0.171	1.218	0.223355	1	0.0169112	0.0130482	0.0187483	0.0187483	TRUE	NA	NA
ENSMUSG00000018126	Baiap2l2	1.23	1.263	0.337	0.162	0.871504	1	2.79513	4.3855	3.52743	3.52743	TRUE	NA	NA
ENSMUSG00000018143	Mafk	1211.1	0.936	-0.096	-0.574	0.565932	1	0.028243	0.0170155	0.0256983	0.0256983	TRUE	NA	NA
ENSMUSG00000018160	Med1	1709.55	0.945	-0.082	-0.871	0.383808	1	0.00536064	0.0157155	0.00785519	0.00785519	TRUE	NA	NA
ENSMUSG00000018166	Erbb3	10136.6	1.222	0.29	2.21	0.0271127	0.888488	0.0161969	0.0130896	0.0163836	0.0163836	TRUE	NA	NA
ENSMUSG00000018167	Stard3	1248.07	1.069	0.097	1.128	0.259318	1	0.00329395	0.0168834	0.00620044	0.00620044	TRUE	NA	NA
ENSMUSG00000018168	Ikzf3	37.12	0.534	-0.905	-2.026	0.0427943	0.97922	0.169866	0.158017	0.166017	0.166017	TRUE	NA	NA
ENSMUSG00000018169	Mfng	88.4	0.853	-0.229	-0.836	0.40317	1	0.0532263	0.0736438	0.059735	0.059735	TRUE	NA	NA
ENSMUSG00000018171	Vmp1	9756.25	1.021	0.029	0.344	0.730534	1	0.00522592	0.0131104	0.00690499	0.00690499	TRUE	NA	NA
ENSMUSG00000018189	Uchl5	1248.17	1.046	0.065	0.712	0.476159	1	0.00452958	0.0168831	0.00723387	0.00723387	TRUE	NA	NA
ENSMUSG00000018196	Glrx2	1614.9	1.056	0.079	0.811	0.41754	1	0.006012	0.0159006	0.00849237	0.00849237	TRUE	NA	NA
ENSMUSG00000018199	Trove2	416.81	0.959	-0.06	-0.416	0.67757	1	0.0145683	0.0255119	0.0175868	0.0175868	TRUE	NA	NA
ENSMUSG00000018209	Stk4	1835.57	0.984	-0.024	-0.302	0.762751	1	0.00282009	0.0154986	0.00528359	0.00528359	TRUE	NA	NA
ENSMUSG00000018211	Wfdc15b	9.59	0.216	-2.209	-2.435	0.0148848	0.7801	0.663056	0.575644	0.633452	0.633452	TRUE	NA	NA
ENSMUSG00000018217	Pmp22	270.02	1.079	0.109	0.712	0.47639	1	0.0126261	0.0325548	0.0185012	0.0185012	TRUE	NA	NA
ENSMUSG00000018238	Gdf9	24.57	0.739	-0.437	-0.784	0.433054	1	0.274916	0.232369	0.260269	0.260269	TRUE	NA	NA
ENSMUSG00000018239	Zcchc10	263.94	0.814	-0.297	-1.771	0.0765642	1	0.0184591	0.0330151	0.0232307	0.0232307	TRUE	NA	NA
ENSMUSG00000018259	Prl8a2	0	NA	NA	NA	NA	1	NA	NA	NA	NA	NA	NA	NA
ENSMUSG00000018263	Tbx5	0.16	0.381	-1.393	-0.322	0.747089	1	16	34.3185	16	16	TRUE	NA	NA
ENSMUSG00000018286	Psmb6	7287.32	1.078	0.109	1.324	0.18543	1	0.00460484	0.0132979	0.00630926	0.00630926	TRUE	NA	NA
ENSMUSG00000018287	Spag7	1819.86	0.998	-0.003	-0.027	0.978478	1	0.00512484	0.015524	0.00789524	0.00789524	TRUE	NA	NA
ENSMUSG00000018293	Pfn1	10944.7	1.068	0.096	0.956	0.339062	1	0.00716794	0.0130502	0.00950884	0.00950884	TRUE	NA	NA
ENSMUSG00000018322	Tomm34	544.83	0.982	-0.026	-0.198	0.842658	1	0.0123082	0.0224678	0.0150245	0.0150245	TRUE	NA	NA
ENSMUSG00000018326	Ywhab	7883	1.03	0.042	0.678	0.49789	1	0.00168143	0.0132419	0.00359801	0.00359801	TRUE	NA	NA
ENSMUSG00000018334	Ksr1	157.05	1.019	0.027	0.137	0.891148	1	0.0257067	0.0469393	0.0319485	0.0319485	TRUE	NA	NA
ENSMUSG00000018339	Gpx3	482.83	0.912	-0.134	-0.578	0.563512	1	0.0641886	0.0237406	0.0488171	0.0488171	TRUE	NA	NA
ENSMUSG00000018340	Anxa6	7395.76	1.002	0.003	0.04	0.968175	1	0.00280474	0.013287	0.00475557	0.00475557	TRUE	NA	NA
ENSMUSG00000018341	Il12rb2	11.58	0.486	-1.04	-1.665	0.0958879	1	0.186667	0.47881	0.271786	0.271786	TRUE	NA	NA
ENSMUSG00000018347	Zkscan6	285.73	0.927	-0.11	-0.851	0.394901	1	0.0054487	0.0314549	0.0123176	0.0123176	TRUE	NA	NA
ENSMUSG00000018362	Kpna2	3434.77	0.949	-0.075	-0.667	0.505026	1	0.0110736	0.014129	0.0118571	0.0118571	TRUE	NA	NA
ENSMUSG00000018363	Smurf2	4185.67	1.025	0.036	0.468	0.639874	1	0.00336484	0.0138469	0.00549578	0.00549578	TRUE	NA	NA
ENSMUSG00000018372	Cep95	399.41	0.923	-0.116	-0.927	0.353907	1	0.00768386	0.0260762	0.0123665	0.0123665	TRUE	NA	NA
ENSMUSG00000018377	Vezf1	1264.91	1.023	0.033	0.348	0.727639	1	0.00475969	0.0168258	0.00766452	0.00766452	TRUE	NA	NA
ENSMUSG00000018378	Cuedc1	125.66	1.123	0.167	0.747	0.455023	1	0.0337277	0.0555278	0.0402938	0.0402938	TRUE	NA	NA
ENSMUSG00000018379	Srsf1	6501.09	0.975	-0.036	-0.435	0.663398	1	0.00469578	0.0133875	0.00649692	0.00649692	TRUE	NA	NA
ENSMUSG00000018381	Abi3	42.94	1.028	0.04	0.109	0.912857	1	0.0830518	0.13832	0.101616	0.101616	TRUE	NA	NA
ENSMUSG00000018387	Shroom1	2012.65	0.933	-0.099	-0.695	0.486959	1	0.0226059	0.0152398	0.0191727	0.0191727	TRUE	NA	NA
ENSMUSG00000018395	Kif3a	290.48	0.965	-0.052	-0.327	0.743422	1	0.0160601	0.031146	0.0203125	0.0203125	TRUE	NA	NA
ENSMUSG00000018398	2020-09-08	330.21	0.884	-0.178	-1.158	0.246828	1	0.0155528	0.0289096	0.0192702	0.0192702	TRUE	NA	NA
ENSMUSG00000018401	Mtmr4	5818.89	0.925	-0.113	-1.003	0.316033	1	0.0110268	0.0134849	0.0119497	0.0119497	TRUE	NA	NA
ENSMUSG00000018405	Mrm1	219.07	1.098	0.135	0.666	0.505602	1	0.033894	0.0372053	0.0349089	0.0349089	TRUE	NA	NA
ENSMUSG00000018411	Mapt	206.45	1.238	0.309	1.878	0.0604305	1	0.0138051	0.0387125	0.020695	0.020695	TRUE	NA	NA
ENSMUSG00000018412	Kansl1	2319.14	1.041	0.059	0.858	0.390838	1	0.00149177	0.0148852	0.00404726	0.00404726	TRUE	NA	NA
ENSMUSG00000018415	Gid4	3085.09	0.981	-0.028	-0.323	0.747053	1	0.00475976	0.0143072	0.00694111	0.00694111	TRUE	NA	NA
ENSMUSG00000018417	Myo1b	20288.3	1.12	0.163	1.511	0.130663	1	0.0105717	0.012823	0.0111727	0.0111727	TRUE	NA	NA
ENSMUSG00000018425	Dhx40	3424.04	0.929	-0.106	-1.042	0.297618	1	0.00731341	0.0141339	0.00967288	0.00967288	TRUE	NA	NA
ENSMUSG00000018427	Ypel2	1961.95	1.191	0.252	1.758	0.0787074	1	0.0196406	0.0153091	0.0191615	0.0191615	TRUE	NA	NA
ENSMUSG00000018428	Akap1	8178	1.002	0.003	0.045	0.963799	1	0.00333505	0.0132172	0.00515436	0.00515436	TRUE	NA	NA
ENSMUSG00000018433	Nol11	1100.07	0.834	-0.262	-2.439	0.0147147	0.7801	0.00728872	0.0174655	0.0101572	0.0101572	TRUE	NA	NA
ENSMUSG00000018442	Derl2	10096	0.953	-0.069	-0.774	0.438916	1	0.00588852	0.0130917	0.00750577	0.00750577	TRUE	NA	NA
ENSMUSG00000018446	C1qbp	4732.49	0.949	-0.076	-0.939	0.347821	1	0.00398297	0.0136979	0.00601963	0.00601963	TRUE	NA	NA
ENSMUSG00000018449	Rpain	1079.12	1.032	0.046	0.569	0.569671	1	0.00200386	0.0175608	0.00518523	0.00518523	TRUE	NA	NA
ENSMUSG00000018459	Slc13a3	1063.24	0.977	-0.033	-0.144	0.885524	1	0.0676827	0.0176355	0.0492208	0.0492208	TRUE	NA	NA
ENSMUSG00000018470	Kcnab3	29.59	1.128	0.173	0.459	0.645957	1	0.0661203	0.195063	0.105362	0.105362	TRUE	NA	NA
ENSMUSG00000018474	Chd3	7122.79	1.098	0.135	1.378	0.168327	1	0.00758317	0.013315	0.00913578	0.00913578	TRUE	NA	NA
ENSMUSG00000018476	Kdm6b	1520.68	0.983	-0.024	-0.149	0.881219	1	0.0277289	0.0161078	0.0245697	0.0245697	TRUE	NA	NA
ENSMUSG00000018479	1700125H20Rik	0.37	27608.2	14.753	3.426	0.000611463	0.157194	16	14.7852	16	16	TRUE	NA	NA
ENSMUSG00000018481	Appbp2	2594.47	1.04	0.057	0.562	0.574185	1	0.00795157	0.0146382	0.00953615	0.00953615	TRUE	NA	NA
ENSMUSG00000018486	Wnt9b	99.82	1.209	0.273	1.038	0.299367	1	0.0498938	0.0666544	0.0552476	0.0552476	TRUE	NA	NA
ENSMUSG00000018500	Adora2b	2.26	0.342	-1.549	-0.841	0.400101	1	2.19636	2.40192	2.29299	2.29299	TRUE	NA	NA
ENSMUSG00000018501	Ncor1	6702.6	0.951	-0.073	-0.799	0.424549	1	0.00624061	0.0133625	0.00791431	0.00791431	TRUE	NA	NA
ENSMUSG00000018507	Trpv2	122.74	0.793	-0.335	-1.674	0.0941604	1	0.0184579	0.0565514	0.0293188	0.0293188	TRUE	NA	NA
ENSMUSG00000018509	Cenpv	1139.59	1.126	0.171	1.382	0.166985	1	0.0115936	0.0172953	0.0137116	0.0137116	TRUE	NA	NA
ENSMUSG00000018537	Pcgf2	235	1.108	0.148	0.821	0.411682	1	0.024232	0.0355347	0.027615	0.027615	TRUE	NA	NA
ENSMUSG00000018541	Cwc25	957.48	0.939	-0.091	-0.878	0.379933	1	0.00580248	0.0181965	0.00909893	0.00909893	TRUE	NA	NA
ENSMUSG00000018543	1700001P01Rik	3.5	0.367	-1.447	-1.288	0.19775	1	0.538783	1.55684	0.911636	0.911636	TRUE	NA	NA
ENSMUSG00000018547	Pip4k2b	2280.75	1.074	0.103	1.173	0.240645	1	0.00457254	0.0149244	0.00697942	0.00697942	TRUE	NA	NA
ENSMUSG00000018548	Trim37	946.72	1.012	0.016	0.178	0.858803	1	0.00397106	0.0182606	0.00713747	0.00713747	TRUE	NA	NA
ENSMUSG00000018554	Ybx2	5.93	1.484	0.57	0.441	0.658866	1	1.56856	0.923125	1.3335	1.3335	TRUE	NA	NA
ENSMUSG00000018559	Ctdnep1	1578.93	0.995	-0.007	-0.077	0.938484	1	0.00394703	0.0159768	0.00646887	0.00646887	TRUE	NA	NA
ENSMUSG00000018565	Elp5	1762	1.032	0.045	0.609	0.542636	1	0.00206442	0.0156215	0.00463532	0.00463532	TRUE	NA	NA
ENSMUSG00000018566	Slc2a4	32.99	2.112	1.079	1.394	0.163192	1	0.733657	0.176233	0.535761	0.535761	TRUE	NA	NA
ENSMUSG00000018567	Gabarap	13941.4	1.015	0.021	0.318	0.750573	1	0.00243608	0.0129442	0.0042243	0.0042243	TRUE	NA	NA
ENSMUSG00000018569	Cldn7	16.64	1.248	0.32	0.498	0.618253	1	0.327943	0.33713	0.330916	0.330916	TRUE	NA	NA
ENSMUSG00000018570	2810408A11Rik	5.46	0.937	-0.093	-0.088	0.929549	1	0.821368	1.00107	0.882397	0.882397	TRUE	NA	NA
ENSMUSG00000018572	Phf23	1274.75	0.959	-0.061	-0.486	0.626637	1	0.0132031	0.0167929	0.0141668	0.0141668	TRUE	NA	NA
ENSMUSG00000018574	Acadvl	16890.6	1.039	0.055	0.757	0.448919	1	0.00319596	0.0128766	0.00496702	0.00496702	TRUE	NA	NA
ENSMUSG00000018581	Dnah11	11.25	0.515	-0.957	-1.493	0.135386	1	0.2206	0.492746	0.30323	0.30323	TRUE	NA	NA
ENSMUSG00000018583	G3bp1	4589.1	0.977	-0.034	-0.489	0.624625	1	0.00229569	0.0137335	0.00439827	0.00439827	TRUE	NA	NA
ENSMUSG00000018585	Atox1	5847.11	1.152	0.204	1.497	0.13438	1	0.0197466	0.0134804	0.0175874	0.0175874	TRUE	NA	NA
ENSMUSG00000018589	Glra2	0.25	1	0	0	1	1	1e-08	21.883	16	16	TRUE	NA	NA
ENSMUSG00000018593	Sparc	3577.09	0.988	-0.017	-0.135	0.892236	1	0.0150433	0.0140664	0.014672	0.014672	TRUE	NA	NA
ENSMUSG00000018595	Glra4	48.4	1.195	0.257	0.718	0.473009	1	0.091256	0.124117	0.101433	0.101433	TRUE	NA	NA
ENSMUSG00000018599	Mief2	1551.15	1.117	0.16	1.132	0.257601	1	0.0194009	0.016038	0.0184252	0.0184252	TRUE	NA	NA
ENSMUSG00000018604	Tbx3	1966.57	0.665	-0.589	-2.479	0.0131729	0.744989	0.0776271	0.0153027	0.0536147	0.0536147	TRUE	NA	NA
ENSMUSG00000018620	Mmp20	1.6	0.248	-2.011	-0.91	0.362589	1	4.75519	3.37873	4.00875	4.00875	TRUE	NA	NA
ENSMUSG00000018623	Mmp7	1.6	7.127	2.833	1.421	0.155391	1	2.22488	3.38081	2.79597	2.79597	TRUE	NA	NA
ENSMUSG00000018634	Crhr1	0.54	1.113	0.154	0.036	0.971388	1	16	10.0882	16	16	TRUE	NA	NA
ENSMUSG00000018648	Dusp14	69.19	1.076	0.105	0.304	0.761489	1	0.099647	0.0905979	0.0966148	0.0966148	TRUE	NA	NA
ENSMUSG00000018651	Tada2a	377.94	0.938	-0.093	-0.737	0.461076	1	0.00744046	0.0268444	0.0125046	0.0125046	TRUE	NA	NA
ENSMUSG00000018654	Ikzf1	250.31	0.815	-0.296	-1.723	0.0848654	1	0.0199107	0.0341296	0.0240263	0.0240263	TRUE	NA	NA
ENSMUSG00000018656	Tcaf3	0	NA	NA	NA	NA	1	NA	NA	NA	NA	NA	NA	NA
ENSMUSG00000018659	Pnpo	12123.3	1.035	0.05	0.512	0.608725	1	0.00788177	0.0130023	0.00916232	0.00916232	TRUE	NA	NA
ENSMUSG00000018661	Cog1	922.22	0.944	-0.083	-0.889	0.374001	1	0.00372354	0.0184121	0.00730435	0.00730435	TRUE	NA	NA
ENSMUSG00000018666	Cbx1	2191.58	1	-0.001	-0.007	0.994649	1	0.00396008	0.0150208	0.00640223	0.00640223	TRUE	NA	NA
ENSMUSG00000018669	Cdk5rap3	5623	0.927	-0.109	-1.213	0.225285	1	0.00578062	0.0135172	0.0075245	0.0075245	TRUE	NA	NA
ENSMUSG00000018672	Copz2	1093.77	1.033	0.047	0.376	0.706917	1	0.0123499	0.0174938	0.0138276	0.0138276	TRUE	NA	NA
ENSMUSG00000018677	Slc25a39	22976.7	1.041	0.058	0.451	0.651976	1	0.0146897	0.0127919	0.0158303	0.0158303	TRUE	NA	NA
ENSMUSG00000018678	Sp2	476.18	0.85	-0.235	-2.251	0.0243578	0.876688	0.00326707	0.0238967	0.00825016	0.00825016	TRUE	NA	NA
ENSMUSG00000018697	Aatf	834.96	0.98	-0.029	-0.305	0.760048	1	0.00425846	0.019024	0.0076029	0.0076029	TRUE	NA	NA
ENSMUSG00000018698	Lhx1	3.08	0.31	-1.692	-1.22	0.222384	1	1.08984	1.76538	1.39429	1.39429	TRUE	NA	NA
ENSMUSG00000018707	Dync1h1	8485.34	0.978	-0.033	-0.392	0.694816	1	0.00476172	0.0131932	0.00655074	0.00655074	TRUE	NA	NA
ENSMUSG00000018727	Cpsf4l	238.2	1.176	0.234	1.098	0.27202	1	0.0390592	0.0352257	0.037834	0.037834	TRUE	NA	NA
ENSMUSG00000018733	Pex12	910.99	0.885	-0.176	-1.711	0.087015	1	0.00595596	0.0184843	0.00903331	0.00903331	TRUE	NA	NA
ENSMUSG00000018736	Ndel1	2073.25	0.99	-0.015	-0.135	0.892513	1	0.00957996	0.0151614	0.0108151	0.0108151	TRUE	NA	NA
ENSMUSG00000018740	Slc25a35	80.17	1.077	0.107	0.404	0.686403	1	0.043493	0.0799071	0.0546871	0.0546871	TRUE	NA	NA
ENSMUSG00000018750	Zbtb4	1389.41	0.953	-0.069	-0.58	0.562241	1	0.0108237	0.0164433	0.0128514	0.0128514	TRUE	NA	NA
ENSMUSG00000018752	Tnfsfm13	23.53	0.91	-0.136	-0.332	0.739816	1	0.0610704	0.242082	0.116937	0.116937	TRUE	NA	NA
ENSMUSG00000018761	Mpdu1	4366.25	0.98	-0.029	-0.319	0.749513	1	0.0060047	0.0137936	0.00776179	0.00776179	TRUE	NA	NA
ENSMUSG00000018765	Fxr2	2931.84	1.027	0.038	0.455	0.648878	1	0.0042036	0.0143987	0.0062895	0.0062895	TRUE	NA	NA
ENSMUSG00000018770	Atp5g3	24792.3	1.069	0.096	0.783	0.433815	1	0.014081	0.0127747	0.0143537	0.0143537	TRUE	NA	NA
ENSMUSG00000018774	Cd68	611.73	0.989	-0.016	-0.084	0.932868	1	0.0356796	0.021384	0.0311143	0.0311143	TRUE	NA	NA
ENSMUSG00000018776	Slc35g3	2.85	1.188	0.248	0.174	0.86212	1	1.32283	1.90404	1.52752	1.52752	TRUE	NA	NA
ENSMUSG00000018796	Acsl1	81409.1	0.956	-0.066	-0.387	0.698428	1	0.0372953	0.0126232	0.0274938	0.0274938	TRUE	NA	NA
ENSMUSG00000018800	Abca5	652.35	0.956	-0.065	-0.415	0.677983	1	0.0223011	0.0208343	0.0218705	0.0218705	TRUE	NA	NA
ENSMUSG00000018809	Smyd4	282.95	1.047	0.066	0.439	0.660819	1	0.0125776	0.0316409	0.0178584	0.0178584	TRUE	NA	NA
ENSMUSG00000018819	Lsp1	142.97	0.91	-0.136	-0.625	0.532072	1	0.0315417	0.0503244	0.0371555	0.0371555	TRUE	NA	NA
ENSMUSG00000018820	Zfyve27	1211.3	1.028	0.039	0.457	0.647564	1	0.00328193	0.0170147	0.00618303	0.00618303	TRUE	NA	NA
ENSMUSG00000018821	Avpi1	1854.35	1.022	0.032	0.257	0.797088	1	0.0131678	0.0154688	0.0144451	0.0144451	TRUE	NA	NA
ENSMUSG00000018822	Sfrp5	1.99	2.996	1.583	0.769	0.442156	1	5.56467	2.73031	3.70844	3.70844	TRUE	NA	NA
ENSMUSG00000018830	Myh11	104.3	0.788	-0.344	-1.495	0.134785	1	0.0309931	0.064331	0.0407718	0.0407718	TRUE	NA	NA
ENSMUSG00000018841	Rad51d	1066.27	1.098	0.135	1.571	0.116151	1	0.00271631	0.0176211	0.00606342	0.00606342	TRUE	NA	NA
ENSMUSG00000018844	Fndc8	5.4	1.639	0.713	0.718	0.473023	1	0.473794	1.01339	0.661273	0.661273	TRUE	NA	NA
ENSMUSG00000018845	Unc45b	125.26	0.974	-0.039	-0.182	0.855704	1	0.0248824	0.0556663	0.0337947	0.0337947	TRUE	NA	NA
ENSMUSG00000018846	Pank3	7217.05	1.061	0.086	0.766	0.44377	1	0.0113361	0.0133051	0.0119318	0.0119318	TRUE	NA	NA
ENSMUSG00000018848	Rars	2593.38	0.889	-0.169	-1.787	0.0738816	1	0.00615984	0.014639	0.00819455	0.00819455	TRUE	NA	NA
[truncated: 23,815 more rows]

## Sheet: KO-NCD v Control-NCD down
Id	Name	baseMean	FC	log2FoldChange	stat	pvalue	padj	dispGeneEst	dispFit	dispMAP	dispersion	betaConv	maxCooks	outlier
ENSMUSG00000004748	Mtfp1	1178.5	0.208	-2.263	-18.7	4.97669746300894e-78	8.97845989301443e-74	0.0109434830636912	0.0171388161203931	0.0127155593841955	0.0127155593841955	TRUE	NA	NA
ENSMUSG00000028280	Gabrr1	1.2	0	-29.996	-9.374	7.00527654264244e-21	6.31910970529062e-17	16	4.51436307036736	8.70084854302659	8.70084854302659	TRUE	NA	NA
ENSMUSG00000034730	Adgrb1	0.85	0	-27.615	-8.114	4.89580602250942e-16	2.94417454840308e-12	16	6.38443852008991	9.97444479218779	9.97444479218779	TRUE	NA	NA
ENSMUSG00000057179	Olfr747	0.92	0	-19.904	-6.739	1.59058169508432e-11	7.17392109025406e-08	10.0299824082797	5.85783590271425	7.2111618855846	7.2111618855846	TRUE	NA	NA
ENSMUSG00000048108	Tmem72	0.86	0	-17.968	-5.914	3.34278559049093e-09	1.20614389676094e-05	10.1882441526139	6.27738220468744	7.56466322987256	7.56466322987256	TRUE	NA	NA
ENSMUSG00000019933	Mrln	0.9	0	-17.136	-5.194	2.06337806412273e-07	0.000620423394247302	16	6.02609769862206	8.74365119460905	8.74365119460905	TRUE	NA	NA
ENSMUSG00000091679	Vmn2r96	1.09	0	-17.214	-5.102	3.3645790532186e-07	0.000867148152844525	16	4.96068018461364	9.28585521151644	9.28585521151644	TRUE	NA	NA
ENSMUSG00000031293	Rs1	0.51	0	-20.405	-4.815	1.47423547677255e-06	0.0033245852795567	16	10.6589878550756	16	16	TRUE	NA	NA
ENSMUSG00000063661	Krt73	0.72	0	-18.946	-4.673	2.96982174526519e-06	0.00535785541063293	16	7.50121394109986	14.5385973286938	14.5385973286938	TRUE	NA	NA
ENSMUSG00000078906	Gm14444	0.58	0	-19.814	-4.679	2.88125841546119e-06	0.00535785541063293	16	9.37533981551772	16	16	TRUE	NA	NA
ENSMUSG00000032318	Isl2	0.74	0	-15.721	-4.496	6.91065239960735e-06	0.0113340981764833	16	7.3246903904614	9.84187261416014	9.84187261416014	TRUE	NA	NA
ENSMUSG00000070637	Srarp	12.95	0	-18.453	-4.358	1.31382183619187e-05	0.0169304712476696	16	0.429551049308971	4.40729724193542	16	TRUE	NA	NA
ENSMUSG00000024970	AI846148	232.07	0.666	-0.586	-4.286	1.82087502558819e-05	0.0193237684333156	0.00467311223185549	0.0358243540606603	0.0130189283672637	0.0130189283672637	TRUE	NA	NA
ENSMUSG00000055515	Vmn2r81	1	0	-18.243	-4.306	1.66250375109001e-05	0.0193237684333156	16	5.42386571695479	16	16	TRUE	NA	NA
ENSMUSG00000025433	Crisp3	0.63	0	-15.63	-4.185	2.84678057216376e-05	0.0283096084716737	16	8.61219036298263	11.4963806537629	11.4963806537629	TRUE	NA	NA
ENSMUSG00000039540	4921524L21Rik	0.77	0	-17.226	-4.175	2.98144537975612e-05	0.0283096084716737	16	6.98392518074455	14.7068614230484	14.7068614230484	TRUE	NA	NA
ENSMUSG00000021418	Rpp40	555.88	0.64	-0.645	-4.091	4.29124970198823e-05	0.0367382635451658	0.0220614414287494	0.0222707980958606	0.022121489768113	0.022121489768113	TRUE	NA	NA
ENSMUSG00000041730	Prrxl1	0.56	0	-17.443	-4.093	4.26477285186679e-05	0.0367382635451658	16	9.64964136430765	16	16	TRUE	NA	NA
ENSMUSG00000054200	Ffar4	6.35	0.039	-4.667	-3.965	7.34005882610372e-05	0.0490451856599027	1e-08	0.863344591547721	0.332786311990202	0.332786311990202	TRUE	NA	NA
ENSMUSG00000063660	Olfr98	0.35	0	-17.038	-3.968	7.23327350820331e-05	0.0490451856599027	1e-08	15.3145685937337	16	16	TRUE	NA	NA

## Sheet: KO-NCD v Control-NCD up
Id	Name	baseMean	FC	log2FoldChange	stat	pvalue	padj	dispGeneEst	dispFit	dispMAP	dispersion	betaConv	maxCooks	outlier
ENSMUSG00000075302	Erich2	1.03	28646.372	14.806	4.394	1.11439371295876e-05	0.0154652130580684	16	5.2583889612569	9.16161275963167	9.16161275963167	TRUE	NA	NA
ENSMUSG00000059003	Grin2a	1.08	17375.487	14.085	4.464	8.02984118485473e-06	0.012072197067997	16	4.99217562143885	7.75292725417631	7.75292725417631	TRUE	NA	NA
ENSMUSG00000079168	Cd209g	0.37	168031.978	17.358	4.081	4.48002770352889e-05	0.0367382635451658	1e-08	14.7072072380931	16	16	TRUE	NA	NA
ENSMUSG00000005677	Nr1i3	1064.24	1.516	0.6	4.032	5.52359436510033e-05	0.0415213191419896	0.0202229448795167	0.0176307440836381	0.0200945566111746	0.0200945566111746	TRUE	NA	NA
ENSMUSG00000035509	Fbxl21	374.73	1.447	0.533	4.292	1.77127307572798e-05	0.0193237684333156	0.00660994751765764	0.0269666928970372	0.0117767698438502	0.0117767698438502	TRUE	NA	NA
ENSMUSG00000010601	Apol7a	7345.8	1.415	0.501	4.05	5.11400653495774e-05	0.0401138225639881	0.0149993568292981	0.0132919670418127	0.0145550488064191	0.0145550488064191	TRUE	NA	NA
ENSMUSG00000066026	Dhrs3	8246.06	1.27	0.344	4.016	5.9114027324448e-05	0.0426590466784146	0.00511653598001043	0.0132117143863766	0.00694950355083483	0.00694950355083483	TRUE	NA	NA

## Sheet: KO-HFD v KO-NCD complete
Id	Name	baseMean	FC	log2FoldChange	stat	pvalue	padj	dispGeneEst	dispFit	dispMAP	dispersion	betaConv	maxCooks	outlier
ENSMUSG00000000001	Gnai3	9126.01	0.921	-0.118	-1.277	0.201759	0.581367	0.00654851	0.0131486	0.00809849	0.00809849	TRUE	NA	NA
ENSMUSG00000000003	Pbsn	0	NA	NA	NA	NA	1	NA	NA	NA	NA	NA	NA	NA
ENSMUSG00000000028	Cdc45	120.29	1.394	0.479	1.898	0.0576695	0.317395	0.0484073	0.0574455	0.0517224	0.0517224	TRUE	NA	NA
ENSMUSG00000000037	Scml2	2.36	0.594	-0.753	-0.372	0.709958	1	4.57463	2.29904	3.44193	3.44193	TRUE	NA	NA
ENSMUSG00000000049	Apoh	127702	0.971	-0.042	-0.646	0.518331	0.834292	0.00243398	0.0125992	0.00409591	0.00409591	TRUE	NA	NA
ENSMUSG00000000056	Narf	4756.38	1.212	0.277	3.006	0.00265138	0.0485359	0.00602755	0.0136922	0.0079667	0.0079667	TRUE	NA	NA
ENSMUSG00000000058	Cav2	489.34	1.002	0.003	0.019	0.985073	0.996304	0.0244801	0.0235917	0.024215	0.024215	TRUE	NA	NA
ENSMUSG00000000078	Klf6	966.23	1.408	0.493	2.432	0.0150194	0.142938	0.0508044	0.0181454	0.0383609	0.0383609	TRUE	NA	NA
ENSMUSG00000000085	Scmh1	613.53	1.056	0.079	0.761	0.446488	0.792853	0.00477412	0.021358	0.00872109	0.00872109	TRUE	NA	NA
ENSMUSG00000000088	Cox5a	6330.97	0.859	-0.219	-1.866	0.0620512	0.327314	0.0129721	0.0134098	0.0130396	0.0130396	TRUE	NA	NA
ENSMUSG00000000093	Tbx2	190.62	0.802	-0.319	-1.592	0.111295	0.442943	0.0299987	0.0408844	0.0332866	0.0332866	TRUE	NA	NA
ENSMUSG00000000094	Tbx4	2.87	1.464	0.55	0.361	0.718305	1	1.62809	1.89211	1.74734	1.74734	TRUE	NA	NA
ENSMUSG00000000103	Zfy2	0.12	2.583	1.369	0.317	0.751452	1	1e-08	44.467	16	16	TRUE	NA	NA
ENSMUSG00000000120	Ngfr	398	0.98	-0.03	-0.232	0.816652	0.957414	0.00818193	0.0261243	0.0132966	0.0132966	TRUE	NA	NA
ENSMUSG00000000125	Wnt3	0.82	8.126	3.023	0.917	0.359189	1	16	6.61349	9.24782	9.24782	TRUE	NA	NA
ENSMUSG00000000126	Wnt9a	64.32	1.196	0.258	0.889	0.374198	0.748939	0.0527456	0.0965089	0.0666245	0.0666245	TRUE	NA	NA
ENSMUSG00000000127	Fer	674.69	1.069	0.096	0.677	0.498445	0.823386	0.0158152	0.0205602	0.0179072	0.0179072	TRUE	NA	NA
ENSMUSG00000000131	Xpo6	2634.04	1	0	-0.001	0.99895	0.999608	0.00111155	0.0146069	0.0032978	0.0032978	TRUE	NA	NA
ENSMUSG00000000134	Tfe3	1892.76	0.929	-0.107	-1.282	0.199706	0.57855	0.00352055	0.0154098	0.00610521	0.00610521	TRUE	NA	NA
ENSMUSG00000000142	Axin2	583.79	1.15	0.202	0.897	0.369936	0.745396	0.0615575	0.0218065	0.0470615	0.0470615	TRUE	NA	NA
ENSMUSG00000000148	Brat1	764.58	1.107	0.146	1.344	0.178925	0.552913	0.00697624	0.0196193	0.010075	0.010075	TRUE	NA	NA
ENSMUSG00000000149	Gna12	1252.11	1.173	0.23	1.287	0.198067	0.576684	0.0343602	0.0168694	0.0300112	0.0300112	TRUE	NA	NA
ENSMUSG00000000154	Slc22a18	6100.06	1.018	0.026	0.307	0.758752	0.938869	0.0050371	0.0134421	0.00680866	0.00680866	TRUE	NA	NA
ENSMUSG00000000157	Itgb2l	0	NA	NA	NA	NA	1	NA	NA	NA	NA	NA	NA	NA
ENSMUSG00000000159	Igsf5	2184.2	0.999	-0.001	-0.012	0.990227	0.997495	0.00533972	0.0150291	0.00745686	0.00745686	TRUE	NA	NA
ENSMUSG00000000167	Pih1d2	44.68	1.116	0.158	0.448	0.654273	0.905334	0.0813986	0.133415	0.0979799	0.0979799	TRUE	NA	NA
ENSMUSG00000000168	Dlat	5351.29	0.882	-0.181	-1.352	0.176342	0.550085	0.0178385	0.0135659	0.0170069	0.0170069	TRUE	NA	NA
ENSMUSG00000000171	Sdhd	14566.3	0.893	-0.163	-2.119	0.0340563	0.236483	0.00381692	0.0129276	0.00560056	0.00560056	TRUE	NA	NA
ENSMUSG00000000182	Fgf23	0.59	0.977	-0.033	-0.009	0.992951	1	16	9.18624	11.6999	11.6999	TRUE	NA	NA
ENSMUSG00000000183	Fgf6	0.06	1.575	0.656	0.152	0.879568	1	1e-08	87.9886	16	16	TRUE	NA	NA
ENSMUSG00000000184	Ccnd2	563.56	0.96	-0.058	-0.466	0.640874	0.899034	0.00995426	0.0221385	0.0131784	0.0131784	TRUE	NA	NA
ENSMUSG00000000194	Gpr107	1706.64	1.125	0.17	2.235	0.0254336	0.199784	0.00222162	0.0157209	0.0049605	0.0049605	TRUE	NA	NA
ENSMUSG00000000197	Nalcn	1.66	0.351	-1.51	-0.831	0.405771	1	1.60616	3.26679	2.44252	2.44252	TRUE	NA	NA
ENSMUSG00000000202	Btbd17	0	NA	NA	NA	NA	1	NA	NA	NA	NA	NA	NA	NA
ENSMUSG00000000204	Slfn4	25.49	1.439	0.525	1.138	0.255113	0.644565	0.136343	0.224355	0.163903	0.163903	TRUE	NA	NA
ENSMUSG00000000214	Th	0	NA	NA	NA	NA	1	NA	NA	NA	NA	NA	NA	NA
ENSMUSG00000000215	Ins2	0.12	1	0	0	1	1	1e-08	44.8404	16	16	TRUE	NA	NA
ENSMUSG00000000216	Scnn1g	3.77	20.423	4.352	2.189	0.0285877	1	4.63134	1.44541	2.66195	2.66195	TRUE	NA	NA
ENSMUSG00000000223	Drp2	0.69	0.945	-0.082	-0.02	0.984424	1	16	7.86557	15.6563	15.6563	TRUE	NA	NA
ENSMUSG00000000244	Tspan32	32.31	0.81	-0.304	-0.561	0.574692	0.865642	0.284106	0.179676	0.250862	0.250862	TRUE	NA	NA
ENSMUSG00000000247	Lhx2	224.49	1.105	0.144	0.726	0.467758	0.806905	0.0313203	0.0366105	0.0329325	0.0329325	TRUE	NA	NA
ENSMUSG00000000248	Clec2g	21.07	1.262	0.335	0.58	0.561753	0.857517	0.26674	0.268825	0.267589	0.267589	TRUE	NA	NA
ENSMUSG00000000253	Gmpr	63.56	1.072	0.101	0.346	0.729548	0.928756	0.0489595	0.097514	0.0636454	0.0636454	TRUE	NA	NA
ENSMUSG00000000263	Glra1	0.58	5.244	2.391	0.74	0.459009	1	1e-08	9.32831	8.52087	8.52087	TRUE	NA	NA
ENSMUSG00000000266	Mid2	558.12	0.984	-0.023	-0.148	0.88267	0.975256	0.0210597	0.0222319	0.0221534	0.0221534	TRUE	NA	NA
ENSMUSG00000000275	Trim25	7385.39	1.085	0.117	1.209	0.226735	0.612044	0.00805175	0.013288	0.00890145	0.00890145	TRUE	NA	NA
ENSMUSG00000000276	Dgke	140.9	1.381	0.466	2.314	0.0206597	0.174378	0.0228698	0.0508799	0.0314604	0.0314604	TRUE	NA	NA
ENSMUSG00000000278	Scpep1	2714.83	0.737	-0.441	-3.664	0.000248441	0.00890318	0.0126263	0.0145459	0.013569	0.013569	TRUE	NA	NA
ENSMUSG00000000282	Mnt	746.77	1.35	0.433	2.221	0.0263389	0.203617	0.0428385	0.0197878	0.0351385	0.0351385	TRUE	NA	NA
ENSMUSG00000000290	Itgb2	641.4	1.223	0.29	1.737	0.0824235	0.379362	0.0276477	0.0209757	0.0251408	0.0251408	TRUE	NA	NA
ENSMUSG00000000295	Hddc2	55.71	0.613	-0.707	-2.818	0.00482724	0.0717076	0.0154672	0.109487	0.0438071	0.0438071	TRUE	NA	NA
ENSMUSG00000000296	Tpd52l1	529.67	0.949	-0.076	-0.579	0.562602	0.857832	0.0115234	0.0227516	0.0145	0.0145	TRUE	NA	NA
ENSMUSG00000000301	Pemt	17563.2	0.8	-0.321	-3.864	0.000111341	0.00502658	0.00489086	0.0128643	0.00658068	0.00658068	TRUE	NA	NA
ENSMUSG00000000303	Cdh1	1629.24	0.622	-0.684	-1.401	0.161263	0.52809	0.228525	0.0158712	0.133211	0.228525	TRUE	NA	NA
ENSMUSG00000000305	Cdh4	45.14	0.933	-0.101	-0.332	0.739723	0.931843	0.0356188	0.132185	0.0648085	0.0648085	TRUE	NA	NA
ENSMUSG00000000308	Ckmt1	4.31	2.34	1.226	0.895	0.370748	1	1.57227	1.26422	1.43886	1.43886	TRUE	NA	NA
ENSMUSG00000000317	Bcl6b	111.09	1.376	0.46	1.866	0.0620023	0.327314	0.0410246	0.0611652	0.0474033	0.0474033	TRUE	NA	NA
ENSMUSG00000000318	Clec10a	27.09	2.048	1.034	2.656	0.0079158	0.0977869	0.0569406	0.211907	0.103348	0.103348	TRUE	NA	NA
ENSMUSG00000000320	Alox12	34.12	0.923	-0.116	-0.326	0.74447	0.933462	0.0451086	0.170823	0.086223	0.086223	TRUE	NA	NA
ENSMUSG00000000325	Arvcf	785.48	1.116	0.159	1.453	0.146262	0.506135	0.00679537	0.0194314	0.0102046	0.0102046	TRUE	NA	NA
ENSMUSG00000000326	Comt	70096.9	0.932	-0.101	-0.618	0.536354	0.84453	0.0322539	0.0126339	0.025553	0.025553	TRUE	NA	NA
ENSMUSG00000000339	Rtca	858.15	1.03	0.043	0.415	0.678429	0.912581	0.00585631	0.0188492	0.00928158	0.00928158	TRUE	NA	NA
ENSMUSG00000000340	Dbt	8681.33	1.122	0.166	1.721	0.0852181	0.385258	0.00729841	0.0131789	0.00886319	0.00886319	TRUE	NA	NA
ENSMUSG00000000346	Dazap2	9486.93	0.94	-0.089	-1.696	0.0898176	0.395359	0.000843705	0.0131261	0.00252206	0.00252206	TRUE	NA	NA
ENSMUSG00000000355	Mcts1	1969.88	1.081	0.112	1.236	0.216274	0.599791	0.00505537	0.0152981	0.00740755	0.00740755	TRUE	NA	NA
ENSMUSG00000000359	Rem1	23.7	1.776	0.828	1.551	0.120951	0.461749	0.207867	0.240362	0.218872	0.218872	TRUE	NA	NA
ENSMUSG00000000365	Rnf17	7.25	1.308	0.387	0.4	0.688999	1	0.785247	0.757508	0.776173	0.776173	TRUE	NA	NA
ENSMUSG00000000374	Trappc10	2327.35	1.04	0.057	0.812	0.416582	0.775461	0.00174366	0.014877	0.00423372	0.00423372	TRUE	NA	NA
ENSMUSG00000000378	Ccm2	1557.89	1.049	0.069	0.603	0.546707	0.85015	0.00999362	0.016023	0.011763	0.011763	TRUE	NA	NA
ENSMUSG00000000381	Wap	0.47	1	0	0	1	1	16	11.4479	16	16	TRUE	NA	NA
ENSMUSG00000000384	Tbrg4	2553.41	1.035	0.05	0.496	0.620117	0.887275	0.00760533	0.0146716	0.00926325	0.00926325	TRUE	NA	NA
ENSMUSG00000000385	Tmprss2	220.71	0.857	-0.222	-0.842	0.399746	0.766869	0.075621	0.0370221	0.0624157	0.0624157	TRUE	NA	NA
ENSMUSG00000000386	Mx1	93.76	1.274	0.349	1.058	0.290281	0.679404	0.105002	0.0701481	0.0933924	0.0933924	TRUE	NA	NA
ENSMUSG00000000392	Fap	10.21	4.613	2.206	2.716	0.00661756	1	0.366893	0.541629	0.426396	0.426396	TRUE	NA	NA
ENSMUSG00000000394	Gcg	0	NA	NA	NA	NA	1	NA	NA	NA	NA	NA	NA	NA
ENSMUSG00000000399	Ndufa9	7825.29	0.979	-0.031	-0.438	0.661517	0.907322	0.00242727	0.0132469	0.00455452	0.00455452	TRUE	NA	NA
ENSMUSG00000000402	Egfl6	10.7	0.782	-0.355	-0.595	0.551863	1	0.136012	0.517364	0.256368	0.256368	TRUE	NA	NA
ENSMUSG00000000409	Lck	48.97	0.776	-0.366	-1.45	0.147075	0.507975	1e-08	0.122834	0.0369328	0.0369328	TRUE	NA	NA
ENSMUSG00000000411	Tssk3	2.99	2.922	1.547	1.054	0.291818	1	1.43778	1.82152	1.5945	1.5945	TRUE	NA	NA
ENSMUSG00000000416	Cttnbp2	17.03	1.111	0.152	0.222	0.82443	1	0.40642	0.329627	0.380978	0.380978	TRUE	NA	NA
ENSMUSG00000000420	Galnt1	4415.95	1.06	0.084	1.301	0.19326	0.572008	0.00166588	0.0137797	0.00378068	0.00378068	TRUE	NA	NA
ENSMUSG00000000435	Myf5	0.12	2.251	1.171	0.271	0.786496	1	1e-08	44.0006	16	16	TRUE	NA	NA
ENSMUSG00000000439	Mkrn2	847.66	0.991	-0.013	-0.121	0.903465	0.9821	0.00681129	0.0189271	0.0101353	0.0101353	TRUE	NA	NA
ENSMUSG00000000440	Pparg	1041.21	1.171	0.228	0.72	0.471702	0.810513	0.0951656	0.017743	0.0649058	0.0951656	TRUE	NA	NA
ENSMUSG00000000441	Raf1	2907.5	0.998	-0.003	-0.032	0.974697	0.994313	0.00548411	0.0144141	0.00803114	0.00803114	TRUE	NA	NA
ENSMUSG00000000486	2020-09-01	84.15	0.709	-0.497	-2.004	0.0450998	0.27784	0.0326544	0.0767272	0.045981	0.045981	TRUE	NA	NA
ENSMUSG00000000489	Pdgfb	118.99	1.031	0.044	0.197	0.84377	0.964243	0.0310213	0.0579372	0.0388726	0.0388726	TRUE	NA	NA
ENSMUSG00000000530	Acvrl1	208.88	0.944	-0.083	-0.441	0.659168	0.906748	0.0242344	0.0384075	0.0287516	0.0287516	TRUE	NA	NA
ENSMUSG00000000531	Grasp	107.05	1.097	0.134	0.508	0.611451	0.88329	0.0516167	0.0630005	0.0561553	0.0561553	TRUE	NA	NA
ENSMUSG00000000532	Acvr1b	1064.27	0.993	-0.01	-0.084	0.933427	0.985839	0.010769	0.0176306	0.0131633	0.0131633	TRUE	NA	NA
ENSMUSG00000000538	Tom1l2	3191.67	1.069	0.097	0.836	0.403421	0.769154	0.0114427	0.0142487	0.0125585	0.0125585	TRUE	NA	NA
ENSMUSG00000000544	Gpa33	0.49	1.823	0.866	0.224	0.822606	1	1e-08	10.9557	12.9481	12.9481	TRUE	NA	NA
ENSMUSG00000000552	Zfp385a	1403.03	0.741	-0.433	-3.045	0.00232829	0.0443116	0.0207387	0.0164056	0.0187267	0.0187267	TRUE	NA	NA
ENSMUSG00000000555	Itga5	1492.43	0.652	-0.616	-5.452	4.98744e-08	1.0043e-05	0.0109861	0.016175	0.0116257	0.0116257	TRUE	NA	NA
ENSMUSG00000000560	Gabra2	0.48	1	0	0	1	1	16	11.1862	16	16	TRUE	NA	NA
ENSMUSG00000000561	Wdr77	1513.42	1.081	0.113	1.387	0.165462	0.534795	0.00305705	0.0161248	0.00570637	0.00570637	TRUE	NA	NA
ENSMUSG00000000562	Adora3	0	NA	NA	NA	NA	1	NA	NA	NA	NA	NA	NA	NA
ENSMUSG00000000563	Atp5f1	22513.7	0.964	-0.053	-0.81	0.417964	0.775984	0.00226707	0.0127967	0.00404418	0.00404418	TRUE	NA	NA
ENSMUSG00000000567	Sox9	378.54	1.057	0.08	0.461	0.645093	0.901482	0.0267612	0.0268216	0.026773	0.026773	TRUE	NA	NA
ENSMUSG00000000568	Hnrnpd	2665.2	0.843	-0.246	-2.702	0.00689014	0.0907335	0.00550523	0.0145829	0.00758877	0.00758877	TRUE	NA	NA
ENSMUSG00000000579	Dynlt1c	72.97	1.67	0.74	1.361	0.173501	0.545074	0.374596	0.0865545	0.26975	0.26975	TRUE	NA	NA
ENSMUSG00000000581	C1d	4019.88	1.057	0.079	0.733	0.463555	0.803478	0.0101371	0.0139002	0.0110113	0.0110113	TRUE	NA	NA
ENSMUSG00000000594	Gm2a	6866.3	0.537	-0.897	-8.866	7.55096e-19	2.39479e-15	0.00830341	0.0133433	0.00968462	0.00968462	TRUE	NA	NA
ENSMUSG00000000600	Krit1	1369.46	0.959	-0.061	-0.505	0.613441	0.884347	0.0114273	0.0164999	0.0132493	0.0132493	TRUE	NA	NA
ENSMUSG00000000605	Clcn4	5205.1	0.986	-0.02	-0.337	0.735922	0.93074	0.00119311	0.0135943	0.00314878	0.00314878	TRUE	NA	NA
ENSMUSG00000000606	Vmn2r88	0	NA	NA	NA	NA	1	NA	NA	NA	NA	NA	NA	NA
ENSMUSG00000000617	Grm6	0.26	0.896	-0.159	-0.037	0.970665	1	16	20.5903	16	16	TRUE	NA	NA
ENSMUSG00000000627	Sema4f	8.04	0.718	-0.477	-0.501	0.61615	1	0.549749	0.683855	0.60182	0.60182	TRUE	NA	NA
ENSMUSG00000000628	Hk2	153.27	1.498	0.583	2.276	0.022838	0.186557	0.0571346	0.0477878	0.0540888	0.0540888	TRUE	NA	NA
ENSMUSG00000000631	Myo18a	6770.82	1.08	0.111	1.161	0.245617	0.634215	0.00695362	0.0133544	0.00860044	0.00860044	TRUE	NA	NA
ENSMUSG00000000632	Sez6	0.79	0.224	-2.157	-0.914	0.360546	1	1e-08	6.86493	4.13633	4.13633	TRUE	NA	NA
ENSMUSG00000000673	Haao	39918.8	0.801	-0.321	-4.432	9.33963e-06	0.00070596	0.00317594	0.0126922	0.00500202	0.00500202	TRUE	NA	NA
ENSMUSG00000000682	Cd52	374.89	0.951	-0.072	-0.442	0.658756	0.906715	0.0209496	0.0269604	0.02267	0.02267	TRUE	NA	NA
ENSMUSG00000000686	Abhd15	3284.12	1.143	0.193	1.338	0.180764	0.555786	0.0217837	0.0142011	0.0195728	0.0195728	TRUE	NA	NA
ENSMUSG00000000690	Hoxb6	12.08	0.473	-1.08	-1.727	0.0841022	1	0.167912	0.459638	0.257536	0.257536	TRUE	NA	NA
ENSMUSG00000000693	Loxl3	85.28	0.719	-0.475	-1.87	0.0615355	0.326284	0.0390484	0.0758726	0.0503357	0.0503357	TRUE	NA	NA
ENSMUSG00000000701	Tcl1b5	0	NA	NA	NA	NA	1	NA	NA	NA	NA	NA	NA	NA
ENSMUSG00000000706	Btn1a1	0	NA	NA	NA	NA	1	NA	NA	NA	NA	NA	NA	NA
ENSMUSG00000000708	Kat2b	7348.69	0.995	-0.007	-0.087	0.930559	0.985398	0.00524346	0.0132917	0.00696626	0.00696626	TRUE	NA	NA
ENSMUSG00000000711	Rab5b	9353.84	0.966	-0.05	-0.781	0.435011	0.78812	0.0017944	0.0131342	0.00381244	0.00381244	TRUE	NA	NA
ENSMUSG00000000724	Cryba1	0	NA	NA	NA	NA	1	NA	NA	NA	NA	NA	NA	NA
ENSMUSG00000000730	Dnmt3l	1.02	0.582	-0.78	-0.351	0.725284	1	2.04027	5.2983	3.53248	3.53248	TRUE	NA	NA
ENSMUSG00000000731	Aire	0.11	1	0	0	1	1	1e-08	49.8839	16	16	TRUE	NA	NA
ENSMUSG00000000732	Icosl	42.44	0.818	-0.29	-0.775	0.438495	0.790581	0.0941452	0.139783	0.108373	0.108373	TRUE	NA	NA
ENSMUSG00000000738	Spg7	0	NA	NA	NA	NA	1	NA	NA	NA	NA	NA	NA	NA
ENSMUSG00000000739	Sult5a1	0	NA	NA	NA	NA	1	NA	NA	NA	NA	NA	NA	NA
ENSMUSG00000000740	Rpl13	0	NA	NA	NA	NA	1	NA	NA	NA	NA	NA	NA	NA
ENSMUSG00000000743	Chmp1a	0	NA	NA	NA	NA	1	NA	NA	NA	NA	NA	NA	NA
ENSMUSG00000000751	Rpa1	2415.82	1.006	0.009	0.113	0.910391	0.983133	0.00347283	0.0147921	0.00597522	0.00597522	TRUE	NA	NA
ENSMUSG00000000753	Serpinf1	33272.4	0.899	-0.154	-2.098	0.0359102	0.243483	0.00353763	0.0127192	0.00516034	0.00516034	TRUE	NA	NA
ENSMUSG00000000759	Tubgcp3	971.65	0.885	-0.175	-1.863	0.0625067	0.328325	0.00445663	0.0181142	0.00752397	0.00752397	TRUE	NA	NA
ENSMUSG00000000766	Oprm1	0.41	1	0	0	1	1	16	13.1031	16	16	TRUE	NA	NA
ENSMUSG00000000776	Polr3d	611.53	1.176	0.233	2.134	0.0328648	0.230726	0.00599647	0.0213869	0.00978553	0.00978553	TRUE	NA	NA
ENSMUSG00000000782	Tcf7	229.17	0.896	-0.159	-0.953	0.340389	0.721641	0.0164157	0.0361191	0.0219999	0.0219999	TRUE	NA	NA
ENSMUSG00000000787	Ddx3x	16915.2	0.894	-0.161	-1.584	0.113154	0.445662	0.00948496	0.0128761	0.00986721	0.00986721	TRUE	NA	NA
ENSMUSG00000000791	Il12rb1	116.81	0.722	-0.47	-1.481	0.138694	0.493816	0.102535	0.0587852	0.0883547	0.0883547	TRUE	NA	NA
ENSMUSG00000000792	Slc5a5	0.72	12.788	3.677	0.929	0.352873	1	16	7.48779	13.8445	13.8445	TRUE	NA	NA
ENSMUSG00000000794	Kcnn3	3.14	1.713	0.776	0.55	0.582483	1	1.00273	1.73307	1.31492	1.31492	TRUE	NA	NA
ENSMUSG00000000804	Usp32	2835.34	1.031	0.043	0.499	0.617799	0.886579	0.00487102	0.0144613	0.00693763	0.00693763	TRUE	NA	NA
ENSMUSG00000000805	Car4	0.74	5.515	2.463	0.895	0.370775	1	1e-08	7.27509	5.80352	5.80352	TRUE	NA	NA
ENSMUSG00000000811	Txnrd3	578.8	0.729	-0.456	-3.868	0.000109917	0.00498002	0.00820212	0.0218862	0.0116326	0.0116326	TRUE	NA	NA
ENSMUSG00000000817	Fasl	7.7	3.337	1.738	2.224	0.0261661	1	0.0939904	0.714104	0.339147	0.339147	TRUE	NA	NA
ENSMUSG00000000823	Zfp512b	632.05	0.958	-0.062	-0.449	0.653597	0.904838	0.0154452	0.0211001	0.0170037	0.0170037	TRUE	NA	NA
ENSMUSG00000000826	Dnajc5	5478.04	1.035	0.049	0.679	0.497184	0.822491	0.00287789	0.0135426	0.00485443	0.00485443	TRUE	NA	NA
ENSMUSG00000000827	Tpd52l2	2239.76	0.96	-0.059	-0.824	0.409787	0.772432	0.00200334	0.0149678	0.00453621	0.00453621	TRUE	NA	NA
ENSMUSG00000000838	Fmr1	2067.37	0.92	-0.12	-1.266	0.205518	0.585888	0.00577418	0.0151688	0.00818535	0.00818535	TRUE	NA	NA
ENSMUSG00000000861	Bcl11a	7.85	1.082	0.113	0.156	0.876351	1	0.165895	0.700382	0.350584	0.350584	TRUE	NA	NA
ENSMUSG00000000869	Il4	45.41	1.027	0.038	0.12	0.904819	0.982102	0.052025	0.131456	0.0765625	0.0765625	TRUE	NA	NA
ENSMUSG00000000876	Pxmp4	9273.97	1.037	0.052	0.438	0.661514	0.907322	0.0130244	0.0131391	0.0135128	0.0135128	TRUE	NA	NA
ENSMUSG00000000881	Dlg3	1419.41	0.96	-0.059	-0.736	0.461947	0.802751	0.00274681	0.0163611	0.00556965	0.00556965	TRUE	NA	NA
ENSMUSG00000000884	Gnb1l	256.66	0.68	-0.556	-3.268	0.00108374	0.0266984	0.0201293	0.0335959	0.0239856	0.0239856	TRUE	NA	NA
ENSMUSG00000000889	Dbh	0	NA	NA	NA	NA	1	NA	NA	NA	NA	NA	NA	NA
ENSMUSG00000000901	Mmp11	30.45	1.177	0.235	0.548	0.583697	0.870166	0.118872	0.189911	0.140869	0.140869	TRUE	NA	NA
ENSMUSG00000000902	Smarcb1	1178.37	0.908	-0.139	-1.293	0.195985	0.575336	0.00760531	0.0171393	0.0101702	0.0101702	TRUE	NA	NA
ENSMUSG00000000903	Vpreb3	7.33	0.878	-0.188	-0.226	0.821103	1	0.415288	0.749442	0.529493	0.529493	TRUE	NA	NA
ENSMUSG00000000915	Hip1r	2172.4	0.932	-0.101	-0.524	0.600579	0.877659	0.046672	0.0150425	0.0355573	0.0355573	TRUE	NA	NA
ENSMUSG00000000916	Nsun5	559.22	0.939	-0.091	-0.79	0.429294	0.783276	0.0073256	0.0222128	0.0110857	0.0110857	TRUE	NA	NA
ENSMUSG00000000934	Top1mt	1490.46	1.025	0.035	0.401	0.688202	0.916025	0.00368117	0.0161798	0.00658657	0.00658657	TRUE	NA	NA
ENSMUSG00000000938	Hoxa10	0	NA	NA	NA	NA	1	NA	NA	NA	NA	NA	NA	NA
ENSMUSG00000000942	Hoxa4	0	NA	NA	NA	NA	1	NA	NA	NA	NA	NA	NA	NA
ENSMUSG00000000948	Gm38393	118.86	0.929	-0.106	-0.279	0.779989	0.945889	0.170096	0.0579856	0.129911	0.129911	TRUE	NA	NA
ENSMUSG00000000957	Mmp14	3279.02	0.805	-0.313	-2.242	0.0249792	0.197437	0.0186186	0.0142037	0.018437	0.018437	TRUE	NA	NA
ENSMUSG00000000958	Slc7a7	337.4	0.855	-0.226	-1.091	0.275482	0.66517	0.0426282	0.028561	0.0381124	0.0381124	TRUE	NA	NA
ENSMUSG00000000959	Oxa1l	3068.92	0.952	-0.07	-0.86	0.389845	0.759278	0.00384304	0.0143164	0.00613394	0.00613394	TRUE	NA	NA
ENSMUSG00000000976	Heatr6	966.29	1.022	0.032	0.325	0.745139	0.93389	0.00507511	0.0181451	0.00829106	0.00829106	TRUE	NA	NA
ENSMUSG00000000982	Ccl3	14.55	1.382	0.466	0.612	0.540252	1	0.498102	0.383641	0.456285	0.456285	TRUE	NA	NA
ENSMUSG00000000983	Wfdc18	6.55	1.275	0.35	0.502	0.615652	1	1e-08	0.837553	0.32707	0.32707	TRUE	NA	NA
ENSMUSG00000001014	Icam4	26.96	0.725	-0.465	-0.967	0.333548	0.715553	0.175125	0.212825	0.18713	0.18713	TRUE	NA	NA
ENSMUSG00000001016	Ilf2	976.33	0.928	-0.108	-1.041	0.297886	0.686464	0.00671231	0.0180876	0.00933384	0.00933384	TRUE	NA	NA
ENSMUSG00000001017	Chtop	5241.55	0.972	-0.041	-0.677	0.498471	0.823386	0.001399	0.0135871	0.00338304	0.00338304	TRUE	NA	NA
ENSMUSG00000001018	Snapin	1250.42	1.159	0.213	2.307	0.0210455	0.176084	0.00434744	0.0168753	0.00739145	0.00739145	TRUE	NA	NA
ENSMUSG00000001020	S100a4	1.12	5.235	2.388	1.017	0.308966	1	2.63777	4.82144	3.79622	3.79622	TRUE	NA	NA
ENSMUSG00000001021	S100a3	0.23	1	0	0	1	1	16	23.1043	16	16	TRUE	NA	NA
ENSMUSG00000001023	S100a5	0.07	1	0	0	1	1	1e-08	76.5444	16	16	TRUE	NA	NA
ENSMUSG00000001025	S100a6	126.09	1.081	0.113	0.471	0.637633	0.897284	0.0407672	0.0553828	0.0454428	0.0454428	TRUE	NA	NA
ENSMUSG00000001027	Scn4a	0.47	2.611	1.385	0.346	0.729171	1	1e-08	11.5993	13.4123	13.4123	TRUE	NA	NA
ENSMUSG00000001029	Icam2	202.71	0.958	-0.062	-0.3	0.764185	0.940317	0.034203	0.039195	0.0357124	0.0357124	TRUE	NA	NA
ENSMUSG00000001034	Mapk7	139.83	0.989	-0.015	-0.072	0.942207	0.987522	0.0302826	0.0511729	0.0365866	0.0365866	TRUE	NA	NA
ENSMUSG00000001036	Epn2	576.19	0.987	-0.019	-0.183	0.854946	0.96759	0.00477643	0.0219285	0.00892485	0.00892485	TRUE	NA	NA
ENSMUSG00000001039	B9d1	25.02	0.845	-0.243	-0.559	0.576136	0.866389	0.105922	0.228374	0.14242	0.14242	TRUE	NA	NA
ENSMUSG00000001052	Sec24b	1514.02	1.113	0.155	1.824	0.0681567	0.345302	0.00340218	0.0161234	0.00625356	0.00625356	TRUE	NA	NA
ENSMUSG00000001053	N4bp3	326.37	0.888	-0.171	-0.934	0.350177	0.728732	0.0281613	0.0291019	0.0290559	0.0290559	TRUE	NA	NA
ENSMUSG00000001054	Rmnd5b	994.67	0.904	-0.146	-1.225	0.220736	0.606379	0.0106879	0.0179856	0.0127372	0.0127372	TRUE	NA	NA
ENSMUSG00000001056	Nhp2	1683.77	1.04	0.057	0.614	0.539076	0.846376	0.00487007	0.0157638	0.00754794	0.00754794	TRUE	NA	NA
ENSMUSG00000001062	Vps9d1	0	NA	NA	NA	NA	1	NA	NA	NA	NA	NA	NA	NA
ENSMUSG00000001065	Zfp276	0	NA	NA	NA	NA	1	NA	NA	NA	NA	NA	NA	NA
ENSMUSG00000001076	C1ql4	21.3	0.277	-1.853	-3.216	0.00130012	0.0298251	0.266942	0.2661	0.266753	0.266753	TRUE	NA	NA
ENSMUSG00000001082	Mfsd10	161.14	1.008	0.012	0.065	0.948507	0.987911	0.0180879	0.0460661	0.0263057	0.0263057	TRUE	NA	NA
ENSMUSG00000001089	Luzp1	1514.34	0.975	-0.037	-0.394	0.693217	0.917261	0.00511829	0.0161227	0.00782228	0.00782228	TRUE	NA	NA
ENSMUSG00000001095	Slc13a2	79.24	0.19	-2.398	-5.094	3.49845e-07	4.93126e-05	0.262877	0.0807048	0.191988	0.191988	TRUE	NA	NA
ENSMUSG00000001098	Kctd10	462.37	0.947	-0.078	-0.681	0.495581	0.821677	0.00579731	0.0242354	0.0103627	0.0103627	TRUE	NA	NA
ENSMUSG00000001100	Poldip2	7040.84	1.094	0.129	1.614	0.106574	0.433193	0.00417961	0.0133238	0.00602005	0.00602005	TRUE	NA	NA
ENSMUSG00000001103	Sebox	41	0.574	-0.8	-1.919	0.0550306	0.309665	0.137785	0.14425	0.139809	0.139809	TRUE	NA	NA
ENSMUSG00000001105	Ift20	3487.92	0.947	-0.078	-1.213	0.225058	0.611343	0.00150543	0.014105	0.00372355	0.00372355	TRUE	NA	NA
ENSMUSG00000001119	Col6a1	428.28	1.182	0.241	1.72	0.0853733	0.385426	0.012915	0.0251651	0.0162411	0.0162411	TRUE	NA	NA
ENSMUSG00000001120	Pcbp3	66.57	0.877	-0.19	-0.661	0.508293	0.828716	0.0520341	0.0936675	0.0650626	0.0650626	TRUE	NA	NA
ENSMUSG00000001123	Lgals9	38238.5	1.045	0.064	1.072	0.283917	0.673821	0.00176882	0.0126981	0.00340563	0.00340563	TRUE	NA	NA
ENSMUSG00000001127	Araf	3995.28	0.888	-0.171	-2.329	0.0198477	0.170947	0.00273832	0.0139084	0.00495198	0.00495198	TRUE	NA	NA
ENSMUSG00000001128	Cfp	1680.17	1.236	0.306	1.804	0.0712341	0.351625	0.0321205	0.0157707	0.0270885	0.0270885	TRUE	NA	NA
ENSMUSG00000001131	Timp1	0	NA	NA	NA	NA	1	NA	NA	NA	NA	NA	NA	NA
ENSMUSG00000001134	Uxt	1107.37	1.01	0.014	0.132	0.895146	0.979425	0.00836203	0.0174331	0.0106024	0.0106024	TRUE	NA	NA
ENSMUSG00000001138	Cnnm3	1180.52	1.052	0.073	0.705	0.481028	0.81453	0.00674328	0.017131	0.00956467	0.00956467	TRUE	NA	NA
ENSMUSG00000001143	Lman2l	1321.77	0.92	-0.121	-1.472	0.140955	0.496709	0.00290381	0.0166422	0.0057143	0.0057143	TRUE	NA	NA
ENSMUSG00000001150	Mcm3ap	1809.36	1.035	0.049	0.56	0.575624	0.866204	0.00450435	0.0155412	0.00690426	0.00690426	TRUE	NA	NA
ENSMUSG00000001151	Pcnt	857.13	0.993	-0.01	-0.08	0.935847	0.986223	0.0103005	0.0188567	0.0126716	0.0126716	TRUE	NA	NA
ENSMUSG00000001155	Ftcd	30634	0.946	-0.08	-0.963	0.335358	0.716823	0.00464555	0.0127331	0.00652119	0.00652119	TRUE	NA	NA
ENSMUSG00000001156	Mxd1	526.61	1.272	0.348	2.542	0.0110115	0.120116	0.0127937	0.0228108	0.0159937	0.0159937	TRUE	NA	NA
ENSMUSG00000001157	Gmcl1	1114.82	0.925	-0.113	-1.442	0.149392	0.511446	0.0018901	0.0174005	0.00501872	0.00501872	TRUE	NA	NA
ENSMUSG00000001158	Snrnp27	1112.23	0.914	-0.129	-1.071	0.284212	0.673821	0.0112149	0.0174118	0.0131613	0.0131613	TRUE	NA	NA
ENSMUSG00000001166	Oas1c	71.6	0.77	-0.378	-1.364	0.17272	0.544108	0.0466507	0.0879683	0.0592015	0.0592015	TRUE	NA	NA
ENSMUSG00000001168	Oas1h	5.6	0.984	-0.023	-0.025	0.979774	1	0.431273	0.977266	0.604331	0.604331	TRUE	NA	NA
ENSMUSG00000001173	Ocrl	461.31	0.895	-0.16	-0.931	0.352055	0.730244	0.0269742	0.0242622	0.0261547	0.0261547	TRUE	NA	NA
ENSMUSG00000001175	Calm1	18969.8	1.012	0.017	0.241	0.809344	0.95448	0.00244725	0.0128415	0.00455135	0.00455135	TRUE	NA	NA
ENSMUSG00000001211	Agpat3	21027.8	1.219	0.286	3.454	0.000552908	0.0164652	0.00494056	0.0128137	0.00652999	0.00652999	TRUE	NA	NA
ENSMUSG00000001225	Slc26a3	2.72	1.961	0.971	0.598	0.549986	1	2.23835	1.99437	2.13292	2.13292	TRUE	NA	NA
ENSMUSG00000001227	Sema6b	420.61	1.038	0.054	0.242	0.808428	0.95448	0.0570605	0.0253947	0.0462502	0.0462502	TRUE	NA	NA
ENSMUSG00000001228	Uhrf1	49.45	1.59	0.669	1.586	0.112793	0.445207	0.157796	0.121754	0.145418	0.145418	TRUE	NA	NA
ENSMUSG00000001229	Dpp9	5263.85	1.052	0.074	0.77	0.441291	0.790709	0.00649138	0.0135827	0.00863562	0.00863562	TRUE	NA	NA
ENSMUSG00000001240	Ramp2	375.63	1.039	0.055	0.318	0.750275	0.936341	0.0247614	0.0269323	0.0257425	0.0257425	TRUE	NA	NA
ENSMUSG00000001247	Lsr	12818.8	0.73	-0.453	-4.419	9.90176e-06	0.000738904	0.00917941	0.0129781	0.0100376	0.0100376	TRUE	NA	NA
ENSMUSG00000001248	Gramd1a	739.51	0.878	-0.188	-1.72	0.0854519	0.385472	0.00710081	0.0198587	0.0101942	0.0101942	TRUE	NA	NA
ENSMUSG00000001249	Hpn	27685.8	0.936	-0.096	-0.907	0.364415	0.740623	0.00931553	0.0127519	0.0107082	0.0107082	TRUE	NA	NA
ENSMUSG00000001260	Gabrg1	1.61	2.59	1.373	0.765	0.44414	1	1.78392	3.37511	2.56292	2.56292	TRUE	NA	NA
ENSMUSG00000001270	Ckb	470.16	1.042	0.059	0.359	0.719504	0.924878	0.0226878	0.024042	0.0234424	0.0234424	TRUE	NA	NA
ENSMUSG00000001280	Sp1	3409.66	1.12	0.164	1.476	0.139824	0.495692	0.00984695	0.0141406	0.0115047	0.0115047	TRUE	NA	NA
ENSMUSG00000001281	Itgb7	86.48	0.762	-0.392	-1.492	0.135744	0.488502	0.0452233	0.0749971	0.0542424	0.0542424	TRUE	NA	NA
ENSMUSG00000001285	Myg1	898.96	0.892	-0.165	-1.507	0.131873	0.482395	0.00743251	0.0185636	0.0104438	0.0104438	TRUE	NA	NA
ENSMUSG00000001288	Rarg	350.82	0.859	-0.219	-1.263	0.206748	0.587862	0.0252504	0.0279489	0.0260516	0.0260516	TRUE	NA	NA
ENSMUSG00000001289	Pfdn5	3482.76	0.894	-0.161	-1.895	0.0581434	0.318683	0.00450618	0.0141073	0.00662819	0.00662819	TRUE	NA	NA
ENSMUSG00000001300	Efnb2	204.53	0.894	-0.162	-0.728	0.466741	0.805907	0.0434493	0.0389585	0.0420428	0.0420428	TRUE	NA	NA
ENSMUSG00000001305	Rrp15	676.09	0.929	-0.107	-1.019	0.308092	0.695023	0.00536243	0.0205437	0.00897761	0.00897761	TRUE	NA	NA
ENSMUSG00000001313	Rnd2	915.56	0.538	-0.894	-5.095	3.48459e-07	4.93126e-05	0.0330086	0.0184547	0.0283347	0.0283347	TRUE	NA	NA
ENSMUSG00000001323	Srr	3467.61	0.946	-0.08	-0.832	0.405146	0.770222	0.00701369	0.0141141	0.00863496	0.00863496	TRUE	NA	NA
ENSMUSG00000001333	Sync	9.82	0.957	-0.063	-0.071	0.943657	1	0.741821	0.56267	0.671524	0.671524	TRUE	NA	NA
ENSMUSG00000001334	Fndc5	16.18	0.975	-0.037	-0.075	0.939982	1	0.0549404	0.346321	0.152636	0.152636	TRUE	NA	NA
ENSMUSG00000001348	Acp5	8636.3	0.954	-0.068	-0.717	0.473171	0.811476	0.00612295	0.0131821	0.00860574	0.00860574	TRUE	NA	NA
ENSMUSG00000001349	Cnn1	9.17	1.54	0.623	0.854	0.393381	1	0.275976	0.60153	0.380802	0.380802	TRUE	NA	NA
ENSMUSG00000001366	Fbxo9	5753.94	1.082	0.113	1.759	0.0785336	0.369371	0.00183886	0.0134953	0.00380627	0.00380627	TRUE	NA	NA
ENSMUSG00000001376	Vps50	900.8	1.192	0.254	3.066	0.00216898	0.0423319	0.00200973	0.0185513	0.00545225	0.00545225	TRUE	NA	NA
ENSMUSG00000001380	Hars	2554.14	0.986	-0.02	-0.275	0.783476	0.947672	0.00230018	0.014671	0.00481305	0.00481305	TRUE	NA	NA
ENSMUSG00000001383	Zmat2	2886.18	0.927	-0.109	-1.046	0.295491	0.683676	0.00860332	0.0144278	0.0100208	0.0100208	TRUE	NA	NA
ENSMUSG00000001403	Ube2c	80.14	1.429	0.515	1.497	0.134464	0.486438	0.11163	0.0799403	0.100844	0.100844	TRUE	NA	NA
ENSMUSG00000001415	Smg5	3019.9	1.024	0.034	0.361	0.718021	0.92395	0.00645835	0.0143449	0.00822983	0.00822983	TRUE	NA	NA
ENSMUSG00000001416	Cct3	6830.2	1.016	0.022	0.291	0.771223	0.942689	0.00307112	0.0133475	0.00558242	0.00558242	TRUE	NA	NA
ENSMUSG00000001418	Glmp	3260.96	1.012	0.017	0.255	0.799007	0.95248	0.00186987	0.0142128	0.00422005	0.00422005	TRUE	NA	NA
ENSMUSG00000001419	Mef2d	1926.92	0.834	-0.262	-2.744	0.00606925	0.0837808	0.00609724	0.0153592	0.00824017	0.00824017	TRUE	NA	NA
ENSMUSG00000001420	Tmem79	285.98	1.005	0.008	0.045	0.96434	0.991357	0.0212232	0.0314386	0.0242023	0.0242023	TRUE	NA	NA
ENSMUSG00000001424	Snd1	7873.38	0.916	-0.126	-1.29	0.197031	0.575982	0.00803278	0.0132427	0.00910473	0.00910473	TRUE	NA	NA
ENSMUSG00000001435	Col18a1	41356.9	0.895	-0.159	-2.153	0.0313183	0.224466	0.00355583	0.0126874	0.00523602	0.00523602	TRUE	NA	NA
ENSMUSG00000001436	Slc19a1	464.99	1.202	0.265	1.257	0.208581	0.589717	0.0509039	0.0241695	0.0404919	0.0404919	TRUE	NA	NA
ENSMUSG00000001440	Kpnb1	10761.4	0.969	-0.045	-0.594	0.552527	0.852797	0.00352919	0.0130587	0.00551863	0.00551863	TRUE	NA	NA
ENSMUSG00000001441	Npepps	2520.26	1.069	0.096	1.075	0.282555	0.672421	0.00505059	0.0146994	0.0072089	0.0072089	TRUE	NA	NA
ENSMUSG00000001444	Tbx21	12.32	0.994	-0.008	-0.017	0.986744	1	1e-08	0.450894	0.160263	0.160263	TRUE	NA	NA
ENSMUSG00000001445	Mrpl10	3576.05	1.042	0.06	0.759	0.448124	0.793853	0.00343056	0.0140669	0.00563564	0.00563564	TRUE	NA	NA
ENSMUSG00000001467	Cyp51	14693.3	0.5	-1.001	-3.294	0.000986854	0.0249957	0.0887058	0.0129244	0.054728	0.0887058	TRUE	NA	NA
ENSMUSG00000001472	Tcf25	0	NA	NA	NA	NA	1	NA	NA	NA	NA	NA	NA	NA
ENSMUSG00000001473	Tubb6	686.51	1.168	0.224	1.92	0.0548677	0.309423	0.00833566	0.0204225	0.0114908	0.0114908	TRUE	NA	NA
ENSMUSG00000001482	Def8	0	NA	NA	NA	NA	1	NA	NA	NA	NA	NA	NA	NA
ENSMUSG00000001493	Meox1	21.84	0.809	-0.306	-0.543	0.587403	0.871178	0.253381	0.259805	0.255593	0.255593	TRUE	NA	NA
ENSMUSG00000001494	Sost	0.49	0.34	-1.554	-0.392	0.69487	1	1e-08	11.0679	13.1312	13.1312	TRUE	NA	NA
ENSMUSG00000001496	Nkx2-1	0	NA	NA	NA	NA	1	NA	NA	NA	NA	NA	NA	NA
ENSMUSG00000001497	Pax9	23.71	0.817	-0.291	-0.714	0.475319	0.812473	0.0663008	0.240289	0.123931	0.123931	TRUE	NA	NA
ENSMUSG00000001504	Irx2	0	NA	NA	NA	NA	1	NA	NA	NA	NA	NA	NA	NA
ENSMUSG00000001506	Col1a1	419.69	1.384	0.469	1.133	0.257095	0.647124	0.161106	0.0254229	0.106622	0.161106	TRUE	NA	NA
ENSMUSG00000001507	Itga3	537.26	0.851	-0.232	-1.613	0.10669	0.433215	0.0154486	0.0226075	0.0180459	0.0180459	TRUE	NA	NA
ENSMUSG00000001508	Sgca	0.64	2.123	1.086	0.299	0.765251	1	16	8.4276	11.4211	11.4211	TRUE	NA	NA
ENSMUSG00000001510	Dlx3	0.44	1.268	0.343	0.079	0.936687	1	16	12.4235	16	16	TRUE	NA	NA
ENSMUSG00000001517	Foxm1	32.77	1.06	0.084	0.224	0.8229	0.958093	0.0568825	0.177331	0.0962784	0.0962784	TRUE	NA	NA
ENSMUSG00000001518	Itfg2	74.99	0.998	-0.003	-0.012	0.990522	0.997599	0.0307726	0.0845627	0.047302	0.047302	TRUE	NA	NA
ENSMUSG00000001520	Nrip2	10.25	1.558	0.639	0.976	0.32889	1	0.191821	0.539586	0.296199	0.296199	TRUE	NA	NA
ENSMUSG00000001521	Tulp3	82.48	1.135	0.182	0.76	0.447223	0.793381	0.0273913	0.0780252	0.0424403	0.0424403	TRUE	NA	NA
ENSMUSG00000001524	Gtf2h4	846.83	0.875	-0.192	-2.054	0.0399275	0.259286	0.00387357	0.0189334	0.00724955	0.00724955	TRUE	NA	NA
ENSMUSG00000001525	Tubb5	4416.35	0.829	-0.27	-3.265	0.00109353	0.0268328	0.00426169	0.0137796	0.00636163	0.00636163	TRUE	NA	NA
ENSMUSG00000001542	Ell2	7314.94	1.029	0.042	0.345	0.730331	0.92902	0.0140447	0.0132951	0.0138129	0.0138129	TRUE	NA	NA
ENSMUSG00000001552	Jup	2789.06	1.011	0.016	0.142	0.886785	0.976966	0.0111105	0.0144929	0.0120735	0.0120735	TRUE	NA	NA
ENSMUSG00000001555	Fkbp10	23.13	1.509	0.594	1.382	0.16702	0.53709	0.0644006	0.245971	0.121906	0.121906	TRUE	NA	NA
ENSMUSG00000001558	Klhl10	3.54	1.624	0.699	0.475	0.634511	1	1.95637	1.53935	1.78751	1.78751	TRUE	NA	NA
ENSMUSG00000001566	Mnx1	0	NA	NA	NA	NA	1	NA	NA	NA	NA	NA	NA	NA
ENSMUSG00000001569	Nom1	1849.45	1.02	0.029	0.417	0.67698	0.912292	0.00147345	0.0154766	0.00396213	0.00396213	TRUE	NA	NA
ENSMUSG00000001576	Ergic1	6280.1	0.921	-0.119	-1.24	0.214821	0.598339	0.00688454	0.0134167	0.00871189	0.00871189	TRUE	NA	NA
ENSMUSG00000001583	Tnk1	0.63	3.708	1.891	0.6	0.548222	1	1e-08	8.59823	7.84603	7.84603	TRUE	NA	NA
ENSMUSG00000001588	Acap1	113.69	0.791	-0.339	-1.581	0.113843	0.446986	0.0242967	0.0600533	0.0348352	0.0348352	TRUE	NA	NA
ENSMUSG00000001604	Tcea3	4783.72	0.901	-0.15	-1.682	0.0924978	0.402824	0.00575725	0.0136857	0.00741254	0.00741254	TRUE	NA	NA
ENSMUSG00000001622	Csn3	0.34	1	0	0	1	1	16	15.732	16	16	TRUE	NA	NA
ENSMUSG00000001627	Ifrd1	1253.32	0.9	-0.152	-1.144	0.252769	0.642397	0.0159709	0.0168653	0.0160168	0.0160168	TRUE	NA	NA
ENSMUSG00000001630	Stk38l	2095.46	0.779	-0.36	-2.787	0.00532523	0.0763871	0.0153187	0.0151338	0.0155666	0.0155666	TRUE	NA	NA
ENSMUSG00000001632	Brpf1	1038.63	1.083	0.115	0.944	0.344971	0.725033	0.0117433	0.0177558	0.0133361	0.0133361	TRUE	NA	NA
ENSMUSG00000001642	Akr1b3	501.29	1.217	0.283	2.322	0.0202557	0.172458	0.00853571	0.0233287	0.0123597	0.0123597	TRUE	NA	NA
ENSMUSG00000001655	Hoxc13	0	NA	NA	NA	NA	1	NA	NA	NA	NA	NA	NA	NA
ENSMUSG00000001656	Hoxc11	0	NA	NA	NA	NA	1	NA	NA	NA	NA	NA	NA	NA
ENSMUSG00000001657	Hoxc8	0	NA	NA	NA	NA	1	NA	NA	NA	NA	NA	NA	NA
ENSMUSG00000001661	Hoxc6	0	NA	NA	NA	NA	1	NA	NA	NA	NA	NA	NA	NA
ENSMUSG00000001663	Gstt1	15727.1	0.954	-0.068	-0.458	0.646759	0.902338	0.0239103	0.0129002	0.0209611	0.0209611	TRUE	NA	NA
ENSMUSG00000001665	Gstt3	6.34	0.965	-0.051	-0.073	0.941972	1	1e-08	0.864815	0.288247	0.288247	TRUE	NA	NA
ENSMUSG00000001666	Ddt	1374.44	0.997	-0.004	-0.025	0.980001	0.995424	0.0229288	0.0164856	0.0222862	0.0222862	TRUE	NA	NA
ENSMUSG00000001670	Tat	101569	0.344	-1.538	-3.745	0.000180529	0.00716527	0.162097	0.01261	0.10166	0.162097	TRUE	NA	NA
ENSMUSG00000001672	Marveld3	83.57	0.817	-0.291	-0.816	0.414666	0.775431	0.12683	0.0771707	0.109814	0.109814	TRUE	NA	NA
ENSMUSG00000001674	Ddx18	1248.02	0.971	-0.043	-0.518	0.604589	0.879654	0.00294851	0.0168836	0.00583146	0.00583146	TRUE	NA	NA
ENSMUSG00000001687	Ubl3	4751.73	0.951	-0.073	-0.766	0.443729	0.791723	0.00688104	0.0136933	0.00842882	0.00842882	TRUE	NA	NA
ENSMUSG00000001700	Gramd3	2807.38	0.924	-0.114	-0.899	0.368821	0.74528	0.0138059	0.0144803	0.0152234	0.0152234	TRUE	NA	NA
ENSMUSG00000001707	Eef1e1	761.72	1.014	0.021	0.189	0.849812	0.966176	0.007092	0.0196458	0.0101544	0.0101544	TRUE	NA	NA
ENSMUSG00000001729	Akt1	3744.05	0.939	-0.091	-0.972	0.331285	0.712924	0.0065858	0.0139991	0.00816227	0.00816227	TRUE	NA	NA
ENSMUSG00000001739	Cldn15	63.3	1.287	0.364	1.125	0.260674	0.651095	0.0779545	0.0978558	0.084396	0.084396	TRUE	NA	NA
ENSMUSG00000001741	Il16	11.79	0.97	-0.043	-0.069	0.944737	1	0.205648	0.47048	0.289638	0.289638	TRUE	NA	NA
ENSMUSG00000001750	Tcirg1	1742.62	0.793	-0.335	-3.049	0.00229623	0.044003	0.00953728	0.0156556	0.0110179	0.0110179	TRUE	NA	NA
ENSMUSG00000001751	Naglu	1670.72	0.762	-0.393	-3.025	0.00248866	0.0464965	0.0148086	0.0157889	0.0156101	0.0156101	TRUE	NA	NA
ENSMUSG00000001755	Ppat	11977.4	1.166	0.222	2.155	0.0311534	0.224013	0.00945872	0.0130077	0.0101195	0.0101195	TRUE	NA	NA
ENSMUSG00000001761	Smo	728.46	0.948	-0.077	-0.35	0.726638	0.927871	0.0584205	0.0199695	0.0448541	0.0448541	TRUE	NA	NA
ENSMUSG00000001763	Tspan33	1282.51	0.978	-0.031	-0.194	0.846372	0.964698	0.0262707	0.0167672	0.0246414	0.0246414	TRUE	NA	NA
ENSMUSG00000001767	Crnkl1	1361.22	1.006	0.008	0.08	0.93633	0.986323	0.00689188	0.0165238	0.00968094	0.00968094	TRUE	NA	NA
ENSMUSG00000001768	Rin2	1025.58	0.984	-0.023	-0.179	0.857889	0.968092	0.0141844	0.017822	0.0151728	0.0151728	TRUE	NA	NA
ENSMUSG00000001773	Folh1	1.19	9.487	3.246	1.139	0.254838	1	11.9891	4.54906	6.84167	6.84167	TRUE	NA	NA
ENSMUSG00000001774	Chordc1	4597.5	1.08	0.112	0.986	0.323931	0.707052	0.0113547	0.0137314	0.0120523	0.0120523	TRUE	NA	NA
ENSMUSG00000001783	Rtcb	2065.21	0.946	-0.081	-1.064	0.287427	0.676996	0.00242593	0.0151715	0.00503044	0.00503044	TRUE	NA	NA
ENSMUSG00000001785	Pwp1	1244.41	1.017	0.024	0.324	0.745575	0.933921	0.00170785	0.0168961	0.00465197	0.00465197	TRUE	NA	NA
ENSMUSG00000001786	Fbxo7	1415.96	0.869	-0.203	-2.569	0.0101949	0.114216	0.00233735	0.0163704	0.00533675	0.00533675	TRUE	NA	NA
ENSMUSG00000001794	Capns1	8259.84	1.028	0.039	0.372	0.709905	0.921846	0.00924499	0.0132106	0.0105604	0.0105604	TRUE	NA	NA
ENSMUSG00000001802	Lrp3	1758.75	1.037	0.052	0.415	0.677917	0.912581	0.0139763	0.0156271	0.0144256	0.0144256	TRUE	NA	NA
ENSMUSG00000001804	Dsg4	0.51	0.702	-0.51	-0.191	0.848761	1	1e-08	10.6703	5.13617	5.13617	TRUE	NA	NA
ENSMUSG00000001815	Evx2	0	NA	NA	NA	NA	1	NA	NA	NA	NA	NA	NA	NA
ENSMUSG00000001819	Hoxd13	0	NA	NA	NA	NA	1	NA	NA	NA	NA	NA	NA	NA
ENSMUSG00000001823	Hoxd12	0	NA	NA	NA	NA	1	NA	NA	NA	NA	NA	NA	NA
ENSMUSG00000001827	Folr1	3.27	0.512	-0.965	-0.836	0.402986	1	0.399469	1.66465	0.875664	0.875664	TRUE	NA	NA
ENSMUSG00000001829	Clpb	3573.79	1.163	0.218	2.28	0.0226275	0.185555	0.00682478	0.0140678	0.0084765	0.0084765	TRUE	NA	NA
ENSMUSG00000001833	2020-09-07	4594.18	0.98	-0.029	-0.275	0.78312	0.947556	0.00922693	0.0137322	0.0103097	0.0103097	TRUE	NA	NA
ENSMUSG00000001844	Zdhhc4	991.77	0.927	-0.11	-0.938	0.348472	0.727418	0.00982736	0.0180015	0.0122467	0.0122467	TRUE	NA	NA
ENSMUSG00000001847	Rac1	8630.79	0.98	-0.03	-0.442	0.658822	0.906715	0.00238483	0.0131825	0.00425077	0.00425077	TRUE	NA	NA
ENSMUSG00000001855	Nup214	951.82	1.032	0.046	0.382	0.702299	0.91967	0.0109934	0.01823	0.0128806	0.0128806	TRUE	NA	NA
ENSMUSG00000001864	Aif1l	5.27	0.669	-0.58	-0.665	0.505995	1	0.294558	1.0381	0.539659	0.539659	TRUE	NA	NA
ENSMUSG00000001865	Cpa3	2.67	0.402	-1.313	-1.053	0.292267	1	1e-08	2.03765	1.12987	1.12987	TRUE	NA	NA
ENSMUSG00000001870	Ltbp1	167.81	1.176	0.234	0.992	0.321194	0.704641	0.0488821	0.0447344	0.0475229	0.0475229	TRUE	NA	NA
ENSMUSG00000001891	Ugp2	34439.1	1.096	0.132	0.89	0.373371	0.748676	0.0260838	0.0127137	0.0209812	0.0209812	TRUE	NA	NA
ENSMUSG00000001901	Kcnh6	281.81	1.084	0.116	0.381	0.703381	0.919701	0.116346	0.0317177	0.0850745	0.0850745	TRUE	NA	NA
ENSMUSG00000001909	Trmt1	1706.59	0.98	-0.03	-0.353	0.723809	0.926968	0.00353127	0.015721	0.00618515	0.00618515	TRUE	NA	NA
ENSMUSG00000001910	Nacc1	2633.27	0.986	-0.02	-0.199	0.842035	0.963306	0.00673293	0.0146075	0.00911761	0.00911761	TRUE	NA	NA
ENSMUSG00000001911	Nfix	7257.83	0.892	-0.165	-1.529	0.126233	0.471954	0.0104806	0.0133009	0.0111029	0.0111029	TRUE	NA	NA
ENSMUSG00000001918	Slc1a5	90.51	0.914	-0.13	-0.521	0.602296	0.878186	0.03889	0.0722193	0.0488019	0.0488019	TRUE	NA	NA
ENSMUSG00000001924	Uba1	13763	0.99	-0.015	-0.225	0.822015	0.957759	0.00240526	0.0129492	0.00419736	0.00419736	TRUE	NA	NA
ENSMUSG00000001930	Vwf	452.74	1.123	0.168	0.81	0.417772	0.775984	0.045083	0.0244838	0.0388521	0.0388521	TRUE	NA	NA
ENSMUSG00000001942	Siae	3193.15	1.063	0.088	0.966	0.334104	0.715952	0.00566658	0.0142479	0.00768944	0.00768944	TRUE	NA	NA
ENSMUSG00000001943	Vsig2	15.36	1.083	0.115	0.202	0.839935	1	0.170034	0.364069	0.232636	0.232636	TRUE	NA	NA
ENSMUSG00000001946	Esam	611.83	1.026	0.037	0.234	0.814681	0.95686	0.0233731	0.0213825	0.0226505	0.0226505	TRUE	NA	NA
ENSMUSG00000001948	Spa17	0	NA	NA	NA	NA	1	NA	NA	NA	NA	NA	NA	NA
ENSMUSG00000001962	Fam50a	1265.85	0.914	-0.13	-1.352	0.176352	0.550085	0.00524673	0.0168226	0.00811605	0.00811605	TRUE	NA	NA
ENSMUSG00000001964	Emd	1159.86	0.946	-0.08	-0.858	0.39106	0.760226	0.00460305	0.0172124	0.00740201	0.00740201	TRUE	NA	NA
ENSMUSG00000001983	Taco1	2214.91	1.015	0.022	0.264	0.791782	0.95101	0.00406117	0.0149948	0.00632206	0.00632206	TRUE	NA	NA
ENSMUSG00000001985	Grik3	23.66	0.781	-0.357	-0.753	0.451616	0.796123	0.12673	0.240771	0.163816	0.163816	TRUE	NA	NA
ENSMUSG00000001986	Gria3	107	1.063	0.088	0.272	0.785747	0.948881	0.100974	0.0630231	0.0885209	0.0885209	TRUE	NA	NA
ENSMUSG00000001988	Npas1	35.68	0.942	-0.086	-0.242	0.808906	0.95448	0.0622781	0.163908	0.0938384	0.0938384	TRUE	NA	NA
ENSMUSG00000001995	Sipa1l2	381.41	0.735	-0.444	-1.65	0.0988667	0.417884	0.0858538	0.0267144	0.0667138	0.0667138	TRUE	NA	NA
ENSMUSG00000001998	Ap4e1	470.33	1.058	0.081	0.66	0.509181	0.829283	0.00848576	0.0240378	0.0125179	0.0125179	TRUE	NA	NA
ENSMUSG00000001999	Blvra	973.86	1.048	0.068	0.81	0.418141	0.776084	0.00240054	0.0181016	0.00570303	0.00570303	TRUE	NA	NA
ENSMUSG00000002006	Pdzd4	22.05	0.983	-0.025	-0.048	0.96172	0.990182	0.19044	0.257422	0.21192	0.21192	TRUE	NA	NA
ENSMUSG00000002007	Srpk3	9.55	0.644	-0.636	-1.042	0.297601	1	1e-08	0.578209	0.223897	0.223897	TRUE	NA	NA
ENSMUSG00000002010	Idh3g	4013.38	1.164	0.219	3.115	0.00184217	0.038261	0.00227451	0.0139023	0.00447652	0.00447652	TRUE	NA	NA
ENSMUSG00000002012	Pnck	2.87	0.378	-1.405	-0.877	0.380659	1	1.66178	1.89502	1.76771	1.76771	TRUE	NA	NA
ENSMUSG00000002014	Ssr4	6783.02	0.779	-0.359	-3.75	0.000177042	0.00707156	0.00728142	0.013353	0.0086844	0.0086844	TRUE	NA	NA
ENSMUSG00000002015	Bcap31	8838.88	1.002	0.004	0.064	0.948635	0.987964	0.00115578	0.0131678	0.00284965	0.00284965	TRUE	NA	NA
ENSMUSG00000002017	Fam98a	2279.38	0.982	-0.026	-0.305	0.760044	0.939026	0.00418002	0.0149259	0.00668392	0.00668392	TRUE	NA	NA
ENSMUSG00000002020	Ltbp2	55.08	1.016	0.023	0.066	0.947312	0.987658	0.0942835	0.110599	0.0995329	0.0995329	TRUE	NA	NA
ENSMUSG00000002028	Kmt2a	1771.87	0.893	-0.163	-0.98	0.327169	0.710817	0.030957	0.0156044	0.0260186	0.0260186	TRUE	NA	NA
ENSMUSG00000002031	Ift46	1417.17	0.924	-0.114	-1.211	0.225949	0.611435	0.00486467	0.0163671	0.00774321	0.00774321	TRUE	NA	NA
ENSMUSG00000002032	Tmem25	1671.8	0.787	-0.346	-2.803	0.00506484	0.0737255	0.0132969	0.0157868	0.0140384	0.0140384	TRUE	NA	NA
ENSMUSG00000002033	Cd3g	28.81	0.815	-0.295	-0.804	0.421574	0.777225	0.0483832	0.199993	0.0937542	0.0937542	TRUE	NA	NA
ENSMUSG00000002043	Trappc6a	778.9	0.93	-0.105	-0.86	0.389732	0.759278	0.0100413	0.0194895	0.0130074	0.0130074	TRUE	NA	NA
ENSMUSG00000002052	Supt6	3891.74	1.027	0.039	0.4	0.688999	0.916306	0.0070579	0.0139444	0.00890013	0.00890013	TRUE	NA	NA
ENSMUSG00000002055	Spag5	38.49	1.869	0.902	2.673	0.0075219	0.0946923	0.0469059	0.152865	0.080454	0.080454	TRUE	NA	NA
ENSMUSG00000002057	Foxn1	0.86	1.058	0.082	0.032	0.974409	1	1e-08	6.30118	4.99813	4.99813	TRUE	NA	NA
ENSMUSG00000002058	Unc119	709.12	1.417	0.503	2.25	0.0244639	0.194577	0.0607144	0.0201717	0.0462484	0.0462484	TRUE	NA	NA
ENSMUSG00000002059	Rab34	382.9	0.851	-0.233	-1.241	0.214742	0.598336	0.0326757	0.0266592	0.0308272	0.0308272	TRUE	NA	NA
ENSMUSG00000002064	Sdf2	2623.1	0.954	-0.067	-1.024	0.305667	0.692673	0.00138341	0.0146154	0.00377222	0.00377222	TRUE	NA	NA
ENSMUSG00000002068	Ccne1	52.81	1.507	0.591	1.63	0.103178	0.426103	0.0957295	0.114809	0.102112	0.102112	TRUE	NA	NA
ENSMUSG00000002076	Hsf2bp	41.4	0.448	-1.159	-2.606	0.00916719	0.108074	0.158316	0.142987	0.15305	0.15305	TRUE	NA	NA
ENSMUSG00000002083	Bbc3	901.02	0.878	-0.187	-0.977	0.328755	0.711622	0.0397779	0.0185499	0.0341014	0.0341014	TRUE	NA	NA
ENSMUSG00000002100	Mybpc3	2.45	2.396	1.261	0.956	0.339213	1	0.711566	2.21488	1.28135	1.28135	TRUE	NA	NA
ENSMUSG00000002102	Psmc3	7715.32	0.984	-0.023	-0.353	0.723773	0.926968	0.00171251	0.0132568	0.00385023	0.00385023	TRUE	NA	NA
ENSMUSG00000002103	Acp2	2855.78	1.008	0.012	0.118	0.906224	0.982102	0.00723576	0.0144477	0.00953801	0.00953801	TRUE	NA	NA
ENSMUSG00000002104	Rapsn	2.7	0.377	-1.409	-1.041	0.297788	1	1e-08	2.01373	1.06146	1.06146	TRUE	NA	NA
ENSMUSG00000002105	Slc39a13	112.82	0.865	-0.209	-0.829	0.407264	0.771357	0.0486572	0.0604197	0.0523102	0.0523102	TRUE	NA	NA
ENSMUSG00000002107	Celf2	1434.92	1.529	0.613	5.534	3.12873e-08	6.61517e-06	0.00960607	0.01632	0.0110546	0.0110546	TRUE	NA	NA
ENSMUSG00000002108	Nr1h3	8652.89	1.011	0.016	0.219	0.826716	0.959452	0.00290896	0.0131809	0.00473407	0.00473407	TRUE	NA	NA
ENSMUSG00000002109	Ddb2	163.63	1	0.001	0.005	0.995922	0.998598	1e-08	0.0455577	0.0130534	0.0130534	TRUE	NA	NA
ENSMUSG00000002111	Spi1	549.76	1.123	0.168	0.877	0.380493	0.753265	0.0384947	0.0223789	0.033311	0.033311	TRUE	NA	NA
ENSMUSG00000002129	Sf3a1	1664	0.909	-0.137	-1.204	0.228423	0.613452	0.0102776	0.015802	0.0118973	0.0118973	TRUE	NA	NA
ENSMUSG00000002147	Stat6	4372.82	0.942	-0.086	-1.095	0.273541	0.663853	0.00358988	0.0137917	0.00568894	0.00568894	TRUE	NA	NA
ENSMUSG00000002190	Clgn	1.57	6.786	2.763	1.349	0.177256	1	1.462	3.45665	2.60847	2.60847	TRUE	NA	NA
ENSMUSG00000002204	Napsa	32.17	1.157	0.21	0.493	0.62227	0.888577	0.117105	0.180421	0.137182	0.137182	TRUE	NA	NA
ENSMUSG00000002205	Vrk3	1636.26	0.973	-0.039	-0.429	0.667754	0.908083	0.0047134	0.015857	0.0074117	0.0074117	TRUE	NA	NA
ENSMUSG00000002210	Smg9	578.91	1.055	0.077	0.633	0.526758	0.839076	0.0094852	0.0218844	0.012699	0.012699	TRUE	NA	NA
ENSMUSG00000002221	Paxip1	1441.31	0.963	-0.055	-0.669	0.503493	0.826751	0.00275414	0.0163033	0.00578321	0.00578321	TRUE	NA	NA
ENSMUSG00000002222	Rmnd5a	13539.4	0.955	-0.066	-0.721	0.471171	0.810288	0.00573055	0.0129557	0.00808136	0.00808136	TRUE	NA	NA
ENSMUSG00000002227	Mov10	1338.71	0.86	-0.218	-1.664	0.0961944	0.411993	0.01525	0.0165905	0.0157988	0.0157988	TRUE	NA	NA
ENSMUSG00000002228	Ppm1j	12.74	1.562	0.643	1.127	0.259588	1	0.140714	0.436562	0.241441	0.241441	TRUE	NA	NA
ENSMUSG00000002233	Rhoc	666.23	0.961	-0.057	-0.425	0.670686	0.909457	0.0131385	0.0206619	0.0158311	0.0158311	TRUE	NA	NA
ENSMUSG00000002240	Prr27	0.75	4.982	2.317	0.692	0.48884	1	16	7.20802	9.26977	9.26977	TRUE	NA	NA
ENSMUSG00000002249	Tead3	756.32	0.944	-0.084	-0.637	0.524407	0.838025	0.0137009	0.0196965	0.0153983	0.0153983	TRUE	NA	NA
ENSMUSG00000002250	Ppard	735.74	0.596	-0.748	-4.209	2.56226e-05	0.00157028	0.0332724	0.0198961	0.0290143	0.0290143	TRUE	NA	NA
ENSMUSG00000002257	Def6	20.15	1.531	0.614	1.392	0.163918	0.533195	0.06128	0.280503	0.131853	0.131853	TRUE	NA	NA
ENSMUSG00000002265	Peg3	224.77	1.053	0.074	0.367	0.713346	0.922572	0.0339043	0.0365801	0.0347066	0.0347066	TRUE	NA	NA
ENSMUSG00000002266	Zim1	4.55	1.412	0.497	0.596	0.550905	1	0.0507568	1.19836	0.513505	0.513505	TRUE	NA	NA
ENSMUSG00000002274	Metrn	305.06	0.781	-0.356	-1.964	0.0495781	0.291991	0.0270864	0.0302576	0.028518	0.028518	TRUE	NA	NA
ENSMUSG00000002279	Lmf1	2806.89	1.026	0.037	0.284	0.776518	0.944287	0.0164219	0.0144806	0.0158774	0.0158774	TRUE	NA	NA
ENSMUSG00000002280	Narfl	577.32	0.992	-0.012	-0.094	0.924963	0.984456	0.0119968	0.0219101	0.0146253	0.0146253	TRUE	NA	NA
ENSMUSG00000002289	Angptl4	8627.46	1.202	0.265	0.969	0.332744	0.714728	0.0718725	0.0131828	0.0449902	0.0718725	TRUE	NA	NA
ENSMUSG00000002297	Dbf4	257.37	0.9	-0.152	-0.695	0.486953	0.816636	0.0453785	0.0335379	0.0415725	0.0415725	TRUE	NA	NA
ENSMUSG00000002307	Daxx	1000.21	1.146	0.197	2.163	0.0305687	0.221928	0.00394638	0.0179555	0.00693089	0.00693089	TRUE	NA	NA
ENSMUSG00000002308	Cd320	257.31	1.002	0.003	0.023	0.981699	0.995491	0.00509709	0.0335423	0.0127882	0.0127882	TRUE	NA	NA
ENSMUSG00000002319	Ipo4	731.55	1.042	0.059	0.488	0.625486	0.890621	0.0101729	0.0199382	0.012705	0.012705	TRUE	NA	NA
ENSMUSG00000002320	Tm9sf1	3778.19	0.973	-0.039	-0.633	0.527055	0.839134	0.0012628	0.0139861	0.00339685	0.00339685	TRUE	NA	NA
ENSMUSG00000002324	Rec8	105.63	0.481	-1.056	-2.639	0.00830542	0.101642	0.190569	0.0636791	0.144006	0.144006	TRUE	NA	NA
ENSMUSG00000002325	Irf9	2589.22	1.035	0.049	0.474	0.635419	0.895829	0.00799961	0.0146424	0.00996882	0.00996882	TRUE	NA	NA
ENSMUSG00000002326	Gmpr2	139.55	1.156	0.209	0.977	0.328558	0.711522	0.029732	0.0512517	0.0363219	0.0363219	TRUE	NA	NA
ENSMUSG00000002329	Mdp1	1301.07	0.979	-0.03	-0.283	0.777175	0.944553	0.00740893	0.0167071	0.00999818	0.00999818	TRUE	NA	NA
ENSMUSG00000002332	Dhrs1	11186	1.055	0.077	0.636	0.524951	0.838415	0.0126274	0.0130396	0.0140985	0.0140985	TRUE	NA	NA
ENSMUSG00000002341	Ncan	0.54	1.209	0.274	0.064	0.948982	1	16	10.0712	16	16	TRUE	NA	NA
ENSMUSG00000002342	Tmem161a	1151.29	0.968	-0.047	-0.54	0.589001	0.871598	0.00339542	0.0172471	0.00632983	0.00632983	TRUE	NA	NA
ENSMUSG00000002343	Armc6	343.08	0.993	-0.01	-0.081	0.935811	0.986223	0.00731098	0.0282959	0.0127177	0.0127177	TRUE	NA	NA
ENSMUSG00000002345	Borcs8	17	0.659	-0.602	-1.284	0.19913	1	0.0754003	0.33016	0.154364	0.154364	TRUE	NA	NA
ENSMUSG00000002346	Slc25a42	6460.93	1.123	0.167	1.412	0.157943	0.523682	0.0134734	0.0133926	0.0132709	0.0132709	TRUE	NA	NA
ENSMUSG00000002365	Snx9	3493.51	1.052	0.074	1.142	0.253247	0.642722	0.0015096	0.0141025	0.00368696	0.00368696	TRUE	NA	NA
ENSMUSG00000002372	Ranbp3	2096.85	1.014	0.02	0.252	0.801141	0.95248	0.00273721	0.0151321	0.0052945	0.0052945	TRUE	NA	NA
ENSMUSG00000002379	Ndufa11	3021.21	0.91	-0.136	-0.956	0.339133	0.721249	0.0211585	0.0143442	0.0191282	0.0191282	TRUE	NA	NA
ENSMUSG00000002384	Bmp8b	5.15	2.062	1.044	0.692	0.488903	1	2.50242	1.06062	1.89323	1.89323	TRUE	NA	NA
ENSMUSG00000002393	Nr2f6	3429.31	0.815	-0.296	-1.373	0.169681	0.540936	0.0622253	0.0141315	0.0442417	0.0442417	TRUE	NA	NA
ENSMUSG00000002395	Use1	2591.42	0.937	-0.093	-1.162	0.245202	0.633612	0.0036133	0.0146406	0.00580274	0.00580274	TRUE	NA	NA
ENSMUSG00000002396	Ocel1	403.65	1	0	-0.001	0.99945	0.999608	0.0184717	0.0259342	0.0206175	0.0206175	TRUE	NA	NA
ENSMUSG00000002409	Dyrk1b	914.18	1.243	0.314	1.968	0.049019	0.290044	0.0254421	0.0184636	0.0233114	0.0233114	TRUE	NA	NA
ENSMUSG00000002413	Braf	1681.73	0.996	-0.005	-0.052	0.958483	0.989883	0.00691323	0.0157677	0.0091412	0.0091412	TRUE	NA	NA
ENSMUSG00000002416	Ndufb2	323.33	0.918	-0.124	-1.016	0.309596	0.696099	0.00488179	0.0292577	0.0112869	0.0112869	TRUE	NA	NA
ENSMUSG00000002428	Hltf	1448.26	1.076	0.106	0.921	0.356857	0.735537	0.0105578	0.0162854	0.0120212	0.0120212	TRUE	NA	NA
ENSMUSG00000002455	Prpf6	4659.73	1.2	0.263	1.315	0.188485	0.565546	0.0597042	0.0137157	0.0381862	0.0381862	TRUE	NA	NA
ENSMUSG00000002458	Rgs19	140.65	1.178	0.237	0.977	0.328641	0.711579	0.0482062	0.0509474	0.0490791	0.0490791	TRUE	NA	NA
ENSMUSG00000002459	Rgs20	2.44	0.765	-0.386	-0.318	0.75039	1	0.299752	2.22263	1.08515	1.08515	TRUE	NA	NA
ENSMUSG00000002475	Abhd3	5273.17	1.013	0.019	0.189	0.8504	0.966176	0.008422	0.0135809	0.00956074	0.00956074	TRUE	NA	NA
ENSMUSG00000002477	Snrpd1	933.99	0.898	-0.156	-1.139	0.254782	0.644084	0.0156295	0.0183383	0.0168625	0.0168625	TRUE	NA	NA
ENSMUSG00000002486	Tchp	80.65	1.113	0.155	0.76	0.447163	0.793381	2.02459e-05	0.0795132	0.0278858	0.0278858	TRUE	NA	NA
ENSMUSG00000002489	Tiam1	78.56	0.593	-0.755	-2.632	0.00848668	0.102535	0.0587911	0.0812883	0.0660255	0.0660255	TRUE	NA	NA
ENSMUSG00000002496	Tsc2	3081.81	1.013	0.019	0.217	0.828041	0.959845	0.00466347	0.014309	0.0067247	0.0067247	TRUE	NA	NA
ENSMUSG00000002500	Rpl3l	5.36	0.799	-0.323	-0.302	0.762369	1	0.77887	1.01999	0.86179	0.86179	TRUE	NA	NA
ENSMUSG00000002504	Slc9a3r2	1348.33	0.831	-0.267	-2.116	0.0343312	0.236827	0.0140969	0.0165617	0.014611	0.014611	TRUE	NA	NA
ENSMUSG00000002524	Puf60	3873.01	0.952	-0.072	-0.857	0.391668	0.760822	0.00434545	0.0139511	0.00645161	0.00645161	TRUE	NA	NA
ENSMUSG00000002546	Golga2	2876.38	0.988	-0.017	-0.306	0.759461	0.938869	0.00051462	0.0144342	0.0026115	0.0026115	TRUE	NA	NA
ENSMUSG00000002550	Uck1	4516.13	1.179	0.238	1.465	0.142882	0.500166	0.0343876	0.0137525	0.0250742	0.0250742	TRUE	NA	NA
ENSMUSG00000002565	Scin	2.52	2.896	1.534	0.778	0.436704	1	3.66867	2.1588	2.88826	2.88826	TRUE	NA	NA
ENSMUSG00000002578	Ikzf4	86.42	1.21	0.275	0.358	0.720072	0.925234	0.556253	0.0750403	0.368593	0.556253	TRUE	NA	NA
ENSMUSG00000002580	Mien1	3031.7	0.92	-0.12	-1.146	0.251965	0.642093	0.00905465	0.014338	0.010255	0.010255	TRUE	NA	NA
ENSMUSG00000002588	Pon1	59378.9	0.811	-0.302	-3.37	0.000751766	0.0205537	0.00612277	0.0126478	0.00769036	0.00769036	TRUE	NA	NA
ENSMUSG00000002602	Axl	1693.94	1.187	0.248	2.446	0.014442	0.139643	0.00687061	0.0157446	0.00920559	0.00920559	TRUE	NA	NA
ENSMUSG00000002603	Tgfb1	666.31	1.157	0.21	1.105	0.269365	0.660735	0.0394611	0.0206609	0.033298	0.033298	TRUE	NA	NA
ENSMUSG00000002608	Ccdc97	1425.78	0.991	-0.013	-0.126	0.899736	0.980672	0.0074471	0.0163441	0.00989832	0.00989832	TRUE	NA	NA
ENSMUSG00000002617	Zfp40	158.12	0.944	-0.082	-0.442	0.658139	0.906432	0.018776	0.0467069	0.0267906	0.0267906	TRUE	NA	NA
ENSMUSG00000002625	Akap8l	1044.09	0.994	-0.008	-0.094	0.925325	0.984456	0.00363533	0.0177287	0.00694501	0.00694501	TRUE	NA	NA
ENSMUSG00000002633	Shh	22.28	0.715	-0.483	-1.018	0.308645	0.695712	0.135686	0.254941	0.174482	0.174482	TRUE	NA	NA
ENSMUSG00000002635	Pdcd2l	683.9	0.935	-0.097	-0.962	0.33602	0.717394	0.00453593	0.0204525	0.0082527	0.0082527	TRUE	NA	NA
ENSMUSG00000002658	Gtf2f1	1465.54	0.942	-0.087	-0.933	0.350833	0.729207	0.00486856	0.0162414	0.00765788	0.00765788	TRUE	NA	NA
ENSMUSG00000002660	Clpp	2637.08	0.927	-0.11	-0.974	0.330226	0.712579	0.0108393	0.0146045	0.0117999	0.0117999	TRUE	NA	NA
ENSMUSG00000002661	Alkbh7	705.05	0.791	-0.338	-2.992	0.00277435	0.0499935	0.00741854	0.0202156	0.0108557	0.0108557	TRUE	NA	NA
ENSMUSG00000002664	Pspn	8.56	0.858	-0.221	-0.285	0.775518	1	0.363912	0.643061	0.442353	0.442353	TRUE	NA	NA
ENSMUSG00000002668	Dennd1c	290.4	0.894	-0.161	-0.943	0.345882	0.726106	0.0222768	0.031151	0.0248744	0.0248744	TRUE	NA	NA
ENSMUSG00000002679	Med6	754.99	0.929	-0.106	-0.871	0.383676	0.755209	0.00998262	0.019709	0.0129513	0.0129513	TRUE	NA	NA
ENSMUSG00000002688	Prkd1	21.34	1.297	0.375	0.909	0.363572	0.740466	0.0403449	0.265574	0.113583	0.113583	TRUE	NA	NA
ENSMUSG00000002699	Lcp2	0	NA	NA	NA	NA	1	NA	NA	NA	NA	NA	NA	NA
ENSMUSG00000002718	Cse1l	3411.67	0.989	-0.016	-0.156	0.876394	0.973205	0.00772412	0.0141396	0.00939975	0.00939975	TRUE	NA	NA
ENSMUSG00000002728	Naa20	1049.93	0.948	-0.078	-0.635	0.525617	0.838473	0.0119365	0.0176999	0.0134533	0.0134533	TRUE	NA	NA
ENSMUSG00000002731	Prkra	1338.37	0.888	-0.172	-1.819	0.0689507	0.346832	0.00519765	0.0165915	0.00783215	0.00783215	TRUE	NA	NA
ENSMUSG00000002732	Fkbp7	272.99	1.046	0.065	0.491	0.623376	0.889468	0.00632479	0.032337	0.0131394	0.0131394	TRUE	NA	NA
ENSMUSG00000002733	Plekha3	1664.71	1.041	0.058	0.652	0.514266	0.831855	0.00444959	0.0158006	0.00687613	0.00687613	TRUE	NA	NA
ENSMUSG00000002741	Ykt6	5788.34	1.055	0.078	1.222	0.221846	0.608374	0.001765	0.0134898	0.00372266	0.00372266	TRUE	NA	NA
ENSMUSG00000002748	Baz1b	4536.54	1	0	0	0.999739	0.999739	0.00610412	0.0137472	0.00812075	0.00812075	TRUE	NA	NA
ENSMUSG00000002763	Pex6	8194.88	1.086	0.119	1.07	0.284759	0.674092	0.0113459	0.0132158	0.0118213	0.0118213	TRUE	NA	NA
ENSMUSG00000002767	Mrpl2	3242.67	0.964	-0.053	-0.548	0.583538	0.870166	0.00683274	0.0142221	0.00851405	0.00851405	TRUE	NA	NA
ENSMUSG00000002768	Mea1	2302.91	0.955	-0.067	-0.621	0.534401	0.843524	0.00917242	0.0149017	0.0106843	0.0106843	TRUE	NA	NA
ENSMUSG00000002769	Gnmt	105886	0.715	-0.484	-3.283	0.00102775	0.0258692	0.0259256	0.0126079	0.0208439	0.0208439	TRUE	NA	NA
ENSMUSG00000002771	Grin2d	22.95	1.181	0.241	0.623	0.533119	0.842759	0.0386801	0.24781	0.104537	0.104537	TRUE	NA	NA
ENSMUSG00000002778	Kdelr1	3695.61	0.957	-0.063	-0.83	0.406724	0.770927	0.00323631	0.014018	0.00527996	0.00527996	TRUE	NA	NA
ENSMUSG00000002781	Tmem143	1791.67	1.216	0.283	2.354	0.0185658	0.164293	0.0113461	0.0155707	0.0132724	0.0132724	TRUE	NA	NA
ENSMUSG00000002797	Ggct	619.19	1.02	0.028	0.237	0.813024	0.955836	0.00828704	0.0212776	0.0117588	0.0117588	TRUE	NA	NA
ENSMUSG00000002799	Jag2	3.9	0.945	-0.082	-0.076	0.939038	1	0.590352	1.39657	0.856141	0.856141	TRUE	NA	NA
ENSMUSG00000002803	Btbd6	0	NA	NA	NA	NA	1	NA	NA	NA	NA	NA	NA	NA
ENSMUSG00000002804	Nudt14	794.67	1.101	0.138	0.865	0.387104	0.756927	0.0251166	0.0193519	0.0233761	0.0233761	TRUE	NA	NA
ENSMUSG00000002808	Epdr1	18.16	0.595	-0.748	-1.313	0.189037	1	0.199244	0.309852	0.245807	0.245807	TRUE	NA	NA
ENSMUSG00000002812	Flii	3842.43	1.022	0.031	0.378	0.705119	0.919862	0.00383195	0.0139622	0.00615729	0.00615729	TRUE	NA	NA
ENSMUSG00000002814	Top3a	446.64	0.997	-0.005	-0.041	0.967335	0.992775	0.00575082	0.0246466	0.0104818	0.0104818	TRUE	NA	NA
ENSMUSG00000002820	Atg4d	1709.55	0.849	-0.236	-1.785	0.0741877	0.358668	0.0150365	0.0157155	0.0161398	0.0161398	TRUE	NA	NA
ENSMUSG00000002825	Qtrt1	153.94	0.754	-0.407	-2.159	0.0308632	0.223094	0.0193605	0.0476336	0.0276441	0.0276441	TRUE	NA	NA
ENSMUSG00000002831	Plin4	1130.57	3.061	1.614	2.401	0.0163638	0.151201	0.432372	0.0173331	0.234353	0.432372	TRUE	NA	NA
ENSMUSG00000002833	Hdgfl2	1715.64	1.012	0.017	0.164	0.869724	0.971306	0.0081538	0.0157043	0.0101145	0.0101145	TRUE	NA	NA
ENSMUSG00000002835	Chaf1a	122.9	1.243	0.314	1.413	0.157609	0.523213	0.029908	0.0564921	0.0380254	0.0380254	TRUE	NA	NA
ENSMUSG00000002844	Adprh	645.54	0.708	-0.497	-3.783	0.000155028	0.0064271	0.0132531	0.0209217	0.0150776	0.0150776	TRUE	NA	NA
ENSMUSG00000002845	Tmem39a	1066.54	1.085	0.118	0.619	0.536225	0.844513	0.041437	0.0176198	0.0337163	0.0337163	TRUE	NA	NA
ENSMUSG00000002846	Timmdc1	2552.91	0.907	-0.141	-1.711	0.0870594	0.390028	0.00380594	0.014672	0.00613587	0.00613587	TRUE	NA	NA
ENSMUSG00000002847	Pla1a	2459.42	0.665	-0.59	-4.089	4.33888e-05	0.00245384	0.0205907	0.0147524	0.0195793	0.0195793	TRUE	NA	NA
ENSMUSG00000002870	Mcm2	355.33	1.295	0.372	1.745	0.0810231	0.375954	0.0466455	0.0277534	0.040489	0.040489	TRUE	NA	NA
ENSMUSG00000002871	Tpra1	1052.79	1.11	0.15	1.443	0.14915	0.51083	0.00670445	0.0176859	0.00947447	0.00947447	TRUE	NA	NA
ENSMUSG00000002881	Nab1	6299.09	0.907	-0.14	-1.535	0.124797	0.469511	0.0061413	0.0134141	0.00784045	0.00784045	TRUE	NA	NA
ENSMUSG00000002885	Adgre5	494.7	1.124	0.169	1.267	0.205005	0.585312	0.011969	0.0234721	0.0150427	0.0150427	TRUE	NA	NA
ENSMUSG00000002897	Il17ra	1204.76	0.941	-0.087	-0.777	0.437092	0.790216	0.0088449	0.0170389	0.0112269	0.0112269	TRUE	NA	NA
ENSMUSG00000002900	Lamb1	652.32	1.157	0.21	2.244	0.0248048	0.196181	0.00276859	0.0208348	0.0068345	0.0068345	TRUE	NA	NA
ENSMUSG00000002908	Kcnn1	345.73	1.05	0.07	0.453	0.650215	0.903959	0.0174135	0.0281755	0.0204653	0.0204653	TRUE	NA	NA
ENSMUSG00000002910	Arrdc2	785.48	0.59	-0.761	-1.954	0.0507331	0.296515	0.144409	0.0194314	0.0933967	0.144409	TRUE	NA	NA
ENSMUSG00000002930	Ppp1r17	0	NA	NA	NA	NA	1	NA	NA	NA	NA	NA	NA	NA
ENSMUSG00000002944	Cd36	9288.12	2.036	1.026	1.991	0.046464	0.281357	0.254708	0.0131382	0.142642	0.254708	TRUE	NA	NA
ENSMUSG00000002948	Map2k7	1.51	5.057	2.338	1.207	0.227372	1	1.55763	3.58409	2.46592	2.46592	TRUE	NA	NA
ENSMUSG00000002949	Timm44	2860.26	1.026	0.038	0.535	0.592432	0.873398	0.00200582	0.0144447	0.00437376	0.00437376	TRUE	NA	NA
ENSMUSG00000002957	Ap2a2	6686.01	0.91	-0.135	-1.812	0.0699568	0.349124	0.00320122	0.0133645	0.00521891	0.00521891	TRUE	NA	NA
ENSMUSG00000002963	Pnkp	1900.38	0.863	-0.212	-1.977	0.048044	0.287035	0.00870957	0.0153983	0.0105494	0.0105494	TRUE	NA	NA
ENSMUSG00000002968	Med25	2239.91	0.993	-0.011	-0.085	0.932141	0.985569	0.0142756	0.0149676	0.0144643	0.0144643	TRUE	NA	NA
ENSMUSG00000002980	Bcam	341.98	1.149	0.201	1.454	0.145833	0.506071	0.0104895	0.0283466	0.0153065	0.0153065	TRUE	NA	NA
ENSMUSG00000002981	Clptm1	6272.65	0.936	-0.095	-0.978	0.328239	0.711522	0.00733733	0.0134177	0.00890043	0.00890043	TRUE	NA	NA
ENSMUSG00000002983	Relb	151.59	0.879	-0.186	-0.774	0.438727	0.790581	0.0484378	0.0481786	0.0482492	0.0482492	TRUE	NA	NA
ENSMUSG00000002984	Tomm40	2392.78	1.046	0.065	0.567	0.570716	0.863047	0.0101404	0.0148136	0.012084	0.012084	TRUE	NA	NA
ENSMUSG00000002985	Apoe	1.25172e+06	1.098	0.134	1.028	0.303966	0.692128	0.0176378	0.0125612	0.0164302	0.0164302	TRUE	NA	NA
ENSMUSG00000002992	Apoc2	0.06	1	0	0	1	1	1e-08	89.4019	16	16	TRUE	NA	NA
ENSMUSG00000002996	Hbp1	1388.41	1.174	0.231	3.052	0.0022723	0.0438091	0.00198987	0.0164461	0.00479704	0.00479704	TRUE	NA	NA
ENSMUSG00000002997	Prkar2b	42.05	0.812	-0.301	-0.842	0.399529	0.766869	0.0759511	0.140982	0.096202	0.096202	TRUE	NA	NA
ENSMUSG00000003031	Cdkn1b	1918.56	0.961	-0.058	-0.65	0.515687	0.832773	0.00475591	0.0153714	0.00702401	0.00702401	TRUE	NA	NA
ENSMUSG00000003032	Klf4	106.7	1.011	0.016	0.062	0.950463	0.987989	0.0524553	0.0631652	0.0557828	0.0557828	TRUE	NA	NA
ENSMUSG00000003033	Ap1m1	1857.34	1.08	0.111	1.334	0.182166	0.557933	0.00335773	0.0154641	0.00614527	0.00614527	TRUE	NA	NA
ENSMUSG00000003037	Rab8a	5043.45	0.919	-0.122	-2.011	0.0443267	0.273639	0.00137601	0.0136275	0.00335225	0.00335225	TRUE	NA	NA
ENSMUSG00000003038	Hmgn2	832.31	1.082	0.114	0.631	0.527741	0.839172	0.0356816	0.0190446	0.0302708	0.0302708	TRUE	NA	NA
ENSMUSG00000003039	Fam32a	3598.77	0.908	-0.139	-1.374	0.169569	0.540936	0.00803555	0.0140573	0.00951368	0.00951368	TRUE	NA	NA
ENSMUSG00000003051	Elf3	36.11	0.568	-0.817	-2.034	0.0419906	0.266044	0.11025	0.162105	0.12691	0.12691	TRUE	NA	NA
ENSMUSG00000003053	Cyp2c29	89210.5	0.589	-0.764	-4.753	1.99947e-06	0.00021496	0.0293148	0.0126174	0.0248205	0.0248205	TRUE	NA	NA
ENSMUSG00000003062	Stard3nl	756.86	0.948	-0.078	-0.801	0.423212	0.778695	0.00403416	0.0196914	0.00765101	0.00765101	TRUE	NA	NA
ENSMUSG00000003068	Stk11	6224.01	0.957	-0.063	-0.637	0.52415	0.837873	0.00717961	0.0134245	0.00920526	0.00920526	TRUE	NA	NA
ENSMUSG00000003070	Efna2	10.42	0.625	-0.678	-1.032	0.302047	1	0.211795	0.530911	0.315398	0.315398	TRUE	NA	NA
ENSMUSG00000003072	Atp5d	15674.1	0.901	-0.15	-1.414	0.157331	0.523034	0.00926129	0.0129014	0.0107479	0.0107479	TRUE	NA	NA
ENSMUSG00000003099	Ppp5c	3258.14	0.981	-0.027	-0.321	0.748102	0.935018	0.00454773	0.0142142	0.0065516	0.0065516	TRUE	NA	NA
ENSMUSG00000003119	Cdk12	1753	1.031	0.044	0.332	0.739984	0.931843	0.0158792	0.0156372	0.0165297	0.0165297	TRUE	NA	NA
ENSMUSG00000003123	Lipe	1040.53	1.244	0.315	1.888	0.0589605	0.319726	0.0281265	0.0177463	0.0257104	0.0257104	TRUE	NA	NA
ENSMUSG00000003131	Pafah1b2	2482.53	1.024	0.034	0.383	0.701831	0.91967	0.00497382	0.014732	0.0070504	0.0070504	TRUE	NA	NA
ENSMUSG00000003134	Tbc1d8	1601.17	1.42	0.506	2.111	0.0347942	0.239116	0.0784968	0.0159293	0.0544927	0.0544927	TRUE	NA	NA
ENSMUSG00000003135	Cnot11	1356.12	1.063	0.088	0.984	0.32496	0.707958	0.00402887	0.0165387	0.00690608	0.00690608	TRUE	NA	NA
ENSMUSG00000003153	Slc2a3	50.18	0.969	-0.046	-0.143	0.886404	0.9768	0.0625114	0.120169	0.0799737	0.0799737	TRUE	NA	NA
ENSMUSG00000003154	Foxj2	743.54	1.074	0.103	0.683	0.494687	0.821413	0.0209469	0.0198192	0.0206181	0.0206181	TRUE	NA	NA
ENSMUSG00000003161	Sri	2554.26	0.872	-0.197	-1.922	0.0546011	0.308576	0.00835548	0.0146709	0.00968716	0.00968716	TRUE	NA	NA
ENSMUSG00000003166	Dgcr2	10.86	1.158	0.212	0.334	0.738638	1	0.177431	0.509977	0.302036	0.302036	TRUE	NA	NA
ENSMUSG00000003184	Irf3	2505.34	0.886	-0.175	-1.906	0.0566167	0.314466	0.00548548	0.0147122	0.00773955	0.00773955	TRUE	NA	NA
ENSMUSG00000003190	Bcl2l12	394.05	0.872	-0.197	-1.527	0.126868	0.472948	0.00894582	0.0262601	0.0134696	0.0134696	TRUE	NA	NA
ENSMUSG00000003198	Zfp959	486.67	1.082	0.113	0.8	0.423957	0.77958	0.0150444	0.0236522	0.0172667	0.0172667	TRUE	NA	NA
ENSMUSG00000003199	Mpnd	5777.62	0.776	-0.365	-3.924	8.72593e-05	0.00417725	0.00646858	0.0134915	0.00814339	0.00814339	TRUE	NA	NA
ENSMUSG00000003200	Sh3gl1	1294.4	1.02	0.029	0.256	0.797915	0.95248	0.0093314	0.0167285	0.011355	0.011355	TRUE	NA	NA
ENSMUSG00000003206	Ebi3	53.45	1.063	0.088	0.288	0.773064	0.943715	0.050944	0.113574	0.0701516	0.0701516	TRUE	NA	NA
ENSMUSG00000003208	Ccdc94	371.93	1.098	0.134	0.945	0.344781	0.724995	0.0127784	0.0270753	0.0166742	0.0166742	TRUE	NA	NA
ENSMUSG00000003226	Ranbp2	8951.35	1.09	0.124	1.029	0.303605	0.691602	0.0132798	0.0131601	0.0138548	0.0138548	TRUE	NA	NA
ENSMUSG00000003227	Edar	1.66	0.636	-0.652	-0.372	0.710026	1	1e-08	3.25702	1.97357	1.97357	TRUE	NA	NA
ENSMUSG00000003228	Grk5	912.84	1.249	0.321	0.714	0.474983	0.812408	0.193155	0.0184723	0.11957	0.193155	TRUE	NA	NA
ENSMUSG00000003233	Dvl3	1178.61	0.943	-0.085	-0.637	0.524043	0.837854	0.0151408	0.0171384	0.0162411	0.0162411	TRUE	NA	NA
ENSMUSG00000003234	Abcf3	3477.93	0.99	-0.015	-0.186	0.852475	0.967221	0.0032043	0.0141095	0.00558286	0.00558286	TRUE	NA	NA
ENSMUSG00000003235	Eif2b5	2650.8	0.984	-0.024	-0.248	0.803815	0.953224	0.00643141	0.0145939	0.00826872	0.00826872	TRUE	NA	NA
ENSMUSG00000003269	Cyth2	1234.69	1.116	0.158	1.815	0.069505	0.348239	0.00328985	0.0169303	0.00650595	0.00650595	TRUE	NA	NA
ENSMUSG00000003271	Sult2b1	6.06	2.896	1.534	1.499	0.133797	1	0.719565	0.903739	0.783824	0.783824	TRUE	NA	NA
ENSMUSG00000003273	Car11	19.43	0.834	-0.261	-0.451	0.651956	0.904596	0.268295	0.290458	0.275805	0.275805	TRUE	NA	NA
ENSMUSG00000003279	Dlgap1	345.34	0.731	-0.452	-2.294	0.0217945	0.180827	0.0379484	0.0281932	0.0344291	0.0344291	TRUE	NA	NA
ENSMUSG00000003282	Plag1	10.1	2.003	1.002	1.097	0.272511	1	0.746055	0.547006	0.676863	0.676863	TRUE	NA	NA
ENSMUSG00000003283	Hck	426.51	1.082	0.114	0.694	0.487856	0.817068	0.0227334	0.0252172	0.0234597	0.0234597	TRUE	NA	NA
ENSMUSG00000003299	Mrpl4	2138.68	0.911	-0.134	-1.012	0.311628	0.697706	0.0169254	0.0150817	0.0164052	0.0164052	TRUE	NA	NA
ENSMUSG00000003308	Keap1	4624.63	0.968	-0.047	-0.477	0.633292	0.894965	0.00779681	0.0137245	0.00918771	0.00918771	TRUE	NA	NA
ENSMUSG00000003309	Ap1m2	6.6	1.697	0.763	0.883	0.377325	1	0.414639	0.831134	0.550574	0.550574	TRUE	NA	NA
ENSMUSG00000003316	Glg1	3993.1	1.05	0.07	0.942	0.346269	0.726248	0.00291278	0.0139092	0.00504442	0.00504442	TRUE	NA	NA
ENSMUSG00000003341	Atp8b3	3.52	3.128	1.645	0.797	0.425584	1	7.52455	1.54852	3.47288	3.47288	TRUE	NA	NA
ENSMUSG00000003344	Btbd2	1590.25	0.932	-0.102	-0.869	0.38473	0.755751	0.0112833	0.0159524	0.0124888	0.0124888	TRUE	NA	NA
ENSMUSG00000003345	Csnk1g2	5552.61	0.867	-0.206	-2.059	0.0394738	0.258281	0.00800377	0.0135294	0.00943612	0.00943612	TRUE	NA	NA
ENSMUSG00000003346	Abhd17a	5060.56	0.982	-0.027	-0.129	0.897612	0.980013	0.0567711	0.0136239	0.0407186	0.0407186	TRUE	NA	NA
ENSMUSG00000003348	Mob3a	382.94	0.863	-0.212	-1.781	0.0749092	0.361079	0.00557218	0.0266576	0.0109211	0.0109211	TRUE	NA	NA
ENSMUSG00000003352	Cacnb3	29.21	1.292	0.37	0.767	0.443191	0.79114	0.172587	0.197407	0.1811	0.1811	TRUE	NA	NA
ENSMUSG00000003354	Ccdc65	2.57	0.981	-0.028	-0.017	0.986561	1	2.42744	2.11524	2.27224	2.27224	TRUE	NA	NA
ENSMUSG00000003355	Fkbp11	820.56	0.835	-0.259	-1.034	0.301211	0.689243	0.0887695	0.0191375	0.0592282	0.0592282	TRUE	NA	NA
ENSMUSG00000003360	Ddx23	3415.46	0.942	-0.086	-1.267	0.205184	0.585312	0.00188037	0.0141379	0.00414954	0.00414954	TRUE	NA	NA
ENSMUSG00000003363	Pld3	1356.42	1.077	0.107	1.132	0.257574	0.64756	0.00484087	0.0165378	0.00786544	0.00786544	TRUE	NA	NA
ENSMUSG00000003378	Grik5	399.76	1.128	0.174	0.739	0.460136	0.801825	0.0639465	0.0260646	0.0508315	0.0508315	TRUE	NA	NA
ENSMUSG00000003379	Cd79a	40.3	0.767	-0.383	-0.919	0.358347	0.73655	0.133583	0.146531	0.137668	0.137668	TRUE	NA	NA
ENSMUSG00000003380	Rabac1	4434.1	0.901	-0.151	-1.186	0.235674	0.622738	0.0160023	0.0137747	0.0153812	0.0153812	TRUE	NA	NA
ENSMUSG00000003382	Etv3	1352.08	1.024	0.034	0.438	0.661736	0.907348	0.00214361	0.0165506	0.0049857	0.0049857	TRUE	NA	NA
ENSMUSG00000003402	Prkcsh	6728.56	0.917	-0.124	-1.565	0.117467	0.454324	0.00405932	0.0133594	0.0059289	0.0059289	TRUE	NA	NA
ENSMUSG00000003410	Elavl3	1.62	0.117	-3.096	-1.412	0.157843	1	3.13296	3.35103	3.2552	3.2552	TRUE	NA	NA
ENSMUSG00000003411	Rab3b	21.02	0.615	-0.7	-1.202	0.229204	0.614108	0.280557	0.269403	0.276886	0.276886	TRUE	NA	NA
ENSMUSG00000003418	St8sia6	2.95	0.557	-0.844	-0.532	0.594671	1	2.10561	1.84215	1.98813	1.98813	TRUE	NA	NA
ENSMUSG00000003420	Fcgrt	10529.9	1.172	0.229	2.337	0.019419	0.168848	0.00793453	0.0130697	0.00915026	0.00915026	TRUE	NA	NA
ENSMUSG00000003421	Nosip	1183	1.032	0.046	0.401	0.688385	0.916065	0.0100418	0.0171214	0.0118363	0.0118363	TRUE	NA	NA
ENSMUSG00000003423	Pih1d1	1982.54	1.004	0.005	0.053	0.958031	0.989883	0.00645214	0.0152806	0.00846305	0.00846305	TRUE	NA	NA
ENSMUSG00000003429	Rps11	11161.6	0.814	-0.297	-3.162	0.00156448	0.0341013	0.00706233	0.0130407	0.00837318	0.00837318	TRUE	NA	NA
ENSMUSG00000003435	Supt5	4063.19	0.918	-0.123	-1.69	0.0910231	0.398316	0.00276748	0.0138858	0.0048461	0.0048461	TRUE	NA	NA
ENSMUSG00000003436	Dll3	0.06	1	0	0	1	1	1e-08	89.6683	16	16	TRUE	NA	NA
ENSMUSG00000003437	Paf1	1627.54	0.886	-0.174	-2.691	0.00711511	0.0917797	0.000768265	0.0158746	0.00341424	0.00341424	TRUE	NA	NA
ENSMUSG00000003438	Timm50	2017.21	0.901	-0.15	-1.657	0.0975051	0.415502	0.00503002	0.0152337	0.00735723	0.00735723	TRUE	NA	NA
ENSMUSG00000003444	Med29	988.56	0.899	-0.153	-1.585	0.112966	0.445254	0.00465018	0.0180192	0.00797457	0.00797457	TRUE	NA	NA
ENSMUSG00000003452	Bicd1	41.19	1.096	0.133	0.395	0.69309	0.917261	0.0544707	0.143656	0.0820694	0.0820694	TRUE	NA	NA
ENSMUSG00000003458	Ncstn	3073.32	0.994	-0.009	-0.149	0.881652	0.97495	0.00100518	0.0143139	0.00326869	0.00326869	TRUE	NA	NA
ENSMUSG00000003464	Pex19	9256.77	1.144	0.194	2.209	0.0272077	0.207945	0.0058459	0.0131402	0.00729039	0.00729039	TRUE	NA	NA
ENSMUSG00000003469	Phyhip	13.41	0.644	-0.634	-0.99	0.322283	1	0.278106	0.415264	0.322836	0.322836	TRUE	NA	NA
ENSMUSG00000003476	Crhr2	6.57	0.384	-1.382	-1.392	0.163911	1	0.656989	0.834938	0.738838	0.738838	TRUE	NA	NA
ENSMUSG00000003477	Inmt	23893.2	0.755	-0.406	-1.373	0.169804	0.540936	0.0838074	0.0127829	0.0583818	0.0838074	TRUE	NA	NA
ENSMUSG00000003484	Cyp4f18	25.61	0.971	-0.042	-0.09	0.928477	0.984456	0.128257	0.223404	0.1597	0.1597	TRUE	NA	NA
ENSMUSG00000003500	Impdh1	211.23	1.029	0.041	0.171	0.864502	0.970617	0.0568963	0.0381202	0.0508051	0.0508051	TRUE	NA	NA
ENSMUSG00000003505	Psg18	0	NA	NA	NA	NA	1	NA	NA	NA	NA	NA	NA	NA
ENSMUSG00000003518	Dusp3	3535.47	1.104	0.143	1.326	0.184773	0.561083	0.00982331	0.0140842	0.0109119	0.0109119	TRUE	NA	NA
ENSMUSG00000003526	Prodh	10654.5	0.769	-0.379	-3.788	0.000152021	0.00634389	0.00860244	0.0130637	0.00950904	0.00950904	TRUE	NA	NA
ENSMUSG00000003527	Dgcr14	383.36	0.97	-0.044	-0.369	0.712246	0.92219	0.00558485	0.0266423	0.0108995	0.0108995	TRUE	NA	NA
ENSMUSG00000003528	Slc25a1	18468.1	0.785	-0.35	-3.139	0.00169756	0.0361937	0.0114859	0.0128493	0.0118945	0.0118945	TRUE	NA	NA
ENSMUSG00000003531	Dgcr6	11.52	0.997	-0.004	-0.005	0.995769	1	0.370797	0.481256	0.411104	0.411104	TRUE	NA	NA
ENSMUSG00000003534	Ddr1	98.11	1.024	0.035	0.126	0.899606	0.980672	0.0596553	0.0675946	0.0622023	0.0622023	TRUE	NA	NA
ENSMUSG00000003541	Ier3	43.23	1.105	0.144	0.371	0.710794	0.921846	0.109305	0.137473	0.117553	0.117553	TRUE	NA	NA
ENSMUSG00000003545	Fosb	15.53	2.764	1.467	1.996	0.0459398	1	0.415313	0.360264	0.393728	0.393728	TRUE	NA	NA
ENSMUSG00000003546	Klc4	4954.69	0.933	-0.1	-0.887	0.374856	0.749098	0.0107796	0.0136467	0.0120992	0.0120992	TRUE	NA	NA
ENSMUSG00000003549	Ercc1	214.9	1.004	0.006	0.035	0.971942	0.993725	0.0229235	0.037684	0.0272347	0.0272347	TRUE	NA	NA
ENSMUSG00000003555	Cyp17a1	1256.28	0.874	-0.195	-0.314	0.753481	0.937576	0.367976	0.0168551	0.204612	0.367976	TRUE	NA	NA
ENSMUSG00000003559	As3mt	2793.7	0.815	-0.296	-1.773	0.0762597	0.364793	0.0311427	0.0144897	0.0263759	0.0263759	TRUE	NA	NA
ENSMUSG00000003573	Homer3	83.72	0.86	-0.217	-0.851	0.394948	0.762952	0.0381081	0.0770533	0.0499554	0.0499554	TRUE	NA	NA
ENSMUSG00000003575	Crtc1	735.89	1.023	0.032	0.269	0.787875	0.949653	0.0100748	0.0198947	0.0126044	0.0126044	TRUE	NA	NA
ENSMUSG00000003581	Rnf215	785.19	1.024	0.034	0.301	0.763181	0.940143	0.00791985	0.0194339	0.0107567	0.0107567	TRUE	NA	NA
ENSMUSG00000003585	Sec14l2	54175.1	1.004	0.006	0.074	0.941075	0.987295	0.00557795	0.0126566	0.00694382	0.00694382	TRUE	NA	NA
ENSMUSG00000003604	Aven	1054.54	0.89	-0.169	-1.759	0.0786102	0.369371	0.00502186	0.0176774	0.00788791	0.00788791	TRUE	NA	NA
ENSMUSG00000003617	Cp	99444.1	1.079	0.109	0.899	0.368779	0.74528	0.0128161	0.0126112	0.01413	0.01413	TRUE	NA	NA
ENSMUSG00000003623	Crot	64793.9	1.303	0.382	2.941	0.00327313	0.0555862	0.0164916	0.0126402	0.0161601	0.0161601	TRUE	NA	NA
ENSMUSG00000003644	Rps6ka1	1160.61	0.953	-0.069	-0.324	0.746208	0.934161	0.0580499	0.0172094	0.0433501	0.0433501	TRUE	NA	NA
ENSMUSG00000003657	Calb2	0.31	0.286	-1.806	-0.42	0.674486	1	16	17.5433	16	16	TRUE	NA	NA
ENSMUSG00000003660	Snrnp200	5349.48	0.988	-0.018	-0.195	0.845111	0.964698	0.00568729	0.0135663	0.00763744	0.00763744	TRUE	NA	NA
ENSMUSG00000003662	Ciao1	3013.83	1	0	0.001	0.9993	0.999608	0.00123713	0.0143486	0.0033386	0.0033386	TRUE	NA	NA
ENSMUSG00000003665	Has1	3.43	6.709	2.746	1.731	0.083395	1	2.35643	1.5853	1.97006	1.97006	TRUE	NA	NA
ENSMUSG00000003680	Taf6l	960.5	0.946	-0.08	-0.732	0.464006	0.803547	0.00789421	0.0181787	0.0104068	0.0104068	TRUE	NA	NA
ENSMUSG00000003721	Insig2	30367	1.321	0.401	2.183	0.0290423	0.215978	0.0382941	0.0127347	0.0324094	0.0324094	TRUE	NA	NA
ENSMUSG00000003731	Kpna6	4793.53	1.023	0.033	0.385	0.700348	0.919464	0.00493231	0.0136834	0.00675274	0.00675274	TRUE	NA	NA
ENSMUSG00000003746	Man1a	19578.7	0.998	-0.002	-0.028	0.977602	0.995089	0.00457831	0.0128327	0.00707228	0.00707228	TRUE	NA	NA
ENSMUSG00000003752	Itpkc	279	0.952	-0.071	-0.373	0.708883	0.921497	0.0303999	0.0319111	0.0313231	0.0313231	TRUE	NA	NA
ENSMUSG00000003762	Coq8b	1149.47	0.982	-0.026	-0.227	0.820414	0.957482	0.00992921	0.0172545	0.0117946	0.0117946	TRUE	NA	NA
ENSMUSG00000003778	Brd8	983.13	1.182	0.242	2.874	0.00405861	0.064279	0.00250894	0.0180493	0.00579959	0.00579959	TRUE	NA	NA
ENSMUSG00000003779	Kif20a	48.08	1.393	0.478	1.452	0.146364	0.506309	0.0636418	0.12486	0.0824321	0.0824321	TRUE	NA	NA
ENSMUSG00000003808	Farsa	1217.8	0.968	-0.048	-0.526	0.598947	0.877106	0.00391909	0.0169909	0.00703218	0.00703218	TRUE	NA	NA
ENSMUSG00000003809	Gcdh	32480.1	1.173	0.231	2.399	0.0164597	0.15197	0.00765722	0.0127231	0.00885802	0.00885802	TRUE	NA	NA
ENSMUSG00000003810	Mast2	1201.39	1.012	0.018	0.143	0.885974	0.97675	0.0122438	0.0170515	0.0135168	0.0135168	TRUE	NA	NA
ENSMUSG00000003812	Dnase2a	814.51	0.946	-0.081	-0.717	0.473144	0.811476	0.00819163	0.0191864	0.0109172	0.0109172	TRUE	NA	NA
ENSMUSG00000003813	Rad23a	2227.32	0.955	-0.067	-0.627	0.530344	0.841203	0.00861568	0.0149812	0.0104736	0.0104736	TRUE	NA	NA
ENSMUSG00000003814	Calr	73107.8	0.93	-0.105	-0.972	0.331143	0.712859	0.0100946	0.0126307	0.0112185	0.0112185	TRUE	NA	NA
ENSMUSG00000003824	Syce2	580.41	1.255	0.328	2.291	0.0219763	0.181978	0.0164734	0.0218603	0.0179786	0.0179786	TRUE	NA	NA
ENSMUSG00000003847	Nfat5	2138.47	0.978	-0.031	-0.2	0.841865	0.963306	0.02502	0.015082	0.0233965	0.0233965	TRUE	NA	NA
ENSMUSG00000003848	Nob1	660.67	0.978	-0.033	-0.307	0.759034	0.938869	0.00542516	0.0207301	0.00934558	0.00934558	TRUE	NA	NA
ENSMUSG00000003849	Nqo1	472.79	0.867	-0.206	-0.718	0.473035	0.811476	0.109193	0.023978	0.076545	0.076545	TRUE	NA	NA
ENSMUSG00000003863	Ppfia3	1.53	1.777	0.829	0.602	0.547232	1	1e-08	3.55081	1.21872	1.21872	TRUE	NA	NA
ENSMUSG00000003865	Gys1	128.97	0.93	-0.105	-0.494	0.621505	0.88808	0.0275232	0.0544241	0.0354165	0.0354165	TRUE	NA	NA
ENSMUSG00000003868	Ruvbl2	717.19	0.919	-0.121	-1.051	0.293112	0.681778	0.00851479	0.020086	0.0114273	0.0114273	TRUE	NA	NA
ENSMUSG00000003872	Lin7b	0.12	2.251	1.171	0.271	0.786496	1	1e-08	44.0006	16	16	TRUE	NA	NA
ENSMUSG00000003873	Bax	828.55	1.024	0.034	0.368	0.712852	0.922403	0.0033296	0.019074	0.0067686	0.0067686	TRUE	NA	NA
ENSMUSG00000003882	Il7r	29.63	0.715	-0.484	-1.058	0.290227	0.679404	0.125918	0.194814	0.149702	0.149702	TRUE	NA	NA
ENSMUSG00000003923	Tfam	3593.26	1.036	0.051	0.634	0.525987	0.838473	0.00374638	0.0140596	0.00598677	0.00598677	TRUE	NA	NA
ENSMUSG00000003929	Zfp81	356.26	1.054	0.076	0.447	0.655161	0.905695	0.0238401	0.0277139	0.0249763	0.0249763	TRUE	NA	NA
ENSMUSG00000003934	Efnb3	7.74	0.433	-1.209	-1.405	0.160147	1	0.40671	0.709828	0.504519	0.504519	TRUE	NA	NA
ENSMUSG00000003948	Mmd	10442.8	1.321	0.402	4.126	3.69139e-05	0.00215802	0.00740198	0.013074	0.0090331	0.0090331	TRUE	NA	NA
ENSMUSG00000003949	Hlf	3369.16	0.982	-0.026	-0.157	0.875203	0.972993	0.0328169	0.0141596	0.0266816	0.0266816	TRUE	NA	NA
ENSMUSG00000003955	Fam162a	3291.8	0.918	-0.124	-1.071	0.284047	0.673821	0.0114143	0.0141973	0.0125323	0.0125323	TRUE	NA	NA
ENSMUSG00000003970	Rpl8	17355.9	0.855	-0.225	-2.156	0.0310659	0.223794	0.00941852	0.012868	0.0104391	0.0104391	TRUE	NA	NA
ENSMUSG00000003974	Grm3	1.64	1.185	0.245	0.117	0.906503	1	3.08484	3.30171	3.19004	3.19004	TRUE	NA	NA
ENSMUSG00000003992	Ssbp2	139.19	0.885	-0.177	-0.824	0.40988	0.772432	0.0310463	0.0513511	0.03714	0.03714	TRUE	NA	NA
ENSMUSG00000004018	Fancl	614.4	1.287	0.364	3.314	0.000918172	0.023863	0.00602819	0.0213456	0.00986716	0.00986716	TRUE	NA	NA
ENSMUSG00000004031	Brinp2	1.24	1.728	0.789	0.402	0.687698	1	1.78259	4.3713	3.03067	3.03067	TRUE	NA	NA
ENSMUSG00000004032	Gstm5	570.98	0.864	-0.21	-1.309	0.190384	0.568838	0.0232599	0.022014	0.0228892	0.0228892	TRUE	NA	NA
ENSMUSG00000004035	Gstm7	4194.03	0.858	-0.22	-2.465	0.0136954	0.135311	0.00571948	0.0138444	0.00745448	0.00745448	TRUE	NA	NA
ENSMUSG00000004038	Gstm3	2786.81	0.514	-0.959	-1.957	0.0503521	0.295042	0.230133	0.0144945	0.132424	0.230133	TRUE	NA	NA
ENSMUSG00000004040	Stat3	9857.78	0.882	-0.182	-1.381	0.167386	0.537768	0.0176735	0.0131047	0.0165179	0.0165179	TRUE	NA	NA
ENSMUSG00000004043	Stat5a	929.06	1.017	0.024	0.187	0.851649	0.966637	0.0143326	0.018369	0.0154366	0.0154366	TRUE	NA	NA
ENSMUSG00000004044	Cavin1	630.5	1.04	0.057	0.557	0.577412	0.86728	0.00464407	0.0211212	0.00840558	0.00840558	TRUE	NA	NA
ENSMUSG00000004054	Map3k11	3234.45	0.981	-0.028	-0.272	0.785254	0.94862	0.00797541	0.0142263	0.00971241	0.00971241	TRUE	NA	NA
ENSMUSG00000004056	Akt2	8863.53	1.024	0.034	0.551	0.581404	0.868811	0.00139314	0.0131661	0.00350113	0.00350113	TRUE	NA	NA
ENSMUSG00000004069	Dnaja3	8651.09	1.133	0.18	2.514	0.011932	0.125438	0.00292313	0.0131811	0.00481403	0.00481403	TRUE	NA	NA
ENSMUSG00000004070	Hmox2	14.16	1.184	0.244	0.401	0.688685	1	0.214853	0.393915	0.270193	0.270193	TRUE	NA	NA
ENSMUSG00000004071	Cdip1	5927.19	1.125	0.17	2.005	0.0449661	0.277182	0.00503732	0.0134679	0.00670951	0.00670951	TRUE	NA	NA
ENSMUSG00000004085	Map3k20	1084.8	1.214	0.279	2.461	0.0138428	0.135921	0.00935306	0.0175346	0.0114174	0.0114174	TRUE	NA	NA
ENSMUSG00000004096	Cwc15	3217.92	1.005	0.007	0.118	0.906287	0.982102	0.00106065	0.0142349	0.00331198	0.00331198	TRUE	NA	NA
ENSMUSG00000004098	Col5a3	2616.81	0.823	-0.282	-2.149	0.0316513	0.225578	0.0164073	0.0146204	0.0161325	0.0161325	TRUE	NA	NA
ENSMUSG00000004099	Dnmt1	838.47	0.944	-0.083	-0.919	0.357881	0.736188	0.00326503	0.0189969	0.00671624	0.00671624	TRUE	NA	NA
ENSMUSG00000004100	Ppan	674.19	0.991	-0.013	-0.067	0.94642	0.987658	0.040789	0.0205662	0.0334206	0.0334206	TRUE	NA	NA
ENSMUSG00000004105	Angptl2	0	NA	NA	NA	NA	1	NA	NA	NA	NA	NA	NA	NA
ENSMUSG00000004110	Cacna1e	11.42	1.675	0.744	1.068	0.285508	1	0.266694	0.485533	0.335906	0.335906	TRUE	NA	NA
ENSMUSG00000004113	Cacna1b	0.9	0.917	-0.124	-0.045	0.963882	1	4.94466	6.03337	5.58535	5.58535	TRUE	NA	NA
ENSMUSG00000004127	Trmt10a	378.37	1.173	0.23	1.894	0.0582728	0.318917	0.0060821	0.0268282	0.0113582	0.0113582	TRUE	NA	NA
ENSMUSG00000004151	Etv1	70.01	0.951	-0.072	-0.295	0.768198	0.94162	0.0198763	0.0896807	0.0408752	0.0408752	TRUE	NA	NA
ENSMUSG00000004187	Kifc2	262.53	0.857	-0.223	-1.727	0.0841226	0.382591	0.00512146	0.0331255	0.0125189	0.0125189	TRUE	NA	NA
ENSMUSG00000004207	Psap	32633.6	1.168	0.225	2.269	0.0232849	0.189111	0.0082396	0.0127223	0.00938682	0.00938682	TRUE	NA	NA
ENSMUSG00000004221	Ikbkg	6022	0.925	-0.113	-1.466	0.142645	0.499952	0.00364315	0.0134536	0.00554764	0.00554764	TRUE	NA	NA
ENSMUSG00000004231	Pax2	0.89	3.975	1.991	0.64	0.52216	1	10.835	6.06082	7.63967	7.63967	TRUE	NA	NA
ENSMUSG00000004233	Wars2	659.4	1.12	0.163	1.352	0.176342	0.550085	0.00895278	0.0207458	0.0124026	0.0124026	TRUE	NA	NA
ENSMUSG00000004263	Atn1	12.51	0.934	-0.099	-0.171	0.864296	1	0.118069	0.444062	0.220434	0.220434	TRUE	NA	NA
ENSMUSG00000004264	Phb2	11409.5	0.975	-0.036	-0.358	0.720341	0.925486	0.00674121	0.0130302	0.00962263	0.00962263	TRUE	NA	NA
ENSMUSG00000004266	Ptpn6	1598.48	1.069	0.096	1.038	0.299255	0.688243	0.00484766	0.015935	0.00755576	0.00755576	TRUE	NA	NA
ENSMUSG00000004267	Eno2	2.59	1.597	0.675	0.555	0.579131	1	0.352299	2.09555	0.97621	0.97621	TRUE	NA	NA
ENSMUSG00000004268	Emg1	2759.85	0.853	-0.229	-2.813	0.00490906	0.0725831	0.00376302	0.0145134	0.00598896	0.00598896	TRUE	NA	NA
ENSMUSG00000004270	Lpcat3	5815.97	1.113	0.155	1.57	0.116521	0.452892	0.0078853	0.0134853	0.00915554	0.00915554	TRUE	NA	NA
ENSMUSG00000004285	Atp6v1f	3235.61	0.967	-0.049	-0.525	0.599507	0.877106	0.00605534	0.0142257	0.00808515	0.00808515	TRUE	NA	NA
ENSMUSG00000004296	Il12b	2.07	3.43	1.778	0.982	0.325959	1	1.79099	2.61737	2.18684	2.18684	TRUE	NA	NA
ENSMUSG00000004317	Clcn5	571.49	1.169	0.225	1.745	0.0809687	0.375866	0.0112162	0.0220055	0.0141934	0.0141934	TRUE	NA	NA
ENSMUSG00000004319	Clcn3	4525.25	0.992	-0.011	-0.13	0.896946	0.979736	0.00511828	0.0137501	0.00710757	0.00710757	TRUE	NA	NA
ENSMUSG00000004328	Hif3a	12.13	1.247	0.318	0.318	0.750357	1	1.12231	0.457576	0.863724	0.863724	TRUE	NA	NA
ENSMUSG00000004341	Gpx6	59.99	1.027	0.038	0.143	0.886662	0.976966	0.0339253	0.102573	0.0546937	0.0546937	TRUE	NA	NA
ENSMUSG00000004344	Gpx5	6.57	0.69	-0.535	-0.381	0.703127	1	2.11165	0.83468	1.60441	1.60441	TRUE	NA	NA
ENSMUSG00000004347	Pde1c	31.31	1.163	0.217	0.497	0.619183	0.886935	0.133031	0.185013	0.14903	0.14903	TRUE	NA	NA
ENSMUSG00000004356	Utp20	1707.43	0.992	-0.011	-0.126	0.90002	0.980814	0.0042794	0.0157194	0.00668511	0.00668511	TRUE	NA	NA
ENSMUSG00000004359	Spic	117.99	1.038	0.054	0.2	0.84174	0.963306	0.062177	0.0583212	0.0609502	0.0609502	TRUE	NA	NA
ENSMUSG00000004360	9330159F19Rik	0	NA	NA	NA	NA	1	NA	NA	NA	NA	NA	NA	NA
ENSMUSG00000004364	Cul3	5019.54	1.074	0.103	1.533	0.125262	0.470138	0.00214307	0.0136326	0.00415102	0.00415102	TRUE	NA	NA
ENSMUSG00000004366	Sst	0.28	0.172	-2.538	-0.595	0.552054	1	16	19.1687	16	16	TRUE	NA	NA
ENSMUSG00000004371	Il11	9.96	1.87	0.903	1.302	0.192923	1	0.236917	0.554719	0.354015	0.354015	TRUE	NA	NA
ENSMUSG00000004383	Large1	536.14	1.076	0.106	0.922	0.356519	0.735296	0.00678622	0.0226285	0.0107613	0.0107613	TRUE	NA	NA
ENSMUSG00000004393	Ddx56	1806.06	0.97	-0.044	-0.435	0.663718	0.908005	0.00724667	0.0155467	0.00919675	0.00919675	TRUE	NA	NA
ENSMUSG00000004394	Tmed4	4321.7	1.068	0.095	1.246	0.212643	0.594695	0.00322695	0.0138063	0.0053458	0.0053458	TRUE	NA	NA
ENSMUSG00000004415	Col26a1	1.05	12.775	3.675	1.155	0.248151	1	16	5.1344	8.52536	8.52536	TRUE	NA	NA
ENSMUSG00000004446	Bid	1008.6	1.069	0.096	0.473	0.636356	0.89658	0.0500092	0.0179107	0.0388289	0.0388289	TRUE	NA	NA
ENSMUSG00000004451	Ralb	999.61	1.051	0.071	0.59	0.555353	0.854022	0.0107631	0.0179588	0.0129914	0.0129914	TRUE	NA	NA
ENSMUSG00000004455	Ppp1cc	3543.14	0.999	-0.002	-0.02	0.984395	0.996224	0.0037111	0.0140809	0.00586013	0.00586013	TRUE	NA	NA
ENSMUSG00000004460	Dnajb11	8928.45	1.036	0.051	0.435	0.663665	0.908005	0.0125574	0.0131617	0.0129461	0.0129461	TRUE	NA	NA
ENSMUSG00000004462	Tbccd1	2421.33	1.159	0.213	2.257	0.0240352	0.192998	0.00585181	0.014787	0.00812038	0.00812038	TRUE	NA	NA
ENSMUSG00000004473	Clec11a	137.79	0.912	-0.134	-0.612	0.540788	0.847596	0.0328257	0.0517463	0.0384587	0.0384587	TRUE	NA	NA
ENSMUSG00000004500	Zfp324	580.59	0.961	-0.058	-0.408	0.682943	0.914267	0.0154394	0.0218575	0.0172185	0.0172185	TRUE	NA	NA
ENSMUSG00000004508	Gab2	223.96	1.078	0.109	0.671	0.502203	0.825832	0.0139122	0.0366677	0.0202853	0.0202853	TRUE	NA	NA
ENSMUSG00000004530	Coro1c	1799.94	1.009	0.013	0.168	0.866413	0.971201	0.00232176	0.0155569	0.00484174	0.00484174	TRUE	NA	NA
ENSMUSG00000004535	Tax1bp1	12303	1.096	0.132	1.77	0.0767723	0.365453	0.00348897	0.0129958	0.00529408	0.00529408	TRUE	NA	NA
ENSMUSG00000004540	Psg17	0.25	0.279	-1.844	-0.429	0.668182	1	16	21.8043	16	16	TRUE	NA	NA
ENSMUSG00000004542	Psg19	0	NA	NA	NA	NA	1	NA	NA	NA	NA	NA	NA	NA
ENSMUSG00000004552	Ctse	301.6	4.085	2.03	4.589	4.44497e-06	0.000410295	0.181503	0.0304604	0.120357	0.181503	TRUE	NA	NA
ENSMUSG00000004558	Ndrg2	85739.3	1.026	0.037	0.632	0.527183	0.839172	0.00162931	0.0126199	0.00325474	0.00325474	TRUE	NA	NA
ENSMUSG00000004561	Mettl17	711.99	1.09	0.124	1.13	0.258451	0.648929	0.00688408	0.020141	0.0101178	0.0101178	TRUE	NA	NA
ENSMUSG00000004562	Arhgef40	591.2	0.845	-0.244	-1.834	0.0666755	0.339833	0.0127608	0.0216905	0.015347	0.015347	TRUE	NA	NA
ENSMUSG00000004565	Pnpla6	1495.89	0.95	-0.074	-0.797	0.425395	0.78064	0.00506653	0.0161666	0.00767907	0.00767907	TRUE	NA	NA
ENSMUSG00000004567	Mcoln1	2012.82	0.982	-0.026	-0.341	0.732746	0.929468	0.00256842	0.0152396	0.00523874	0.00523874	TRUE	NA	NA
ENSMUSG00000004568	Arhgef18	2029.07	0.874	-0.194	-2.223	0.0261885	0.202949	0.00450255	0.0152181	0.00686109	0.00686109	TRUE	NA	NA
ENSMUSG00000004591	Pkn2	3922.84	1	0	-0.005	0.995892	0.998598	0.0052846	0.0139334	0.00727263	0.00727263	TRUE	NA	NA
ENSMUSG00000004609	Cd33	103.33	1.114	0.155	0.6	0.548607	0.851209	0.0492842	0.0648123	0.0541664	0.0541664	TRUE	NA	NA
ENSMUSG00000004610	Etfb	0.24	1.328	0.41	0.095	0.924384	1	1e-08	22.2009	16	16	TRUE	NA	NA
ENSMUSG00000004612	Nkg7	28.54	0.688	-0.539	-1.113	0.265801	0.657556	0.178815	0.201744	0.186263	0.186263	TRUE	NA	NA
ENSMUSG00000004626	Stxbp2	1907.06	0.961	-0.058	-0.634	0.526348	0.838655	0.00520244	0.0153883	0.00754271	0.00754271	TRUE	NA	NA
ENSMUSG00000004630	Pcp2	0	NA	NA	NA	NA	1	NA	NA	NA	NA	NA	NA	NA
ENSMUSG00000004631	Sgce	307.85	0.54	-0.889	-4.134	3.5627e-05	0.00209794	0.0450318	0.0300973	0.0402733	0.0402733	TRUE	NA	NA
ENSMUSG00000004633	Chn2	2935.39	1.096	0.132	1.667	0.095544	0.410674	0.00344861	0.0143964	0.00565056	0.00565056	TRUE	NA	NA
ENSMUSG00000004637	Wwox	1154.09	0.809	-0.307	-2.264	0.0235537	0.19071	0.0162218	0.0172357	0.0167844	0.0167844	TRUE	NA	NA
ENSMUSG00000004642	Slbp	826.77	1.019	0.026	0.239	0.811161	0.955098	0.00750122	0.019088	0.0105176	0.0105176	TRUE	NA	NA
ENSMUSG00000004651	Tyr	1.34	0.179	-2.483	-0.99	0.322212	1	6.14506	4.05326	4.86348	4.86348	TRUE	NA	NA
ENSMUSG00000004654	Ghrhr	1.59	0.372	-1.427	-0.661	0.508803	1	3.73	3.40357	3.54795	3.54795	TRUE	NA	NA
ENSMUSG00000004655	Aqp1	6409.67	0.877	-0.189	-1.423	0.154657	0.519317	0.0173195	0.0133993	0.0168334	0.0168334	TRUE	NA	NA
ENSMUSG00000004661	Arid3b	215.2	1.03	0.042	0.271	0.786607	0.949376	0.0110322	0.0376491	0.0188491	0.0188491	TRUE	NA	NA
ENSMUSG00000004665	Cnn2	468.93	1.023	0.032	0.229	0.81881	0.957454	0.0132637	0.024072	0.0165919	0.0165919	TRUE	NA	NA
ENSMUSG00000004667	Polr2e	1545.91	1.024	0.034	0.289	0.772948	0.943715	0.01053	0.0160498	0.0124019	0.0124019	TRUE	NA	NA
ENSMUSG00000004668	Abca13	1.82	3.795	1.924	1.169	0.242364	1	0.807521	2.97959	1.87569	1.87569	TRUE	NA	NA
ENSMUSG00000004677	Myo9b	2548.65	1.009	0.013	0.157	0.875563	0.973066	0.00440409	0.0146756	0.00668519	0.00668519	TRUE	NA	NA
ENSMUSG00000004698	Hdac9	106.1	1.231	0.3	1.036	0.300201	0.688671	0.0736914	0.0634484	0.070281	0.070281	TRUE	NA	NA
ENSMUSG00000004707	Ly9	0	NA	NA	NA	NA	1	NA	NA	NA	NA	NA	NA	NA
ENSMUSG00000004709	Cd244	16.02	1.292	0.37	0.564	0.57297	1	0.348659	0.349655	0.34888	0.34888	TRUE	NA	NA
ENSMUSG00000004730	Adgre1	1844.64	1.246	0.317	1.901	0.0573071	0.316679	0.0334914	0.0154842	0.0261572	0.0261572	TRUE	NA	NA
ENSMUSG00000004748	Mtfp1	1178.5	0.78	-0.359	-2.855	0.00431005	0.0668427	0.0109435	0.0171388	0.0127156	0.0127156	TRUE	NA	NA
ENSMUSG00000004768	Rab23	591.19	0.894	-0.161	-0.932	0.351566	0.729827	0.0296455	0.0216906	0.0271791	0.0271791	TRUE	NA	NA
ENSMUSG00000004771	Rab11a	3860	0.988	-0.018	-0.286	0.774569	0.944195	0.00125675	0.0139558	0.00338981	0.00338981	TRUE	NA	NA
ENSMUSG00000004788	Eif2b2	1116.62	1.039	0.055	0.603	0.546642	0.85015	0.00408317	0.0173927	0.00700565	0.00700565	TRUE	NA	NA
ENSMUSG00000004789	Dlst	14119.8	1.082	0.114	1.329	0.183847	0.560075	0.00548994	0.0129393	0.00700195	0.00700195	TRUE	NA	NA
ENSMUSG00000004791	Pgf	1.53	2.811	1.491	0.893	0.372064	1	1e-08	3.55142	1.43441	1.43441	TRUE	NA	NA
ENSMUSG00000004798	Ulk2	7844.45	1.056	0.078	0.743	0.457753	0.800339	0.00980063	0.0132452	0.0105852	0.0105852	TRUE	NA	NA
ENSMUSG00000004814	Ccl24	171.08	1.034	0.048	0.181	0.856461	0.96759	0.0683515	0.0441206	0.0602577	0.0602577	TRUE	NA	NA
ENSMUSG00000004815	Dgkq	732.14	0.948	-0.077	-0.684	0.494002	0.820384	0.00776788	0.0199322	0.0107947	0.0107947	TRUE	NA	NA
ENSMUSG00000004821	Tmed11	0	NA	NA	NA	NA	1	NA	NA	NA	NA	NA	NA	NA
ENSMUSG00000004837	Grap	267.83	1.048	0.068	0.379	0.70456	0.919742	0.0247682	0.0327184	0.0270907	0.0270907	TRUE	NA	NA
ENSMUSG00000004842	Pou1f1	0	NA	NA	NA	NA	1	NA	NA	NA	NA	NA	NA	NA
ENSMUSG00000004843	Chmp2b	2460.02	1.031	0.043	0.437	0.662016	0.907412	0.00730848	0.0147519	0.00907213	0.00907213	TRUE	NA	NA
ENSMUSG00000004846	Plod3	1483.94	0.956	-0.065	-0.746	0.455928	0.799213	0.00368136	0.0161957	0.00659277	0.00659277	TRUE	NA	NA
ENSMUSG00000004849	Ap1s1	2209.41	1.054	0.076	0.917	0.359172	0.737046	0.0039562	0.0150009	0.00619728	0.00619728	TRUE	NA	NA
ENSMUSG00000004864	Mapk13	6	1.041	0.058	0.07	0.944214	1	0.287716	0.912684	0.530886	0.530886	TRUE	NA	NA
ENSMUSG00000004865	Srpk1	1614.16	0.936	-0.096	-1.208	0.227067	0.612291	0.00253284	0.0159022	0.00542837	0.00542837	TRUE	NA	NA
ENSMUSG00000004872	Pax3	0.12	2.251	1.171	0.271	0.786496	1	1e-08	44.0006	16	16	TRUE	NA	NA
ENSMUSG00000004880	Lbr	752.02	0.754	-0.407	-3.714	0.00020391	0.00788661	0.00713416	0.0197373	0.0102052	0.0102052	TRUE	NA	NA
ENSMUSG00000004885	Crabp2	0.26	0.185	-2.432	-0.569	0.569054	1	16	20.7426	16	16	TRUE	NA	NA
ENSMUSG00000004891	Nes	181.2	1.102	0.14	0.612	0.540588	0.847491	0.0437348	0.0423575	0.0435048	0.0435048	TRUE	NA	NA
ENSMUSG00000004892	Bcan	0.12	2.583	1.369	0.317	0.751452	1	1e-08	44.467	16	16	TRUE	NA	NA
ENSMUSG00000004894	Hapln2	0.35	1.103	0.141	0.033	0.97386	1	1e-08	15.3576	16	16	TRUE	NA	NA
ENSMUSG00000004895	Prcc	1550.29	0.944	-0.083	-0.825	0.409171	0.772289	0.00695385	0.01604	0.00920065	0.00920065	TRUE	NA	NA
ENSMUSG00000004896	Rrnad1	381.82	0.985	-0.022	-0.164	0.869529	0.971306	0.00952204	0.0266991	0.0140481	0.0140481	TRUE	NA	NA
ENSMUSG00000004897	Hdgf	11706.5	0.879	-0.186	-2.991	0.0027832	0.0500108	0.00186906	0.0130181	0.00364996	0.00364996	TRUE	NA	NA
ENSMUSG00000004902	Slc25a18	15.49	1.903	0.929	1.747	0.0806864	1	0.121391	0.361167	0.195707	0.195707	TRUE	NA	NA
ENSMUSG00000004929	Thop1	702.26	0.93	-0.105	-0.771	0.440923	0.790709	0.0147157	0.020246	0.0162282	0.0162282	TRUE	NA	NA
ENSMUSG00000004931	Apba3	2675.33	0.977	-0.033	-0.248	0.804472	0.953224	0.0177887	0.0145752	0.0168713	0.0168713	TRUE	NA	NA
ENSMUSG00000004933	Matk	23.69	0.814	-0.297	-0.575	0.565553	0.859954	0.196122	0.240463	0.20986	0.20986	TRUE	NA	NA
ENSMUSG00000004934	Pias4	1179.41	1.016	0.023	0.213	0.831229	0.961255	0.0074468	0.0171353	0.0102536	0.0102536	TRUE	NA	NA
ENSMUSG00000004936	Map2k1	4323.89	1.014	0.02	0.253	0.800249	0.95248	0.00350104	0.0138057	0.00548399	0.00548399	TRUE	NA	NA
ENSMUSG00000004937	Sgta	4289.82	1.028	0.04	0.401	0.688737	0.916246	0.00807986	0.0138156	0.00946965	0.00946965	TRUE	NA	NA
ENSMUSG00000004939	Nmrk2	0	NA	NA	NA	NA	1	NA	NA	NA	NA	NA	NA	NA
ENSMUSG00000004945	Tmem242	3297.43	0.988	-0.018	-0.167	0.86748	0.971306	0.00917338	0.0141945	0.0103914	0.0103914	TRUE	NA	NA
ENSMUSG00000004947	Dtx2	377.82	1.004	0.005	0.048	0.961459	0.990182	0.00344262	0.0268488	0.00942459	0.00942459	TRUE	NA	NA
ENSMUSG00000004948	Zp3	0.48	1.459	0.545	0.127	0.898822	1	16	11.3582	16	16	TRUE	NA	NA
ENSMUSG00000004951	Hspb1	1973.56	1.296	0.374	1.823	0.0683547	0.345753	0.0578661	0.015293	0.0398647	0.0398647	TRUE	NA	NA
ENSMUSG00000004952	Rasa4	130.4	1.324	0.405	1.532	0.125452	0.470437	0.0624296	0.0539653	0.0597137	0.0597137	TRUE	NA	NA
ENSMUSG00000004961	Syt5	1.11	0.624	-0.68	-0.226	0.821008	1	12.706	4.86028	7.33839	7.33839	TRUE	NA	NA
ENSMUSG00000004980	Hnrnpa2b1	25763.3	0.948	-0.077	-0.963	0.335795	0.717274	0.00441775	0.0127665	0.00615194	0.00615194	TRUE	NA	NA
ENSMUSG00000004988	Fxyd4	0.43	0.347	-1.526	-0.353	0.724029	1	16	12.6067	16	16	TRUE	NA	NA
ENSMUSG00000004994	Ccdc130	259.26	1.077	0.107	0.702	0.482617	0.81453	0.0126638	0.0333847	0.0183826	0.0183826	TRUE	NA	NA
ENSMUSG00000004996	Mri1	1380.81	0.925	-0.113	-1.016	0.309396	0.696099	0.00935446	0.0164675	0.0111289	0.0111289	TRUE	NA	NA
ENSMUSG00000005034	Prkacb	3890.86	1.026	0.036	0.485	0.627485	0.891789	0.00271877	0.0139447	0.00514525	0.00514525	TRUE	NA	NA
ENSMUSG00000005043	Sgsh	318.14	0.958	-0.062	-0.398	0.690617	0.916978	0.0165554	0.0295301	0.0202109	0.0202109	TRUE	NA	NA
ENSMUSG00000005045	Chd5	2.65	0.47	-1.09	-0.699	0.484605	1	1.89318	2.04688	1.95976	1.95976	TRUE	NA	NA
ENSMUSG00000005054	Cstb	2351.11	1.052	0.072	0.887	0.374904	0.749098	0.00350339	0.0148536	0.00595862	0.00595862	TRUE	NA	NA
ENSMUSG00000005057	Sh2b2	142.29	0.868	-0.204	-0.746	0.455779	0.799062	0.0709832	0.0505052	0.0644928	0.0644928	TRUE	NA	NA
ENSMUSG00000005069	Pex5	10682.7	0.959	-0.061	-0.635	0.525194	0.838415	0.00698261	0.0130624	0.00880622	0.00880622	TRUE	NA	NA
ENSMUSG00000005078	Jkamp	1571.34	0.971	-0.043	-0.561	0.57446	0.865475	0.00238428	0.0159933	0.00503999	0.00503999	TRUE	NA	NA
ENSMUSG00000005087	Cd44	781.64	1.103	0.141	0.774	0.439041	0.790581	0.0361148	0.0194652	0.0307265	0.0307265	TRUE	NA	NA
ENSMUSG00000005089	Slc1a2	11342	1.063	0.088	0.708	0.478781	0.814262	0.0156251	0.013033	0.0148893	0.0148893	TRUE	NA	NA
ENSMUSG00000005102	Eif2ak4	835.95	0.893	-0.163	-1.496	0.134539	0.486438	0.00674274	0.0190164	0.0101294	0.0101294	TRUE	NA	NA
ENSMUSG00000005103	Wdr1	3091.52	1.062	0.087	1.364	0.172713	0.544108	0.00131572	0.0143035	0.00355778	0.00355778	TRUE	NA	NA
ENSMUSG00000005107	Slc2a9	3266.74	0.948	-0.077	-1.126	0.260312	0.650711	0.0018663	0.0142098	0.00416165	0.00416165	TRUE	NA	NA
ENSMUSG00000005124	Wisp1	92.72	0.757	-0.402	-1.746	0.0807977	0.375595	0.02665	0.0707962	0.0398038	0.0398038	TRUE	NA	NA
ENSMUSG00000005125	Ndrg1	772.47	0.719	-0.476	-2.766	0.00567301	0.0796986	0.0313395	0.0195472	0.0272164	0.0272164	TRUE	NA	NA
ENSMUSG00000005131	4930550C14Rik	9.14	0.637	-0.651	-0.941	0.346783	1	0.236876	0.603122	0.348663	0.348663	TRUE	NA	NA
ENSMUSG00000005142	Man2b1	6643.08	1.085	0.118	1.429	0.152962	0.516911	0.0045146	0.0133697	0.00634251	0.00634251	TRUE	NA	NA
ENSMUSG00000005148	Klf5	7.49	1.014	0.02	0.023	0.981777	1	0.401926	0.733491	0.510793	0.510793	TRUE	NA	NA
ENSMUSG00000005150	Wdr83	1095.4	0.952	-0.072	-0.767	0.443064	0.79114	0.00454635	0.0174864	0.00743359	0.00743359	TRUE	NA	NA
ENSMUSG00000005161	Prdx2	6289.14	0.947	-0.078	-1.037	0.299809	0.688523	0.00332441	0.0134155	0.00526238	0.00526238	TRUE	NA	NA
ENSMUSG00000005198	Polr2a	3449	1.143	0.193	1.52	0.128588	0.47647	0.0143401	0.0141225	0.0152725	0.0152725	TRUE	NA	NA
ENSMUSG00000005202	Shbg	0	NA	NA	NA	NA	1	NA	NA	NA	NA	NA	NA	NA
ENSMUSG00000005204	Senp3	2603.31	0.932	-0.102	-1.178	0.238658	0.626188	0.00444106	0.0146311	0.00677357	0.00677357	TRUE	NA	NA
ENSMUSG00000005220	Corin	14.7	1.069	0.096	0.106	0.915382	1	0.876403	0.379795	0.694029	0.694029	TRUE	NA	NA
ENSMUSG00000005225	Plekha8	2110.52	0.941	-0.087	-0.754	0.450612	0.795721	0.0113543	0.0151154	0.0123237	0.0123237	TRUE	NA	NA
ENSMUSG00000005232	G6pc2	17.39	0.66	-0.6	-1.003	0.315893	1	0.251206	0.323132	0.278475	0.278475	TRUE	NA	NA
ENSMUSG00000005233	Spc25	484.37	1.711	0.775	3.405	0.000661685	0.0188632	0.0605457	0.023705	0.0473671	0.0473671	TRUE	NA	NA
ENSMUSG00000005237	Dnah2	47.53	0.985	-0.022	-0.07	0.943928	0.987522	0.0435034	0.126175	0.0693006	0.0693006	TRUE	NA	NA
ENSMUSG00000005251	Ripk4	379.56	1.115	0.157	0.909	0.363111	0.739989	0.0254218	0.0267834	0.0258446	0.0258446	TRUE	NA	NA
ENSMUSG00000005262	Ufd1	2626.13	1.041	0.057	0.744	0.457145	0.800148	0.0029513	0.0146131	0.00532848	0.00532848	TRUE	NA	NA
ENSMUSG00000005267	Zfp287	36.76	1.369	0.453	1.3	0.193509	0.572226	0.0533097	0.159432	0.0886101	0.0886101	TRUE	NA	NA
ENSMUSG00000005268	Prlr	1924.14	0.808	-0.307	-0.952	0.341277	0.722259	0.0996753	0.0153632	0.0612042	0.0996753	TRUE	NA	NA
ENSMUSG00000005299	Letm1	6626.69	1.137	0.185	1.809	0.0704351	0.34993	0.00887498	0.0133717	0.00989319	0.00989319	TRUE	NA	NA
ENSMUSG00000005312	Ubqln1	13878	0.975	-0.037	-0.418	0.676019	0.912148	0.00533303	0.012946	0.0075694	0.0075694	TRUE	NA	NA
ENSMUSG00000005320	Fgfr4	2986.03	0.807	-0.309	-2.973	0.00294565	0.0518224	0.00857032	0.0143652	0.010081	0.010081	TRUE	NA	NA
ENSMUSG00000005338	Cadm3	391.17	1.325	0.406	3.291	0.000999461	0.0252573	0.00668024	0.0263609	0.0119134	0.0119134	TRUE	NA	NA
ENSMUSG00000005339	Fcer1a	0.12	2.583	1.369	0.317	0.751452	1	1e-08	44.467	16	16	TRUE	NA	NA
ENSMUSG00000005354	Txn2	9521.33	0.934	-0.098	-1.142	0.253594	0.642722	0.00537914	0.013124	0.00700858	0.00700858	TRUE	NA	NA
ENSMUSG00000005355	Casp14	0	NA	NA	NA	NA	1	NA	NA	NA	NA	NA	NA	NA
ENSMUSG00000005357	Slc1a6	2.75	0.366	-1.452	-0.894	0.371243	1	2.068	1.9735	2.02721	2.02721	TRUE	NA	NA
ENSMUSG00000005360	Slc1a3	19.94	1.268	0.343	0.788	0.43084	0.785179	0.0665595	0.283337	0.132767	0.132767	TRUE	NA	NA
ENSMUSG00000005362	Crbn	1326.62	0.935	-0.096	-0.973	0.330502	0.712793	0.00576927	0.0166272	0.00868873	0.00868873	TRUE	NA	NA
ENSMUSG00000005364	Il5ra	2.28	0.423	-1.243	-0.651	0.515281	1	3.7085	2.38372	3.03203	3.03203	TRUE	NA	NA
ENSMUSG00000005370	Msh6	1190.31	1.035	0.049	0.468	0.639501	0.898822	0.00730721	0.0170933	0.0096487	0.0096487	TRUE	NA	NA
ENSMUSG00000005371	Fbxo11	2032.75	1.054	0.076	0.797	0.425642	0.780753	0.00628193	0.0152133	0.00830192	0.00830192	TRUE	NA	NA
ENSMUSG00000005373	Mlxipl	9206.37	0.823	-0.28	-2.819	0.004813	0.0716565	0.00893877	0.0131434	0.00939873	0.00939873	TRUE	NA	NA
ENSMUSG00000005374	Tbl2	1500.73	1.24	0.31	3.406	0.000659295	0.0188374	0.00475163	0.016155	0.00724394	0.00724394	TRUE	NA	NA
ENSMUSG00000005378	Bud23	1686.2	0.959	-0.06	-0.488	0.625685	0.890621	0.0131775	0.0157592	0.013867	0.013867	TRUE	NA	NA
ENSMUSG00000005397	Nid1	1164.15	1.157	0.21	1.248	0.212172	0.594695	0.0304828	0.0171953	0.0263083	0.0263083	TRUE	NA	NA
ENSMUSG00000005410	Mcm5	248.7	1.473	0.559	2.528	0.0114697	0.123205	0.0453725	0.034269	0.0418255	0.0418255	TRUE	NA	NA
ENSMUSG00000005413	Hmox1	1860.24	1.34	0.422	2.353	0.0186021	0.164293	0.0385036	0.0154596	0.0302577	0.0302577	TRUE	NA	NA
ENSMUSG00000005417	Mprip	6736.99	1.048	0.067	0.978	0.328141	0.711522	0.00246949	0.0133584	0.00438998	0.00438998	TRUE	NA	NA
ENSMUSG00000005442	Cic	2541.3	0.989	-0.016	-0.163	0.8702	0.971306	0.00651752	0.0146817	0.00858392	0.00858392	TRUE	NA	NA
ENSMUSG00000005447	Pafah1b3	196.01	0.715	-0.483	-2.518	0.0117927	0.125034	0.0256526	0.0401049	0.0302165	0.0302165	TRUE	NA	NA
ENSMUSG00000005465	Il27ra	85.15	1.082	0.114	0.451	0.651646	0.904338	0.0373885	0.0759729	0.0492578	0.0492578	TRUE	NA	NA
ENSMUSG00000005469	Prkaca	5295.23	0.934	-0.099	-1.243	0.21404	0.596903	0.00402891	0.0135766	0.00593962	0.00593962	TRUE	NA	NA
ENSMUSG00000005470	Asf1b	52.18	1.235	0.305	1.034	0.30107	0.689081	0.0363326	0.116037	0.0611398	0.0611398	TRUE	NA	NA
ENSMUSG00000005474	Myl10	0	NA	NA	NA	NA	1	NA	NA	NA	NA	NA	NA	NA
ENSMUSG00000005481	Ddx39	864.43	0.984	-0.024	-0.264	0.791576	0.95094	0.00327956	0.0188035	0.00666319	0.00666319	TRUE	NA	NA
ENSMUSG00000005483	Dnajb1	2584.12	0.889	-0.17	-1.095	0.273406	0.663853	0.0254289	0.0146465	0.0227467	0.0227467	TRUE	NA	NA
ENSMUSG00000005493	Msh4	0.82	2.13	1.091	0.437	0.662125	1	1e-08	6.59895	4.53659	4.53659	TRUE	NA	NA
ENSMUSG00000005501	Usp40	2448.52	0.95	-0.074	-0.802	0.422622	0.778243	0.00581695	0.0147622	0.00778972	0.00778972	TRUE	NA	NA
ENSMUSG00000005503	Evx1	0	NA	NA	NA	NA	1	NA	NA	NA	NA	NA	NA	NA
ENSMUSG00000005505	Kbtbd4	3132.76	0.994	-0.009	-0.131	0.896006	0.97949	0.00202415	0.0142805	0.00438943	0.00438943	TRUE	NA	NA
ENSMUSG00000005506	Celf1	7467.21	0.924	-0.114	-1.813	0.0698638	0.348934	0.00177817	0.01328	0.00368315	0.00368315	TRUE	NA	NA
ENSMUSG00000005510	Ndufs3	7041.69	1.005	0.007	0.087	0.930544	0.985398	0.0042463	0.0133237	0.00620819	0.00620819	TRUE	NA	NA
ENSMUSG00000005514	Por	14017.1	1.526	0.61	1.87	0.0615008	0.326284	0.102189	0.0129421	0.0738538	0.102189	TRUE	NA	NA
ENSMUSG00000005533	Igf1r	149.83	1.065	0.091	0.495	0.620703	0.887606	0.0158879	0.0485966	0.025411	0.025411	TRUE	NA	NA
ENSMUSG00000005534	Insr	10463	0.989	-0.016	-0.181	0.856128	0.96759	0.00517338	0.013073	0.00725282	0.00725282	TRUE	NA	NA
ENSMUSG00000005540	Fcer2a	17.61	0.804	-0.315	-0.512	0.60862	1	0.273543	0.319154	0.288618	0.288618	TRUE	NA	NA
ENSMUSG00000005547	Cyp2a5	18283.5	0.691	-0.533	-1.479	0.139241	0.494518	0.124569	0.0128522	0.0722699	0.124569	TRUE	NA	NA
ENSMUSG00000005553	Atp4a	198.53	0.582	-0.782	-2.701	0.00690563	0.0907335	0.0977502	0.0397564	0.0755623	0.0755623	TRUE	NA	NA
ENSMUSG00000005566	Trim28	3568.14	0.93	-0.105	-1.143	0.25316	0.642722	0.00586699	0.0140702	0.00788635	0.00788635	TRUE	NA	NA
ENSMUSG00000005575	Ube2m	3129.61	0.934	-0.098	-0.783	0.43363	0.787263	0.0150599	0.0142823	0.0148455	0.0148455	TRUE	NA	NA
ENSMUSG00000005580	Adcy9	2100.51	1.03	0.042	0.399	0.690062	0.916662	0.00862723	0.0151276	0.0102022	0.0102022	TRUE	NA	NA
ENSMUSG00000005583	Mef2c	177.25	1.129	0.175	0.793	0.427722	0.782463	0.0395838	0.0430209	0.0406337	0.0406337	TRUE	NA	NA
ENSMUSG00000005609	Ctr9	2282.76	0.972	-0.041	-0.483	0.628934	0.892779	0.00405463	0.0149223	0.00657429	0.00657429	TRUE	NA	NA
ENSMUSG00000005610	Eif4g2	44524.2	1.055	0.077	1.164	0.244237	0.632325	0.00259458	0.0126782	0.00422815	0.00422815	TRUE	NA	NA
ENSMUSG00000005611	Mrvi1	189.9	1.088	0.122	0.553	0.580303	0.868474	0.041577	0.0409918	0.0413927	0.0413927	TRUE	NA	NA
ENSMUSG00000005615	Pcyt1a	6566.93	0.97	-0.045	-0.515	0.60661	0.880698	0.00472053	0.0133792	0.00704027	0.00704027	TRUE	NA	NA
ENSMUSG00000005621	Zfp592	2147.46	0.882	-0.181	-1.741	0.0816767	0.377606	0.00855871	0.0150714	0.00998039	0.00998039	TRUE	NA	NA
ENSMUSG00000005625	Psmd4	6403.28	1.027	0.039	0.511	0.609098	0.881681	0.00336543	0.0134002	0.00535546	0.00535546	TRUE	NA	NA
ENSMUSG00000005628	Tmod4	6.56	0.654	-0.612	-0.666	0.505429	1	0.545684	0.835156	0.639025	0.639025	TRUE	NA	NA
ENSMUSG00000005640	Insrr	0	NA	NA	NA	NA	1	NA	NA	NA	NA	NA	NA	NA
ENSMUSG00000005649	Cabp5	0	NA	NA	NA	NA	1	NA	NA	NA	NA	NA	NA	NA
ENSMUSG00000005656	Snx6	1341.95	0.97	-0.044	-0.413	0.679521	0.912873	0.0079783	0.0165807	0.0101796	0.0101796	TRUE	NA	NA
ENSMUSG00000005667	Mthfd2	228.41	0.99	-0.015	-0.056	0.955145	0.98921	0.0778872	0.0361981	0.0637296	0.0637296	TRUE	NA	NA
ENSMUSG00000005672	Kit	388.69	1.151	0.203	1.081	0.27951	0.669788	0.0334682	0.0264492	0.031215	0.031215	TRUE	NA	NA
ENSMUSG00000005674	Tomm40l	403.57	0.768	-0.382	-2.585	0.00973057	0.112322	0.0147452	0.0259369	0.0184433	0.0184433	TRUE	NA	NA
ENSMUSG00000005677	Nr1i3	1064.24	1.024	0.034	0.227	0.820374	0.957482	0.0202229	0.0176307	0.0200946	0.0200946	TRUE	NA	NA
ENSMUSG00000005681	Apoa2	433820	0.976	-0.034	-0.409	0.682411	0.914254	0.0053382	0.0125693	0.00680052	0.00680052	TRUE	NA	NA
ENSMUSG00000005682	Pan2	1349.41	0.972	-0.041	-0.48	0.63136	0.89411	0.00366986	0.0165585	0.00638163	0.00638163	TRUE	NA	NA
ENSMUSG00000005683	Cs	10154.6	0.948	-0.078	-0.985	0.324541	0.707897	0.00409011	0.0130886	0.00586406	0.00586406	TRUE	NA	NA
ENSMUSG00000005686	Ampd3	22.4	1.867	0.901	1.778	0.0753393	0.362578	0.163239	0.253636	0.192932	0.192932	TRUE	NA	NA
ENSMUSG00000005687	Bcas2	2035.76	1.031	0.044	0.722	0.470525	0.809806	0.000765887	0.0152094	0.00310218	0.00310218	TRUE	NA	NA
ENSMUSG00000005696	Sh2d1a	4.2	2.177	1.123	0.819	0.413072	1	1.36363	1.29788	1.33359	1.33359	TRUE	NA	NA
ENSMUSG00000005698	Ctcf	2516.26	0.974	-0.038	-0.537	0.591227	0.8726	0.00196624	0.0147028	0.00446473	0.00446473	TRUE	NA	NA
ENSMUSG00000005699	Pard6a	238.24	1.01	0.014	0.088	0.92981	0.985181	0.0143879	0.0352218	0.0201898	0.0201898	TRUE	NA	NA
ENSMUSG00000005705	Agrp	94.3	1.01	0.014	0.067	0.946309	0.987658	0.0155303	0.0698188	0.0316829	0.0316829	TRUE	NA	NA
ENSMUSG00000005716	Pvalb	0	NA	NA	NA	NA	1	NA	NA	NA	NA	NA	NA	NA
ENSMUSG00000005718	Tfap4	292.96	1.003	0.005	0.034	0.97285	0.993769	0.00752611	0.0309886	0.0137079	0.0137079	TRUE	NA	NA
ENSMUSG00000005732	Ranbp1	1828.24	0.942	-0.087	-1.07	0.284713	0.674092	0.00299716	0.0155104	0.00571613	0.00571613	TRUE	NA	NA
ENSMUSG00000005763	Cd247	14.37	1.126	0.171	0.339	0.734332	1	0.0721101	0.388245	0.174306	0.174306	TRUE	NA	NA
ENSMUSG00000005774	Rfx5	653.89	0.959	-0.061	-0.472	0.636874	0.896635	0.0121975	0.0208148	0.0145859	0.0145859	TRUE	NA	NA
ENSMUSG00000005779	Psmb4	8292.3	0.936	-0.096	-1.098	0.27231	0.662929	0.00510382	0.0132081	0.00718332	0.00718332	TRUE	NA	NA
ENSMUSG00000005800	Mmp8	8.55	1.448	0.534	0.549	0.583302	1	0.82114	0.644234	0.753855	0.753855	TRUE	NA	NA
ENSMUSG00000005802	Slc30a4	1262.51	1.07	0.098	0.807	0.419504	0.776528	0.0119607	0.0168339	0.0132466	0.0132466	TRUE	NA	NA
ENSMUSG00000005803	Sqor	10443.2	0.965	-0.052	-0.383	0.701956	0.91967	0.0159754	0.0130739	0.0175142	0.0175142	TRUE	NA	NA
ENSMUSG00000005804	Bloc1s6	1208.15	1.037	0.052	0.612	0.54034	0.847491	0.00329303	0.0170264	0.00621787	0.00621787	TRUE	NA	NA
ENSMUSG00000005813	Metap1	2719.66	0.895	-0.16	-2.178	0.029371	0.217007	0.00243252	0.0145423	0.00482555	0.00482555	TRUE	NA	NA
ENSMUSG00000005823	Gpr108	1750.67	0.959	-0.061	-0.528	0.597497	0.876517	0.0109485	0.0156413	0.0121967	0.0121967	TRUE	NA	NA
ENSMUSG00000005824	Tnfsf14	12.88	1.941	0.956	1.53	0.126122	1	0.206598	0.431765	0.280698	0.280698	TRUE	NA	NA
ENSMUSG00000005836	Gata6	555.16	0.834	-0.262	-1.483	0.138002	0.49246	0.0311778	0.0222834	0.0281114	0.0281114	TRUE	NA	NA
ENSMUSG00000005846	Rsl1d1	2958.46	0.982	-0.026	-0.284	0.776545	0.944287	0.00540283	0.0143821	0.00742727	0.00742727	TRUE	NA	NA
ENSMUSG00000005864	Cnga2	0.61	1.575	0.656	0.152	0.879568	1	16	8.87806	16	16	TRUE	NA	NA
ENSMUSG00000005871	Apc	2806.52	0.997	-0.005	-0.053	0.957518	0.989883	0.00602604	0.0144809	0.00792227	0.00792227	TRUE	NA	NA
ENSMUSG00000005873	Reep5	1392.05	0.74	-0.434	-3.497	0.000471058	0.0144693	0.0131733	0.0164359	0.0140411	0.0140411	TRUE	NA	NA
ENSMUSG00000005881	Ergic3	4808.45	0.897	-0.156	-2.197	0.0280292	0.212413	0.002527	0.0136799	0.00466988	0.00466988	TRUE	NA	NA
ENSMUSG00000005882	Uqcc1	2756.89	1.036	0.051	0.778	0.436849	0.78989	0.00135087	0.0145155	0.00372048	0.00372048	TRUE	NA	NA
ENSMUSG00000005883	Spo11	1.04	0.112	-3.159	-1.194	0.232545	1	5.70051	5.20057	5.40751	5.40751	TRUE	NA	NA
ENSMUSG00000005886	Ncoa2	4360.02	1.076	0.105	1.765	0.0775056	0.367473	0.0011608	0.0137954	0.00318579	0.00318579	TRUE	NA	NA
ENSMUSG00000005891	Prl4a1	0	NA	NA	NA	NA	1	NA	NA	NA	NA	NA	NA	NA
ENSMUSG00000005892	Trh	0	NA	NA	NA	NA	1	NA	NA	NA	NA	NA	NA	NA
ENSMUSG00000005893	Nr2c2	1275.71	1.055	0.078	0.712	0.476661	0.813195	0.00815824	0.0167897	0.0107115	0.0107115	TRUE	NA	NA
ENSMUSG00000005897	Nr2c1	1414.29	0.911	-0.134	-1.274	0.202705	0.582451	0.00766733	0.0163749	0.00995188	0.00995188	TRUE	NA	NA
ENSMUSG00000005899	Smpd4	897.22	0.98	-0.029	-0.283	0.776838	0.944312	0.00583114	0.0185753	0.00918318	0.00918318	TRUE	NA	NA
ENSMUSG00000005907	Pex1	1896.31	1.083	0.116	1.211	0.225704	0.611343	0.00577111	0.0154044	0.00820712	0.00820712	TRUE	NA	NA
ENSMUSG00000005917	Otx1	0.22	1	0	0	1	1	16	24.9482	16	16	TRUE	NA	NA
ENSMUSG00000005936	Kctd20	2732.93	1.012	0.017	0.203	0.838864	0.962715	0.00399843	0.0145327	0.00656425	0.00656425	TRUE	NA	NA
ENSMUSG00000005947	Itgae	37.41	0.627	-0.673	-1.874	0.0608848	0.324531	0.0677292	0.156885	0.0959292	0.0959292	TRUE	NA	NA
ENSMUSG00000005949	Ctns	1125.29	1.028	0.039	0.33	0.741205	0.932628	0.0112081	0.0173554	0.0128014	0.0128014	TRUE	NA	NA
ENSMUSG00000005950	P2rx5	7.2	0.848	-0.237	-0.237	0.812749	1	0.834541	0.762318	0.808097	0.808097	TRUE	NA	NA
ENSMUSG00000005951	Shpk	4469.14	0.963	-0.054	-0.612	0.540448	0.847491	0.00499969	0.0137651	0.0072905	0.0072905	TRUE	NA	NA
ENSMUSG00000005952	Trpv1	2.82	1.62	0.696	0.577	0.564042	1	0.420455	1.92468	1.07037	1.07037	TRUE	NA	NA
ENSMUSG00000005958	Ephb3	17.4	1.26	0.333	0.651	0.51535	1	0.122686	0.322912	0.186636	0.186636	TRUE	NA	NA
ENSMUSG00000005968	Tuft1	505.44	1.486	0.571	1.39	0.164381	0.53347	0.160026	0.0232403	0.104549	0.160026	TRUE	NA	NA
ENSMUSG00000005973	Rcn1	699.44	1.136	0.184	1.797	0.0723527	0.354249	0.00506844	0.0202771	0.00858733	0.00858733	TRUE	NA	NA
ENSMUSG00000005980	Dnase1	70.33	1.289	0.366	1.38	0.167531	0.537913	0.0351494	0.0893394	0.0527653	0.0527653	TRUE	NA	NA
ENSMUSG00000005981	Trap1	13622.6	1.046	0.065	0.815	0.414988	0.775431	0.00424197	0.0129533	0.00605079	0.00605079	TRUE	NA	NA
ENSMUSG00000005982	Naa60	0	NA	NA	NA	NA	1	NA	NA	NA	NA	NA	NA	NA
ENSMUSG00000005983	1700037C18Rik	0	NA	NA	NA	NA	1	NA	NA	NA	NA	NA	NA	NA
ENSMUSG00000005986	Ankrd13d	22.96	1.253	0.325	0.695	0.486951	0.816636	0.12778	0.24778	0.164082	0.164082	TRUE	NA	NA
ENSMUSG00000005994	Tyrp1	0.12	1	0	0	1	1	1e-08	46.1959	16	16	TRUE	NA	NA
ENSMUSG00000006005	Tpr	5262.76	1.09	0.124	1.386	0.165766	0.534875	0.00574105	0.0135829	0.00755519	0.00755519	TRUE	NA	NA
ENSMUSG00000006007	Pdc	0.12	1	0	0	1	1	1e-08	44.8404	16	16	TRUE	NA	NA
ENSMUSG00000006010	BC003331	3365.75	1.102	0.14	1.429	0.153106	0.516932	0.00710357	0.0141612	0.00891606	0.00891606	TRUE	NA	NA
ENSMUSG00000006014	Prg4	2852.89	1.286	0.363	1.948	0.0514029	0.29817	0.0474518	0.0144496	0.0330353	0.0330353	TRUE	NA	NA
ENSMUSG00000006019	Dhx34	628.15	1.035	0.049	0.368	0.713154	0.922572	0.0134786	0.0211533	0.0155774	0.0155774	TRUE	NA	NA
ENSMUSG00000006021	Kptn	990.86	0.913	-0.131	-1.231	0.218383	0.603427	0.00699954	0.0180065	0.00976948	0.00976948	TRUE	NA	NA
ENSMUSG00000006024	Napa	4096.62	0.95	-0.075	-0.824	0.41002	0.772535	0.005873	0.013875	0.00762034	0.00762034	TRUE	NA	NA
ENSMUSG00000006050	Sra1	4588.4	1.044	0.062	0.706	0.480179	0.81453	0.00542393	0.0137337	0.00719544	0.00719544	TRUE	NA	NA
ENSMUSG00000006056	Calcoco2	0.8	7.832	2.969	0.698	0.485301	1	16	6.75662	16	16	TRUE	NA	NA
ENSMUSG00000006057	Atp5g1	9342.35	0.801	-0.32	-2.939	0.00329159	0.0557622	0.0105179	0.0131349	0.0112859	0.0112859	TRUE	NA	NA
ENSMUSG00000006058	Snf8	2327.28	0.936	-0.096	-1.061	0.288881	0.678405	0.00494302	0.0148771	0.00740675	0.00740675	TRUE	NA	NA
ENSMUSG00000006095	Tbcb	1763.72	0.942	-0.086	-0.806	0.420265	0.77667	0.00796718	0.0156185	0.0102529	0.0102529	TRUE	NA	NA
ENSMUSG00000006127	Inpp5k	726.03	1.065	0.091	0.881	0.378165	0.751568	0.00485978	0.0199943	0.00875773	0.00875773	TRUE	NA	NA
ENSMUSG00000006134	Crkl	2460.16	0.919	-0.122	-1.047	0.295101	0.683453	0.0120256	0.0147518	0.0127377	0.0127377	TRUE	NA	NA
ENSMUSG00000006143	Upk3bl	0.18	1	0	0	1	1	16	30.8614	16	16	TRUE	NA	NA
ENSMUSG00000006154	Eps8l1	110.53	1.067	0.094	0.268	0.789084	0.950196	0.134005	0.0614095	0.109136	0.109136	TRUE	NA	NA
ENSMUSG00000006169	Clint1	5005.91	0.971	-0.042	-0.45	0.652651	0.904838	0.00658831	0.0136356	0.00824546	0.00824546	TRUE	NA	NA
ENSMUSG00000006179	Prss16	0.54	0.325	-1.621	-0.377	0.705901	1	16	9.93898	16	16	TRUE	NA	NA
ENSMUSG00000006191	Cdkal1	718.04	0.954	-0.068	-0.582	0.560604	0.856845	0.00861738	0.020077	0.0117711	0.0117711	TRUE	NA	NA
ENSMUSG00000006200	Rhox6	0	NA	NA	NA	NA	1	NA	NA	NA	NA	NA	NA	NA
ENSMUSG00000006204	5430419D17Rik	0	NA	NA	NA	NA	1	NA	NA	NA	NA	NA	NA	NA
ENSMUSG00000006205	Htra1	0	NA	NA	NA	NA	1	NA	NA	NA	NA	NA	NA	NA
ENSMUSG00000006215	Zbtb17	705.86	1.021	0.029	0.242	0.808445	0.95448	0.0100717	0.0202069	0.0126954	0.0126954	TRUE	NA	NA
ENSMUSG00000006216	Clcnkb	0.22	1	0	0	1	1	16	24.9482	16	16	TRUE	NA	NA
ENSMUSG00000006218	Fam131c	402.6	1.182	0.241	0.95	0.342211	0.722344	0.0807542	0.0259693	0.059035	0.059035	TRUE	NA	NA
ENSMUSG00000006219	Fblim1	131.27	1.262	0.336	1.548	0.121623	0.463497	0.0302335	0.0536921	0.0371561	0.0371561	TRUE	NA	NA
ENSMUSG00000006221	Hspb7	2.92	0.954	-0.067	-0.047	0.962244	1	0.803202	1.86234	1.26481	1.26481	TRUE	NA	NA
ENSMUSG00000006235	Epor	69.1	1.291	0.369	1.454	0.145981	0.506071	0.0269622	0.0907027	0.0472695	0.0472695	TRUE	NA	NA
ENSMUSG00000006241	Ccdc159	221.41	0.785	-0.349	-1.999	0.0456347	0.279402	0.0193928	0.0369451	0.0245258	0.0245258	TRUE	NA	NA
ENSMUSG00000006262	Mob1b	4709.29	0.924	-0.114	-1.127	0.259604	0.649701	0.00810187	0.0137035	0.00962453	0.00962453	TRUE	NA	NA
ENSMUSG00000006269	Atp6v1b1	0.13	0.347	-1.526	-0.353	0.723923	1	16	41.4726	16	16	TRUE	NA	NA
ENSMUSG00000006270	Vax1	0	NA	NA	NA	NA	1	NA	NA	NA	NA	NA	NA	NA
ENSMUSG00000006273	Atp6v1b2	3009.35	1.129	0.175	2.025	0.0428351	0.268133	0.00470265	0.0143512	0.00686389	0.00686389	TRUE	NA	NA
ENSMUSG00000006276	Eps15l1	882.73	1.091	0.126	1.137	0.255655	0.64528	0.00799004	0.018674	0.0106288	0.0106288	TRUE	NA	NA
ENSMUSG00000006281	Tep1	1337.27	1.049	0.068	0.796	0.425884	0.781085	0.00358982	0.0165948	0.00633937	0.00633937	TRUE	NA	NA
ENSMUSG00000006288	Ttc5	622.86	0.945	-0.082	-0.779	0.435924	0.788729	0.00524493	0.0212263	0.00903335	0.00903335	TRUE	NA	NA
ENSMUSG00000006289	Osgep	1156.92	0.88	-0.184	-1.994	0.0461881	0.280581	0.00414515	0.0172243	0.00731078	0.00731078	TRUE	NA	NA
ENSMUSG00000006299	Aamp	9074.8	0.957	-0.064	-1.088	0.276538	0.666393	0.00138274	0.0131519	0.00318642	0.00318642	TRUE	NA	NA
ENSMUSG00000006301	Tmbim1	0	NA	NA	NA	NA	1	NA	NA	NA	NA	NA	NA	NA
ENSMUSG00000006304	Arpc2	8186.82	1.048	0.067	1.29	0.196974	0.575982	0.000767851	0.0132165	0.00248689	0.00248689	TRUE	NA	NA
ENSMUSG00000006307	Kmt2b	1912.14	0.95	-0.075	-0.717	0.473258	0.811476	0.00784752	0.0153808	0.00993057	0.00993057	TRUE	NA	NA
ENSMUSG00000006310	Zbtb32	148.94	1.005	0.007	0.027	0.978626	0.995346	0.0506657	0.0488122	0.0500874	0.0500874	TRUE	NA	NA
ENSMUSG00000006311	Etv2	0	NA	NA	NA	NA	1	NA	NA	NA	NA	NA	NA	NA
ENSMUSG00000006313	Upk1a	2.15	0.819	-0.289	-0.203	0.839393	1	0.755647	2.52672	1.45561	1.45561	TRUE	NA	NA
ENSMUSG00000006315	Tmem147	5364.58	0.928	-0.108	-0.956	0.339297	0.721249	0.0110535	0.0135634	0.0121293	0.0121293	TRUE	NA	NA
ENSMUSG00000006333	Rps9	15908.4	0.863	-0.213	-1.874	0.0609151	0.324556	0.0119402	0.0128963	0.0123915	0.0123915	TRUE	NA	NA
ENSMUSG00000006335	Tfpt	507.46	0.959	-0.061	-0.483	0.628835	0.892779	0.00990957	0.0231977	0.0133477	0.0133477	TRUE	NA	NA
ENSMUSG00000006342	Susd2	105.61	1.004	0.005	0.023	0.981415	0.995491	0.0319018	0.0636871	0.0414557	0.0414557	TRUE	NA	NA
ENSMUSG00000006344	Ggt5	129.97	1.115	0.158	0.693	0.488585	0.81741	0.0365703	0.0541038	0.0418258	0.0418258	TRUE	NA	NA
ENSMUSG00000006345	Ggt1	2.23	1.927	0.946	0.466	0.640989	1	2.52124	2.43682	2.47753	2.47753	TRUE	NA	NA
ENSMUSG00000006356	Crip2	3603.79	0.949	-0.076	-0.549	0.582999	0.8697	0.0188678	0.0140552	0.0181065	0.0181065	TRUE	NA	NA
ENSMUSG00000006360	Crip1	259.42	1.227	0.295	1.834	0.0665903	0.3397	0.015807	0.0333717	0.0205961	0.0205961	TRUE	NA	NA
ENSMUSG00000006362	Cbfa2t3	0	NA	NA	NA	NA	1	NA	NA	NA	NA	NA	NA	NA
ENSMUSG00000006369	Fbln1	37.07	0.921	-0.119	-0.266	0.790504	0.950838	0.165396	0.158223	0.163165	0.163165	TRUE	NA	NA
ENSMUSG00000006373	Pgrmc1	82586.2	0.95	-0.074	-0.892	0.372187	0.747477	0.00500153	0.0126223	0.00656782	0.00656782	TRUE	NA	NA
ENSMUSG00000006378	Gcat	1.39	4.488	2.166	1.168	0.242711	1	1e-08	3.90813	1.94445	1.94445	TRUE	NA	NA
ENSMUSG00000006386	Tek	860.28	0.954	-0.068	-0.485	0.627438	0.891789	0.0173714	0.0188337	0.0177863	0.0177863	TRUE	NA	NA
ENSMUSG00000006389	Mpl	2.15	1.199	0.261	0.186	0.852589	1	0.797266	2.52521	1.4156	1.4156	TRUE	NA	NA
ENSMUSG00000006390	Elovl1	2457.9	0.809	-0.306	-2.597	0.00940514	0.110134	0.0125535	0.0147538	0.0129386	0.0129386	TRUE	NA	NA
ENSMUSG00000006392	Med8	2322.15	0.88	-0.185	-1.897	0.0578666	0.318066	0.00656941	0.0148822	0.00867737	0.00867737	TRUE	NA	NA
ENSMUSG00000006395	Hyi	3689.44	1.059	0.083	0.558	0.577119	0.86728	0.0235742	0.0140205	0.0208191	0.0208191	TRUE	NA	NA
ENSMUSG00000006398	Cdc20	48.19	1.69	0.757	1.995	0.0460788	0.280559	0.0995737	0.124612	0.108645	0.108645	TRUE	NA	NA
ENSMUSG00000006403	Adamts4	25.22	2.552	1.352	2.699	0.00695713	0.0910817	0.16986	0.226643	0.187909	0.187909	TRUE	NA	NA
ENSMUSG00000006411	Nectin4	19.24	0.986	-0.021	-0.039	0.968562	1	0.17363	0.293195	0.21164	0.21164	TRUE	NA	NA
ENSMUSG00000006412	Pfdn2	2120.85	0.967	-0.049	-0.664	0.506586	0.828265	0.00209647	0.0151029	0.00465688	0.00465688	TRUE	NA	NA
ENSMUSG00000006418	Rnf114	5420.74	0.966	-0.05	-0.867	0.386168	0.756358	0.00112749	0.013553	0.0030682	0.0030682	TRUE	NA	NA
ENSMUSG00000006423	C330007P06Rik	3363.08	1.064	0.089	1.372	0.169958	0.540936	0.00154018	0.0141625	0.00373588	0.00373588	TRUE	NA	NA
ENSMUSG00000006435	Neurl1a	21.76	0.812	-0.3	-0.523	0.600788	0.877862	0.272308	0.260672	0.268523	0.268523	TRUE	NA	NA
ENSMUSG00000006442	Srm	1623.91	0.962	-0.056	-0.41	0.681693	0.914216	0.018658	0.0158821	0.0175166	0.0175166	TRUE	NA	NA
ENSMUSG00000006445	Epha2	2312.11	1.701	0.766	4.539	5.65272e-06	0.000484529	0.0317937	0.0148923	0.0269421	0.0269421	TRUE	NA	NA
ENSMUSG00000006456	Rbm14	0	NA	NA	NA	NA	1	NA	NA	NA	NA	NA	NA	NA
ENSMUSG00000006457	Actn3	3	0.711	-0.492	-0.409	0.682498	1	1e-08	1.81533	0.788013	0.788013	TRUE	NA	NA
ENSMUSG00000006463	Zdhhc24	254.93	0.879	-0.186	-1.39	0.16449	0.533552	0.00586683	0.0337387	0.0133855	0.0133855	TRUE	NA	NA
ENSMUSG00000006464	Bbs1	84.12	1.046	0.065	0.204	0.837985	0.962715	0.0908509	0.0767479	0.0863778	0.0863778	TRUE	NA	NA
ENSMUSG00000006469	Slc34a3	0.25	0.58	-0.787	-0.182	0.855727	1	1e-08	21.4923	16	16	TRUE	NA	NA
ENSMUSG00000006471	Ndor1	0	NA	NA	NA	NA	1	NA	NA	NA	NA	NA	NA	NA
ENSMUSG00000006476	Nsmf	9009.68	0.958	-0.062	-0.532	0.594846	0.874923	0.0111771	0.0131562	0.0131184	0.0131184	TRUE	NA	NA
ENSMUSG00000006488	Prl7a1	0	NA	NA	NA	NA	1	NA	NA	NA	NA	NA	NA	NA
ENSMUSG00000006490	Prl8a9	0.16	1	0	0	1	1	16	34.3185	16	16	TRUE	NA	NA
ENSMUSG00000006494	Pdk1	7188.93	0.819	-0.288	-1.76	0.0784902	0.369371	0.0311848	0.013308	0.0255819	0.0255819	TRUE	NA	NA
ENSMUSG00000006498	Ptbp1	1790.72	1.025	0.035	0.317	0.751539	0.936974	0.00961609	0.0155723	0.0114849	0.0114849	TRUE	NA	NA
ENSMUSG00000006517	Mvd	0	NA	NA	NA	NA	1	NA	NA	NA	NA	NA	NA	NA
ENSMUSG00000006519	Cyba	0	NA	NA	NA	NA	1	NA	NA	NA	NA	NA	NA	NA
ENSMUSG00000006522	Itih3	55555.5	0.98	-0.029	-0.156	0.875806	0.973066	0.0430869	0.0126541	0.0327589	0.0327589	TRUE	NA	NA
ENSMUSG00000006526	Tmem110	991.49	0.958	-0.061	-0.623	0.532966	0.842759	0.00534202	0.018003	0.00823332	0.00823332	TRUE	NA	NA
ENSMUSG00000006527	Sfmbt1	2454.49	1.003	0.004	0.046	0.963636	0.991074	0.00463024	0.0147568	0.00689057	0.00689057	TRUE	NA	NA
ENSMUSG00000006529	Itih1	40928.6	0.814	-0.297	-2.995	0.00274352	0.0497205	0.00831002	0.0126888	0.00940273	0.00940273	TRUE	NA	NA
ENSMUSG00000006538	Ihh	167.43	0.493	-1.022	-3.305	0.000951363	0.0244311	0.109444	0.0448079	0.0860425	0.0860425	TRUE	NA	NA
ENSMUSG00000006542	Prkag3	12.56	0.777	-0.365	-0.543	0.587295	1	0.296569	0.442491	0.340193	0.340193	TRUE	NA	NA
ENSMUSG00000006546	Cryba2	0	NA	NA	NA	NA	1	NA	NA	NA	NA	NA	NA	NA
ENSMUSG00000006567	Atp7b	2070.55	0.866	-0.207	-2.639	0.00832462	0.101642	0.00271662	0.0151648	0.00543456	0.00543456	TRUE	NA	NA
ENSMUSG00000006570	Defb2	0	NA	NA	NA	NA	1	NA	NA	NA	NA	NA	NA	NA
ENSMUSG00000006574	Slc4a1	122.83	1.172	0.229	0.342	0.732703	0.929468	0.420951	0.0565171	0.275014	0.420951	TRUE	NA	NA
ENSMUSG00000006575	Rundc3a	798.71	0.875	-0.192	-1.311	0.190013	0.568154	0.0194579	0.0193175	0.019417	0.019417	TRUE	NA	NA
ENSMUSG00000006576	Slc4a3	15.98	1.102	0.141	0.334	0.738544	1	1e-08	0.350559	0.108136	0.108136	TRUE	NA	NA
ENSMUSG00000006585	Cdt1	0	NA	NA	NA	NA	1	NA	NA	NA	NA	NA	NA	NA
ENSMUSG00000006586	Runx1t1	12.29	0.804	-0.315	-0.48	0.631233	1	0.236349	0.451791	0.303307	0.303307	TRUE	NA	NA
ENSMUSG00000006587	Snai3	0	NA	NA	NA	NA	1	NA	NA	NA	NA	NA	NA	NA
ENSMUSG00000006589	Aprt	0	NA	NA	NA	NA	1	NA	NA	NA	NA	NA	NA	NA
ENSMUSG00000006599	Gtf2h1	2408.71	1.06	0.085	1.188	0.235003	0.622695	0.0020033	0.0147987	0.00446255	0.00446255	TRUE	NA	NA
ENSMUSG00000006611	Hfe	3899.08	0.894	-0.162	-2.164	0.030448	0.221609	0.00302361	0.0139418	0.00510694	0.00510694	TRUE	NA	NA
ENSMUSG00000006641	Slc5a6	520.58	1.412	0.497	1.872	0.0611759	0.325399	0.0945394	0.0229295	0.0655758	0.0655758	TRUE	NA	NA
ENSMUSG00000006642	Tcf23	5.86	0.956	-0.066	-0.068	0.945803	1	0.555125	0.934455	0.694595	0.694595	TRUE	NA	NA
ENSMUSG00000006649	Nphs1	6.68	0.592	-0.756	-0.996	0.31906	1	0.167318	0.820896	0.390152	0.390152	TRUE	NA	NA
ENSMUSG00000006651	Aplp1	29.43	0.817	-0.292	-0.759	0.44811	0.793853	0.0630405	0.196023	0.103442	0.103442	TRUE	NA	NA
ENSMUSG00000006673	Qrich1	2987.73	1.11	0.15	2.45	0.0142973	0.138667	0.00102649	0.0143642	0.00328387	0.00328387	TRUE	NA	NA
ENSMUSG00000006675	P4htm	11.08	1.674	0.743	1.203	0.228964	1	0.125024	0.50008	0.255686	0.255686	TRUE	NA	NA
ENSMUSG00000006676	Usp19	4669.91	0.977	-0.033	-0.397	0.691007	0.917047	0.00483277	0.0137132	0.00658706	0.00658706	TRUE	NA	NA
ENSMUSG00000006678	Pola1	280.72	1.029	0.042	0.252	0.801424	0.95248	0.0196604	0.0317926	0.0231255	0.0231255	TRUE	NA	NA
ENSMUSG00000006699	Cdc42	11856.5	1.01	0.015	0.202	0.839807	0.962924	0.0031374	0.0130123	0.00493283	0.00493283	TRUE	NA	NA
ENSMUSG00000006705	Pknox1	1434.12	0.886	-0.175	-2.18	0.0292889	0.217007	0.002553	0.0163221	0.00552801	0.00552801	TRUE	NA	NA
ENSMUSG00000006711	D130043K22Rik	548.15	0.84	-0.251	-1.011	0.311836	0.697912	0.0757713	0.0224077	0.0571093	0.0571093	TRUE	NA	NA
ENSMUSG00000006715	Gmnn	424.85	1.203	0.267	1.553	0.120342	0.460531	0.0248461	0.0252666	0.0258284	0.0258284	TRUE	NA	NA
ENSMUSG00000006717	Acot13	2879.96	1.028	0.04	0.306	0.759551	0.938869	0.016886	0.0144318	0.0164382	0.0164382	TRUE	NA	NA
ENSMUSG00000006720	Zfp184	9.99	1.067	0.093	0.15	0.880526	1	0.0984047	0.553281	0.279446	0.279446	TRUE	NA	NA
ENSMUSG00000006724	Cyp27b1	0.74	1.458	0.544	0.151	0.879873	1	16	7.31193	11.1079	11.1079	TRUE	NA	NA
ENSMUSG00000006728	Cdk4	2069.58	0.88	-0.184	-2.034	0.0419169	0.266039	0.0051949	0.015166	0.00741263	0.00741263	TRUE	NA	NA
ENSMUSG00000006731	B4galnt1	4111.34	0.792	-0.337	-2.599	0.00935467	0.109781	0.0161814	0.0138703	0.0158717	0.0158717	TRUE	NA	NA
ENSMUSG00000006732	Mettl1	979.79	1.093	0.128	0.765	0.444268	0.791962	0.0296018	0.0180681	0.0259641	0.0259641	TRUE	NA	NA
ENSMUSG00000006736	Tspan31	10344.2	1.147	0.198	2.12	0.0340407	0.236483	0.00669415	0.0130789	0.00828683	0.00828683	TRUE	NA	NA
ENSMUSG00000006740	Kif5b	5023.86	1.137	0.186	2.025	0.042886	0.268133	0.00602919	0.0136317	0.00786643	0.00786643	TRUE	NA	NA
ENSMUSG00000006763	Saal1	342.99	0.949	-0.075	-0.539	0.589737	0.871729	0.0111767	0.0283002	0.015809	0.015809	TRUE	NA	NA
ENSMUSG00000006764	Tph2	0.82	2.998	1.584	0.655	0.512652	1	1e-08	6.58535	4.09433	4.09433	TRUE	NA	NA
ENSMUSG00000006777	Krt23	117.7	4.754	2.249	5.428	5.68516e-08	1.07645e-05	0.214471	0.0584336	0.149111	0.149111	TRUE	NA	NA
ENSMUSG00000006782	Cnp	1269.37	0.556	-0.846	-4.872	1.10706e-06	0.000132492	0.0359168	0.0168108	0.0281823	0.0281823	TRUE	NA	NA
ENSMUSG00000006784	Ttc25	18.19	0.694	-0.528	-1.034	0.301334	1	0.16063	0.309452	0.205006	0.205006	TRUE	NA	NA
ENSMUSG00000006800	Sulf2	1055.17	1.812	0.857	2.673	0.00752403	0.0946923	0.0975444	0.0176744	0.0692213	0.0975444	TRUE	NA	NA
ENSMUSG00000006818	Sod2	13268	0.954	-0.068	-1.142	0.253551	0.642722	0.00163915	0.0129639	0.00336584	0.00336584	TRUE	NA	NA
ENSMUSG00000006850	Tmco6	495.39	0.89	-0.168	-1.015	0.310204	0.696503	0.024771	0.0234569	0.024379	0.024379	TRUE	NA	NA
ENSMUSG00000006906	Stambp	918.59	1.006	0.008	0.104	0.917243	0.984326	0.0018943	0.0184352	0.0053172	0.0053172	TRUE	NA	NA
ENSMUSG00000006920	Ezh1	1239.32	1.092	0.127	1.45	0.14702	0.507925	0.00340809	0.016914	0.00649163	0.00649163	TRUE	NA	NA
ENSMUSG00000006930	Hap1	80.72	1.264	0.338	1.157	0.247238	0.636335	0.0655622	0.0794552	0.0699504	0.0699504	TRUE	NA	NA
ENSMUSG00000006931	P3h4	68.51	1.02	0.029	0.111	0.911426	0.983133	0.0269934	0.0913771	0.0468824	0.0468824	TRUE	NA	NA
ENSMUSG00000006932	Ctnnb1	6174.14	0.975	-0.037	-0.488	0.625654	0.890621	0.00343209	0.0134315	0.0053514	0.0053514	TRUE	NA	NA
ENSMUSG00000006941	Eif1b	1263.98	0.953	-0.069	-0.787	0.431051	0.785225	0.0037361	0.0168289	0.00651592	0.00651592	TRUE	NA	NA
ENSMUSG00000006948	Klk4	0	NA	NA	NA	NA	1	NA	NA	NA	NA	NA	NA	NA
ENSMUSG00000006958	Chrd	301.48	0.836	-0.258	-1.622	0.104856	0.428823	0.0173921	0.0304676	0.0210808	0.0210808	TRUE	NA	NA
ENSMUSG00000006998	Psmd2	14065.3	1.031	0.044	0.843	0.399445	0.766869	0.00087191	0.0129408	0.00252883	0.00252883	TRUE	NA	NA
ENSMUSG00000007021	Syngr3	5.59	1.621	0.697	0.846	0.397701	1	0.250687	0.978803	0.494616	0.494616	TRUE	NA	NA
ENSMUSG00000007029	Vars	2353.76	0.941	-0.088	-0.761	0.446365	0.792853	0.0117307	0.014851	0.012465	0.012465	TRUE	NA	NA
ENSMUSG00000007030	Vwa7	12.19	1.289	0.366	0.604	0.546013	1	0.172929	0.455605	0.264629	0.264629	TRUE	NA	NA
ENSMUSG00000007033	Hspa1l	80.78	1.102	0.139	0.593	0.552996	0.852866	0.0238456	0.0794045	0.040339	0.040339	TRUE	NA	NA
ENSMUSG00000007034	Slc44a4	7.61	1.256	0.328	0.34	0.733715	1	0.755648	0.721802	0.742054	0.742054	TRUE	NA	NA
ENSMUSG00000007035	Msh5	26.98	1.202	0.266	0.799	0.424531	0.78007	1e-08	0.212663	0.0748097	0.0748097	TRUE	NA	NA
ENSMUSG00000007036	Abhd16a	3116.23	0.928	-0.107	-0.969	0.332716	0.714728	0.010453	0.0142897	0.0115137	0.0115137	TRUE	NA	NA
ENSMUSG00000007038	Neu1	2749.27	0.996	-0.006	-0.06	0.95231	0.988383	0.00567805	0.014521	0.00787666	0.00787666	TRUE	NA	NA
ENSMUSG00000007039	Ddah2	177.17	0.987	-0.02	-0.101	0.91957	0.984326	0.024794	0.0430354	0.0301396	0.0301396	TRUE	NA	NA
ENSMUSG00000007041	Clic1	1146.83	0.989	-0.017	-0.117	0.906638	0.982102	0.0186431	0.0172653	0.0182481	0.0182481	TRUE	NA	NA
ENSMUSG00000007050	Lsm2	863.06	1.054	0.075	0.718	0.472479	0.811297	0.00595868	0.0188134	0.00939064	0.00939064	TRUE	NA	NA
ENSMUSG00000007080	Pole	144.61	1.045	0.064	0.242	0.80869	0.95448	0.0640256	0.0498969	0.0594888	0.0594888	TRUE	NA	NA
ENSMUSG00000007097	Atp1a2	0	NA	NA	NA	NA	1	NA	NA	NA	NA	NA	NA	NA
ENSMUSG00000007107	Atp1a4	5.2	2.128	1.089	1.023	0.30642	1	0.629337	1.05066	0.767435	0.767435	TRUE	NA	NA
ENSMUSG00000007122	Casq1	6.24	1.894	0.921	1.042	0.297475	1	0.372518	0.877346	0.563345	0.563345	TRUE	NA	NA
ENSMUSG00000007207	Stx1a	30.65	0.773	-0.372	-1.245	0.213118	0.595249	1e-08	0.188715	0.0551366	0.0551366	TRUE	NA	NA
ENSMUSG00000007209	Ceacam9	0	NA	NA	NA	NA	1	NA	NA	NA	NA	NA	NA	NA
ENSMUSG00000007216	Zfp775	168.48	1.079	0.11	0.706	0.480288	0.81453	0.00665503	0.0446072	0.0171949	0.0171949	TRUE	NA	NA
ENSMUSG00000007279	Scube2	0.46	2.531	1.34	0.311	0.755664	1	1e-08	11.665	16	16	TRUE	NA	NA
ENSMUSG00000007338	Mrpl49	2292.53	1.021	0.031	0.445	0.656278	0.905738	0.00161155	0.0149123	0.00408967	0.00408967	TRUE	NA	NA
ENSMUSG00000007379	Dennd2c	50.32	1.088	0.122	0.43	0.667145	0.908083	0.0295206	0.119874	0.0570543	0.0570543	TRUE	NA	NA
ENSMUSG00000007411	Mark3	3226.37	1.017	0.024	0.348	0.727939	0.928379	0.00226416	0.0142305	0.00439689	0.00439689	TRUE	NA	NA
ENSMUSG00000007415	Gatad1	4617.51	0.958	-0.061	-0.591	0.554343	0.853426	0.00890212	0.0137263	0.0100714	0.0100714	TRUE	NA	NA
ENSMUSG00000007440	Pcdha11	0	NA	NA	NA	NA	1	NA	NA	NA	NA	NA	NA	NA
ENSMUSG00000007457	2310003L06Rik	0	NA	NA	NA	NA	1	NA	NA	NA	NA	NA	NA	NA
ENSMUSG00000007458	M6pr	9031.18	0.995	-0.007	-0.105	0.916429	0.984255	0.00181865	0.0131548	0.00393782	0.00393782	TRUE	NA	NA
ENSMUSG00000007476	Lrrc8a	14.89	1.305	0.384	0.639	0.523002	1	0.21683	0.375215	0.266325	0.266325	TRUE	NA	NA
ENSMUSG00000007480	Mc5r	0	NA	NA	NA	NA	1	NA	NA	NA	NA	NA	NA	NA
ENSMUSG00000007564	Ppp2r1a	4569.64	1.046	0.064	1.065	0.286728	0.676587	0.00127423	0.0137385	0.0032926	0.0032926	TRUE	NA	NA
ENSMUSG00000007570	Fance	647.23	0.86	-0.217	-1.775	0.0758919	0.364132	0.00976387	0.0208998	0.0128927	0.0128927	TRUE	NA	NA
ENSMUSG00000007589	Tinf2	790.64	1.01	0.014	0.121	0.903678	0.9821	0.00837941	0.0193865	0.0114255	0.0114255	TRUE	NA	NA
ENSMUSG00000007591	Tssk4	4.86	0.765	-0.387	-0.49	0.624452	1	1e-08	1.12271	0.362879	0.362879	TRUE	NA	NA
ENSMUSG00000007594	Hapln4	969.69	0.658	-0.603	-3.389	0.000702361	0.0195041	0.0335282	0.0181255	0.0294551	0.0294551	TRUE	NA	NA
ENSMUSG00000007603	Dus3l	958.05	1.021	0.03	0.212	0.83248	0.961387	0.0182432	0.0181931	0.0182185	0.0182185	TRUE	NA	NA
ENSMUSG00000007610	Gtpbp3	720.97	0.851	-0.232	-1.413	0.157518	0.523201	0.0264972	0.0200465	0.0245315	0.0245315	TRUE	NA	NA
ENSMUSG00000007613	Tgfbr1	2355.6	1.004	0.006	0.063	0.949782	0.987989	0.00656965	0.0148492	0.00850491	0.00850491	TRUE	NA	NA
ENSMUSG00000007617	Homer1	1115.86	0.833	-0.264	-2.303	0.0212686	0.177509	0.00961752	0.017396	0.0117625	0.0117625	TRUE	NA	NA
ENSMUSG00000007646	Rad51c	47.17	0.687	-0.541	-1.357	0.174895	0.54733	0.128953	0.127025	0.128333	0.128333	TRUE	NA	NA
ENSMUSG00000007653	Gabrb2	1.23	2.907	1.539	0.803	0.422246	1	1e-08	4.38735	2.28352	2.28352	TRUE	NA	NA
ENSMUSG00000007655	Cav1	429.4	1.244	0.315	0.827	0.408106	0.7722	0.137437	0.0251321	0.0933237	0.137437	TRUE	NA	NA
ENSMUSG00000007656	Arpp19	3337.95	0.937	-0.094	-0.954	0.340196	0.721641	0.00746796	0.0141746	0.00899278	0.00899278	TRUE	NA	NA
ENSMUSG00000007659	Bcl2l1	2636.86	1.02	0.029	0.174	0.861495	0.969478	0.0321746	0.0146047	0.0259621	0.0259621	TRUE	NA	NA
ENSMUSG00000007670	Khsrp	2998.82	0.929	-0.106	-0.987	0.323743	0.707006	0.00935209	0.0143575	0.0107524	0.0107524	TRUE	NA	NA
ENSMUSG00000007682	Dio2	0.24	0.453	-1.144	-0.265	0.790957	1	1e-08	22.3655	16	16	TRUE	NA	NA
ENSMUSG00000007721	Ccdc124	2033.06	0.918	-0.123	-0.927	0.35392	0.732017	0.0168367	0.0152129	0.0163771	0.0163771	TRUE	NA	NA
ENSMUSG00000007739	Cct4	7788.59	0.974	-0.039	-0.498	0.618355	0.886579	0.00381556	0.0132502	0.00562632	0.00562632	TRUE	NA	NA
ENSMUSG00000007777	0610009B22Rik	1535.23	0.986	-0.02	-0.256	0.797705	0.95248	0.00246009	0.0160741	0.00511766	0.00511766	TRUE	NA	NA
ENSMUSG00000007783	Cpt1c	16.95	1.008	0.011	0.021	0.983187	1	0.136596	0.331216	0.196444	0.196444	TRUE	NA	NA
ENSMUSG00000007805	Twist2	5.61	0.647	-0.628	-0.712	0.476229	1	0.350922	0.97487	0.55657	0.55657	TRUE	NA	NA
ENSMUSG00000007812	Zfp655	3068.06	1.388	0.473	2.675	0.00747203	0.0943185	0.0420688	0.0143169	0.0297037	0.0297037	TRUE	NA	NA
ENSMUSG00000007815	Rhoa	11425.2	1.013	0.019	0.396	0.692254	0.917261	0.000632917	0.0130295	0.00219567	0.00219567	TRUE	NA	NA
ENSMUSG00000007817	Zmiz1	2787.59	1.01	0.014	0.103	0.918357	0.984326	0.0191705	0.014494	0.0181495	0.0181495	TRUE	NA	NA
ENSMUSG00000007827	Ankrd26	524.59	0.867	-0.205	-1.655	0.0978887	0.416019	0.00929127	0.0228502	0.0127665	0.0127665	TRUE	NA	NA
ENSMUSG00000007833	Aldh16a1	4822.87	0.839	-0.253	-2.881	0.00396628	0.063132	0.00541778	0.0136765	0.00721538	0.00721538	TRUE	NA	NA
ENSMUSG00000007836	Hnrnpa0	5262.72	0.824	-0.279	-1.508	0.131461	0.482044	0.0376601	0.0135829	0.0326755	0.0326755	TRUE	NA	NA
ENSMUSG00000007837	Prrg2	2233.04	1.002	0.003	0.027	0.97854	0.995346	0.0116096	0.014975	0.0133953	0.0133953	TRUE	NA	NA
ENSMUSG00000007850	Hnrnph1	3926.81	0.985	-0.023	-0.206	0.836517	0.962591	0.0102441	0.013932	0.0112032	0.0112032	TRUE	NA	NA
ENSMUSG00000007867	Ift43	197.74	0.93	-0.105	-0.593	0.553158	0.852866	0.0185336	0.0398647	0.0247484	0.0247484	TRUE	NA	NA
ENSMUSG00000007872	Id3	2459.04	1.001	0.001	0.003	0.997364	0.999252	0.181894	0.0147528	0.108471	0.181894	TRUE	NA	NA
ENSMUSG00000007877	Tcap	0.48	0.5	-1.001	-0.258	0.796597	1	1e-08	11.1827	13.0835	13.0835	TRUE	NA	NA
ENSMUSG00000007880	Arid1a	3176.95	0.925	-0.113	-0.917	0.359209	0.737046	0.0141478	0.0142566	0.0143017	0.0143017	TRUE	NA	NA
ENSMUSG00000007888	Crlf1	1.86	1.813	0.859	0.449	0.653497	1	1.28887	2.91767	2.05788	2.05788	TRUE	NA	NA
ENSMUSG00000007891	Ctsd	4332.02	0.944	-0.083	-0.666	0.505402	0.827508	0.0149588	0.0138034	0.0145325	0.0145325	TRUE	NA	NA
ENSMUSG00000007892	Rplp1	20166.5	0.783	-0.353	-3.69	0.000224551	0.00830921	0.00764438	0.0128246	0.00874908	0.00874908	TRUE	NA	NA
ENSMUSG00000007907	Cabs1	0	NA	NA	NA	NA	1	NA	NA	NA	NA	NA	NA	NA
ENSMUSG00000007908	Hmgcll1	3.22	0.526	-0.926	-0.819	0.41305	1	0.451073	1.68851	0.838304	0.838304	TRUE	NA	NA
ENSMUSG00000007944	Ttc9b	0	NA	NA	NA	NA	1	NA	NA	NA	NA	NA	NA	NA
ENSMUSG00000007946	Phox2a	0.38	0.321	-1.642	-0.38	0.703754	1	16	14.1508	16	16	TRUE	NA	NA
ENSMUSG00000007950	Abhd8	360.21	0.551	-0.86	-4.957	7.17729e-07	8.92658e-05	0.025471	0.0275474	0.0260887	0.0260887	TRUE	NA	NA
ENSMUSG00000007987	Ift22	288.07	1.137	0.185	1.078	0.281096	0.671612	0.0220657	0.0313013	0.0247263	0.0247263	TRUE	NA	NA
ENSMUSG00000007989	Fzd3	18.16	0.983	-0.025	-0.049	0.961309	1	0.150801	0.309922	0.198891	0.198891	TRUE	NA	NA
ENSMUSG00000008028	1700008O03Rik	6.75	0.819	-0.288	-0.349	0.727187	1	0.341941	0.812007	0.509243	0.509243	TRUE	NA	NA
ENSMUSG00000008035	Mid1ip1	4056.71	0.668	-0.582	-3.015	0.00256862	0.04757	0.05296	0.013888	0.0355596	0.0355596	TRUE	NA	NA
ENSMUSG00000008036	Ap2s1	3152.45	0.937	-0.093	-0.949	0.34243	0.722445	0.00733898	0.0142698	0.00894562	0.00894562	TRUE	NA	NA
ENSMUSG00000008090	Fgfrl1	1952.95	0.839	-0.253	-1.272	0.203511	0.583581	0.0463172	0.0153218	0.037581	0.037581	TRUE	NA	NA
ENSMUSG00000008129	4930432K21Rik	5.33	0.607	-0.721	-0.71	0.477867	1	0.638332	1.02594	0.79091	0.79091	TRUE	NA	NA
ENSMUSG00000008136	Fhl2	52.52	0.278	-1.849	-3.469	0.000522282	0.0157379	0.308597	0.115371	0.240181	0.240181	TRUE	NA	NA
ENSMUSG00000008140	Emc10	5087.51	0.864	-0.212	-1.729	0.083727	0.382072	0.0137605	0.0136183	0.0141855	0.0141855	TRUE	NA	NA
ENSMUSG00000008153	Clstn3	2955.81	1.781	0.832	1.815	0.0695798	0.348338	0.201752	0.0143837	0.110983	0.201752	TRUE	NA	NA
ENSMUSG00000008167	Fbxw9	1806.6	0.852	-0.231	-1.537	0.124405	0.468975	0.0235074	0.0155458	0.0211927	0.0211927	TRUE	NA	NA
ENSMUSG00000008193	Spib	25	1.174	0.232	0.363	0.716892	0.923385	0.407262	0.228532	0.347259	0.347259	TRUE	NA	NA
ENSMUSG00000008200	Fnbp4	995.63	0.93	-0.104	-0.977	0.328363	0.711522	0.00678721	0.0179804	0.00986351	0.00986351	TRUE	NA	NA
ENSMUSG00000008206	Cers4	160.85	1.005	0.007	0.034	0.972654	0.993769	0.0314505	0.0461283	0.0358919	0.0358919	TRUE	NA	NA
ENSMUSG00000008226	Scrn3	6202	1.054	0.076	0.839	0.401642	0.767965	0.0053451	0.0134275	0.00769657	0.00769657	TRUE	NA	NA
ENSMUSG00000008301	Phax	1418.99	1.057	0.08	1.066	0.286374	0.676274	0.00187794	0.0163623	0.00464869	0.00464869	TRUE	NA	NA
ENSMUSG00000008305	Tle1	4568.83	0.931	-0.103	-0.816	0.414458	0.775431	0.0158057	0.0137388	0.0151135	0.0151135	TRUE	NA	NA
ENSMUSG00000008307	1700109H08Rik	64.5	1.082	0.113	0.364	0.716175	0.923309	0.0697098	0.0962786	0.0783769	0.0783769	TRUE	NA	NA
ENSMUSG00000008318	Relt	28.27	1.245	0.317	0.775	0.438489	0.790581	0.0816356	0.203538	0.118449	0.118449	TRUE	NA	NA
ENSMUSG00000008333	Snrpb2	1055.42	0.874	-0.194	-1.674	0.0940722	0.407026	0.0100225	0.0176731	0.0119452	0.0119452	TRUE	NA	NA
ENSMUSG00000008348	Ubc	5093.79	0.874	-0.194	-0.905	0.365504	0.741839	0.0622138	0.013617	0.043969	0.043969	TRUE	NA	NA
ENSMUSG00000008373	Prpf31	972.21	1.051	0.072	0.55	0.582081	0.869045	0.0143853	0.018111	0.0154066	0.0154066	TRUE	NA	NA
ENSMUSG00000008384	Sertad1	324.92	1.024	0.034	0.152	0.879129	0.974294	0.0533488	0.0291755	0.0452267	0.0452267	TRUE	NA	NA
ENSMUSG00000008393	Carhsp1	1406.12	0.87	-0.201	-1.267	0.205191	0.585312	0.0271296	0.0163971	0.0234317	0.0234317	TRUE	NA	NA
ENSMUSG00000008398	Elk3	82.93	0.918	-0.124	-0.47	0.638177	0.89775	0.0447335	0.0776727	0.0549259	0.0549259	TRUE	NA	NA
ENSMUSG00000008429	Herpud2	2822.05	1.035	0.05	0.695	0.487344	0.816722	0.00220564	0.0144703	0.0045518	0.0045518	TRUE	NA	NA
ENSMUSG00000008435	Rdh13	653.15	1.074	0.104	0.802	0.422801	0.778243	0.0117659	0.0208242	0.0144795	0.0144795	TRUE	NA	NA
ENSMUSG00000008438	Adam21	2.89	0.587	-0.769	-0.597	0.550308	1	1e-08	1.88258	0.657879	0.657879	TRUE	NA	NA
ENSMUSG00000008450	Nutf2	882.6	0.969	-0.046	-0.434	0.664094	0.908049	0.00666518	0.0186749	0.00954641	0.00954641	TRUE	NA	NA
ENSMUSG00000008461	Fut1	20.35	3.37	1.753	3.272	0.00106783	0.0264579	0.175102	0.277904	0.213903	0.213903	TRUE	NA	NA
ENSMUSG00000008475	Arpc5	6774.97	1.035	0.05	0.838	0.401837	0.767965	0.00139141	0.0133539	0.00322879	0.00322879	TRUE	NA	NA
ENSMUSG00000008482	Rnf151	1.21	1.816	0.86	0.268	0.788567	1	16	4.47601	8.86606	8.86606	TRUE	NA	NA
ENSMUSG00000008489	Elavl2	2.91	35.861	5.164	2.968	0.00299711	1	1.80399	1.86993	1.83473	1.83473	TRUE	NA	NA
ENSMUSG00000008496	Pou2f2	183.78	1.51	0.595	2.308	0.0210005	0.175849	0.0660077	0.0419384	0.0582552	0.0582552	TRUE	NA	NA
ENSMUSG00000008540	Mgst1	273658	1.032	0.046	0.569	0.569553	0.862621	0.00450451	0.0125766	0.00615784	0.00615784	TRUE	NA	NA
ENSMUSG00000008575	Nfib	5070.68	0.784	-0.35	-4.85	1.23539e-06	0.000146469	0.00290532	0.0136218	0.00481689	0.00481689	TRUE	NA	NA
ENSMUSG00000008590	Htr3b	0.55	0.375	-1.414	-0.334	0.738487	1	16	9.83861	16	16	TRUE	NA	NA
ENSMUSG00000008601	Rab25	4.42	2.78	1.475	1.638	0.101477	1	1e-08	1.23506	0.47384	0.47384	TRUE	NA	NA
ENSMUSG00000008604	Ubqln4	2838.98	0.892	-0.165	-1.596	0.110501	0.441325	0.00871082	0.0144589	0.00995703	0.00995703	TRUE	NA	NA
ENSMUSG00000008658	Rbfox1	8.73	0.826	-0.276	-0.391	0.695684	1	0.266014	0.63113	0.375968	0.375968	TRUE	NA	NA
ENSMUSG00000008668	Rps18	17314.7	0.803	-0.317	-2.783	0.00538532	0.0769349	0.011754	0.0128687	0.0124202	0.0124202	TRUE	NA	NA
ENSMUSG00000008682	Rpl10	35016	0.858	-0.22	-3.142	0.00167689	0.0359224	0.00298697	0.0127111	0.00469809	0.00469809	TRUE	NA	NA
ENSMUSG00000008683	Rps15a	6371.83	0.865	-0.209	-2.225	0.0261116	0.202878	0.00688573	0.0134043	0.00833414	0.00833414	TRUE	NA	NA
ENSMUSG00000008690	Ncaph2	3086.55	0.98	-0.029	-0.382	0.702507	0.91967	0.00303743	0.0143063	0.00535717	0.00535717	TRUE	NA	NA
ENSMUSG00000008730	Hipk1	2306.28	1.034	0.048	0.537	0.591282	0.8726	0.0049361	0.0148982	0.00739025	0.00739025	TRUE	NA	NA
ENSMUSG00000008734	Gprc5b	209.55	1.012	0.017	0.016	0.9871	0.996795	0.993119	0.0383249	0.564643	0.993119	TRUE	NA	NA
ENSMUSG00000008763	Man1a2	3579.95	0.951	-0.072	-0.795	0.426709	0.781931	0.00568017	0.0140652	0.00764511	0.00764511	TRUE	NA	NA
ENSMUSG00000008789	Ceacam5	0	NA	NA	NA	NA	1	NA	NA	NA	NA	NA	NA	NA
ENSMUSG00000008813	Tppp2	0.91	1.261	0.335	0.114	0.909274	1	10.8594	5.94385	7.55673	7.55673	TRUE	NA	NA
ENSMUSG00000008822	Acyp1	595.74	1.024	0.035	0.315	0.752468	0.93715	0.00608725	0.0216209	0.00992639	0.00992639	TRUE	NA	NA
ENSMUSG00000008843	Cldn13	2.88	3.781	1.919	1	0.317269	1	4.41103	1.88588	3.07729	3.07729	TRUE	NA	NA
ENSMUSG00000008845	Cd163	1860.54	1.127	0.173	0.888	0.374301	0.748939	0.0445982	0.0154592	0.0358826	0.0358826	TRUE	NA	NA
ENSMUSG00000008855	Hdac5	2952.61	0.952	-0.071	-0.675	0.499415	0.82398	0.00835229	0.0143857	0.0101899	0.0101899	TRUE	NA	NA
ENSMUSG00000008859	Rala	2309.26	0.988	-0.018	-0.198	0.84272	0.963912	0.00499408	0.0148952	0.00730634	0.00730634	TRUE	NA	NA
ENSMUSG00000008874	Clec3a	0.69	6.748	2.755	0.91	0.362785	1	7.11001	7.79504	7.56868	7.56868	TRUE	NA	NA
ENSMUSG00000008892	Vdac3	6566.13	0.992	-0.012	-0.206	0.83653	0.962591	0.00104408	0.0133793	0.00284209	0.00284209	TRUE	NA	NA
ENSMUSG00000008932	Slc1a7	4.85	1.17	0.227	0.206	0.836413	1	0.672607	1.12617	0.821042	0.821042	TRUE	NA	NA
ENSMUSG00000008958	Vps72	878.03	0.898	-0.155	-1.759	0.078514	0.369371	0.00279181	0.0187068	0.0062786	0.0062786	TRUE	NA	NA
ENSMUSG00000008976	Gabpa	3962.3	1.001	0.002	0.024	0.980817	0.995491	0.00401677	0.0139197	0.00602414	0.00602414	TRUE	NA	NA
ENSMUSG00000008999	Bmp7	196.24	1.077	0.107	0.444	0.656931	0.905926	0.0560899	0.0400728	0.0509243	0.0509243	TRUE	NA	NA
ENSMUSG00000009013	Dynll1	1002.49	0.764	-0.389	-2.511	0.0120504	0.12634	0.0224192	0.0179433	0.0220412	0.0220412	TRUE	NA	NA
ENSMUSG00000009030	Pdcl	2336.07	1.002	0.003	0.021	0.98332	0.995985	0.0160917	0.0148684	0.0164176	0.0164176	TRUE	NA	NA
ENSMUSG00000009035	Tmem184b	2180.12	1.113	0.155	1.026	0.304878	0.692128	0.0248518	0.0150337	0.0213429	0.0213429	TRUE	NA	NA
ENSMUSG00000009047	Gm5965	0	NA	NA	NA	NA	1	NA	NA	NA	NA	NA	NA	NA
ENSMUSG00000009070	Rsph14	0.5	1.428	0.514	0.134	0.893671	1	1e-08	10.7309	12.5097	12.5097	TRUE	NA	NA
ENSMUSG00000009073	Nf2	2482.64	1.013	0.018	0.227	0.820775	0.957482	0.00357302	0.0147319	0.00593336	0.00593336	TRUE	NA	NA
ENSMUSG00000009075	Cabp7	0.17	1.575	0.656	0.152	0.879568	1	1e-08	31.4542	16	16	TRUE	NA	NA
ENSMUSG00000009076	Zmat5	276.5	1.01	0.015	0.088	0.930031	0.98525	0.02012	0.0320856	0.023555	0.023555	TRUE	NA	NA
ENSMUSG00000009079	Ewsr1	4969.02	0.993	-0.01	-0.111	0.911268	0.983133	0.005465	0.0136436	0.00736486	0.00736486	TRUE	NA	NA
ENSMUSG00000009090	Ap1b1	4451.61	1.004	0.005	0.071	0.943385	0.987522	0.0032865	0.0137699	0.00537479	0.00537479	TRUE	NA	NA
ENSMUSG00000009092	Derl3	218.03	0.994	-0.009	-0.015	0.988196	0.997236	0.33295	0.0373236	0.210934	0.33295	TRUE	NA	NA
ENSMUSG00000009093	Gstt4	2.12	2.985	1.578	1.094	0.273809	1	0.604509	2.55804	1.64764	1.64764	TRUE	NA	NA
ENSMUSG00000009097	Tbx1	0.88	0.926	-0.111	-0.035	0.971986	1	16	6.14989	8.3485	8.3485	TRUE	NA	NA
ENSMUSG00000009108	Gnat2	105.93	0.611	-0.71	-2.533	0.0113096	0.121795	0.0625818	0.0635337	0.0628273	0.0628273	TRUE	NA	NA
ENSMUSG00000009112	Bcl2l13	3903.05	1.169	0.225	2.334	0.0195904	0.169989	0.00712854	0.0139404	0.00864694	0.00864694	TRUE	NA	NA
ENSMUSG00000009114	2610028H24Rik	4.24	1.811	0.857	0.775	0.43813	1	0.78075	1.28475	0.966939	0.966939	TRUE	NA	NA
ENSMUSG00000009115	Spatc1l	1324.61	0.753	-0.408	-2.484	0.0130085	0.131495	0.0299121	0.0166334	0.0252217	0.0252217	TRUE	NA	NA
ENSMUSG00000009145	Dqx1	404.33	0.983	-0.024	-0.117	0.90653	0.982102	0.0440602	0.0259117	0.0381423	0.0381423	TRUE	NA	NA
ENSMUSG00000009185	Ccl8	1.41	2.596	1.376	0.56	0.575685	1	4.30554	3.84984	3.94478	3.94478	TRUE	NA	NA
ENSMUSG00000009207	Lnpk	391.96	1.112	0.153	0.916	0.359725	0.737141	0.0234175	0.0263333	0.0242775	0.0242775	TRUE	NA	NA
ENSMUSG00000009210	Prr29	3.07	2.601	1.379	1.157	0.247079	1	0.374002	1.77004	0.876684	0.876684	TRUE	NA	NA
ENSMUSG00000009214	Mymk	0.19	0.347	-1.525	-0.353	0.724293	1	1e-08	28.6281	16	16	TRUE	NA	NA
ENSMUSG00000009216	Fam163b	2.81	12.729	3.67	1.989	0.046746	1	2.34071	1.93187	2.14904	2.14904	TRUE	NA	NA
ENSMUSG00000009246	Trpm5	5.78	0.638	-0.648	-0.671	0.502133	1	0.619054	0.947359	0.722116	0.722116	TRUE	NA	NA
ENSMUSG00000009248	Ascl2	1.01	0.695	-0.525	-0.183	0.855185	1	10.9902	5.36039	7.15767	7.15767	TRUE	NA	NA
ENSMUSG00000009281	Rarres2	15250.2	1.028	0.04	0.44	0.660245	0.907068	0.00623565	0.012911	0.00793024	0.00793024	TRUE	NA	NA
ENSMUSG00000009291	Pttg1ip	17179.5	1.038	0.054	1.003	0.315997	0.700773	0.00113887	0.0128712	0.00274916	0.00274916	TRUE	NA	NA
ENSMUSG00000009292	Trpm2	368.86	1.007	0.011	0.071	0.94371	0.987522	0.0152878	0.0271961	0.0189942	0.0189942	TRUE	NA	NA
ENSMUSG00000009293	Ube2g2	3153.27	1.023	0.034	0.301	0.763267	0.940143	0.0106493	0.0142693	0.0115684	0.0115684	TRUE	NA	NA
ENSMUSG00000009350	Mpo	3.22	20.887	4.385	2.242	0.0249788	1	3.48943	1.69172	2.54484	2.54484	TRUE	NA	NA
ENSMUSG00000009356	Lpo	0	NA	NA	NA	NA	1	NA	NA	NA	NA	NA	NA	NA
ENSMUSG00000009376	Met	5781.36	0.966	-0.05	-0.475	0.635128	0.895646	0.00957933	0.0134909	0.0106635	0.0106635	TRUE	NA	NA
ENSMUSG00000009378	Slc16a12	4463.95	0.946	-0.081	-0.521	0.602577	0.878186	0.0274424	0.0137665	0.0228621	0.0228621	TRUE	NA	NA
ENSMUSG00000009394	Syn2	2.49	0.864	-0.21	-0.12	0.904151	1	1e-08	2.18475	1.17609	1.17609	TRUE	NA	NA
ENSMUSG00000009406	Elk1	407.79	1.013	0.018	0.14	0.88858	0.977479	0.00996035	0.0257985	0.0141426	0.0141426	TRUE	NA	NA
ENSMUSG00000009418	Nav1	300.31	0.928	-0.108	-0.514	0.607285	0.880962	0.0426816	0.0305379	0.038831	0.038831	TRUE	NA	NA
ENSMUSG00000009470	Tnpo1	8141.72	1.007	0.01	0.106	0.915393	0.984255	0.00698423	0.0132201	0.00839288	0.00839288	TRUE	NA	NA
ENSMUSG00000009471	Myod1	0	NA	NA	NA	NA	1	NA	NA	NA	NA	NA	NA	NA
ENSMUSG00000009487	Otog	0	NA	NA	NA	NA	1	NA	NA	NA	NA	NA	NA	NA
ENSMUSG00000009535	Rnmt	1172.61	1.121	0.165	1.885	0.0593648	0.320622	0.00324084	0.0171618	0.00648778	0.00648778	TRUE	NA	NA
ENSMUSG00000009545	Kcnq1	147.73	0.945	-0.081	-0.51	0.610371	0.882614	0.00513949	0.049108	0.0172691	0.0172691	TRUE	NA	NA
ENSMUSG00000009549	Srp14	2924.53	1	0	0.003	0.997491	0.999252	0.00249726	0.0144033	0.00487176	0.00487176	TRUE	NA	NA
ENSMUSG00000009551	6330409D20Rik	0	NA	NA	NA	NA	1	NA	NA	NA	NA	NA	NA	NA
ENSMUSG00000009555	Cdk9	2370.43	0.976	-0.035	-0.27	0.786911	0.949455	0.0166095	0.0148349	0.0161098	0.0161098	TRUE	NA	NA
ENSMUSG00000009563	Tor2a	0	NA	NA	NA	NA	1	NA	NA	NA	NA	NA	NA	NA
ENSMUSG00000009566	Fpgs	11423	0.843	-0.246	-1.961	0.0498495	0.293181	0.0153002	0.0130296	0.0150381	0.0150381	TRUE	NA	NA
ENSMUSG00000009569	Mkl2	1752.66	1.028	0.04	0.302	0.762715	0.939861	0.0173582	0.0156378	0.0166125	0.0166125	TRUE	NA	NA
ENSMUSG00000009575	Cbx5	2379.07	0.935	-0.096	-0.811	0.417395	0.775812	0.0124778	0.0148266	0.0131627	0.0131627	TRUE	NA	NA
ENSMUSG00000009580	Odam	0	NA	NA	NA	NA	1	NA	NA	NA	NA	NA	NA	NA
ENSMUSG00000009585	Apobec3	163.8	0.98	-0.029	-0.124	0.90169	0.98179	0.0456441	0.0455225	0.0455979	0.0455979	TRUE	NA	NA
ENSMUSG00000009588	St6galnac1	0	NA	NA	NA	NA	1	NA	NA	NA	NA	NA	NA	NA
ENSMUSG00000009596	Taf7l	0	NA	NA	NA	NA	1	NA	NA	NA	NA	NA	NA	NA
ENSMUSG00000009614	Sardh	52111.8	1.053	0.075	0.597	0.550255	0.852057	0.0151431	0.0126605	0.0149819	0.0149819	TRUE	NA	NA
ENSMUSG00000009621	Vav2	3887.56	0.895	-0.16	-2.395	0.0166129	0.152829	0.00184519	0.0139459	0.0040299	0.0040299	TRUE	NA	NA
ENSMUSG00000009628	Tex15	0.5	0.218	-2.198	-0.517	0.605498	1	16	10.7877	16	16	TRUE	NA	NA
ENSMUSG00000009630	Ppp2cb	2358.15	0.928	-0.108	-1.459	0.144634	0.503795	0.0023502	0.0148467	0.00483268	0.00483268	TRUE	NA	NA
ENSMUSG00000009633	G0s2	0	NA	NA	NA	NA	1	NA	NA	NA	NA	NA	NA	NA
ENSMUSG00000009640	Dmap1	686.64	0.846	-0.241	-2.402	0.0163253	0.15106	0.00441502	0.020421	0.00816416	0.00816416	TRUE	NA	NA
ENSMUSG00000009646	Pla2g12b	3753	0.841	-0.25	-2.728	0.00637896	0.0867347	0.0059494	0.0139957	0.00778643	0.00778643	TRUE	NA	NA
ENSMUSG00000009647	Mcu	1583.98	0.802	-0.318	-2.325	0.0200654	0.17186	0.017685	0.0159659	0.0173201	0.0173201	TRUE	NA	NA
ENSMUSG00000009654	Oit3	1724.93	1.042	0.059	0.559	0.576087	0.866389	0.00822648	0.0156873	0.0101748	0.0101748	TRUE	NA	NA
ENSMUSG00000009670	Tex11	1.33	1.9	0.926	0.452	0.650972	1	2.9123	4.07163	3.54574	3.54574	TRUE	NA	NA
ENSMUSG00000009681	Bcr	2889.03	0.846	-0.241	-2.71	0.00673164	0.0895153	0.00518011	0.014426	0.00728767	0.00728767	TRUE	NA	NA
ENSMUSG00000009687	Fxyd5	228.21	0.995	-0.008	-0.038	0.969495	0.993135	0.0321829	0.0362181	0.0334139	0.0334139	TRUE	NA	NA
ENSMUSG00000009731	Kcnd1	3.31	0.52	-0.943	-0.622	0.534179	1	2.05105	1.6448	1.86275	1.86275	TRUE	NA	NA
ENSMUSG00000009733	Tfcp2	581.14	1.102	0.14	1.211	0.226041	0.611435	0.00751958	0.0218486	0.0111282	0.0111282	TRUE	NA	NA
ENSMUSG00000009734	Pou6f2	2.45	0.462	-1.113	-0.79	0.429797	1	0.97245	2.21369	1.48739	1.48739	TRUE	NA	NA
ENSMUSG00000009739	Pou6f1	426.64	0.652	-0.618	-3.974	7.06284e-05	0.00351369	0.0191693	0.0252135	0.0208936	0.0208936	TRUE	NA	NA
ENSMUSG00000009741	Ubp1	1194.28	0.946	-0.08	-0.702	0.482902	0.81453	0.00947772	0.0170783	0.0116566	0.0116566	TRUE	NA	NA
ENSMUSG00000009772	Nuak2	716.59	1.459	0.545	2.524	0.0116028	0.124204	0.055906	0.0200923	0.0433163	0.0433163	TRUE	NA	NA
ENSMUSG00000009828	Ick	1657.04	1.23	0.299	3.024	0.00249296	0.0465084	0.00668025	0.0158156	0.00878154	0.00878154	TRUE	NA	NA
ENSMUSG00000009863	Sdhb	13528.8	1.034	0.048	0.608	0.543247	0.848619	0.00417567	0.012956	0.00598985	0.00598985	TRUE	NA	NA
ENSMUSG00000009876	Cox4i2	5.5	0.57	-0.811	-0.864	0.387522	1	0.450297	0.994893	0.620905	0.620905	TRUE	NA	NA
ENSMUSG00000009894	Snap47	5254.83	0.944	-0.084	-0.774	0.439085	0.790581	0.00998747	0.0135845	0.0110713	0.0110713	TRUE	NA	NA
ENSMUSG00000009900	Wnt3a	0.11	1	0	0	1	1	1e-08	49.8839	16	16	TRUE	NA	NA
ENSMUSG00000009905	Kdsr	1685.46	1.028	0.04	0.376	0.707267	0.920811	0.00802662	0.0157606	0.0102052	0.0102052	TRUE	NA	NA
ENSMUSG00000009907	Vps4b	5355.59	1.074	0.103	1.236	0.216285	0.599791	0.0043259	0.0135651	0.00643201	0.00643201	TRUE	NA	NA
ENSMUSG00000009927	Rps25	13051.8	0.832	-0.266	-2.974	0.00293666	0.0517422	0.00610584	0.0129706	0.0076024	0.0076024	TRUE	NA	NA
ENSMUSG00000009941	Nxf2	1.44	0.432	-1.212	-0.585	0.558376	1	2.13685	3.75249	2.90294	2.90294	TRUE	NA	NA
ENSMUSG00000009995	Taz	1908.5	1.02	0.029	0.339	0.734314	0.930285	0.00416108	0.0153862	0.0065324	0.0065324	TRUE	NA	NA
ENSMUSG00000010021	Kif19a	15.98	1.483	0.569	0.921	0.356973	1	0.274256	0.350453	0.299045	0.299045	TRUE	NA	NA
ENSMUSG00000010025	Aldh3a2	48156.8	2.234	1.16	3.399	0.000676404	0.0190516	0.111819	0.012669	0.0635716	0.111819	TRUE	NA	NA
ENSMUSG00000010044	Zmynd10	11.02	1.534	0.618	0.939	0.347484	1	0.223905	0.502456	0.309225	0.309225	TRUE	NA	NA
ENSMUSG00000010045	Tmem115	1797	1.017	0.024	0.22	0.8255	0.958877	0.00899391	0.0155618	0.0106147	0.0106147	TRUE	NA	NA
ENSMUSG00000010047	Hyal2	3318.99	1.116	0.159	1.215	0.224368	0.610604	0.0162924	0.0141838	0.0160793	0.0160793	TRUE	NA	NA
ENSMUSG00000010048	Ifrd2	3031.72	1.07	0.097	0.631	0.528013	0.839242	0.0261388	0.014338	0.0224496	0.0224496	TRUE	NA	NA
ENSMUSG00000010051	Hyal1	908.48	1.055	0.077	0.594	0.5523	0.852797	0.0135032	0.0185006	0.0151701	0.0151701	TRUE	NA	NA
ENSMUSG00000010054	Tusc2	3148.81	1.08	0.11	1.285	0.198817	0.576684	0.00468632	0.0142717	0.0067694	0.0067694	TRUE	NA	NA
ENSMUSG00000010057	Nprl2	844.62	0.9	-0.152	-1.652	0.0984429	0.417116	0.0035395	0.01895	0.00695001	0.00695001	TRUE	NA	NA
ENSMUSG00000010064	Slc38a3	81644.6	0.921	-0.119	-0.901	0.367334	0.743392	0.0192405	0.012623	0.0167847	0.0167847	TRUE	NA	NA
ENSMUSG00000010066	Cacna2d2	1.61	0.603	-0.729	-0.298	0.766042	1	8.07801	3.35932	5.16673	5.16673	TRUE	NA	NA
ENSMUSG00000010067	Rassf1	532.44	1.007	0.01	0.093	0.926143	0.984456	0.00497234	0.0226985	0.00926784	0.00926784	TRUE	NA	NA
ENSMUSG00000010080	Epn3	9.04	1.227	0.296	0.427	0.669232	1	0.183579	0.609581	0.311881	0.311881	TRUE	NA	NA
ENSMUSG00000010086	Rnf112	0.48	1	0	0	1	1	16	11.2195	16	16	TRUE	NA	NA
ENSMUSG00000010095	Slc3a2	2367.4	0.896	-0.158	-1.863	0.0624021	0.328169	0.00396561	0.0148378	0.00648821	0.00648821	TRUE	NA	NA
ENSMUSG00000010097	Nxf1	3980.6	0.998	-0.002	-0.043	0.96542	0.991766	0.000831871	0.0139134	0.00285141	0.00285141	TRUE	NA	NA
ENSMUSG00000010110	Stx5a	4154.33	1.182	0.241	2.269	0.0232534	0.18902	0.00993561	0.0138567	0.0105926	0.0105926	TRUE	NA	NA
ENSMUSG00000010122	Slc47a1	7140.69	1.028	0.04	0.344	0.730619	0.929093	0.0121172	0.0133131	0.0127379	0.0127379	TRUE	NA	NA
ENSMUSG00000010136	Pifo	1.3	0.118	-3.078	-1.196	0.231553	1	6.33608	4.15429	5.01995	5.01995	TRUE	NA	NA
ENSMUSG00000010142	Tnfrsf13b	19.05	1.744	0.802	1.41	0.158475	1	0.192412	0.296012	0.225892	0.225892	TRUE	NA	NA
ENSMUSG00000010154	Spire2	0	NA	NA	NA	NA	1	NA	NA	NA	NA	NA	NA	NA
ENSMUSG00000010175	Prox1	6553.65	1.105	0.144	0.758	0.448344	0.794038	0.0465373	0.0133808	0.0347342	0.0347342	TRUE	NA	NA
ENSMUSG00000010205	Raver1	0	NA	NA	NA	NA	1	NA	NA	NA	NA	NA	NA	NA
ENSMUSG00000010277	2610507B11Rik	16088	1.032	0.045	0.63	0.528659	0.839686	0.0026205	0.0128925	0.00485054	0.00485054	TRUE	NA	NA
ENSMUSG00000010290	AI597479	1051.92	1.055	0.077	0.64	0.522288	0.837007	0.0114344	0.0176901	0.0130615	0.0130615	TRUE	NA	NA
ENSMUSG00000010307	Tmem86a	697.44	1.607	0.684	3.262	0.00110792	0.027089	0.0528468	0.0202992	0.0406082	0.0406082	TRUE	NA	NA
ENSMUSG00000010311	Optc	1.35	1.157	0.21	0.111	0.911224	1	1e-08	4.01427	2.24875	2.24875	TRUE	NA	NA
ENSMUSG00000010342	Tex14	17.99	1.422	0.508	1.124	0.260959	1	0.0641879	0.312701	0.139336	0.139336	TRUE	NA	NA
ENSMUSG00000010358	Ifi35	2043.96	0.992	-0.012	-0.1	0.920058	0.984326	0.0123628	0.0151987	0.0131097	0.0131097	TRUE	NA	NA
ENSMUSG00000010362	Rdm1	555.42	0.936	-0.096	-0.764	0.44487	0.792452	0.0100688	0.0222789	0.0132592	0.0132592	TRUE	NA	NA
ENSMUSG00000010376	Nedd8	3584.51	0.94	-0.089	-1.239	0.215454	0.598999	0.00254686	0.0140633	0.00470123	0.00470123	TRUE	NA	NA
ENSMUSG00000010392	Gosr1	3620.95	1.078	0.108	1.409	0.158912	0.525262	0.00309907	0.0140481	0.00536606	0.00536606	TRUE	NA	NA
ENSMUSG00000010406	Mrpl52	2880.89	0.896	-0.159	-1.42	0.155498	0.520381	0.0107416	0.0144312	0.0116799	0.0116799	TRUE	NA	NA
ENSMUSG00000010435	Spaca7	0.82	0.198	-2.334	-0.756	0.449476	1	1e-08	6.62526	7.9602	7.9602	TRUE	NA	NA
ENSMUSG00000010453	Kansl3	3985.77	0.953	-0.069	-0.998	0.318119	0.701741	0.00223457	0.0139116	0.00437171	0.00437171	TRUE	NA	NA
ENSMUSG00000010461	Eya4	25.95	0.933	-0.101	-0.18	0.857097	0.967911	0.270715	0.22068	0.254495	0.254495	TRUE	NA	NA
ENSMUSG00000010476	Ebf3	2.52	12.272	3.617	1.979	0.0477712	1	2.24272	2.15467	2.20208	2.20208	TRUE	NA	NA
ENSMUSG00000010505	Myt1	0.93	0.605	-0.725	-0.271	0.7861	1	5.05358	5.84598	5.51904	5.51904	TRUE	NA	NA
ENSMUSG00000010517	Faf1	2303.95	0.921	-0.118	-1.52	0.128516	0.47647	0.00278562	0.0149006	0.00535318	0.00535318	TRUE	NA	NA
ENSMUSG00000010529	Gm266	0.11	1	0	0	1	1	1e-08	49.2497	16	16	TRUE	NA	NA
ENSMUSG00000010538	Tsacc	24.76	1.275	0.35	0.734	0.462966	0.803205	0.146436	0.23067	0.173227	0.173227	TRUE	NA	NA
ENSMUSG00000010554	Mettl16	1234.47	1.02	0.028	0.316	0.751801	0.936974	0.00386216	0.0169311	0.00666256	0.00666256	TRUE	NA	NA
ENSMUSG00000010592	Dazl	2.45	0.126	-2.989	-1.574	0.115426	1	2.53645	2.21734	2.3913	2.3913	TRUE	NA	NA
ENSMUSG00000010601	Apol7a	7345.8	0.757	-0.402	-3.256	0.00113085	0.0274828	0.0149994	0.013292	0.014555	0.014555	TRUE	NA	NA
ENSMUSG00000010607	Pigyl	1500.05	0.84	-0.251	-2.656	0.00791637	0.0977869	0.0053293	0.0161566	0.00791397	0.00791397	TRUE	NA	NA
ENSMUSG00000010608	Rbm25	3977.47	1.001	0.002	0.019	0.984445	0.996224	0.00782433	0.0139145	0.0092806	0.0092806	TRUE	NA	NA
ENSMUSG00000010609	Psen2	13115.5	0.693	-0.529	-5.382	7.37547e-08	1.33665e-05	0.00839754	0.0129686	0.00921663	0.00921663	TRUE	NA	NA
ENSMUSG00000010651	Acaa1b	104028	1.793	0.843	1.995	0.0460743	0.280559	0.171463	0.0126088	0.0962052	0.171463	TRUE	NA	NA
ENSMUSG00000010660	Plcd1	33.39	1.102	0.14	0.323	0.747027	0.93441	0.138803	0.174255	0.150807	0.150807	TRUE	NA	NA
ENSMUSG00000010663	Fads1	45498.3	1.166	0.222	1.384	0.166486	0.535779	0.0306216	0.0126756	0.0246521	0.0246521	TRUE	NA	NA
ENSMUSG00000010721	Lmbr1	443.26	1.041	0.058	0.408	0.683255	0.914267	0.0142607	0.0247388	0.0171356	0.0171356	TRUE	NA	NA
ENSMUSG00000010751	Tnfrsf22	63.23	0.869	-0.203	-0.691	0.489788	0.817581	0.0509427	0.0979577	0.0648164	0.0648164	TRUE	NA	NA
ENSMUSG00000010755	Cars	2519.51	1.082	0.114	1.246	0.212849	0.594695	0.0055121	0.0147001	0.00764929	0.00764929	TRUE	NA	NA
ENSMUSG00000010760	Phlda2	14.39	0.582	-0.782	-1.122	0.261653	1	0.334318	0.387873	0.351456	0.351456	TRUE	NA	NA
ENSMUSG00000010796	Asz1	0.75	0.324	-1.627	-0.61	0.541971	1	1e-08	7.24091	5.5479	5.5479	TRUE	NA	NA
ENSMUSG00000010797	Wnt2	344	0.932	-0.102	-0.253	0.799929	0.95248	0.153544	0.0282539	0.10321	0.153544	TRUE	NA	NA
ENSMUSG00000010803	Gabra1	0.49	0.988	-0.018	-0.004	0.996608	1	16	11.1252	16	16	TRUE	NA	NA
ENSMUSG00000010825	Grid2ip	1.56	2.018	1.013	0.446	0.655651	1	6.20825	3.47998	4.50501	4.50501	TRUE	NA	NA
ENSMUSG00000010830	Kdelr3	21.06	1.188	0.249	0.38	0.704114	0.919701	0.424499	0.268984	0.361004	0.361004	TRUE	NA	NA
ENSMUSG00000010841	1700006E09Rik	0.12	2.258	1.175	0.272	0.785698	1	1e-08	43.6652	16	16	TRUE	NA	NA
ENSMUSG00000010911	Apip	1152.62	0.919	-0.122	-1.035	0.300663	0.688891	0.0109154	0.0172417	0.0125477	0.0125477	TRUE	NA	NA
ENSMUSG00000010914	Pdhx	2615.86	1.081	0.112	1.133	0.257071	0.647124	0.00736157	0.0146211	0.00905621	0.00905621	TRUE	NA	NA
ENSMUSG00000010936	Vac14	1681.23	1.099	0.136	0.91	0.36265	0.739367	0.0248458	0.0157687	0.0209361	0.0209361	TRUE	NA	NA
ENSMUSG00000011008	Mcoln2	15.31	1.384	0.469	0.756	0.449603	1	0.27106	0.365319	0.300117	0.300117	TRUE	NA	NA
ENSMUSG00000011034	Slc5a1	34.38	0.727	-0.459	-1.063	0.287939	0.677447	0.140901	0.169609	0.150173	0.150173	TRUE	NA	NA
ENSMUSG00000011096	Akt1s1	3897.35	1.089	0.123	0.911	0.362344	0.739227	0.0174121	0.0139424	0.0171338	0.0171338	TRUE	NA	NA
ENSMUSG00000011114	Tbrg1	2754.63	1.053	0.075	0.967	0.333391	0.715553	0.00302245	0.0145171	0.00539764	0.00539764	TRUE	NA	NA
ENSMUSG00000011118	Panx3	0.61	2.072	1.051	0.291	0.771114	1	16	8.80824	11.2956	11.2956	TRUE	NA	NA
ENSMUSG00000011148	Adssl1	1318.34	0.911	-0.134	-0.92	0.357675	0.736084	0.0208536	0.0166528	0.0196091	0.0196091	TRUE	NA	NA
ENSMUSG00000011154	Cfap161	0.35	2.582	1.368	0.316	0.751635	1	1e-08	15.416	16	16	TRUE	NA	NA
ENSMUSG00000011158	Brf1	1129.06	0.963	-0.055	-0.622	0.533737	0.843001	0.00357055	0.0173394	0.00654266	0.00654266	TRUE	NA	NA
ENSMUSG00000011171	Vipr2	2.05	0.284	-1.815	-1.064	0.287252	1	1.79693	2.64588	2.13814	2.13814	TRUE	NA	NA
ENSMUSG00000011179	Odc1	5363.73	0.999	-0.001	-0.009	0.992661	0.998335	0.00778815	0.0135636	0.00914105	0.00914105	TRUE	NA	NA
ENSMUSG00000011254	Thg1l	180.43	1.247	0.318	2.028	0.0425126	0.267574	0.00867292	0.0424836	0.0177517	0.0177517	TRUE	NA	NA
ENSMUSG00000011256	Adam19	90.95	1.157	0.21	0.786	0.431695	0.785469	0.0500081	0.0719282	0.0568243	0.0568243	TRUE	NA	NA
ENSMUSG00000011257	Pabpc4	2718.56	0.939	-0.091	-0.787	0.431428	0.785469	0.0119608	0.0145432	0.0125797	0.0125797	TRUE	NA	NA
ENSMUSG00000011263	Exoc3l2	528.66	0.935	-0.097	-0.552	0.58121	0.868811	0.0300325	0.022771	0.0277791	0.0277791	TRUE	NA	NA
ENSMUSG00000011267	Zfp296	23.62	1.319	0.4	0.863	0.388004	0.757338	0.117518	0.241208	0.156476	0.156476	TRUE	NA	NA
ENSMUSG00000011305	Plin5	4088.54	1.151	0.202	1.066	0.28625	0.6762	0.0475735	0.0138776	0.0343417	0.0343417	TRUE	NA	NA
ENSMUSG00000011306	Sugp1	985.57	0.959	-0.061	-0.815	0.415215	0.775431	0.00105513	0.0180357	0.00441181	0.00441181	TRUE	NA	NA
ENSMUSG00000011349	Dmrtc2	0.12	1	0	0	1	1	1e-08	46.2859	16	16	TRUE	NA	NA
ENSMUSG00000011382	Dhdh	0	NA	NA	NA	NA	1	NA	NA	NA	NA	NA	NA	NA
ENSMUSG00000011427	Zfp790	736.44	0.919	-0.122	-0.783	0.4334	0.78713	0.0223734	0.0198892	0.0220499	0.0220499	TRUE	NA	NA
ENSMUSG00000011463	Cpb1	0.07	1	0	0	1	1	1e-08	76.5444	16	16	TRUE	NA	NA
ENSMUSG00000011486	Slc25a41	0.05	1	0	0	1	1	1e-08	99.7552	16	16	TRUE	NA	NA
ENSMUSG00000011589	Fsd1	3.02	0.754	-0.407	-0.299	0.765042	1	1.26146	1.80092	1.48168	1.48168	TRUE	NA	NA
ENSMUSG00000011632	Pinlyp	0.25	5.187	2.375	0.556	0.577889	1	1e-08	21.9977	16	16	TRUE	NA	NA
ENSMUSG00000011658	Fuz	312.81	0.859	-0.22	-1.574	0.115522	0.450687	0.00996619	0.0298191	0.0152867	0.0152867	TRUE	NA	NA
ENSMUSG00000011751	Sptbn4	2.57	2.637	1.399	0.975	0.329387	1	1.11552	2.11643	1.47289	1.47289	TRUE	NA	NA
ENSMUSG00000011752	Pgam1	6211	0.993	-0.01	-0.09	0.927998	0.984456	0.011963	0.0134263	0.0120055	0.0120055	TRUE	NA	NA
ENSMUSG00000011831	Evi5	11715.8	0.94	-0.09	-0.842	0.399761	0.766869	0.0100646	0.0130178	0.0108406	0.0108406	TRUE	NA	NA
ENSMUSG00000011832	Evi5l	421.65	1.056	0.078	0.542	0.587768	0.871178	0.0142854	0.0253632	0.0176761	0.0176761	TRUE	NA	NA
ENSMUSG00000011837	Snapc2	754.41	0.971	-0.042	-0.335	0.737412	0.930814	0.0118141	0.0197145	0.0139014	0.0139014	TRUE	NA	NA
ENSMUSG00000011877	Git1	766.92	1.068	0.095	0.735	0.462592	0.803021	0.0124763	0.0195978	0.0145872	0.0145872	TRUE	NA	NA
ENSMUSG00000011884	Gltp	377.13	1.198	0.26	1.811	0.0702036	0.349702	0.0132734	0.0268749	0.0169731	0.0169731	TRUE	NA	NA
ENSMUSG00000011958	Bnip2	3816.5	1.011	0.016	0.178	0.858343	0.968308	0.00537105	0.0139717	0.00757742	0.00757742	TRUE	NA	NA
ENSMUSG00000011960	Ccnt1	2239.24	0.943	-0.085	-0.697	0.486062	0.816496	0.0132405	0.0149683	0.0137835	0.0137835	TRUE	NA	NA
ENSMUSG00000012017	Scarf2	253	1.139	0.187	1.01	0.312642	0.69828	0.0269974	0.0339002	0.0290617	0.0290617	TRUE	NA	NA
ENSMUSG00000012042	4930579F01Rik	4.55	0.65	-0.621	-0.533	0.593902	1	1.09228	1.19962	1.13207	1.13207	TRUE	NA	NA
ENSMUSG00000012076	Brms1l	295.8	0.916	-0.126	-0.916	0.359563	0.737065	0.00891311	0.0308116	0.0148305	0.0148305	TRUE	NA	NA
ENSMUSG00000012114	Med15	1899.83	1.192	0.253	3.437	0.000587806	0.0173416	0.0021151	0.0153991	0.00468123	0.00468123	TRUE	NA	NA
ENSMUSG00000012117	Dhdds	2174.44	1.048	0.068	0.686	0.492609	0.819465	0.00707577	0.0150402	0.00894996	0.00894996	TRUE	NA	NA
ENSMUSG00000012123	Crybg2	93.82	2.178	1.123	2.421	0.0154655	0.145979	0.270878	0.0701147	0.193028	0.193028	TRUE	NA	NA
ENSMUSG00000012126	Ubxn11	6.25	2.959	1.565	1.591	0.111711	1	0.509328	0.87704	0.63688	0.63688	TRUE	NA	NA
ENSMUSG00000012187	Mogat1	203.85	2.804	1.488	2.271	0.0231334	0.188363	0.400133	0.0390453	0.243203	0.400133	TRUE	NA	NA
ENSMUSG00000012211	Tex22	0.37	3.032	1.6	0.384	0.701019	1	1e-08	14.5507	15.1684	15.1684	TRUE	NA	NA
ENSMUSG00000012282	Wnt8a	0	NA	NA	NA	NA	1	NA	NA	NA	NA	NA	NA	NA
ENSMUSG00000012296	Tjap1	438.73	0.834	-0.262	-1.654	0.0981766	0.416405	0.0205057	0.0248646	0.0217613	0.0217613	TRUE	NA	NA
ENSMUSG00000012350	Ehf	23.3	0.639	-0.647	-1.531	0.125886	0.471524	0.070107	0.244287	0.123371	0.123371	TRUE	NA	NA
ENSMUSG00000012396	Nanog	0.86	1	0	0	1	1	16	6.26615	8.2744	8.2744	TRUE	NA	NA
ENSMUSG00000012405	Rpl15	14104.2	0.856	-0.224	-2.729	0.00635906	0.0865569	0.00466992	0.0129397	0.00639926	0.00639926	TRUE	NA	NA
ENSMUSG00000012422	Tmem167	4964.4	1.075	0.104	0.955	0.339656	0.721396	0.00904888	0.0136446	0.0112151	0.0112151	TRUE	NA	NA
ENSMUSG00000012428	Steap4	15422.3	1.13	0.176	1.106	0.268799	0.66021	0.0286352	0.012907	0.0242721	0.0242721	TRUE	NA	NA
ENSMUSG00000012429	Mplkip	615.16	0.903	-0.147	-1.123	0.261438	0.652346	0.0117822	0.0213347	0.0147882	0.0147882	TRUE	NA	NA
ENSMUSG00000012443	Kif11	110.29	1.369	0.453	1.827	0.0677286	0.343859	0.0437731	0.0615168	0.0492674	0.0492674	TRUE	NA	NA
ENSMUSG00000012483	Rpa3	457.66	0.787	-0.346	-2.143	0.0321322	0.227468	0.0220013	0.0243557	0.0226901	0.0226901	TRUE	NA	NA
ENSMUSG00000012519	Mlkl	410.37	1.227	0.295	2.118	0.0341781	0.236649	0.0122982	0.0257153	0.0159076	0.0159076	TRUE	NA	NA
ENSMUSG00000012520	Phox2b	0.41	0.111	-3.171	-0.747	0.455078	1	16	13.1149	16	16	TRUE	NA	NA
ENSMUSG00000012535	Tnpo3	3171.3	0.996	-0.005	-0.067	0.946765	0.987658	0.00312059	0.0142596	0.00550334	0.00550334	TRUE	NA	NA
ENSMUSG00000012609	Ttll5	783.33	1.05	0.071	0.71	0.477985	0.814056	0.00496366	0.0194503	0.00832299	0.00832299	TRUE	NA	NA
ENSMUSG00000012640	Zfp715	776.72	0.953	-0.07	-0.439	0.66045	0.907153	0.0236856	0.0195089	0.0231949	0.0231949	TRUE	NA	NA
ENSMUSG00000012705	Retn	3.53	4.753	2.249	1.456	0.145471	1	1.60501	1.54113	1.57916	1.57916	TRUE	NA	NA
ENSMUSG00000012777	Acp4	0.12	2.258	1.175	0.272	0.785698	1	1e-08	43.6652	16	16	TRUE	NA	NA
ENSMUSG00000012819	Cdh23	10.16	1.29	0.367	0.592	0.553798	1	0.116501	0.54393	0.246251	0.246251	TRUE	NA	NA
ENSMUSG00000012848	Rps5	12746.9	0.795	-0.331	-2.863	0.00419112	0.0653332	0.0122506	0.0129805	0.0127303	0.0127303	TRUE	NA	NA
ENSMUSG00000012889	Podnl1	12.14	1.034	0.048	0.068	0.94589	1	0.316925	0.457171	0.372689	0.372689	TRUE	NA	NA
ENSMUSG00000013033	Adgrl1	72.51	1.082	0.113	0.346	0.729649	0.92879	0.0889185	0.0870298	0.0883191	0.0883191	TRUE	NA	NA
ENSMUSG00000013076	Amotl1	775.75	0.934	-0.099	-0.856	0.392052	0.760823	0.00839245	0.0195176	0.0115652	0.0115652	TRUE	NA	NA
ENSMUSG00000013083	2200002J24Rik	1.71	0.158	-2.659	-1.46	0.14424	1	1.18527	3.17651	2.11512	2.11512	TRUE	NA	NA
ENSMUSG00000013089	Etv5	393.7	1.422	0.508	2.772	0.00557749	0.0787929	0.0297008	0.0262725	0.0296443	0.0296443	TRUE	NA	NA
ENSMUSG00000013091	Tmem190	14.94	2.141	1.098	2.113	0.0345881	1	0.117365	0.374058	0.197794	0.197794	TRUE	NA	NA
ENSMUSG00000013150	Gfod2	862.26	1.086	0.119	0.855	0.39279	0.761452	0.0168917	0.0188193	0.0174323	0.0174323	TRUE	NA	NA
ENSMUSG00000013155	Enkd1	20.76	1.155	0.208	0.431	0.66613	0.908083	0.122364	0.272718	0.17048	0.17048	TRUE	NA	NA
ENSMUSG00000013158	4933405L10Rik	1.65	0.808	-0.308	-0.177	0.859499	1	1.59758	3.28791	2.3544	2.3544	TRUE	NA	NA
ENSMUSG00000013160	Atp6v0d1	4983.83	1.012	0.018	0.208	0.835409	0.962213	0.00485589	0.0136403	0.00667054	0.00667054	TRUE	NA	NA
ENSMUSG00000013236	Ptprs	317.64	1.04	0.057	0.393	0.694172	0.917261	0.0120599	0.0295569	0.0169506	0.0169506	TRUE	NA	NA
ENSMUSG00000013275	Slc41a1	429.48	0.951	-0.073	-0.33	0.741156	0.932628	0.0540299	0.0251297	0.0442751	0.0442751	TRUE	NA	NA
ENSMUSG00000013338	Fer1l4	0	NA	NA	NA	NA	1	NA	NA	NA	NA	NA	NA	NA
ENSMUSG00000013353	4931406B18Rik	0	NA	NA	NA	NA	1	NA	NA	NA	NA	NA	NA	NA
ENSMUSG00000013367	Iglon5	30.85	1.031	0.044	0.119	0.904968	0.982102	0.0554932	0.187567	0.0980267	0.0980267	TRUE	NA	NA
ENSMUSG00000013415	Igf2bp1	2.82	1.449	0.535	0.328	0.743147	1	2.16162	1.93016	2.05975	2.05975	TRUE	NA	NA
ENSMUSG00000013418	B4galnt2	8.23	0.39	-1.357	-1.532	0.125552	1	0.53163	0.668334	0.579147	0.579147	TRUE	NA	NA
ENSMUSG00000013419	Zfp651	76.65	1.707	0.771	2.774	0.00552932	0.0783742	0.0482814	0.0830032	0.0590286	0.0590286	TRUE	NA	NA
ENSMUSG00000013465	Nelfb	1881.8	0.982	-0.026	-0.378	0.705228	0.919862	0.00146706	0.0154264	0.00391476	0.00391476	TRUE	NA	NA
ENSMUSG00000013483	Card14	15.69	2.326	1.218	2.481	0.0131152	1	0.0567721	0.35682	0.151402	0.151402	TRUE	NA	NA
ENSMUSG00000013495	Tmem175	564.23	1.097	0.133	1.107	0.268241	0.659989	0.00861933	0.022127	0.0120815	0.0120815	TRUE	NA	NA
ENSMUSG00000013523	Bcas1	3.77	0.044	-4.512	-3.21	0.00132799	1	0.462445	1.4466	0.773733	0.773733	TRUE	NA	NA
ENSMUSG00000013539	Tango2	2824.4	1.16	0.214	2.134	0.0328539	0.230726	0.00741127	0.0144687	0.00930877	0.00930877	TRUE	NA	NA
ENSMUSG00000013584	Aldh1a2	13.12	0.582	-0.782	-1.432	0.152223	1	0.0997082	0.424106	0.201737	0.201737	TRUE	NA	NA
ENSMUSG00000013593	Ndufs2	17366.1	1.025	0.035	0.461	0.644532	0.900995	0.00375402	0.0128678	0.00552231	0.00552231	TRUE	NA	NA
ENSMUSG00000013611	Snx31	2.12	0.661	-0.597	-0.335	0.737448	1	1.95078	2.5616	2.23629	2.23629	TRUE	NA	NA
ENSMUSG00000013622	Atraid	3821.37	0.972	-0.04	-0.784	0.433302	0.787065	0.000451124	0.0139699	0.00228839	0.00228839	TRUE	NA	NA
ENSMUSG00000013629	Cad	1150.85	1.009	0.013	0.082	0.934501	0.985839	0.0259402	0.0172489	0.0236255	0.0236255	TRUE	NA	NA
ENSMUSG00000013643	Lypd8	0.12	2.251	1.171	0.271	0.786496	1	1e-08	44.0006	16	16	TRUE	NA	NA
ENSMUSG00000013646	Sh3bp5l	1455.65	0.977	-0.034	-0.285	0.775778	0.944287	0.0120776	0.0162664	0.0131818	0.0131818	TRUE	NA	NA
ENSMUSG00000013653	1810065E05Rik	0.24	2.581	1.368	0.316	0.751949	1	1e-08	22.6638	16	16	TRUE	NA	NA
ENSMUSG00000013662	Atad1	4860.97	0.929	-0.107	-0.991	0.321625	0.704809	0.0096158	0.0136677	0.0109174	0.0109174	TRUE	NA	NA
ENSMUSG00000013663	Pten	9592.88	0.911	-0.134	-1.67	0.0948255	0.408752	0.00435825	0.0131198	0.00610964	0.00610964	TRUE	NA	NA
ENSMUSG00000013668	4933402N03Rik	0	NA	NA	NA	NA	1	NA	NA	NA	NA	NA	NA	NA
ENSMUSG00000013698	Pea15a	1732.8	0.935	-0.097	-1.005	0.314831	0.700109	0.00563788	0.0156731	0.00829114	0.00829114	TRUE	NA	NA
ENSMUSG00000013701	Timm23	5155.49	0.907	-0.141	-1.871	0.061302	0.325797	0.00326316	0.0136043	0.00523484	0.00523484	TRUE	NA	NA
ENSMUSG00000013707	Tnfaip8l2	128.11	1.098	0.135	0.528	0.597352	0.876517	0.0546932	0.0547074	0.0546871	0.0546871	TRUE	NA	NA
ENSMUSG00000013736	Trnt1	1698.13	1.025	0.035	0.359	0.719371	0.924848	0.00591315	0.0157367	0.00867165	0.00867165	TRUE	NA	NA
ENSMUSG00000013766	Ly6g6e	4.86	1.249	0.32	0.305	0.760551	1	0.727765	1.12343	0.856849	0.856849	TRUE	NA	NA
ENSMUSG00000013787	Ehmt2	4489.87	0.896	-0.158	-1.681	0.0928395	0.403619	0.00666426	0.0137595	0.00831575	0.00831575	TRUE	NA	NA
ENSMUSG00000013822	Elof1	2086.46	0.97	-0.043	-0.553	0.580351	0.868474	0.00281548	0.0151449	0.00539811	0.00539811	TRUE	NA	NA
ENSMUSG00000013833	Med16	1371.74	1.112	0.153	0.966	0.333815	0.715553	0.0264997	0.0164933	0.023387	0.023387	TRUE	NA	NA
ENSMUSG00000013846	St3gal1	9995.84	0.875	-0.192	-1.255	0.209602	0.590924	0.0271665	0.0130971	0.0224544	0.0224544	TRUE	NA	NA
ENSMUSG00000013858	Tmem259	6872.2	1.015	0.022	0.163	0.870159	0.971306	0.0188205	0.0133426	0.0172216	0.0172216	TRUE	NA	NA
ENSMUSG00000013878	Rnf170	5.33	0.776	-0.365	-0.517	0.604941	1	1e-08	1.02659	0.334361	0.334361	TRUE	NA	NA
ENSMUSG00000013921	Clip3	21.02	1.099	0.136	0.229	0.818999	0.957454	0.292181	0.269425	0.284615	0.284615	TRUE	NA	NA
ENSMUSG00000013928	Thap8	2.67	1.494	0.579	0.474	0.635534	1	0.358988	2.03122	0.956053	0.956053	TRUE	NA	NA
ENSMUSG00000013936	Myl2	0	NA	NA	NA	NA	1	NA	NA	NA	NA	NA	NA	NA
ENSMUSG00000013973	Dedd	93.71	0.713	-0.488	-1.772	0.0763532	0.364875	0.0581448	0.0701812	0.0618763	0.0618763	TRUE	NA	NA
ENSMUSG00000013974	Mcemp1	5.53	0.577	-0.793	-0.782	0.434162	1	0.659549	0.989767	0.771796	0.771796	TRUE	NA	NA
ENSMUSG00000013997	Nit1	6027.4	1.028	0.04	0.722	0.470093	0.809311	0.000969122	0.0134528	0.00282683	0.00282683	TRUE	NA	NA
ENSMUSG00000014030	Pax5	23.96	1.117	0.16	0.323	0.746584	0.934256	0.149084	0.237904	0.177174	0.177174	TRUE	NA	NA
ENSMUSG00000014039	Prdm15	358.66	0.919	-0.122	-0.893	0.372115	0.747477	0.0106186	0.0276125	0.015206	0.015206	TRUE	NA	NA
ENSMUSG00000014074	Rnf168	1604.36	1.065	0.091	0.816	0.414239	0.775431	0.00973175	0.0159226	0.0112852	0.0112852	TRUE	NA	NA
ENSMUSG00000014075	Tctex1d2	91.67	0.697	-0.52	-2.341	0.0192243	0.167961	0.0215918	0.0714617	0.0361678	0.0361678	TRUE	NA	NA
ENSMUSG00000014077	Chp1	25931.1	1.127	0.173	2.503	0.0122977	0.127981	0.00279148	0.0127651	0.00453073	0.00453073	TRUE	NA	NA
ENSMUSG00000014104	Sval2	0	NA	NA	NA	NA	1	NA	NA	NA	NA	NA	NA	NA
ENSMUSG00000014158	Trpv4	36.4	1.324	0.405	0.997	0.319005	0.702709	0.111892	0.160909	0.128475	0.128475	TRUE	NA	NA
ENSMUSG00000014164	Klhl3	664.94	1.048	0.067	0.438	0.661608	0.907322	0.022889	0.0206776	0.0212971	0.0212971	TRUE	NA	NA
ENSMUSG00000014177	Tvp23b	1980.68	1.011	0.016	0.143	0.886289	0.976758	0.0101304	0.0152831	0.0117749	0.0117749	TRUE	NA	NA
ENSMUSG00000014195	Dnajc7	882.05	0.946	-0.081	-0.939	0.347513	0.726879	0.00248315	0.0186787	0.0059297	0.0059297	TRUE	NA	NA
ENSMUSG00000014198	Zfp385c	2.12	0.795	-0.33	-0.196	0.84437	1	1e-08	2.55459	1.73757	1.73757	TRUE	NA	NA
ENSMUSG00000014226	Cacybp	3598.5	0.957	-0.063	-0.668	0.503913	0.826884	0.005977	0.0140575	0.00819494	0.00819494	TRUE	NA	NA
ENSMUSG00000014232	Cluap1	237.82	1.008	0.012	0.087	0.931011	0.985548	0.00716415	0.0352623	0.014795	0.014795	TRUE	NA	NA
ENSMUSG00000014243	Zswim7	645.54	1.182	0.242	1.697	0.0897545	0.395359	0.0158572	0.0209217	0.0178442	0.0178442	TRUE	NA	NA
ENSMUSG00000014245	Pigl	454.33	1.181	0.24	1.648	0.099261	0.418765	0.0157083	0.0244421	0.018139	0.018139	TRUE	NA	NA
ENSMUSG00000014294	Ndufa2	4834.47	0.9	-0.153	-1.021	0.307455	0.694883	0.0246838	0.0136738	0.0212666	0.0212666	TRUE	NA	NA
ENSMUSG00000014301	Pam16	0	NA	NA	NA	NA	1	NA	NA	NA	NA	NA	NA	NA
ENSMUSG00000014303	Glis2	77	1.09	0.124	0.521	0.602383	0.878186	0.0234066	0.0826829	0.041325	0.041325	TRUE	NA	NA
ENSMUSG00000014313	Cox6c	16185	0.862	-0.215	-2.514	0.0119347	0.125438	0.00500111	0.0128905	0.0069677	0.0069677	TRUE	NA	NA
ENSMUSG00000014329	Bicc1	218.4	1.037	0.053	0.335	0.737349	0.930814	0.0127259	0.0372813	0.0195334	0.0195334	TRUE	NA	NA
ENSMUSG00000014349	Ube2z	4026.82	0.899	-0.154	-2.562	0.0103986	0.115514	0.00115785	0.0138978	0.00322532	0.00322532	TRUE	NA	NA
ENSMUSG00000014351	Gip	0.37	4.49	2.167	0.506	0.612836	1	16	14.6752	16	16	TRUE	NA	NA
ENSMUSG00000014353	Tmem87b	1825.37	1.001	0.001	0.012	0.990344	0.9975	0.00311892	0.0155151	0.00558908	0.00558908	TRUE	NA	NA
ENSMUSG00000014355	Anapc1	3654.11	1.003	0.004	0.05	0.959971	0.990182	0.0048927	0.0140346	0.0068027	0.0068027	TRUE	NA	NA
ENSMUSG00000014361	Mertk	1678.96	1.128	0.174	2.02	0.0433333	0.269798	0.00366345	0.015773	0.00650931	0.00650931	TRUE	NA	NA
ENSMUSG00000014402	Tsg101	2810.76	0.995	-0.007	-0.098	0.921596	0.984456	0.00219129	0.014478	0.00438826	0.00438826	TRUE	NA	NA
ENSMUSG00000014418	Hps5	1153.01	0.979	-0.03	-0.288	0.773617	0.943936	0.00680494	0.0172401	0.00960103	0.00960103	TRUE	NA	NA
ENSMUSG00000014426	Map3k4	1652.69	0.934	-0.098	-1.445	0.148588	0.510147	0.00118785	0.0158242	0.00382096	0.00382096	TRUE	NA	NA
ENSMUSG00000014444	Piezo1	0	NA	NA	NA	NA	1	NA	NA	NA	NA	NA	NA	NA
ENSMUSG00000014453	Blk	64.13	1.09	0.124	0.484	0.628638	0.892724	0.0263235	0.096761	0.0476927	0.0476927	TRUE	NA	NA
ENSMUSG00000014470	Rnf166	0	NA	NA	NA	NA	1	NA	NA	NA	NA	NA	NA	NA
ENSMUSG00000014496	Ankrd28	3162.69	1.011	0.016	0.192	0.847615	0.964986	0.0037115	0.0142642	0.00623385	0.00623385	TRUE	NA	NA
ENSMUSG00000014498	Ankrd52	3287.51	1.003	0.005	0.055	0.956101	0.989645	0.0049479	0.0141994	0.00698103	0.00698103	TRUE	NA	NA
ENSMUSG00000014503	Pkd2l2	827.88	0.921	-0.118	-0.774	0.439049	0.790581	0.0211738	0.0190793	0.0211691	0.0211691	TRUE	NA	NA
ENSMUSG00000014504	Srp19	1615.41	0.959	-0.061	-0.493	0.621774	0.88808	0.011942	0.0158996	0.0138424	0.0138424	TRUE	NA	NA
ENSMUSG00000014529	Tmbim7	0	NA	NA	NA	NA	1	NA	NA	NA	NA	NA	NA	NA
ENSMUSG00000014542	Clec4f	8859.38	1.118	0.161	1.415	0.157042	0.522347	0.0104519	0.0131664	0.012322	0.012322	TRUE	NA	NA
ENSMUSG00000014543	Klra17	7.51	1.011	0.016	0.017	0.986554	1	0.663112	0.731832	0.684515	0.684515	TRUE	NA	NA
ENSMUSG00000014547	Wdfy2	2116.01	1.081	0.113	1.184	0.236383	0.623817	0.00586717	0.0151088	0.00826169	0.00826169	TRUE	NA	NA
ENSMUSG00000014550	Rbsn	1220.6	1.213	0.279	3.102	0.0019248	0.039399	0.00415943	0.0169808	0.00693276	0.00693276	TRUE	NA	NA
ENSMUSG00000014551	Mrps25	854.31	0.869	-0.203	-2.067	0.0386938	0.256061	0.0048649	0.0188775	0.0080689	0.0080689	TRUE	NA	NA
ENSMUSG00000014554	Dguok	821.24	1.021	0.03	0.257	0.796981	0.952267	0.0089909	0.019132	0.0114901	0.0114901	TRUE	NA	NA
ENSMUSG00000014592	Camta1	385.31	0.831	-0.266	-2.031	0.0422646	0.266884	0.00931835	0.0265711	0.0138901	0.0138901	TRUE	NA	NA
ENSMUSG00000014599	Csf1	576.21	1.032	0.045	0.379	0.704327	0.919701	0.00818164	0.0219281	0.0119646	0.0119646	TRUE	NA	NA
ENSMUSG00000014601	Strip1	1103.99	0.933	-0.101	-1.093	0.274268	0.66438	0.00423895	0.0174481	0.00727515	0.00727515	TRUE	NA	NA
ENSMUSG00000014602	Kif1a	6.84	1.324	0.405	0.374	0.70861	1	1.07272	0.802167	0.965352	0.965352	TRUE	NA	NA
ENSMUSG00000014603	Alx3	0.18	1.575	0.656	0.152	0.879568	1	1e-08	30.2178	16	16	TRUE	NA	NA
ENSMUSG00000014606	Slc25a11	5145.71	0.974	-0.039	-0.475	0.634544	0.8956	0.00411469	0.0136063	0.00615469	0.00615469	TRUE	NA	NA
ENSMUSG00000014609	Chrne	5.49	1.219	0.286	0.286	0.77521	1	0.524327	0.996217	0.696748	0.696748	TRUE	NA	NA
ENSMUSG00000014633	Cmc2	606.57	0.904	-0.146	-1.309	0.190557	0.569069	0.00657685	0.0214591	0.0102416	0.0102416	TRUE	NA	NA
ENSMUSG00000014668	Chfr	1622.31	1.028	0.04	0.592	0.553638	0.853134	0.00110131	0.0158853	0.00373667	0.00373667	TRUE	NA	NA
ENSMUSG00000014686	Ceacam16	1.65	2.867	1.519	0.841	0.400406	1	1.75351	3.28953	2.44636	2.44636	TRUE	NA	NA
ENSMUSG00000014704	Hoxa2	9.24	1.505	0.59	0.764	0.444863	1	0.370132	0.596659	0.440267	0.440267	TRUE	NA	NA
ENSMUSG00000014725	Adam28	1.03	0.387	-1.37	-0.358	0.720611	1	16	5.24141	12.1377	12.1377	TRUE	NA	NA
ENSMUSG00000014747	Ankrd53	1.8	7.199	2.848	1.809	0.0703755	1	0.220241	3.01888	1.29518	1.29518	TRUE	NA	NA
ENSMUSG00000014748	Tex261	5495.54	0.943	-0.085	-1.422	0.155003	0.519871	0.00129717	0.0135395	0.0032361	0.0032361	TRUE	NA	NA
ENSMUSG00000014763	Fam120b	5451.62	0.965	-0.052	-0.572	0.567537	0.861394	0.00608095	0.0135474	0.00774957	0.00774957	TRUE	NA	NA
ENSMUSG00000014767	Tbp	662.03	1.05	0.071	0.568	0.56983	0.862621	0.0106722	0.0207133	0.0132901	0.0132901	TRUE	NA	NA
ENSMUSG00000014769	Psmb1	10058.1	0.988	-0.017	-0.265	0.790949	0.950838	0.00215383	0.0130937	0.0040161	0.0040161	TRUE	NA	NA
ENSMUSG00000014771	Pdcd2	0	NA	NA	NA	NA	1	NA	NA	NA	NA	NA	NA	NA
ENSMUSG00000014773	Dll1	167.28	0.556	-0.847	-3.674	0.000238379	0.0086402	0.0447977	0.044837	0.0444736	0.0444736	TRUE	NA	NA
ENSMUSG00000014776	Nol3	43.41	1.131	0.178	0.608	0.543151	0.848619	0.00747938	0.136943	0.0505007	0.0505007	TRUE	NA	NA
ENSMUSG00000014778	Fhod1	105.72	0.922	-0.117	-0.46	0.645615	0.901714	0.0485266	0.0636342	0.0531699	0.0531699	TRUE	NA	NA
ENSMUSG00000014782	Plekhg4	3.77	0.405	-1.303	-0.911	0.362043	1	1.89477	1.44462	1.70988	1.70988	TRUE	NA	NA
ENSMUSG00000014786	Slc9a5	16.97	0.925	-0.112	-0.232	0.816598	1	0.0756908	0.330841	0.159137	0.159137	TRUE	NA	NA
ENSMUSG00000014791	Elmo3	1884.71	1.002	0.003	0.036	0.971461	0.993682	0.0049168	0.0154219	0.00721495	0.00721495	TRUE	NA	NA
ENSMUSG00000014813	Stc1	3.05	0.327	-1.613	-1.167	0.243361	1	1.11682	1.78363	1.394	1.394	TRUE	NA	NA
ENSMUSG00000014837	4931428F04Rik	90.96	1.416	0.502	2.256	0.0240525	0.192998	0.0222498	0.0719211	0.0367603	0.0367603	TRUE	NA	NA
ENSMUSG00000014846	Tppp3	15.09	0.648	-0.625	-1.137	0.255563	1	0.128478	0.370328	0.207916	0.207916	TRUE	NA	NA
ENSMUSG00000014850	Msh3	864.14	1.044	0.063	0.662	0.508178	0.828716	0.00378508	0.0188056	0.00744284	0.00744284	TRUE	NA	NA
ENSMUSG00000014852	Adamts13	323.19	1.111	0.152	0.938	0.348101	0.727414	0.0188119	0.0292645	0.0219058	0.0219058	TRUE	NA	NA
ENSMUSG00000014856	Tmem208	2087.44	0.957	-0.064	-0.691	0.489801	0.817581	0.00561577	0.0151437	0.00771138	0.00771138	TRUE	NA	NA
ENSMUSG00000014859	E2f4	1268.52	1.001	0.001	0.013	0.989998	0.997495	0.00991932	0.0168136	0.011658	0.011658	TRUE	NA	NA
ENSMUSG00000014867	Surf4	19573.1	0.981	-0.028	-0.394	0.693492	0.917261	0.00292133	0.0128328	0.00477185	0.00477185	TRUE	NA	NA
ENSMUSG00000014873	Surf2	497.74	0.859	-0.22	-1.82	0.0687837	0.346541	0.00804729	0.0234056	0.0119557	0.0119557	TRUE	NA	NA
ENSMUSG00000014905	Dnajb9	8331.77	1.247	0.318	1.73	0.0835706	0.381908	0.0423188	0.013205	0.0323777	0.0323777	TRUE	NA	NA
ENSMUSG00000014907	Naf1	363.35	1.089	0.123	0.999	0.317979	0.701741	0.00662369	0.0274181	0.0120025	0.0120025	TRUE	NA	NA
ENSMUSG00000014932	Yes1	2470.23	1.019	0.026	0.241	0.809307	0.95448	0.0091122	0.0147428	0.0111748	0.0111748	TRUE	NA	NA
ENSMUSG00000014956	Ppp1cb	9773.43	1.014	0.02	0.253	0.799987	0.95248	0.0043372	0.0131094	0.00607183	0.00607183	TRUE	NA	NA
ENSMUSG00000014959	Gorasp2	6774.21	1.012	0.017	0.216	0.828736	0.960097	0.00380955	0.013354	0.00564939	0.00564939	TRUE	NA	NA
ENSMUSG00000014980	Tsen15	445.91	0.923	-0.115	-0.88	0.379073	0.752335	0.00988451	0.0246665	0.0142109	0.0142109	TRUE	NA	NA
ENSMUSG00000015001	Oc90	0.74	5.73	2.519	0.766	0.443603	1	16	7.30024	9.24324	9.24324	TRUE	NA	NA
ENSMUSG00000015002	Efr3a	4810.97	1.044	0.062	0.85	0.395299	0.763049	0.00269733	0.0136793	0.00489033	0.00489033	TRUE	NA	NA
ENSMUSG00000015013	Trappc2l	0	NA	NA	NA	NA	1	NA	NA	NA	NA	NA	NA	NA
ENSMUSG00000015016	Acsf3	0	NA	NA	NA	NA	1	NA	NA	NA	NA	NA	NA	NA
ENSMUSG00000015023	Ddx19a	1714.48	1.003	0.005	0.061	0.951163	0.987989	0.00239039	0.0157064	0.00517064	0.00517064	TRUE	NA	NA
ENSMUSG00000015027	Galns	0	NA	NA	NA	NA	1	NA	NA	NA	NA	NA	NA	NA
ENSMUSG00000015053	Gata2	58.6	1.145	0.196	0.656	0.51212	0.830574	0.052131	0.104705	0.0683126	0.0683126	TRUE	NA	NA
ENSMUSG00000015083	C8g	27475.5	0.944	-0.084	-0.876	0.380938	0.753324	0.00764064	0.0127534	0.00876982	0.00876982	TRUE	NA	NA
ENSMUSG00000015085	Entpd2	110.1	0.813	-0.298	-1.53	0.126023	0.47166	0.0118205	0.0615999	0.026962	0.026962	TRUE	NA	NA
ENSMUSG00000015087	Rabl6	1508.56	1.114	0.156	1.889	0.0589239	0.319726	0.00299065	0.0161363	0.00589101	0.00589101	TRUE	NA	NA
ENSMUSG00000015090	Ptgds	29.26	0.52	-0.945	-2.186	0.0287944	0.215361	0.122572	0.197118	0.147426	0.147426	TRUE	NA	NA
ENSMUSG00000015092	Edf1	10176.2	0.977	-0.033	-0.281	0.778962	0.945436	0.0117793	0.0130875	0.0134879	0.0134879	TRUE	NA	NA
ENSMUSG00000015093	Clic3	0	NA	NA	NA	NA	1	NA	NA	NA	NA	NA	NA	NA
ENSMUSG00000015094	Npdc1	271.76	1.079	0.11	0.677	0.498179	0.823118	0.0165455	0.0324268	0.0211198	0.0211198	TRUE	NA	NA
ENSMUSG00000015095	Fbxw5	2601.27	0.919	-0.122	-1.215	0.22437	0.610604	0.00751699	0.0146327	0.00923251	0.00923251	TRUE	NA	NA
ENSMUSG00000015112	Slc25a13	20655.2	1.158	0.212	2.629	0.0085642	0.102981	0.0044624	0.0128183	0.00617334	0.00617334	TRUE	NA	NA
ENSMUSG00000015120	Ube2i	3523.67	0.96	-0.059	-0.917	0.359241	0.737046	0.00146448	0.0140893	0.00364014	0.00364014	TRUE	NA	NA
[truncated: 24,261 more rows]

## Sheet: KO-HFD v KO-NCD down
Id	Name	baseMean	FC	log2FoldChange	stat	pvalue	padj	dispGeneEst	dispFit	dispMAP	dispersion	betaConv	maxCooks	outlier
[truncated: 389 more rows]

[truncated: 11 more sheets: KO-HFD v KO-NCD up, KO-HFD v Control-HFD complete, KO-HFD v Control-HFD down, KO-HFD v Control-HFD up, Control-HFD v NCD complete, Control-HFD v NCD down, Control-HFD v NCD up, Control-HFD v KO-NCD complete, Control-HFD v KO-NCD down, Control-HFD v KO-NCD up, Raw Data B2844-v1.complete]
