# Supplementary material for: Mtfp1 ablation enhances mitochondrial respiration and protects against hepatic steatosis
Source: Nat Commun. 2023 Dec 20;14:8474. doi: 10.1038/s41467-023-44143-9 (PMC10733382; doi:10.1038/s41467-023-44143-9)
Supplement: Supplementary file 5 — Supplementary Data 2 [file 41467_2023_44143_MOESM5_ESM.xlsx]

## Sheet: Description
Supplemental Dataset 2 - Label Free Quantification (LFQ) Liver Proteomics
Supplemental Dataset 2 - LFQ proteomcis datasets for Control and LMKO mice fed a Normal Chow Diet (NCD) or High Fat Diet (HFD) for 16 weeks

## Sheet: Volcano_Control-NCD_vs_LMKO-NCD
Uniprot accession	Protein name	Gene name	Fasta.headers	Majority.protein.IDs	Peptides	Mol..weight.kDa.	log2...Mean.in.WT.Ch.....Mean.in.K.Ch...	p.value	Adjusted.p.value	Sel	iBAQ WT.Ch	iBAQ K.Ch	MouseMitoCarta
A0JNU3	LPP60_MOUSE	Aspg	sp|A0JNU3|LPP60_MOUSE 60 kDa lysophospholipase OS=Mus musculus OX=10090 GN=Aspg PE=1 SV=1	sp|A0JNU3|LPP60_MOUSE	14	60.594	-0.0466184	0.796694		0	76276000	65980250	0
A2A432	CUL4B_MOUSE	Cul4b	sp|A2A432|CUL4B_MOUSE Cullin-4B OS=Mus musculus OX=10090 GN=Cul4b PE=1 SV=1;tr|E9PXY1|E9PXY1_MOUSE Cullin-4B OS=Mus musculus OX=10090 GN=Cul4b PE=1 SV=2;tr|J3QJX0|J3QJX0_MOUSE Cullin-4B OS=Mus musculus OX=10090 GN=Cul4b PE=1 SV=1	sp|A2A432|CUL4B_MOUSE;tr|E9PXY1|E9PXY1_MOUSE;tr|J3QJX0|J3QJX0_MOUSE	26	110.7	0.332736	0.167449		0	4203000	4165625	0
A2A8L5	PTPRF_MOUSE	Ptprf	sp|A2A8L5|PTPRF_MOUSE Receptor-type tyrosine-protein phosphatase F OS=Mus musculus OX=10090 GN=Ptprf PE=1 SV=1;tr|F6Y3V0|F6Y3V0_MOUSE Receptor-type tyrosine-protein phosphatase F (Fragment) OS=Mus musculus OX=10090 GN=Ptprf PE=1 SV=1	sp|A2A8L5|PTPRF_MOUSE;tr|F6Y3V0|F6Y3V0_MOUSE	20	211.49	0.485032	0.139951		0	1224135	1.23465e+06	0
F6UHR6	F6UHR6_MOUSE	Osbpl9	tr|F6UHR6|F6UHR6_MOUSE Oxysterol-binding protein OS=Mus musculus OX=10090 GN=Osbpl9 PE=1 SV=2;tr|E9PXZ2|E9PXZ2_MOUSE Oxysterol-binding protein OS=Mus musculus OX=10090 GN=Osbpl9 PE=1 SV=2;sp|A2A8Z1|OSBL9_MOUSE Oxysterol-binding protein-related protein 9 OS	tr|F6UHR6|F6UHR6_MOUSE;tr|E9PXZ2|E9PXZ2_MOUSE;sp|A2A8Z1|OSBL9_MOUSE;tr|A0A0A6YXH3|A0A0A6YXH3_MOUSE;tr|E9Q6C1|E9Q6C1_MOUSE	15	81.09	0.457162	0.157987		0	7212800	4394850	0
A2ADY9	DDI2_MOUSE	Ddi2	sp|A2ADY9|DDI2_MOUSE Protein DDI1 homolog 2 OS=Mus musculus OX=10090 GN=Ddi2 PE=1 SV=1	sp|A2ADY9|DDI2_MOUSE	15	44.59	0.093929	0.556161		0	236007500	206980000	0
Z4YL78	Z4YL78_MOUSE	Ckap5	tr|Z4YL78|Z4YL78_MOUSE Cytoskeleton-associated protein 5 OS=Mus musculus OX=10090 GN=Ckap5 PE=1 SV=1;tr|A0A0R4J0K2|A0A0R4J0K2_MOUSE Cytoskeleton-associated protein 5 OS=Mus musculus OX=10090 GN=Ckap5 PE=1 SV=1;tr|K3W4R5|K3W4R5_MOUSE Cytoskeleton-associated	tr|Z4YL78|Z4YL78_MOUSE;tr|A0A0R4J0K2|A0A0R4J0K2_MOUSE;tr|K3W4R5|K3W4R5_MOUSE;sp|A2AGT5|CKAP5_MOUSE	30	218.71	0.362514	0.256425		0	2816475	2177900	0
A2AIL4	NDUF6_MOUSE	Ndufaf6	sp|A2AIL4|NDUF6_MOUSE NADH dehydrogenase (ubiquinone) complex I, assembly factor 6 OS=Mus musculus OX=10090 GN=Ndufaf6 PE=1 SV=1	sp|A2AIL4|NDUF6_MOUSE	4	38.362	0.338899	0.294675		0	7942600	4149675	1
A2AJI1	A2AJI1_MOUSE	Map7d1	tr|A2AJI1|A2AJI1_MOUSE MAP7 domain-containing protein 1 OS=Mus musculus OX=10090 GN=Map7d1 PE=1 SV=1;tr|A8Y5P4|A8Y5P4_MOUSE MAP7 domain-containing protein 1 OS=Mus musculus OX=10090 GN=Map7d1 PE=1 SV=1;sp|A2AJI0|MA7D1_MOUSE MAP7 domain-containing protein 1	tr|A2AJI1|A2AJI1_MOUSE;tr|A8Y5P4|A8Y5P4_MOUSE;sp|A2AJI0|MA7D1_MOUSE;tr|F6WF36|F6WF36_MOUSE	10	85.763	0.404866	0.222694		0	1.40086e+06	955348	0
A2AJL3	FGGY_MOUSE	Fggy	sp|A2AJL3|FGGY_MOUSE FGGY carbohydrate kinase domain-containing protein OS=Mus musculus OX=10090 GN=Fggy PE=1 SV=1;tr|A2AJL4|A2AJL4_MOUSE FGGY carbohydrate kinase domain-containing protein OS=Mus musculus OX=10090 GN=Fggy PE=1 SV=1	sp|A2AJL3|FGGY_MOUSE;tr|A2AJL4|A2AJL4_MOUSE	26	60.336	0.42098	0.0380337		0	144012500	92021500	0
A2AKK5	ACNT1_MOUSE	Acnat1	sp|A2AKK5|ACNT1_MOUSE Acyl-coenzyme A amino acid N-acyltransferase 1 OS=Mus musculus OX=10090 GN=Acnat1 PE=1 SV=1	sp|A2AKK5|ACNT1_MOUSE	14	46.07	0.0915689	0.776596		0	109153250	82158750	0
A2ALU4	SHRM2_MOUSE	Shroom2	sp|A2ALU4|SHRM2_MOUSE Protein Shroom2 OS=Mus musculus OX=10090 GN=Shroom2 PE=1 SV=1;tr|A7TU71|A7TU71_MOUSE Protein Shroom2 OS=Mus musculus OX=10090 GN=Shroom2 PE=1 SV=1	sp|A2ALU4|SHRM2_MOUSE;tr|A7TU71|A7TU71_MOUSE	7	164.7	0.376875	0.0594416		0	577320	253768	0
A2ALW5	DJC25_MOUSE	Dnajc25	sp|A2ALW5|DJC25_MOUSE DnaJ homolog subfamily C member 25 OS=Mus musculus OX=10090 GN=Dnajc25 PE=1 SV=1	sp|A2ALW5|DJC25_MOUSE	6	41.937	-0.0583193	0.795136		0	10161875	13597025	0
A2AN08	UBR4_MOUSE	Ubr4	sp|A2AN08|UBR4_MOUSE E3 ubiquitin-protein ligase UBR4 OS=Mus musculus OX=10090 GN=Ubr4 PE=1 SV=1	sp|A2AN08|UBR4_MOUSE	83	572.28	0.206259	0.229011		0	7556150	6150025	0
A2AS89	SPEB_MOUSE	Agmat	sp|A2AS89|SPEB_MOUSE Agmatinase, mitochondrial OS=Mus musculus OX=10090 GN=Agmat PE=1 SV=1	sp|A2AS89|SPEB_MOUSE	12	38.255	0.192657	0.329675		0	281840000	219980000	1
A2ATU0	DHTK1_MOUSE	Dhtkd1	sp|A2ATU0|DHTK1_MOUSE Probable 2-oxoglutarate dehydrogenase E1 component DHKTD1, mitochondrial OS=Mus musculus OX=10090 GN=Dhtkd1 PE=1 SV=1	sp|A2ATU0|DHTK1_MOUSE	33	102.79	0.15264	0.555445		0	122284000	106886250	1
A2BDX3	MOCS3_MOUSE	Mocs3	sp|A2BDX3|MOCS3_MOUSE Adenylyltransferase and sulfurtransferase MOCS3 OS=Mus musculus OX=10090 GN=Mocs3 PE=1 SV=1	sp|A2BDX3|MOCS3_MOUSE	13	49.374	0.133957	0.549037		0	13351250	17472250	0
A2RSQ0	DEN5B_MOUSE	Dennd5b	sp|A2RSQ0|DEN5B_MOUSE DENN domain-containing protein 5B OS=Mus musculus OX=10090 GN=Dennd5b PE=1 SV=2	sp|A2RSQ0|DEN5B_MOUSE	13	144.63	0.558452	0.0754621		0	2336645	354348	0
A3KGB4	TBC8B_MOUSE	Tbc1d8b	sp|A3KGB4|TBC8B_MOUSE TBC1 domain family member 8B OS=Mus musculus OX=10090 GN=Tbc1d8b PE=1 SV=1	sp|A3KGB4|TBC8B_MOUSE	16	127.89	0.0715458	0.87903		0	4300000	3296775	0
F7CGP0	F7CGP0_MOUSE	Ralgapa2	tr|F7CGP0|F7CGP0_MOUSE Ral GTPase-activating protein subunit alpha-2 (Fragment) OS=Mus musculus OX=10090 GN=Ralgapa2 PE=1 SV=1;sp|A3KGS3|RGPA2_MOUSE Ral GTPase-activating protein subunit alpha-2 OS=Mus musculus OX=10090 GN=Ralgapa2 PE=1 SV=2;tr|A0A0A0MQD7|	tr|F7CGP0|F7CGP0_MOUSE;sp|A3KGS3|RGPA2_MOUSE;tr|A0A0A0MQD7|A0A0A0MQD7_MOUSE;tr|A0A2I3BPN8|A0A2I3BPN8_MOUSE	6	174.41	-0.327158	0.189555		0	0	0	0
A3KMP2	TTC38_MOUSE	Ttc38	sp|A3KMP2|TTC38_MOUSE Tetratricopeptide repeat protein 38 OS=Mus musculus OX=10090 GN=Ttc38 PE=1 SV=2	sp|A3KMP2|TTC38_MOUSE	26	52.223	0.311536	0.142368		0	447747500	381500000	0
A6H611	MIPEP_MOUSE	Mipep	sp|A6H611|MIPEP_MOUSE Mitochondrial intermediate peptidase OS=Mus musculus OX=10090 GN=Mipep PE=1 SV=1;tr|A0A286YDC5|A0A286YDC5_MOUSE Mitochondrial intermediate peptidase OS=Mus musculus OX=10090 GN=Mipep PE=1 SV=1	sp|A6H611|MIPEP_MOUSE;tr|A0A286YDC5|A0A286YDC5_MOUSE	14	80.851	0.0634485	0.857898		0	2862450	2.17217e+06	1
A6H630	ARMT1_MOUSE	Armt1	sp|A6H630|ARMT1_MOUSE Protein-glutamate O-methyltransferase OS=Mus musculus OX=10090 GN=Armt1 PE=1 SV=1	sp|A6H630|ARMT1_MOUSE	9	50.548	0.0903817	0.742564		0	8955575	6861500	0
A6X919	D19L1_MOUSE	Dpy19l1	sp|A6X919|D19L1_MOUSE Probable C-mannosyltransferase DPY19L1 OS=Mus musculus OX=10090 GN=Dpy19l1 PE=1 SV=1	sp|A6X919|D19L1_MOUSE	9	84.186	-0.161807	0.688419		0	4150300	4895425	0
E9Q5L2	E9Q5L2_MOUSE	Itih4	tr|E9Q5L2|E9Q5L2_MOUSE Inter alpha-trypsin inhibitor, heavy chain 4 OS=Mus musculus OX=10090 GN=Itih4 PE=1 SV=1;tr|E9PVD2|E9PVD2_MOUSE Inter alpha-trypsin inhibitor, heavy chain 4 OS=Mus musculus OX=10090 GN=Itih4 PE=1 SV=1;sp|A6X935|ITIH4_MOUSE Inter alph	tr|E9Q5L2|E9Q5L2_MOUSE;tr|E9PVD2|E9PVD2_MOUSE;sp|A6X935|ITIH4_MOUSE;tr|A0A2K6EDJ7|A0A2K6EDJ7_MOUSE	26	102.82	0.24813	0.235767		0	66248750	74578000	0
A7MCT6	EKI2_MOUSE	Etnk2	sp|A7MCT6|EKI2_MOUSE Ethanolamine kinase 2 OS=Mus musculus OX=10090 GN=Etnk2 PE=1 SV=1;tr|H9KV13|H9KV13_MOUSE Ethanolamine kinase 2 OS=Mus musculus OX=10090 GN=Etnk2 PE=1 SV=1	sp|A7MCT6|EKI2_MOUSE;tr|H9KV13|H9KV13_MOUSE	10	44.567	0.560057	0.0505871		0	28216750	23454000	0
Z4YKM2	Z4YKM2_MOUSE	Cisd3	tr|Z4YKM2|Z4YKM2_MOUSE CDGSH iron-sulfur domain-containing protein 3, mitochondrial OS=Mus musculus OX=10090 GN=Cisd3 PE=1 SV=1;tr|B2RWE3|B2RWE3_MOUSE CDGSH iron sulfur domain 3 OS=Mus musculus OX=10090 GN=Cisd3 PE=1 SV=1;sp|B1AR13|CISD3_MOUSE CDGSH iron-s	tr|Z4YKM2|Z4YKM2_MOUSE;tr|B2RWE3|B2RWE3_MOUSE;sp|B1AR13|CISD3_MOUSE	7	13.155	0.249065	0.414232		0	62482250	67439500	0
B1AY13	UBP24_MOUSE	Usp24	sp|B1AY13|UBP24_MOUSE Ubiquitin carboxyl-terminal hydrolase 24 OS=Mus musculus OX=10090 GN=Usp24 PE=1 SV=1;tr|E9PV45|E9PV45_MOUSE Ubiquitin carboxyl-terminal hydrolase 24 OS=Mus musculus OX=10090 GN=Usp24 PE=1 SV=1	sp|B1AY13|UBP24_MOUSE;tr|E9PV45|E9PV45_MOUSE	32	294	0.343231	0.0587936		0	0	0	0
E9QAI5	E9QAI5_MOUSE	Cad	tr|E9QAI5|E9QAI5_MOUSE CAD protein OS=Mus musculus OX=10090 GN=Cad PE=1 SV=1;sp|B2RQC6|PYR1_MOUSE CAD protein OS=Mus musculus OX=10090 GN=Cad PE=1 SV=1;tr|G3UWN2|G3UWN2_MOUSE CAD protein OS=Mus musculus OX=10090 GN=Cad PE=1 SV=1;tr|E9QAT6|E9QAT6_MOUSE CAD	tr|E9QAI5|E9QAI5_MOUSE;sp|B2RQC6|PYR1_MOUSE;tr|G3UWN2|G3UWN2_MOUSE;tr|E9QAT6|E9QAT6_MOUSE	38	236.25	0.0615164	0.796372		0	3330725	2657100	0
B2RXS4	PLXB2_MOUSE	Plxnb2	sp|B2RXS4|PLXB2_MOUSE Plexin-B2 OS=Mus musculus OX=10090 GN=Plxnb2 PE=1 SV=1	sp|B2RXS4|PLXB2_MOUSE	27	206.23	0.228484	0.284554		0	8569725	9907775	0
B2RY56	RBM25_MOUSE	Rbm25	sp|B2RY56|RBM25_MOUSE RNA-binding protein 25 OS=Mus musculus OX=10090 GN=Rbm25 PE=1 SV=2;tr|S4R2B0|S4R2B0_MOUSE RNA-binding protein 25 (Fragment) OS=Mus musculus OX=10090 GN=Rbm25 PE=1 SV=1	sp|B2RY56|RBM25_MOUSE;tr|S4R2B0|S4R2B0_MOUSE	10	99.551	0.217996	0.713461		0	3.98494e+06	1767350	0
B5X0G2	MUP17_MOUSE	Mup17	sp|B5X0G2|MUP17_MOUSE Major urinary protein 17 OS=Mus musculus OX=10090 GN=Mup17 PE=2 SV=2;tr|A2CEK6|A2CEK6_MOUSE Major urinary protein 11 OS=Mus musculus OX=10090 GN=Mup13 PE=3 SV=1;tr|L7N222|L7N222_MOUSE Major urinary protein 13 OS=Mus musculus OX=10090	sp|B5X0G2|MUP17_MOUSE;tr|A2CEK6|A2CEK6_MOUSE;tr|L7N222|L7N222_MOUSE	16	20.638	0.0449715	0.921113		0	900792500	1110662500	0
B7ZMP1	XPP3_MOUSE	Xpnpep3	sp|B7ZMP1|XPP3_MOUSE Xaa-Pro aminopeptidase 3 OS=Mus musculus OX=10090 GN=Xpnpep3 PE=1 SV=1	sp|B7ZMP1|XPP3_MOUSE	7	56.677	0.0551374	0.823239		0	22070000	20142500	1
A0A0R4J150	A0A0R4J150_MOUSE	Osbpl8	tr|A0A0R4J150|A0A0R4J150_MOUSE Oxysterol-binding protein OS=Mus musculus OX=10090 GN=Osbpl8 PE=1 SV=1;sp|B9EJ86|OSBL8_MOUSE Oxysterol-binding protein-related protein 8 OS=Mus musculus OX=10090 GN=Osbpl8 PE=1 SV=1	tr|A0A0R4J150|A0A0R4J150_MOUSE;sp|B9EJ86|OSBL8_MOUSE	15	96.98	0.0531508	0.852484		0	5389625	5301850	0
B9EKI3	TMF1_MOUSE	Tmf1	sp|B9EKI3|TMF1_MOUSE TATA element modulatory factor OS=Mus musculus OX=10090 GN=Tmf1 PE=1 SV=2;tr|D6RJK7|D6RJK7_MOUSE TATA element modulatory factor OS=Mus musculus OX=10090 GN=Tmf1 PE=1 SV=1	sp|B9EKI3|TMF1_MOUSE;tr|D6RJK7|D6RJK7_MOUSE	11	121.8	0.554146	0.0233038		0	515910	467310	0
A0A0N4SV66	A0A0N4SV66_MOUSE	H2afj	tr|A0A0N4SV66|A0A0N4SV66_MOUSE Histone H2A OS=Mus musculus OX=10090 GN=H2afj PE=1 SV=1;sp|Q8CGP6|H2A1H_MOUSE Histone H2A type 1-H OS=Mus musculus OX=10090 GN=Hist1h2ah PE=1 SV=3;sp|C0HKE1|H2A1B_MOUSE Histone H2A type 1-B OS=Mus musculus OX=10090 GN=Hist1h2	tr|A0A0N4SV66|A0A0N4SV66_MOUSE;sp|Q8CGP6|H2A1H_MOUSE;sp|C0HKE1|H2A1B_MOUSE;sp|Q8CGP7|H2A1K_MOUSE;sp|Q8CGP5|H2A1F_MOUSE;sp|Q8BFU2|H2A3_MOUSE;sp|Q6GSS7|H2A2A_MOUSE;sp|C0HKE9|H2A1P_MOUSE;sp|C0HKE7|H2A1N_MOUSE;sp|C0HKE6|H2A1I_MOUSE;sp|C0HKE5|H2A1G_MOUSE;sp|C0HKE4|H2A1E_MOUSE;sp|C0HKE3|H2A1D_MOUSE;sp|C0HKE2|H2A1C_MOUSE;sp|C0HKE8|H2A1O_MOUSE;sp|Q8R1M2|H2AJ_MOUSE;tr|Q8CGP4|Q8CGP4_MOUSE;sp|Q64523|H2A2C_M…	4	13.66	0.246107	0.496755		0	193825000	156360000	0
C0HKG6	RNT2B_MOUSE	Rnaset2b	sp|C0HKG6|RNT2B_MOUSE Ribonuclease T2-B OS=Mus musculus OX=10090 GN=Rnaset2b PE=1 SV=1;sp|C0HKG5|RNT2A_MOUSE Ribonuclease T2-A OS=Mus musculus OX=10090 GN=Rnaset2a PE=1 SV=1	sp|C0HKG6|RNT2B_MOUSE;sp|C0HKG5|RNT2A_MOUSE	4	29.608	0.414172	0.140978		0	25639125	21666300	0
D3YXK2	SAFB1_MOUSE	Safb	sp|D3YXK2|SAFB1_MOUSE Scaffold attachment factor B1 OS=Mus musculus OX=10090 GN=Safb PE=1 SV=2;tr|S4R1M2|S4R1M2_MOUSE Scaffold attachment factor B1 OS=Mus musculus OX=10090 GN=Safb PE=1 SV=1;sp|Q80YR5|SAFB2_MOUSE Scaffold attachment factor B2 OS=Mus muscul	sp|D3YXK2|SAFB1_MOUSE;tr|S4R1M2|S4R1M2_MOUSE;sp|Q80YR5|SAFB2_MOUSE	10	105.1	0.458241	0.366474		0	5765475	5192205	0
D3YZP9	CCDC6_MOUSE	Ccdc6	sp|D3YZP9|CCDC6_MOUSE Coiled-coil domain-containing protein 6 OS=Mus musculus OX=10090 GN=Ccdc6 PE=1 SV=1	sp|D3YZP9|CCDC6_MOUSE	9	52.938	0.0966746	0.701089		0	6065350	8300325	0
D3Z6Q9	BIN2_MOUSE	Bin2	sp|D3Z6Q9|BIN2_MOUSE Bridging integrator 2 OS=Mus musculus OX=10090 GN=Bin2 PE=1 SV=1;tr|S4R270|S4R270_MOUSE Bridging integrator 2 OS=Mus musculus OX=10090 GN=Bin2 PE=1 SV=1;tr|S4R2J8|S4R2J8_MOUSE Bridging integrator 2 OS=Mus musculus OX=10090 GN=Bin2 PE=1	sp|D3Z6Q9|BIN2_MOUSE;tr|S4R270|S4R270_MOUSE;tr|S4R2J8|S4R2J8_MOUSE;tr|S4R1B8|S4R1B8_MOUSE	6	52.553	0.388374	0.353666		0	3895075	2734675	0
E9PV24	FIBA_MOUSE	Fga	sp|E9PV24|FIBA_MOUSE Fibrinogen alpha chain OS=Mus musculus OX=10090 GN=Fga PE=1 SV=1	sp|E9PV24|FIBA_MOUSE	31	87.428	0.355392	0.096779		0	345767500	237470000	0
E9PVA8	GCN1_MOUSE	Gcn1	sp|E9PVA8|GCN1_MOUSE eIF-2-alpha kinase activator GCN1 OS=Mus musculus OX=10090 GN=Gcn1 PE=1 SV=1	sp|E9PVA8|GCN1_MOUSE	87	293.02	0.206527	0.297289		0	29134500	24443000	0
E9PZJ8	ASCC3_MOUSE	Ascc3	sp|E9PZJ8|ASCC3_MOUSE Activating signal cointegrator 1 complex subunit 3 OS=Mus musculus OX=10090 GN=Ascc3 PE=1 SV=1	sp|E9PZJ8|ASCC3_MOUSE	14	250.55	0.252926	0.239964		0	1335685	1093325	0
E9Q394	AKP13_MOUSE	Akap13	sp|E9Q394|AKP13_MOUSE A-kinase anchor protein 13 OS=Mus musculus OX=10090 GN=Akap13 PE=1 SV=1;tr|A0A140LJJ5|A0A140LJJ5_MOUSE A-kinase anchor protein 13 OS=Mus musculus OX=10090 GN=Akap13 PE=1 SV=1;tr|A0A140LIX0|A0A140LIX0_MOUSE A-kinase anchor protein 13 (	sp|E9Q394|AKP13_MOUSE;tr|A0A140LJJ5|A0A140LJJ5_MOUSE;tr|A0A140LIX0|A0A140LIX0_MOUSE	22	303.97	-0.135897	0.503443		0	839700	786965	0
E9Q3C1	C2CD2_MOUSE	C2cd2	sp|E9Q3C1|C2CD2_MOUSE C2 domain-containing protein 2 OS=Mus musculus OX=10090 GN=C2cd2 PE=1 SV=1	sp|E9Q3C1|C2CD2_MOUSE	15	76.535	0.516449	0.0578178		0	7644975	6518275	0
E9Q3L2	PI4KA_MOUSE	Pi4ka	sp|E9Q3L2|PI4KA_MOUSE Phosphatidylinositol 4-kinase alpha OS=Mus musculus OX=10090 GN=Pi4ka PE=1 SV=2;tr|A0A140T8I9|A0A140T8I9_MOUSE Phosphatidylinositol 4-kinase alpha OS=Mus musculus OX=10090 GN=Pi4ka PE=1 SV=1	sp|E9Q3L2|PI4KA_MOUSE;tr|A0A140T8I9|A0A140T8I9_MOUSE	29	237.04	-0.127608	0.717964		0	2608425	3027045	0
E9Q414	APOB_MOUSE	Apob	sp|E9Q414|APOB_MOUSE Apolipoprotein B-100 OS=Mus musculus OX=10090 GN=Apob PE=1 SV=1;tr|E9Q1Y3|E9Q1Y3_MOUSE Apolipoprotein B-100 (Fragment) OS=Mus musculus OX=10090 GN=Apob PE=1 SV=1	sp|E9Q414|APOB_MOUSE;tr|E9Q1Y3|E9Q1Y3_MOUSE	114	509.43	0.45688	0.0112219		0	37392500	28122250	0
E9Q4P1	WDFY1_MOUSE	Wdfy1	sp|E9Q4P1|WDFY1_MOUSE WD repeat and FYVE domain-containing protein 1 OS=Mus musculus OX=10090 GN=Wdfy1 PE=1 SV=1	sp|E9Q4P1|WDFY1_MOUSE	10	46.217	0.0863338	0.739384		0	4662630	3293555	0
E9Q4Z2	ACACB_MOUSE	Acacb	sp|E9Q4Z2|ACACB_MOUSE Acetyl-CoA carboxylase 2 OS=Mus musculus OX=10090 GN=Acacb PE=1 SV=1	sp|E9Q4Z2|ACACB_MOUSE	74	275.75	0.243963	0.273533		0	33041000	31555750	1
E9Q555	RN213_MOUSE	Rnf213	sp|E9Q555|RN213_MOUSE E3 ubiquitin-protein ligase RNF213 OS=Mus musculus OX=10090 GN=Rnf213 PE=1 SV=2;tr|A0A171EBL2|A0A171EBL2_MOUSE E3 ubiquitin-protein ligase RNF213 OS=Mus musculus OX=10090 GN=Rnf213 PE=1 SV=1	sp|E9Q555|RN213_MOUSE;tr|A0A171EBL2|A0A171EBL2_MOUSE	49	584.78	-0.129577	0.585363		0	1684625	1.65597e+06	0
E9PZW0	E9PZW0_MOUSE	Dsp	tr|E9PZW0|E9PZW0_MOUSE Desmoplakin OS=Mus musculus OX=10090 GN=Dsp PE=1 SV=1;sp|E9Q557|DESP_MOUSE Desmoplakin OS=Mus musculus OX=10090 GN=Dsp PE=1 SV=1	tr|E9PZW0|E9PZW0_MOUSE;sp|E9Q557|DESP_MOUSE	8	261.42	0.477885	0.160191		0	9050242	9.43113e+06	0
E9Q634	MYO1E_MOUSE	Myo1e	sp|E9Q634|MYO1E_MOUSE Unconventional myosin-Ie OS=Mus musculus OX=10090 GN=Myo1e PE=1 SV=1	sp|E9Q634|MYO1E_MOUSE	13	126.82	0.00729912	0.979154		0	1875850	2022350	0
E9Q7G0	NUMA1_MOUSE	Numa1	sp|E9Q7G0|NUMA1_MOUSE Nuclear mitotic apparatus protein 1 OS=Mus musculus OX=10090 GN=Numa1 PE=1 SV=1;tr|A0A1B0GSW3|A0A1B0GSW3_MOUSE Nuclear mitotic apparatus protein 1 (Fragment) OS=Mus musculus OX=10090 GN=Numa1 PE=1 SV=1	sp|E9Q7G0|NUMA1_MOUSE;tr|A0A1B0GSW3|A0A1B0GSW3_MOUSE	53	235.63	0.320054	0.174559		0	10325175	7386725	0
A2AS05	A2AS05_MOUSE	Helz2	tr|A2AS05|A2AS05_MOUSE Helicase with zinc finger domain 2 OS=Mus musculus OX=10090 GN=Helz2 PE=1 SV=2;sp|E9QAM5|HELZ2_MOUSE Helicase with zinc finger domain 2 OS=Mus musculus OX=10090 GN=Helz2 PE=1 SV=1;tr|A2AS03|A2AS03_MOUSE Helicase with zinc finger doma	tr|A2AS05|A2AS05_MOUSE;sp|E9QAM5|HELZ2_MOUSE;tr|A2AS03|A2AS03_MOUSE	32	326.59	-0.094601	0.787438		0	1313760	1.43712e+06	0
F8VPU2	FARP1_MOUSE	Farp1	sp|F8VPU2|FARP1_MOUSE FERM, ARHGEF and pleckstrin domain-containing protein 1 OS=Mus musculus OX=10090 GN=Farp1 PE=1 SV=1	sp|F8VPU2|FARP1_MOUSE	12	118.87	0.533433	0.030191		0	2209550	1641700	0
G3X982	AOXC_MOUSE	Aox3	sp|G3X982|AOXC_MOUSE Aldehyde oxidase 3 OS=Mus musculus OX=10090 GN=Aox3 PE=1 SV=1	sp|G3X982|AOXC_MOUSE	69	146.9	0.267033	0.26585		0	795175000	596737500	0
G3X9K3	BIG1_MOUSE	Arfgef1	sp|G3X9K3|BIG1_MOUSE Brefeldin A-inhibited guanine nucleotide-exchange protein 1 OS=Mus musculus OX=10090 GN=Arfgef1 PE=1 SV=1;tr|D3YYK9|D3YYK9_MOUSE Brefeldin A-inhibited guanine nucleotide-exchange protein 1 OS=Mus musculus OX=10090 GN=Arfgef1 PE=1 SV=1	sp|G3X9K3|BIG1_MOUSE;tr|D3YYK9|D3YYK9_MOUSE	29	208.5	-0.109063	0.661698		0	4862500	7491225	0
G5E829	AT2B1_MOUSE	Atp2b1	sp|G5E829|AT2B1_MOUSE Plasma membrane calcium-transporting ATPase 1 OS=Mus musculus OX=10090 GN=Atp2b1 PE=1 SV=1	sp|G5E829|AT2B1_MOUSE	13	134.75	0.37542	0.0604405		0	7336700	5794150	0
O08529	CAN2_MOUSE	Capn2	sp|O08529|CAN2_MOUSE Calpain-2 catalytic subunit OS=Mus musculus OX=10090 GN=Capn2 PE=1 SV=4	sp|O08529|CAN2_MOUSE	28	79.871	0.312082	0.225448		0	35805750	27536750	0
Q6P1B9	Q6P1B9_MOUSE	Bin1	tr|Q6P1B9|Q6P1B9_MOUSE Bin1 protein OS=Mus musculus OX=10090 GN=Bin1 PE=1 SV=1;sp|O08539|BIN1_MOUSE Myc box-dependent-interacting protein 1 OS=Mus musculus OX=10090 GN=Bin1 PE=1 SV=1	tr|Q6P1B9|Q6P1B9_MOUSE;sp|O08539|BIN1_MOUSE	8	52.763	-0.101286	0.714344		0	12453750	10343075	0
O08547	SC22B_MOUSE	Sec22b	sp|O08547|SC22B_MOUSE Vesicle-trafficking protein SEC22b OS=Mus musculus OX=10090 GN=Sec22b PE=1 SV=3;tr|E9Q6R3|E9Q6R3_MOUSE Vesicle-trafficking protein SEC22b OS=Mus musculus OX=10090 GN=Sec22b PE=1 SV=1	sp|O08547|SC22B_MOUSE;tr|E9Q6R3|E9Q6R3_MOUSE	11	24.74	0.141087	0.495805		0	250730000	254265000	0
B1AQR8	B1AQR8_MOUSE	Lgals9	tr|B1AQR8|B1AQR8_MOUSE Galectin OS=Mus musculus OX=10090 GN=Lgals9 PE=1 SV=1;tr|G3X9T7|G3X9T7_MOUSE Galectin OS=Mus musculus OX=10090 GN=Lgals9 PE=1 SV=1;sp|O08573|LEG9_MOUSE Galectin-9 OS=Mus musculus OX=10090 GN=Lgals9 PE=1 SV=1	tr|B1AQR8|B1AQR8_MOUSE;tr|G3X9T7|G3X9T7_MOUSE;sp|O08573|LEG9_MOUSE	14	39.907	0.301981	0.291953		0	273212500	226512500	0
O08579	EMD_MOUSE	Emd	sp|O08579|EMD_MOUSE Emerin OS=Mus musculus OX=10090 GN=Emd PE=1 SV=1;tr|I7HJS1|I7HJS1_MOUSE Emerin OS=Mus musculus OX=10090 GN=Emd PE=1 SV=1;tr|Q3THM8|Q3THM8_MOUSE Emerin OS=Mus musculus OX=10090 GN=Emd PE=1 SV=1	sp|O08579|EMD_MOUSE;tr|I7HJS1|I7HJS1_MOUSE;tr|Q3THM8|Q3THM8_MOUSE	9	29.435	0.0426399	0.869504		0	1.03471e+07	9959000	0
O08582	GTPB1_MOUSE	Gtpbp1	sp|O08582|GTPB1_MOUSE GTP-binding protein 1 OS=Mus musculus OX=10090 GN=Gtpbp1 PE=1 SV=2	sp|O08582|GTPB1_MOUSE	8	72.3	-0.0924712	0.719886		0	1804950	3744535	0
O08583	THOC4_MOUSE	Alyref	sp|O08583|THOC4_MOUSE THO complex subunit 4 OS=Mus musculus OX=10090 GN=Alyref PE=1 SV=3	sp|O08583|THOC4_MOUSE	3	26.94	0.135407	0.55841		0	26200750	20215750	0
O08586	PTEN_MOUSE	Pten	sp|O08586|PTEN_MOUSE Phosphatidylinositol 3,4,5-trisphosphate 3-phosphatase and dual-specificity protein phosphatase PTEN OS=Mus musculus OX=10090 GN=Pten PE=1 SV=1	sp|O08586|PTEN_MOUSE	6	47.152	0.564594	0.150825		0	4386650	2724195	0
O08600	NUCG_MOUSE	Endog	sp|O08600|NUCG_MOUSE Endonuclease G, mitochondrial OS=Mus musculus OX=10090 GN=Endog PE=1 SV=1	sp|O08600|NUCG_MOUSE	13	32.19	0.365796	0.185948		0	62171750	42952250	1
O08601	MTP_MOUSE	Mttp	sp|O08601|MTP_MOUSE Microsomal triglyceride transfer protein large subunit OS=Mus musculus OX=10090 GN=Mttp PE=1 SV=2	sp|O08601|MTP_MOUSE	53	99.098	0.248531	0.168668		0	1088035000	898150000	0
O08663	MAP2_MOUSE	Metap2	sp|O08663|MAP2_MOUSE Methionine aminopeptidase 2 OS=Mus musculus OX=10090 GN=Metap2 PE=1 SV=1;tr|Q3UI33|Q3UI33_MOUSE Methionine aminopeptidase 2 OS=Mus musculus OX=10090 GN=Metap2 PE=1 SV=1;tr|Q3TMN1|Q3TMN1_MOUSE Methionine aminopeptidase 2 OS=Mus musculus	sp|O08663|MAP2_MOUSE;tr|Q3UI33|Q3UI33_MOUSE;tr|Q3TMN1|Q3TMN1_MOUSE	15	52.921	0.276275	0.0987869		0	36638000	37161750	0
O08705	NTCP_MOUSE	Slc10a1	sp|O08705|NTCP_MOUSE Sodium/bile acid cotransporter OS=Mus musculus OX=10090 GN=Slc10a1 PE=1 SV=1;tr|O35940|O35940_MOUSE Na/taurocholate cotransporting polypeptide 2 OS=Mus musculus OX=10090 GN=Slc10a1 PE=2 SV=1	sp|O08705|NTCP_MOUSE;tr|O35940|O35940_MOUSE	4	39.413	-0.402496	0.150497		0	239702500	278012500	0
O08715	AKAP1_MOUSE	Akap1	sp|O08715|AKAP1_MOUSE A-kinase anchor protein 1, mitochondrial OS=Mus musculus OX=10090 GN=Akap1 PE=1 SV=4	sp|O08715|AKAP1_MOUSE	23	92.194	-0.08337	0.611908		0	26225000	26431000	1
Q91WX5	Q91WX5_MOUSE	Bak1	tr|Q91WX5|Q91WX5_MOUSE Bak1 protein OS=Mus musculus OX=10090 GN=Bak1 PE=1 SV=1;sp|O08734|BAK_MOUSE Bcl-2 homologous antagonist/killer OS=Mus musculus OX=10090 GN=Bak1 PE=1 SV=3	tr|Q91WX5|Q91WX5_MOUSE;sp|O08734|BAK_MOUSE	2	16.402	0.539351	0.0715018		0	13865825	14231475	0
O08749	DLDH_MOUSE	Dld	sp|O08749|DLDH_MOUSE Dihydrolipoyl dehydrogenase, mitochondrial OS=Mus musculus OX=10090 GN=Dld PE=1 SV=2	sp|O08749|DLDH_MOUSE	26	54.272	0.118346	0.556813		0	1035580000	964655000	1
O08759	UBE3A_MOUSE	Ube3a	sp|O08759|UBE3A_MOUSE Ubiquitin-protein ligase E3A OS=Mus musculus OX=10090 GN=Ube3a PE=1 SV=2	sp|O08759|UBE3A_MOUSE	15	99.818	0.149727	0.537077		0	5411450	4386325	0
O08784	TCOF_MOUSE	Tcof1	sp|O08784|TCOF_MOUSE Treacle protein OS=Mus musculus OX=10090 GN=Tcof1 PE=1 SV=1;tr|H3BL37|H3BL37_MOUSE Treacle protein OS=Mus musculus OX=10090 GN=Tcof1 PE=1 SV=1;tr|H3BIX0|H3BIX0_MOUSE Treacle protein (Fragment) OS=Mus musculus OX=10090 GN=Tcof1 PE=1 SV=	sp|O08784|TCOF_MOUSE;tr|H3BL37|H3BL37_MOUSE;tr|H3BIX0|H3BIX0_MOUSE;tr|F6R3V4|F6R3V4_MOUSE	9	135	-0.0274122	0.940734		0	1.48441e+06	1066615	0
O08795	GLU2B_MOUSE	Prkcsh	sp|O08795|GLU2B_MOUSE Glucosidase 2 subunit beta OS=Mus musculus OX=10090 GN=Prkcsh PE=1 SV=1	sp|O08795|GLU2B_MOUSE	22	58.792	0.19275	0.364384		0	297720000	315190000	0
O08807	PRDX4_MOUSE	Prdx4	sp|O08807|PRDX4_MOUSE Peroxiredoxin-4 OS=Mus musculus OX=10090 GN=Prdx4 PE=1 SV=1;tr|B1AZS9|B1AZS9_MOUSE Peroxiredoxin-4 (Fragment) OS=Mus musculus OX=10090 GN=Prdx4 PE=1 SV=1	sp|O08807|PRDX4_MOUSE;tr|B1AZS9|B1AZS9_MOUSE	17	31.052	0.115276	0.521002		0	2111075000	2125250000	1
E9PXV7	E9PXV7_MOUSE	Diaph1	tr|E9PXV7|E9PXV7_MOUSE Protein diaphanous homolog 1 OS=Mus musculus OX=10090 GN=Diaph1 PE=1 SV=1;sp|O08808|DIAP1_MOUSE Protein diaphanous homolog 1 OS=Mus musculus OX=10090 GN=Diaph1 PE=1 SV=1;tr|E9PV41|E9PV41_MOUSE Protein diaphanous homolog 1 OS=Mus musc	tr|E9PXV7|E9PXV7_MOUSE;sp|O08808|DIAP1_MOUSE;tr|E9PV41|E9PV41_MOUSE;tr|F6XC54|F6XC54_MOUSE;tr|D3Z074|D3Z074_MOUSE	22	139.33	-0.0410093	0.890507		0	24825400	12038000	0
O08914	FAAH1_MOUSE	Faah	sp|O08914|FAAH1_MOUSE Fatty-acid amide hydrolase 1 OS=Mus musculus OX=10090 GN=Faah PE=1 SV=1	sp|O08914|FAAH1_MOUSE	16	63.221	0.221095	0.288139		0	222257500	162140000	0
O08915	AIP_MOUSE	Aip	sp|O08915|AIP_MOUSE AH receptor-interacting protein OS=Mus musculus OX=10090 GN=Aip PE=1 SV=1;tr|D3YW40|D3YW40_MOUSE AH receptor-interacting protein (Fragment) OS=Mus musculus OX=10090 GN=Aip PE=1 SV=1	sp|O08915|AIP_MOUSE;tr|D3YW40|D3YW40_MOUSE	7	37.605	0.361134	0.229314		0	3587325	3583675	0
O08966	S22A1_MOUSE	Slc22a1	sp|O08966|S22A1_MOUSE Solute carrier family 22 member 1 OS=Mus musculus OX=10090 GN=Slc22a1 PE=1 SV=2	sp|O08966|S22A1_MOUSE	6	61.52	0.269866	0.255991		0	50214750	30752750	0
O08997	ATOX1_MOUSE	Atox1	sp|O08997|ATOX1_MOUSE Copper transport protein ATOX1 OS=Mus musculus OX=10090 GN=Atox1 PE=1 SV=1	sp|O08997|ATOX1_MOUSE	6	7.3384	0.209506	0.269123		0	2984200000	2385800000	0
D3Z600	D3Z600_MOUSE	Pex5	tr|D3Z600|D3Z600_MOUSE Peroxisomal targeting signal 1 receptor OS=Mus musculus OX=10090 GN=Pex5 PE=1 SV=1;sp|O09012|PEX5_MOUSE Peroxisomal targeting signal 1 receptor OS=Mus musculus OX=10090 GN=Pex5 PE=1 SV=2	tr|D3Z600|D3Z600_MOUSE;sp|O09012|PEX5_MOUSE	20	69.836	0.489376	0.0359446		0	30325750	23119000	0
O09044	SNP23_MOUSE	Snap23	sp|O09044|SNP23_MOUSE Synaptosomal-associated protein 23 OS=Mus musculus OX=10090 GN=Snap23 PE=1 SV=1;tr|Q9D3L3|Q9D3L3_MOUSE Synaptosomal-associated protein OS=Mus musculus OX=10090 GN=Snap23 PE=1 SV=1;tr|B0R030|B0R030_MOUSE Synaptosomal-associated protein	sp|O09044|SNP23_MOUSE;tr|Q9D3L3|Q9D3L3_MOUSE;tr|B0R030|B0R030_MOUSE;tr|B0R029|B0R029_MOUSE;tr|E9Q8A1|E9Q8A1_MOUSE	6	23.261	0.561832	0.0142462		0	18266875	20068950	0
O09061	PSB1_MOUSE	Psmb1	sp|O09061|PSB1_MOUSE Proteasome subunit beta type-1 OS=Mus musculus OX=10090 GN=Psmb1 PE=1 SV=1	sp|O09061|PSB1_MOUSE	14	26.372	0.439278	0.0851486		0	279852500	234765000	0
D3YYI8	D3YYI8_MOUSE	Gm10093	tr|D3YYI8|D3YYI8_MOUSE Histone deacetylase OS=Mus musculus OX=10090 GN=Gm10093 PE=3 SV=1;sp|O09106|HDAC1_MOUSE Histone deacetylase 1 OS=Mus musculus OX=10090 GN=Hdac1 PE=1 SV=1	tr|D3YYI8|D3YYI8_MOUSE;sp|O09106|HDAC1_MOUSE	8	55.047	0.0879943	0.731339		0	4.36697e+06	3583925	0
O09110	MP2K3_MOUSE	Map2k3	sp|O09110|MP2K3_MOUSE Dual specificity mitogen-activated protein kinase kinase 3 OS=Mus musculus OX=10090 GN=Map2k3 PE=1 SV=2	sp|O09110|MP2K3_MOUSE	13	39.296	0.0379007	0.814004		0	14398250	13905750	0
O09111	NDUBB_MOUSE	Ndufb11	sp|O09111|NDUBB_MOUSE NADH dehydrogenase [ubiquinone] 1 beta subcomplex subunit 11, mitochondrial OS=Mus musculus OX=10090 GN=Ndufb11 PE=1 SV=2	sp|O09111|NDUBB_MOUSE	5	17.444	0.134203	0.696332		0	173150000	121652250	1
O09131	GSTO1_MOUSE	Gsto1	sp|O09131|GSTO1_MOUSE Glutathione S-transferase omega-1 OS=Mus musculus OX=10090 GN=Gsto1 PE=1 SV=2	sp|O09131|GSTO1_MOUSE	20	27.497	0.342901	0.134137		0	489067500	374947500	0
O09158	CP3AP_MOUSE	Cyp3a25	sp|O09158|CP3AP_MOUSE Cytochrome P450 3A25 OS=Mus musculus OX=10090 GN=Cyp3a25 PE=1 SV=1;tr|D3Z2W7|D3Z2W7_MOUSE Cytochrome P450, family 3, subfamily a, polypeptide 59 OS=Mus musculus OX=10090 GN=Cyp3a59 PE=3 SV=1	sp|O09158|CP3AP_MOUSE;tr|D3Z2W7|D3Z2W7_MOUSE	9	58.121	0.471328	0.175546		0	30710500	21882075	0
O09159	MA2B1_MOUSE	Man2b1	sp|O09159|MA2B1_MOUSE Lysosomal alpha-mannosidase OS=Mus musculus OX=10090 GN=Man2b1 PE=1 SV=4	sp|O09159|MA2B1_MOUSE	20	114.65	0.503873	0.0507878		0	39033750	23996175	0
O09164	SODE_MOUSE	Sod3	sp|O09164|SODE_MOUSE Extracellular superoxide dismutase [Cu-Zn] OS=Mus musculus OX=10090 GN=Sod3 PE=1 SV=1	sp|O09164|SODE_MOUSE	5	27.392	0.300229	0.3851		0	1.39708e+07	8455300	0
O09172	GSH0_MOUSE	Gclm	sp|O09172|GSH0_MOUSE Glutamate--cysteine ligase regulatory subunit OS=Mus musculus OX=10090 GN=Gclm PE=1 SV=1;tr|H3BJA3|H3BJA3_MOUSE Glutamate--cysteine ligase regulatory subunit (Fragment) OS=Mus musculus OX=10090 GN=Gclm PE=1 SV=1;tr|A0A0G2JDI4|A0A0G2JDI	sp|O09172|GSH0_MOUSE;tr|H3BJA3|H3BJA3_MOUSE;tr|A0A0G2JDI4|A0A0G2JDI4_MOUSE	11	30.534	0.240679	0.173824		0	353467500	297932500	0
O09173	HGD_MOUSE	Hgd	sp|O09173|HGD_MOUSE Homogentisate 1,2-dioxygenase OS=Mus musculus OX=10090 GN=Hgd PE=1 SV=2	sp|O09173|HGD_MOUSE	34	49.959	0.262084	0.136975		0	2302475000	1838425000	0
O09174	AMACR_MOUSE	Amacr	sp|O09174|AMACR_MOUSE Alpha-methylacyl-CoA racemase OS=Mus musculus OX=10090 GN=Amacr PE=1 SV=4	sp|O09174|AMACR_MOUSE	23	41.704	0.111732	0.496645		0	906595000	785065000	1
E9Q9B0	E9Q9B0_MOUSE	Kif1c	tr|E9Q9B0|E9Q9B0_MOUSE Kinesin-like protein KIF1C OS=Mus musculus OX=10090 GN=Kif1c PE=1 SV=1;sp|O35071|KIF1C_MOUSE Kinesin-like protein KIF1C OS=Mus musculus OX=10090 GN=Kif1c PE=1 SV=2	tr|E9Q9B0|E9Q9B0_MOUSE;sp|O35071|KIF1C_MOUSE	17	123.76	0.155343	0.581175		0	2229075	3965425	0
O35075	DSCR3_MOUSE	Dscr3	sp|O35075|DSCR3_MOUSE Down syndrome critical region protein 3 homolog OS=Mus musculus OX=10090 GN=Dscr3 PE=1 SV=1	sp|O35075|DSCR3_MOUSE	7	32.97	0.503476	0.102694		0	10554600	10020225	0
O35114	SCRB2_MOUSE	Scarb2	sp|O35114|SCRB2_MOUSE Lysosome membrane protein 2 OS=Mus musculus OX=10090 GN=Scarb2 PE=1 SV=3	sp|O35114|SCRB2_MOUSE	11	54.043	0.574124	0.204265		0	171261750	121009750	0
O35127	C10_MOUSE	Grcc10	sp|O35127|C10_MOUSE Protein C10 OS=Mus musculus OX=10090 GN=Grcc10 PE=1 SV=1	sp|O35127|C10_MOUSE	4	13.194	-0.177652	0.464957		0	13262125	9237565	0
O35129	PHB2_MOUSE	Phb2	sp|O35129|PHB2_MOUSE Prohibitin-2 OS=Mus musculus OX=10090 GN=Phb2 PE=1 SV=1;tr|F6QPR1|F6QPR1_MOUSE Prohibitin-2 (Fragment) OS=Mus musculus OX=10090 GN=Phb2 PE=1 SV=1	sp|O35129|PHB2_MOUSE;tr|F6QPR1|F6QPR1_MOUSE	22	33.296	0.206886	0.19739		0	1118047500	1021590000	1
O35215	DOPD_MOUSE	Ddt	sp|O35215|DOPD_MOUSE D-dopachrome decarboxylase OS=Mus musculus OX=10090 GN=Ddt PE=1 SV=3;tr|G3UZN1|G3UZN1_MOUSE D-dopachrome decarboxylase OS=Mus musculus OX=10090 GN=Ddt PE=1 SV=1	sp|O35215|DOPD_MOUSE;tr|G3UZN1|G3UZN1_MOUSE	13	13.077	0.0854885	0.664138		0	7205475000	7074275000	0
O35226	PSMD4_MOUSE	Psmd4	sp|O35226|PSMD4_MOUSE 26S proteasome non-ATPase regulatory subunit 4 OS=Mus musculus OX=10090 GN=Psmd4 PE=1 SV=1	sp|O35226|PSMD4_MOUSE	14	40.703	0.0582185	0.809807		0	425487500	366880000	0
A2AAN0	A2AAN0_MOUSE	Exoc7	tr|A2AAN0|A2AAN0_MOUSE Exocyst complex component 7 OS=Mus musculus OX=10090 GN=Exoc7 PE=1 SV=1;sp|O35250|EXOC7_MOUSE Exocyst complex component 7 OS=Mus musculus OX=10090 GN=Exoc7 PE=1 SV=2	tr|A2AAN0|A2AAN0_MOUSE;sp|O35250|EXOC7_MOUSE	8	78.505	0.382109	0.209598		0	2.15241e+06	1.91928e+06	0
O35286	DHX15_MOUSE	Dhx15	sp|O35286|DHX15_MOUSE Pre-mRNA-splicing factor ATP-dependent RNA helicase DHX15 OS=Mus musculus OX=10090 GN=Dhx15 PE=1 SV=2;tr|Q497W9|Q497W9_MOUSE DEAH (Asp-Glu-Ala-His) box polypeptide 15 OS=Mus musculus OX=10090 GN=Dhx15 PE=1 SV=1;tr|A0A0G2JG10|A0A0G2JG1	sp|O35286|DHX15_MOUSE;tr|Q497W9|Q497W9_MOUSE;tr|A0A0G2JG10|A0A0G2JG10_MOUSE	19	91.006	0.163925	0.532881		0	6734850	6992700	0
O35295	PURB_MOUSE	Purb	sp|O35295|PURB_MOUSE Transcriptional activator protein Pur-beta OS=Mus musculus OX=10090 GN=Purb PE=1 SV=3	sp|O35295|PURB_MOUSE	11	33.901	0.201623	0.301204		0	28847500	18625150	0
O35309	NMI_MOUSE	Nmi	sp|O35309|NMI_MOUSE N-myc-interactor OS=Mus musculus OX=10090 GN=Nmi PE=1 SV=1	sp|O35309|NMI_MOUSE	14	35.235	0.214913	0.301344		0	53362500	40827750	0
O35326	SRSF5_MOUSE	Srsf5	sp|O35326|SRSF5_MOUSE Serine/arginine-rich splicing factor 5 OS=Mus musculus OX=10090 GN=Srsf5 PE=1 SV=2;tr|Q9D8S5|Q9D8S5_MOUSE MCG7614, isoform CRA_c OS=Mus musculus OX=10090 GN=Srsf5 PE=1 SV=1	sp|O35326|SRSF5_MOUSE;tr|Q9D8S5|Q9D8S5_MOUSE	4	30.891	-0.112562	0.691722		0	19703500	17702925	0
A0A0B4J1E7	A0A0B4J1E7_MOUSE	Kpna4	tr|A0A0B4J1E7|A0A0B4J1E7_MOUSE Importin subunit alpha-3 OS=Mus musculus OX=10090 GN=Kpna4 PE=1 SV=1;sp|O35343|IMA3_MOUSE Importin subunit alpha-3 OS=Mus musculus OX=10090 GN=Kpna4 PE=1 SV=1	tr|A0A0B4J1E7|A0A0B4J1E7_MOUSE;sp|O35343|IMA3_MOUSE	12	68.03	0.113834	0.636879		0	19766000	15677850	0
O35344	IMA4_MOUSE	Kpna3	sp|O35344|IMA4_MOUSE Importin subunit alpha-4 OS=Mus musculus OX=10090 GN=Kpna3 PE=1 SV=1	sp|O35344|IMA4_MOUSE	15	57.772	0.118946	0.566277		0	63323500	56730000	0
O35350	CAN1_MOUSE	Capn1	sp|O35350|CAN1_MOUSE Calpain-1 catalytic subunit OS=Mus musculus OX=10090 GN=Capn1 PE=1 SV=1	sp|O35350|CAN1_MOUSE	20	82.105	-0.212201	0.282256		0	29840250	28212750	0
O35381	AN32A_MOUSE	Anp32a	sp|O35381|AN32A_MOUSE Acidic leucine-rich nuclear phosphoprotein 32 family member A OS=Mus musculus OX=10090 GN=Anp32a PE=1 SV=1;tr|D3Z7M9|D3Z7M9_MOUSE Acidic leucine-rich nuclear phosphoprotein 32 family member A OS=Mus musculus OX=10090 GN=Anp32a PE=1 SV	sp|O35381|AN32A_MOUSE;tr|D3Z7M9|D3Z7M9_MOUSE;tr|D3YYE1|D3YYE1_MOUSE;tr|F6UFG6|F6UFG6_MOUSE	14	28.537	0.0308838	0.87339		0	675545000	630282500	0
O35382	EXOC4_MOUSE	Exoc4	sp|O35382|EXOC4_MOUSE Exocyst complex component 4 OS=Mus musculus OX=10090 GN=Exoc4 PE=1 SV=2;tr|Q8C391|Q8C391_MOUSE Exocyst complex component 4 OS=Mus musculus OX=10090 GN=Exoc4 PE=1 SV=1;tr|Q9CXE1|Q9CXE1_MOUSE Exocyst complex component 4 OS=Mus musculus	sp|O35382|EXOC4_MOUSE;tr|Q8C391|Q8C391_MOUSE;tr|Q9CXE1|Q9CXE1_MOUSE	14	110.54	0.403002	0.137581		0	2927725	1954920	0
O35386	PAHX_MOUSE	Phyh	sp|O35386|PAHX_MOUSE Phytanoyl-CoA dioxygenase, peroxisomal OS=Mus musculus OX=10090 GN=Phyh PE=1 SV=1	sp|O35386|PAHX_MOUSE	16	38.607	0.344169	0.0854163		0	392745000	293892500	1
A0A0G2JDP0	A0A0G2JDP0_MOUSE	Hax1	tr|A0A0G2JDP0|A0A0G2JDP0_MOUSE HCLS1-associated protein X-1 OS=Mus musculus OX=10090 GN=Hax1 PE=1 SV=1;sp|O35387|HAX1_MOUSE HCLS1-associated protein X-1 OS=Mus musculus OX=10090 GN=Hax1 PE=1 SV=1;tr|A0A0G2JE46|A0A0G2JE46_MOUSE HCLS1-associated protein X-1	tr|A0A0G2JDP0|A0A0G2JDP0_MOUSE;sp|O35387|HAX1_MOUSE;tr|A0A0G2JE46|A0A0G2JE46_MOUSE;tr|A0A0G2JFF9|A0A0G2JFF9_MOUSE;tr|A0A0G2JEE6|A0A0G2JEE6_MOUSE	10	31.315	0.311432	0.31024		0	11590400	11649150	0
O35423	SPYA_MOUSE	Agxt	sp|O35423|SPYA_MOUSE Serine--pyruvate aminotransferase, mitochondrial OS=Mus musculus OX=10090 GN=Agxt PE=1 SV=3	sp|O35423|SPYA_MOUSE	17	45.912	0.579411	0.093225		0	1181402500	686430000	1
O35435	PYRD_MOUSE	Dhodh	sp|O35435|PYRD_MOUSE Dihydroorotate dehydrogenase (quinone), mitochondrial OS=Mus musculus OX=10090 GN=Dhodh PE=1 SV=2;tr|E9Q1V3|E9Q1V3_MOUSE Dihydroorotate dehydrogenase (quinone), mitochondrial OS=Mus musculus OX=10090 GN=Dhodh PE=1 SV=1	sp|O35435|PYRD_MOUSE;tr|E9Q1V3|E9Q1V3_MOUSE	8	42.699	0.310775	0.404891		0	2822900	3.06863e+06	1
F6SPQ1	F6SPQ1_MOUSE	Ppt2	tr|F6SPQ1|F6SPQ1_MOUSE Lysosomal thioesterase PPT2 (Fragment) OS=Mus musculus OX=10090 GN=Ppt2 PE=1 SV=1;sp|O35448|PPT2_MOUSE Lysosomal thioesterase PPT2 OS=Mus musculus OX=10090 GN=Ppt2 PE=1 SV=1;tr|E9Q0T0|E9Q0T0_MOUSE Lysosomal thioesterase PPT2 (Fragmen	tr|F6SPQ1|F6SPQ1_MOUSE;sp|O35448|PPT2_MOUSE;tr|E9Q0T0|E9Q0T0_MOUSE;tr|G5E8W7|G5E8W7_MOUSE	2	27.528	0.377838	0.524551		0	10071100	9899200	0
G3UWE8	G3UWE8_MOUSE	Hpn	tr|G3UWE8|G3UWE8_MOUSE Hepsin, isoform CRA_c OS=Mus musculus OX=10090 GN=Hpn PE=1 SV=1;sp|O35453|HEPS_MOUSE Serine protease hepsin OS=Mus musculus OX=10090 GN=Hpn PE=1 SV=3;tr|E9Q5P0|E9Q5P0_MOUSE Serine protease hepsin OS=Mus musculus OX=10090 GN=Hpn PE=1	tr|G3UWE8|G3UWE8_MOUSE;sp|O35453|HEPS_MOUSE;tr|E9Q5P0|E9Q5P0_MOUSE	6	44.773	0.0204466	0.947301		0	21690250	18517000	0
O35459	ECH1_MOUSE	Ech1	sp|O35459|ECH1_MOUSE Delta(3,5)-Delta(2,4)-dienoyl-CoA isomerase, mitochondrial OS=Mus musculus OX=10090 GN=Ech1 PE=1 SV=1;tr|F7B227|F7B227_MOUSE Delta(3,5)-Delta(2,4)-dienoyl-CoA isomerase, mitochondrial (Fragment) OS=Mus musculus OX=10090 GN=Ech1 PE=1 SV	sp|O35459|ECH1_MOUSE;tr|F7B227|F7B227_MOUSE	20	36.118	-0.142399	0.672298		0	351507500	347570000	1
O35465	FKBP8_MOUSE	Fkbp8	sp|O35465|FKBP8_MOUSE Peptidyl-prolyl cis-trans isomerase FKBP8 OS=Mus musculus OX=10090 GN=Fkbp8 PE=1 SV=2	sp|O35465|FKBP8_MOUSE	15	43.528	0.216452	0.314067		0	103117250	100362000	1
O35488	S27A2_MOUSE	Slc27a2	sp|O35488|S27A2_MOUSE Very long-chain acyl-CoA synthetase OS=Mus musculus OX=10090 GN=Slc27a2 PE=1 SV=2;tr|A2ANX6|A2ANX6_MOUSE Very long-chain acyl-CoA synthetase OS=Mus musculus OX=10090 GN=Slc27a2 PE=1 SV=2	sp|O35488|S27A2_MOUSE;tr|A2ANX6|A2ANX6_MOUSE	44	70.422	0.278659	0.242988		0	1025055000	827187500	0
O35490	BHMT1_MOUSE	Bhmt	sp|O35490|BHMT1_MOUSE Betaine--homocysteine S-methyltransferase 1 OS=Mus musculus OX=10090 GN=Bhmt PE=1 SV=1	sp|O35490|BHMT1_MOUSE	43	45.02	0.0324516	0.856183		0	11352750000	11546750000	0
O35551	RABE1_MOUSE	Rabep1	sp|O35551|RABE1_MOUSE Rab GTPase-binding effector protein 1 OS=Mus musculus OX=10090 GN=Rabep1 PE=1 SV=2;tr|J3QJV7|J3QJV7_MOUSE Rab GTPase-binding effector protein 1 OS=Mus musculus OX=10090 GN=Rabep1 PE=1 SV=1	sp|O35551|RABE1_MOUSE;tr|J3QJV7|J3QJV7_MOUSE	16	99.523	-0.343458	0.458027		0	3920520	7098800	0
O35593	PSDE_MOUSE	Psmd14	sp|O35593|PSDE_MOUSE 26S proteasome non-ATPase regulatory subunit 14 OS=Mus musculus OX=10090 GN=Psmd14 PE=1 SV=2	sp|O35593|PSDE_MOUSE	8	34.577	-0.0126586	0.970587		0	83595500	83471250	0
O35604	NPC1_MOUSE	Npc1	sp|O35604|NPC1_MOUSE NPC intracellular cholesterol transporter 1 OS=Mus musculus OX=10090 GN=Npc1 PE=1 SV=2	sp|O35604|NPC1_MOUSE	5	142.88	0.376043	0.267996		0	6603800	3584250	0
O35643	AP1B1_MOUSE	Ap1b1	sp|O35643|AP1B1_MOUSE AP-1 complex subunit beta-1 OS=Mus musculus OX=10090 GN=Ap1b1 PE=1 SV=2;tr|Q5SVG5|Q5SVG5_MOUSE AP complex subunit beta OS=Mus musculus OX=10090 GN=Ap1b1 PE=1 SV=1;tr|Q5SVG4|Q5SVG4_MOUSE AP complex subunit beta OS=Mus musculus OX=10090	sp|O35643|AP1B1_MOUSE;tr|Q5SVG5|Q5SVG5_MOUSE;tr|Q5SVG4|Q5SVG4_MOUSE	41	103.93	0.383051	0.0386654		0	155870000	124083000	0
O35678	MGLL_MOUSE	Mgll	sp|O35678|MGLL_MOUSE Monoglyceride lipase OS=Mus musculus OX=10090 GN=Mgll PE=1 SV=1;tr|D3YYS6|D3YYS6_MOUSE Monoglyceride lipase OS=Mus musculus OX=10090 GN=Mgll PE=1 SV=1;tr|E9Q3B9|E9Q3B9_MOUSE Monoglyceride lipase OS=Mus musculus OX=10090 GN=Mgll PE=1 SV	sp|O35678|MGLL_MOUSE;tr|D3YYS6|D3YYS6_MOUSE;tr|E9Q3B9|E9Q3B9_MOUSE;tr|Q3UFN1|Q3UFN1_MOUSE	17	33.387	0.0909257	0.854917		0	146358000	98523000	0
O35685	NUDC_MOUSE	Nudc	sp|O35685|NUDC_MOUSE Nuclear migration protein nudC OS=Mus musculus OX=10090 GN=Nudc PE=1 SV=1	sp|O35685|NUDC_MOUSE	17	38.358	0.28599	0.186572		0	78803750	56712750	0
O35737	HNRH1_MOUSE	Hnrnph1	sp|O35737|HNRH1_MOUSE Heterogeneous nuclear ribonucleoprotein H OS=Mus musculus OX=10090 GN=Hnrnph1 PE=1 SV=3;tr|Q8C2Q7|Q8C2Q7_MOUSE Heterogeneous nuclear ribonucleoprotein H OS=Mus musculus OX=10090 GN=Hnrnph1 PE=1 SV=1	sp|O35737|HNRH1_MOUSE;tr|Q8C2Q7|Q8C2Q7_MOUSE	13	49.199	0.112771	0.574769		0	79801250	84291000	0
O35744	CHIL3_MOUSE	Chil3	sp|O35744|CHIL3_MOUSE Chitinase-like protein 3 OS=Mus musculus OX=10090 GN=Chil3 PE=1 SV=2	sp|O35744|CHIL3_MOUSE	11	44.458	0.336122	0.311591		0	31570500	21476625	0
O35841	API5_MOUSE	Api5	sp|O35841|API5_MOUSE Apoptosis inhibitor 5 OS=Mus musculus OX=10090 GN=Api5 PE=1 SV=2	sp|O35841|API5_MOUSE	13	56.784	0.490855	0.0317356		0	31397250	19012000	0
O35857	TIM44_MOUSE	Timm44	sp|O35857|TIM44_MOUSE Mitochondrial import inner membrane translocase subunit TIM44 OS=Mus musculus OX=10090 GN=Timm44 PE=1 SV=2	sp|O35857|TIM44_MOUSE	24	51.091	0.01303	0.942955		0	87522750	87816500	1
O35864	CSN5_MOUSE	Cops5	sp|O35864|CSN5_MOUSE COP9 signalosome complex subunit 5 OS=Mus musculus OX=10090 GN=Cops5 PE=1 SV=3	sp|O35864|CSN5_MOUSE	11	37.548	0.198445	0.3047		0	27567250	29983750	0
O35887	CALU_MOUSE	Calu	sp|O35887|CALU_MOUSE Calumenin OS=Mus musculus OX=10090 GN=Calu PE=1 SV=1;tr|G3UWV3|G3UWV3_MOUSE Calumenin OS=Mus musculus OX=10090 GN=Calu PE=1 SV=1;tr|G3UWR0|G3UWR0_MOUSE Calumenin OS=Mus musculus OX=10090 GN=Calu PE=1 SV=1;tr|G3UY49|G3UY49_MOUSE Calumen	sp|O35887|CALU_MOUSE;tr|G3UWV3|G3UWV3_MOUSE;tr|G3UWR0|G3UWR0_MOUSE;tr|G3UY49|G3UY49_MOUSE	16	37.063	0.23567	0.35305		0	176934250	140017750	0
O35900	LSM2_MOUSE	Lsm2	sp|O35900|LSM2_MOUSE U6 snRNA-associated Sm-like protein LSm2 OS=Mus musculus OX=10090 GN=Lsm2 PE=1 SV=1;tr|O35901|O35901_MOUSE U6 snRNA-associated Sm-like protein LSm2 OS=Mus musculus OX=10090 GN=Lsm2 PE=1 SV=1	sp|O35900|LSM2_MOUSE;tr|O35901|O35901_MOUSE	3	10.834	0.331755	0.56031		0	75099750	55243250	0
O35945	AL1A7_MOUSE	Aldh1a7	sp|O35945|AL1A7_MOUSE Aldehyde dehydrogenase, cytosolic 1 OS=Mus musculus OX=10090 GN=Aldh1a7 PE=1 SV=1	sp|O35945|AL1A7_MOUSE	36	54.587	0.353708	0.0871152		0	983585000	859330000	1
O35955	PSB10_MOUSE	Psmb10	sp|O35955|PSB10_MOUSE Proteasome subunit beta type-10 OS=Mus musculus OX=10090 GN=Psmb10 PE=1 SV=1	sp|O35955|PSB10_MOUSE	6	29.063	0.199688	0.267285		0	11324700	1.2504e+07	0
O35972	RM23_MOUSE	Mrpl23	sp|O35972|RM23_MOUSE 39S ribosomal protein L23, mitochondrial OS=Mus musculus OX=10090 GN=Mrpl23 PE=1 SV=1;tr|A0A1B0GQZ1|A0A1B0GQZ1_MOUSE 39S ribosomal protein L23, mitochondrial OS=Mus musculus OX=10090 GN=Mrpl23 PE=1 SV=1;tr|A0A1B0GSZ9|A0A1B0GSZ9_MOUSE 3	sp|O35972|RM23_MOUSE;tr|A0A1B0GQZ1|A0A1B0GQZ1_MOUSE;tr|A0A1B0GSZ9|A0A1B0GSZ9_MOUSE	4	17.121	0.323684	0.335057		0	45450500	27631525	1
O54692	ZW10_MOUSE	Zw10	sp|O54692|ZW10_MOUSE Centromere/kinetochore protein zw10 homolog OS=Mus musculus OX=10090 GN=Zw10 PE=1 SV=3	sp|O54692|ZW10_MOUSE	12	88.062	0.444012	0.23779		0	4678050	3100850	0
O54724	CAVN1_MOUSE	Cavin1	sp|O54724|CAVN1_MOUSE Caveolae-associated protein 1 OS=Mus musculus OX=10090 GN=Cavin1 PE=1 SV=1	sp|O54724|CAVN1_MOUSE	7	43.953	0.10732	0.753442		0	2763625	1.94294e+06	0
O54734	OST48_MOUSE	Ddost	sp|O54734|OST48_MOUSE Dolichyl-diphosphooligosaccharide--protein glycosyltransferase 48 kDa subunit OS=Mus musculus OX=10090 GN=Ddost PE=1 SV=2	sp|O54734|OST48_MOUSE	19	49.027	0.296266	0.0921895		0	789025000	612127500	0
O54749	CP2J5_MOUSE	Cyp2j5	sp|O54749|CP2J5_MOUSE Cytochrome P450 2J5 OS=Mus musculus OX=10090 GN=Cyp2j5 PE=1 SV=1	sp|O54749|CP2J5_MOUSE	26	57.783	0.468455	0.0255554		0	182795000	123961250	0
O54774	AP3D1_MOUSE	Ap3d1	sp|O54774|AP3D1_MOUSE AP-3 complex subunit delta-1 OS=Mus musculus OX=10090 GN=Ap3d1 PE=1 SV=1	sp|O54774|AP3D1_MOUSE	25	135.08	0.158272	0.458507		0	17582250	13212250	0
A2AP78	A2AP78_MOUSE	Hmgb3	tr|A2AP78|A2AP78_MOUSE High mobility group protein B3 (Fragment) OS=Mus musculus OX=10090 GN=Hmgb3 PE=1 SV=1;sp|O54879|HMGB3_MOUSE High mobility group protein B3 OS=Mus musculus OX=10090 GN=Hmgb3 PE=1 SV=3	tr|A2AP78|A2AP78_MOUSE;sp|O54879|HMGB3_MOUSE	2	18.311	0.518745	0.103838		0	23362500	32270670	0
O54984	ASNA_MOUSE	Asna1	sp|O54984|ASNA_MOUSE ATPase Asna1 OS=Mus musculus OX=10090 GN=Asna1 PE=1 SV=2	sp|O54984|ASNA_MOUSE	10	38.822	0.546489	0.0676634		0	72427000	46144250	0
O54988	SLK_MOUSE	Slk	sp|O54988|SLK_MOUSE STE20-like serine/threonine-protein kinase OS=Mus musculus OX=10090 GN=Slk PE=1 SV=2	sp|O54988|SLK_MOUSE	23	141.46	0.138197	0.63823		0	3444725	3849925	0
O55013	TPPC3_MOUSE	Trappc3	sp|O55013|TPPC3_MOUSE Trafficking protein particle complex subunit 3 OS=Mus musculus OX=10090 GN=Trappc3 PE=1 SV=1	sp|O55013|TPPC3_MOUSE	7	20.302	0.406069	0.0730838		0	18818250	11824700	0
O55022	PGRC1_MOUSE	Pgrmc1	sp|O55022|PGRC1_MOUSE Membrane-associated progesterone receptor component 1 OS=Mus musculus OX=10090 GN=Pgrmc1 PE=1 SV=4	sp|O55022|PGRC1_MOUSE	19	21.694	0.302773	0.159436		0	3164700000	2698425000	0
O55029	COPB2_MOUSE	Copb2	sp|O55029|COPB2_MOUSE Coatomer subunit beta OS=Mus musculus OX=10090 GN=Copb2 PE=1 SV=2	sp|O55029|COPB2_MOUSE	36	102.45	0.276057	0.129712		0	169465000	133815000	0
A0A0R4J018	A0A0R4J018_MOUSE	Tpmt	tr|A0A0R4J018|A0A0R4J018_MOUSE Thiopurine S-methyltransferase OS=Mus musculus OX=10090 GN=Tpmt PE=1 SV=1;sp|O55060|TPMT_MOUSE Thiopurine S-methyltransferase OS=Mus musculus OX=10090 GN=Tpmt PE=1 SV=1;tr|D3Z380|D3Z380_MOUSE Thiopurine S-methyltransferase OS	tr|A0A0R4J018|A0A0R4J018_MOUSE;sp|O55060|TPMT_MOUSE;tr|D3Z380|D3Z380_MOUSE;tr|D3YWK6|D3YWK6_MOUSE;tr|D3Z217|D3Z217_MOUSE;tr|D6RIK3|D6RIK3_MOUSE	15	27.571	0.394022	0.0627062		0	391587500	310200000	0
O55111	DSG2_MOUSE	Dsg2	sp|O55111|DSG2_MOUSE Desmoglein-2 OS=Mus musculus OX=10090 GN=Dsg2 PE=1 SV=3	sp|O55111|DSG2_MOUSE	15	122.38	0.514529	0.118019		0	3.91067e+06	2.61342e+06	0
O55125	NIPS1_MOUSE	Nipsnap1	sp|O55125|NIPS1_MOUSE Protein NipSnap homolog 1 OS=Mus musculus OX=10090 GN=Nipsnap1 PE=1 SV=1;tr|Q5SVG6|Q5SVG6_MOUSE Protein NipSnap homolog 1 (Fragment) OS=Mus musculus OX=10090 GN=Nipsnap1 PE=1 SV=1	sp|O55125|NIPS1_MOUSE;tr|Q5SVG6|Q5SVG6_MOUSE	16	33.363	0.368744	0.054965		0	1262025000	943702500	1
O55126	NIPS2_MOUSE	Nipsnap2	sp|O55126|NIPS2_MOUSE Protein NipSnap homolog 2 OS=Mus musculus OX=10090 GN=Nipsnap2 PE=1 SV=1;tr|Q7TMG8|Q7TMG8_MOUSE Glioblastoma amplified sequence OS=Mus musculus OX=10090 GN=Nipsnap2 PE=1 SV=1;tr|A0A0G2JEV1|A0A0G2JEV1_MOUSE Protein NipSnap homolog 2 OS	sp|O55126|NIPS2_MOUSE;tr|Q7TMG8|Q7TMG8_MOUSE;tr|A0A0G2JEV1|A0A0G2JEV1_MOUSE	7	32.932	0.448196	0.145759		0	2689875	5173000	0
O55131	SEPT7_MOUSE	2007-09-01	sp|O55131|SEPT7_MOUSE Septin-7 OS=Mus musculus OX=10090 GN=Sept7 PE=1 SV=1;tr|E9Q9F5|E9Q9F5_MOUSE Septin-7 OS=Mus musculus OX=10090 GN=Sept7 PE=1 SV=2;tr|E9Q1G8|E9Q1G8_MOUSE Septin-7 OS=Mus musculus OX=10090 GN=Sept7 PE=1 SV=2	sp|O55131|SEPT7_MOUSE;tr|E9Q9F5|E9Q9F5_MOUSE;tr|E9Q1G8|E9Q1G8_MOUSE	16	50.549	0.317686	0.130731		0	131059250	93409750	0
O55135	IF6_MOUSE	Eif6	sp|O55135|IF6_MOUSE Eukaryotic translation initiation factor 6 OS=Mus musculus OX=10090 GN=Eif6 PE=1 SV=2	sp|O55135|IF6_MOUSE	7	26.511	0.395018	0.30733		0	120927250	93537000	0
O55137	ACOT1_MOUSE	Acot1	sp|O55137|ACOT1_MOUSE Acyl-coenzyme A thioesterase 1 OS=Mus musculus OX=10090 GN=Acot1 PE=1 SV=1	sp|O55137|ACOT1_MOUSE	25	46.135	0.033239	0.941864		0	328349000	279970000	0
O55142	RL35A_MOUSE	Rpl35a	sp|O55142|RL35A_MOUSE 60S ribosomal protein L35a OS=Mus musculus OX=10090 GN=Rpl35a PE=1 SV=2	sp|O55142|RL35A_MOUSE	11	12.554	-0.116765	0.568471		0	483565000	570900000	0
O55143	AT2A2_MOUSE	Atp2a2	sp|O55143|AT2A2_MOUSE Sarcoplasmic/endoplasmic reticulum calcium ATPase 2 OS=Mus musculus OX=10090 GN=Atp2a2 PE=1 SV=2	sp|O55143|AT2A2_MOUSE	37	114.86	0.159523	0.399737		0	213297500	183047500	0
O55201	SPT5H_MOUSE	Supt5h	sp|O55201|SPT5H_MOUSE Transcription elongation factor SPT5 OS=Mus musculus OX=10090 GN=Supt5h PE=1 SV=1	sp|O55201|SPT5H_MOUSE	12	120.66	0.339866	0.164536		0	4028450	2.68205e+06	0
O55222	ILK_MOUSE	Ilk	sp|O55222|ILK_MOUSE Integrin-linked protein kinase OS=Mus musculus OX=10090 GN=Ilk PE=1 SV=2;tr|D3YZA5|D3YZA5_MOUSE Integrin-linked protein kinase (Fragment) OS=Mus musculus OX=10090 GN=Ilk PE=1 SV=2	sp|O55222|ILK_MOUSE;tr|D3YZA5|D3YZA5_MOUSE	11	51.373	-0.0273436	0.931235		0	5652775	4762800	0
O55234	PSB5_MOUSE	Psmb5	sp|O55234|PSB5_MOUSE Proteasome subunit beta type-5 OS=Mus musculus OX=10090 GN=Psmb5 PE=1 SV=3;tr|Q8BTY5|Q8BTY5_MOUSE Proteasome subunit beta type-5 OS=Mus musculus OX=10090 GN=Psmb5 PE=1 SV=1	sp|O55234|PSB5_MOUSE;tr|Q8BTY5|Q8BTY5_MOUSE	11	28.532	0.371798	0.101501		0	179547500	149282750	0
O70152	DPM1_MOUSE	Dpm1	sp|O70152|DPM1_MOUSE Dolichol-phosphate mannosyltransferase subunit 1 OS=Mus musculus OX=10090 GN=Dpm1 PE=1 SV=1;tr|A2BDX2|A2BDX2_MOUSE Dolichol-phosphate mannosyltransferase subunit 1 OS=Mus musculus OX=10090 GN=Dpm1 PE=1 SV=1	sp|O70152|DPM1_MOUSE;tr|A2BDX2|A2BDX2_MOUSE	7	29.174	0.28649	0.230085		0	30946250	21337250	0
O70172	PI42A_MOUSE	Pip4k2a	sp|O70172|PI42A_MOUSE Phosphatidylinositol 5-phosphate 4-kinase type-2 alpha OS=Mus musculus OX=10090 GN=Pip4k2a PE=1 SV=1;tr|F6RJE8|F6RJE8_MOUSE Phosphatidylinositol 5-phosphate 4-kinase type-2 alpha (Fragment) OS=Mus musculus OX=10090 GN=Pip4k2a PE=1 SV=	sp|O70172|PI42A_MOUSE;tr|F6RJE8|F6RJE8_MOUSE	4	46.151	-0.414118	0.385596		0	4583285	2.8316e+06	0
O70194	EIF3D_MOUSE	Eif3d	sp|O70194|EIF3D_MOUSE Eukaryotic translation initiation factor 3 subunit D OS=Mus musculus OX=10090 GN=Eif3d PE=1 SV=2	sp|O70194|EIF3D_MOUSE	19	63.988	0.23728	0.194663		0	77068000	67294500	0
O70251	EF1B_MOUSE	Eef1b	sp|O70251|EF1B_MOUSE Elongation factor 1-beta OS=Mus musculus OX=10090 GN=Eef1b PE=1 SV=5;tr|A0A087WS46|A0A087WS46_MOUSE Eukaryotic translation elongation factor 1 beta 2 OS=Mus musculus OX=10090 GN=Eef1b2 PE=1 SV=1	sp|O70251|EF1B_MOUSE;tr|A0A087WS46|A0A087WS46_MOUSE	13	24.693	0.180573	0.298998		0	1464100000	1183862500	0
O70310	NMT1_MOUSE	Nmt1	sp|O70310|NMT1_MOUSE Glycylpeptide N-tetradecanoyltransferase 1 OS=Mus musculus OX=10090 GN=Nmt1 PE=1 SV=1	sp|O70310|NMT1_MOUSE	14	56.888	-0.0231063	0.905789		0	33913250	37187000	0
O70318	E41L2_MOUSE	Epb41l2	sp|O70318|E41L2_MOUSE Band 4.1-like protein 2 OS=Mus musculus OX=10090 GN=Epb41l2 PE=1 SV=2;tr|Q80UE5|Q80UE5_MOUSE Band 4.1-like protein 2 OS=Mus musculus OX=10090 GN=Epb41l2 PE=1 SV=1;tr|Q80UE4|Q80UE4_MOUSE Band 4.1-like protein 2 OS=Mus musculus OX=10090	sp|O70318|E41L2_MOUSE;tr|Q80UE5|Q80UE5_MOUSE;tr|Q80UE4|Q80UE4_MOUSE;tr|A0A1W2P6I5|A0A1W2P6I5_MOUSE	21	109.94	0.0856618	0.727283		0	8144900	8815575	0
S4R1E5	S4R1E5_MOUSE	Gpx4	tr|S4R1E5|S4R1E5_MOUSE Glutathione peroxidase OS=Mus musculus OX=10090 GN=Gpx4 PE=1 SV=1;sp|O70325|GPX4_MOUSE Phospholipid hydroperoxide glutathione peroxidase OS=Mus musculus OX=10090 GN=Gpx4 PE=1 SV=4	tr|S4R1E5|S4R1E5_MOUSE;sp|O70325|GPX4_MOUSE	6	17.937	0.470435	0.108602		0	184002500	122429500	0
O70362	PHLD_MOUSE	Gpld1	sp|O70362|PHLD_MOUSE Phosphatidylinositol-glycan-specific phospholipase D OS=Mus musculus OX=10090 GN=Gpld1 PE=1 SV=1;tr|Q8VCU2|Q8VCU2_MOUSE Glycosylphosphatidylinositol specific phospholipase D1 OS=Mus musculus OX=10090 GN=Gpld1 PE=1 SV=1	sp|O70362|PHLD_MOUSE;tr|Q8VCU2|Q8VCU2_MOUSE	14	93.254	0.4542	0.0600316		0	9921275	4885425	0
O70370	CATS_MOUSE	Ctss	sp|O70370|CATS_MOUSE Cathepsin S OS=Mus musculus OX=10090 GN=Ctss PE=1 SV=2;tr|F6WR04|F6WR04_MOUSE Cathepsin S OS=Mus musculus OX=10090 GN=Ctss PE=1 SV=1	sp|O70370|CATS_MOUSE;tr|F6WR04|F6WR04_MOUSE	6	38.474	0.493655	0.204119		0	33336000	23594250	0
O70378	EMC8_MOUSE	Emc8	sp|O70378|EMC8_MOUSE ER membrane protein complex subunit 8 OS=Mus musculus OX=10090 GN=Emc8 PE=1 SV=1;tr|M0QWY0|M0QWY0_MOUSE ER membrane protein complex subunit 8 (Fragment) OS=Mus musculus OX=10090 GN=Emc8 PE=1 SV=1	sp|O70378|EMC8_MOUSE;tr|M0QWY0|M0QWY0_MOUSE	7	23.348	-0.0165114	0.939042		0	75087500	49676500	0
O70400	PDLI1_MOUSE	Pdlim1	sp|O70400|PDLI1_MOUSE PDZ and LIM domain protein 1 OS=Mus musculus OX=10090 GN=Pdlim1 PE=1 SV=4	sp|O70400|PDLI1_MOUSE	17	35.774	0.317375	0.180872		0	91505250	80715750	0
O70404	VAMP8_MOUSE	Vamp8	sp|O70404|VAMP8_MOUSE Vesicle-associated membrane protein 8 OS=Mus musculus OX=10090 GN=Vamp8 PE=1 SV=1;tr|A0A0R4J0R1|A0A0R4J0R1_MOUSE Vesicle-associated membrane protein 8 OS=Mus musculus OX=10090 GN=Vamp8 PE=1 SV=1;tr|A0A0U1RPE8|A0A0U1RPE8_MOUSE Vesicle-	sp|O70404|VAMP8_MOUSE;tr|A0A0R4J0R1|A0A0R4J0R1_MOUSE;tr|A0A0U1RPE8|A0A0U1RPE8_MOUSE	4	11.451	0.155191	0.73367		0	127286250	91512000	0
O70435	PSA3_MOUSE	Psma3	sp|O70435|PSA3_MOUSE Proteasome subunit alpha type-3 OS=Mus musculus OX=10090 GN=Psma3 PE=1 SV=3;tr|E0CX62|E0CX62_MOUSE Proteasome endopeptidase complex OS=Mus musculus OX=10090 GN=Psma3 PE=1 SV=2	sp|O70435|PSA3_MOUSE;tr|E0CX62|E0CX62_MOUSE	16	28.405	0.172328	0.315854		0	436765000	379662500	0
Q8BH40	Q8BH40_MOUSE	Stx7	tr|Q8BH40|Q8BH40_MOUSE Syntaxin-7 OS=Mus musculus OX=10090 GN=Stx7 PE=1 SV=1;sp|O70439|STX7_MOUSE Syntaxin-7 OS=Mus musculus OX=10090 GN=Stx7 PE=1 SV=3	tr|Q8BH40|Q8BH40_MOUSE;sp|O70439|STX7_MOUSE	5	29.736	-0.0944764	0.832569		0	10452975	10465550	0
O70475	UGDH_MOUSE	Ugdh	sp|O70475|UGDH_MOUSE UDP-glucose 6-dehydrogenase OS=Mus musculus OX=10090 GN=Ugdh PE=1 SV=1	sp|O70475|UGDH_MOUSE	35	54.831	0.468283	0.017067		0	956717500	664770000	0
Q78ZM0	Q78ZM0_MOUSE	Snx3	tr|Q78ZM0|Q78ZM0_MOUSE Sorting nexin 3, isoform CRA_b OS=Mus musculus OX=10090 GN=Snx3 PE=1 SV=1;sp|O70492|SNX3_MOUSE Sorting nexin-3 OS=Mus musculus OX=10090 GN=Snx3 PE=1 SV=3;tr|D3Z789|D3Z789_MOUSE Sorting nexin-3 OS=Mus musculus OX=10090 GN=Snx3 PE=1 SV	tr|Q78ZM0|Q78ZM0_MOUSE;sp|O70492|SNX3_MOUSE;tr|D3Z789|D3Z789_MOUSE;tr|D3Z6Z0|D3Z6Z0_MOUSE	10	18.762	0.423581	0.183425		0	84918750	57540500	0
Q6ZWQ5	Q6ZWQ5_MOUSE	Snx12	tr|Q6ZWQ5|Q6ZWQ5_MOUSE Sorting nexin 12, isoform CRA_c OS=Mus musculus OX=10090 GN=Snx12 PE=1 SV=1;sp|O70493|SNX12_MOUSE Sorting nexin-12 OS=Mus musculus OX=10090 GN=Snx12 PE=1 SV=1;tr|Q3TGS7|Q3TGS7_MOUSE Sorting nexin 12, isoform CRA_b OS=Mus musculus OX=	tr|Q6ZWQ5|Q6ZWQ5_MOUSE;sp|O70493|SNX12_MOUSE;tr|Q3TGS7|Q3TGS7_MOUSE;tr|Q3V2H3|Q3V2H3_MOUSE	8	18.884	0.474247	0.157155		0	24318750	13474700	0
O70503	DHB12_MOUSE	Hsd17b12	sp|O70503|DHB12_MOUSE Very-long-chain 3-oxoacyl-CoA reductase OS=Mus musculus OX=10090 GN=Hsd17b12 PE=1 SV=1	sp|O70503|DHB12_MOUSE	15	34.741	0.399146	0.0904649		0	422310000	312162500	0
O70551	SRPK1_MOUSE	Srpk1	sp|O70551|SRPK1_MOUSE SRSF protein kinase 1 OS=Mus musculus OX=10090 GN=Srpk1 PE=1 SV=2	sp|O70551|SRPK1_MOUSE	7	73.088	0.184149	0.27733		0	1.04614e+06	970080	0
O70570	PIGR_MOUSE	Pigr	sp|O70570|PIGR_MOUSE Polymeric immunoglobulin receptor OS=Mus musculus OX=10090 GN=Pigr PE=1 SV=1	sp|O70570|PIGR_MOUSE	21	84.998	0.134382	0.431563		0	23437000	21033750	0
O70572	NSMA_MOUSE	Smpd2	sp|O70572|NSMA_MOUSE Sphingomyelin phosphodiesterase 2 OS=Mus musculus OX=10090 GN=Smpd2 PE=1 SV=1	sp|O70572|NSMA_MOUSE	13	47.466	0.534239	0.0547659		0	13855725	9963325	0
O70591	PFD2_MOUSE	Pfdn2	sp|O70591|PFD2_MOUSE Prefoldin subunit 2 OS=Mus musculus OX=10090 GN=Pfdn2 PE=1 SV=2;tr|F8WJ30|F8WJ30_MOUSE Prefoldin subunit 2 (Fragment) OS=Mus musculus OX=10090 GN=Pfdn2 PE=1 SV=1	sp|O70591|PFD2_MOUSE;tr|F8WJ30|F8WJ30_MOUSE	3	16.534	-0.00977593	0.972603		0	31775750	32143925	0
O88271	CFDP1_MOUSE	Cfdp1	sp|O88271|CFDP1_MOUSE Craniofacial development protein 1 OS=Mus musculus OX=10090 GN=Cfdp1 PE=1 SV=1	sp|O88271|CFDP1_MOUSE	6	32.921	0.0104823	0.96625		0	10848375	1.22433e+07	0
Q91XH6	Q91XH6_MOUSE	Vti1b	tr|Q91XH6|Q91XH6_MOUSE Vesicle transport through interaction with t-SNAREs 1B homolog OS=Mus musculus OX=10090 GN=Vti1b PE=1 SV=1;sp|O88384|VTI1B_MOUSE Vesicle transport through interaction with t-SNAREs homolog 1B OS=Mus musculus OX=10090 GN=Vti1b PE=1 SV	tr|Q91XH6|Q91XH6_MOUSE;sp|O88384|VTI1B_MOUSE;tr|F6UHS3|F6UHS3_MOUSE	8	26.727	0.440208	0.334307		0	14595250	15336325	0
O88428	PAPS2_MOUSE	Papss2	sp|O88428|PAPS2_MOUSE Bifunctional 3-phosphoadenosine 5-phosphosulfate synthase 2 OS=Mus musculus OX=10090 GN=Papss2 PE=1 SV=2	sp|O88428|PAPS2_MOUSE	37	70.35	0.318872	0.144306		0	249182500	194815000	0
O88441	MTX2_MOUSE	Mtx2	sp|O88441|MTX2_MOUSE Metaxin-2 OS=Mus musculus OX=10090 GN=Mtx2 PE=1 SV=1	sp|O88441|MTX2_MOUSE	10	29.758	0.402912	0.115047		0	155981250	135989500	1
O88451	RDH7_MOUSE	Rdh7	sp|O88451|RDH7_MOUSE Retinol dehydrogenase 7 OS=Mus musculus OX=10090 GN=Rdh7 PE=1 SV=1	sp|O88451|RDH7_MOUSE	21	35.66	0.262079	0.138338		0	2907450000	2280775000	0
O88455	DHCR7_MOUSE	Dhcr7	sp|O88455|DHCR7_MOUSE 7-dehydrocholesterol reductase OS=Mus musculus OX=10090 GN=Dhcr7 PE=1 SV=1;tr|A0A140LIT2|A0A140LIT2_MOUSE 7-dehydrocholesterol reductase OS=Mus musculus OX=10090 GN=Dhcr7 PE=1 SV=1;tr|D3Z7G1|D3Z7G1_MOUSE 7-dehydrocholesterol reductase	sp|O88455|DHCR7_MOUSE;tr|A0A140LIT2|A0A140LIT2_MOUSE;tr|D3Z7G1|D3Z7G1_MOUSE	7	53.918	0.138913	0.603669		0	106477500	93654500	0
A0A0R4IZW8	A0A0R4IZW8_MOUSE	Capns1	tr|A0A0R4IZW8|A0A0R4IZW8_MOUSE Calpain small subunit 1 OS=Mus musculus OX=10090 GN=Capns1 PE=1 SV=1;sp|O88456|CPNS1_MOUSE Calpain small subunit 1 OS=Mus musculus OX=10090 GN=Capns1 PE=1 SV=1;tr|A0A0R4J1C2|A0A0R4J1C2_MOUSE Calpain small subunit 1 OS=Mus mus	tr|A0A0R4IZW8|A0A0R4IZW8_MOUSE;sp|O88456|CPNS1_MOUSE;tr|A0A0R4J1C2|A0A0R4J1C2_MOUSE	6	28.406	0.360979	0.310302		0	30448500	20449250	0
O88487	DC1I2_MOUSE	Dync1i2	sp|O88487|DC1I2_MOUSE Cytoplasmic dynein 1 intermediate chain 2 OS=Mus musculus OX=10090 GN=Dync1i2 PE=1 SV=1;tr|Q3TPJ8|Q3TPJ8_MOUSE Cytoplasmic dynein 1 intermediate chain 2 OS=Mus musculus OX=10090 GN=Dync1i2 PE=1 SV=1;tr|A2BFF9|A2BFF9_MOUSE Cytoplasmic	sp|O88487|DC1I2_MOUSE;tr|Q3TPJ8|Q3TPJ8_MOUSE;tr|A2BFF9|A2BFF9_MOUSE;tr|A2BFF8|A2BFF8_MOUSE;tr|A2BFF5|A2BFF5_MOUSE	20	68.393	0.127337	0.546863		0	37055250	34922000	0
O88531	PPT1_MOUSE	Ppt1	sp|O88531|PPT1_MOUSE Palmitoyl-protein thioesterase 1 OS=Mus musculus OX=10090 GN=Ppt1 PE=1 SV=2	sp|O88531|PPT1_MOUSE	9	34.49	0.568075	0.0325485		0	158927500	100038500	0
O88532	ZFR_MOUSE	Zfr	sp|O88532|ZFR_MOUSE Zinc finger RNA-binding protein OS=Mus musculus OX=10090 GN=Zfr PE=1 SV=2	sp|O88532|ZFR_MOUSE	6	116.86	0.315861	0.14928		0	594322	525745	0
O88533	DDC_MOUSE	Ddc	sp|O88533|DDC_MOUSE Aromatic-L-amino-acid decarboxylase OS=Mus musculus OX=10090 GN=Ddc PE=1 SV=1	sp|O88533|DDC_MOUSE	16	53.873	0.565399	0.073629		0	141803000	81108000	0
O88543	CSN3_MOUSE	Cops3	sp|O88543|CSN3_MOUSE COP9 signalosome complex subunit 3 OS=Mus musculus OX=10090 GN=Cops3 PE=1 SV=3;tr|F6YCA7|F6YCA7_MOUSE COP9 signalosome complex subunit 3 (Fragment) OS=Mus musculus OX=10090 GN=Cops3 PE=1 SV=1	sp|O88543|CSN3_MOUSE;tr|F6YCA7|F6YCA7_MOUSE	9	47.832	0.384648	0.0635728		0	51810250	34789000	0
O88544	CSN4_MOUSE	Cops4	sp|O88544|CSN4_MOUSE COP9 signalosome complex subunit 4 OS=Mus musculus OX=10090 GN=Cops4 PE=1 SV=1;tr|F6QTS1|F6QTS1_MOUSE COP9 signalosome complex subunit 4 (Fragment) OS=Mus musculus OX=10090 GN=Cops4 PE=1 SV=1;tr|D3YV99|D3YV99_MOUSE COP9 signalosome com	sp|O88544|CSN4_MOUSE;tr|F6QTS1|F6QTS1_MOUSE;tr|D3YV99|D3YV99_MOUSE;tr|D3Z1R9|D3Z1R9_MOUSE	16	46.284	0.507911	0.0192338		0	69042500	53180250	0
O88569	ROA2_MOUSE	Hnrnpa2b1	sp|O88569|ROA2_MOUSE Heterogeneous nuclear ribonucleoproteins A2/B1 OS=Mus musculus OX=10090 GN=Hnrnpa2b1 PE=1 SV=2;tr|A0A0N4SUM2|A0A0N4SUM2_MOUSE Heterogeneous nuclear ribonucleoproteins A2/B1 (Fragment) OS=Mus musculus OX=10090 GN=Hnrnpa2b1 PE=1 SV=1	sp|O88569|ROA2_MOUSE;tr|A0A0N4SUM2|A0A0N4SUM2_MOUSE	21	37.402	0.222179	0.310975		0	586915000	458610000	0
O88587	COMT_MOUSE	Comt	sp|O88587|COMT_MOUSE Catechol O-methyltransferase OS=Mus musculus OX=10090 GN=Comt PE=1 SV=2	sp|O88587|COMT_MOUSE	18	29.486	-0.0451268	0.861696		0	2140475000	1777875000	1
O88597	BECN1_MOUSE	Becn1	sp|O88597|BECN1_MOUSE Beclin-1 OS=Mus musculus OX=10090 GN=Becn1 PE=1 SV=3;tr|E9PYD6|E9PYD6_MOUSE Beclin-1 OS=Mus musculus OX=10090 GN=Becn1 PE=1 SV=1;tr|F7CVL9|F7CVL9_MOUSE Beclin-1 (Fragment) OS=Mus musculus OX=10090 GN=Becn1 PE=1 SV=1	sp|O88597|BECN1_MOUSE;tr|E9PYD6|E9PYD6_MOUSE;tr|F7CVL9|F7CVL9_MOUSE	4	51.588	0.0666921	0.812734		0	1.15156e+06	2005210	0
O88630	GOSR1_MOUSE	Gosr1	sp|O88630|GOSR1_MOUSE Golgi SNAP receptor complex member 1 OS=Mus musculus OX=10090 GN=Gosr1 PE=1 SV=2	sp|O88630|GOSR1_MOUSE	4	28.489	0.418573	0.221578		0	8963950	5.63159e+06	0
O88668	CREG1_MOUSE	Creg1	sp|O88668|CREG1_MOUSE Protein CREG1 OS=Mus musculus OX=10090 GN=Creg1 PE=1 SV=1;tr|K4DI63|K4DI63_MOUSE Cellular repressor of E1A-stimulated genes 1, isoform CRA_a OS=Mus musculus OX=10090 GN=Creg1 PE=1 SV=1	sp|O88668|CREG1_MOUSE;tr|K4DI63|K4DI63_MOUSE	5	24.452	0.341911	0.284847		0	240832500	180015000	0
O88685	PRS6A_MOUSE	Psmc3	sp|O88685|PRS6A_MOUSE 26S proteasome regulatory subunit 6A OS=Mus musculus OX=10090 GN=Psmc3 PE=1 SV=2;tr|B7ZCF1|B7ZCF1_MOUSE 26S proteasome regulatory subunit 6A OS=Mus musculus OX=10090 GN=Psmc3 PE=1 SV=1;tr|A2AGN7|A2AGN7_MOUSE 26S proteasome regulatory	sp|O88685|PRS6A_MOUSE;tr|B7ZCF1|B7ZCF1_MOUSE;tr|A2AGN7|A2AGN7_MOUSE;tr|F6Q2E3|F6Q2E3_MOUSE	20	49.548	0.223174	0.217818		0	142380000	130890750	0
O88696	CLPP_MOUSE	Clpp	sp|O88696|CLPP_MOUSE ATP-dependent Clp protease proteolytic subunit, mitochondrial OS=Mus musculus OX=10090 GN=Clpp PE=1 SV=1	sp|O88696|CLPP_MOUSE	8	29.8	0.116205	0.641944		0	96495250	84506250	1
O88736	DHB7_MOUSE	Hsd17b7	sp|O88736|DHB7_MOUSE 3-keto-steroid reductase OS=Mus musculus OX=10090 GN=Hsd17b7 PE=1 SV=1;tr|Q8C5N9|Q8C5N9_MOUSE 3-keto-steroid reductase OS=Mus musculus OX=10090 GN=Hsd17b7 PE=1 SV=1	sp|O88736|DHB7_MOUSE;tr|Q8C5N9|Q8C5N9_MOUSE	10	37.316	0.0667633	0.783311		0	42686000	41721750	0
S4R1L5	S4R1L5_MOUSE	Birc6	tr|S4R1L5|S4R1L5_MOUSE Baculoviral IAP repeat-containing protein 6 OS=Mus musculus OX=10090 GN=Birc6 PE=1 SV=1;tr|S4R2P8|S4R2P8_MOUSE Baculoviral IAP repeat-containing protein 6 OS=Mus musculus OX=10090 GN=Birc6 PE=1 SV=1;sp|O88738|BIRC6_MOUSE Baculoviral	tr|S4R1L5|S4R1L5_MOUSE;tr|S4R2P8|S4R2P8_MOUSE;sp|O88738|BIRC6_MOUSE	34	529.32	0.458249	0.243944		0	2425700	1001725	0
O88746	TOM1_MOUSE	Tom1	sp|O88746|TOM1_MOUSE Target of Myb protein 1 OS=Mus musculus OX=10090 GN=Tom1 PE=1 SV=1;tr|Q3UDC3|Q3UDC3_MOUSE Target of Myb protein 1 OS=Mus musculus OX=10090 GN=Tom1 PE=1 SV=1	sp|O88746|TOM1_MOUSE;tr|Q3UDC3|Q3UDC3_MOUSE	8	54.325	0.217519	0.389928		0	22437750	18168250	0
O88783	FA5_MOUSE	F5	sp|O88783|FA5_MOUSE Coagulation factor V OS=Mus musculus OX=10090 GN=F5 PE=1 SV=1	sp|O88783|FA5_MOUSE	17	247.23	-0.00194355	0.994548		0	940658	423145	0
O88792	JAM1_MOUSE	F11r	sp|O88792|JAM1_MOUSE Junctional adhesion molecule A OS=Mus musculus OX=10090 GN=F11r PE=1 SV=2	sp|O88792|JAM1_MOUSE	6	32.423	0.270003	0.65916		0	16163400	67759350	0
O88822	SC5D_MOUSE	Sc5d	sp|O88822|SC5D_MOUSE Lathosterol oxidase OS=Mus musculus OX=10090 GN=Sc5d PE=2 SV=2	sp|O88822|SC5D_MOUSE	3	35.062	0.332566	0.130044		0	24403000	14123850	0
O88844	IDHC_MOUSE	Idh1	sp|O88844|IDHC_MOUSE Isocitrate dehydrogenase [NADP] cytoplasmic OS=Mus musculus OX=10090 GN=Idh1 PE=1 SV=2;tr|A0A087WPT4|A0A087WPT4_MOUSE Isocitrate dehydrogenase [NADP] cytoplasmic (Fragment) OS=Mus musculus OX=10090 GN=Idh1 PE=1 SV=1;tr|A0A087WRS9|A0A08	sp|O88844|IDHC_MOUSE;tr|A0A087WPT4|A0A087WPT4_MOUSE;tr|A0A087WRS9|A0A087WRS9_MOUSE	37	46.674	0.150136	0.386897		0	2951225000	2510975000	0
O88851	RBBP9_MOUSE	Rbbp9	sp|O88851|RBBP9_MOUSE Putative hydrolase RBBP9 OS=Mus musculus OX=10090 GN=Rbbp9 PE=1 SV=2	sp|O88851|RBBP9_MOUSE	7	20.911	0.379517	0.0909425		0	215887500	163267750	0
G5E8W9	G5E8W9_MOUSE	Dhrs3	tr|G5E8W9|G5E8W9_MOUSE Dehydrogenase/reductase (SDR family) member 3, isoform CRA_a OS=Mus musculus OX=10090 GN=Dhrs3 PE=1 SV=1;sp|O88876|DHRS3_MOUSE Short-chain dehydrogenase/reductase 3 OS=Mus musculus OX=10090 GN=Dhrs3 PE=1 SV=2;tr|B1ARS9|B1ARS9_MOUSE S	tr|G5E8W9|G5E8W9_MOUSE;sp|O88876|DHRS3_MOUSE;tr|B1ARS9|B1ARS9_MOUSE;tr|H7BX54|H7BX54_MOUSE	6	30.735	-0.00158411	0.995233		0	22728250	22858100	0
O88908	SOAT2_MOUSE	Soat2	sp|O88908|SOAT2_MOUSE Sterol O-acyltransferase 2 OS=Mus musculus OX=10090 GN=Soat2 PE=1 SV=2;tr|F6SMH4|F6SMH4_MOUSE Sterol O-acyltransferase 2 (Fragment) OS=Mus musculus OX=10090 GN=Soat2 PE=1 SV=1	sp|O88908|SOAT2_MOUSE;tr|F6SMH4|F6SMH4_MOUSE	10	60.597	0.399164	0.309555		0	14353400	12278325	0
O88947	FA10_MOUSE	F10	sp|O88947|FA10_MOUSE Coagulation factor X OS=Mus musculus OX=10090 GN=F10 PE=1 SV=1;tr|Q3U3V1|Q3U3V1_MOUSE Coagulation factor X OS=Mus musculus OX=10090 GN=F10 PE=1 SV=1	sp|O88947|FA10_MOUSE;tr|Q3U3V1|Q3U3V1_MOUSE	9	54.017	0.280673	0.211636		0	5861675	4.59907e+06	0
O88952	LIN7C_MOUSE	Lin7c	sp|O88952|LIN7C_MOUSE Protein lin-7 homolog C OS=Mus musculus OX=10090 GN=Lin7c PE=1 SV=2	sp|O88952|LIN7C_MOUSE	7	21.834	-0.019644	0.948525		0	25379000	25297750	0
O88958	GNPI1_MOUSE	Gnpda1	sp|O88958|GNPI1_MOUSE Glucosamine-6-phosphate isomerase 1 OS=Mus musculus OX=10090 GN=Gnpda1 PE=1 SV=3;tr|D3Z0R5|D3Z0R5_MOUSE Glucosamine-6-phosphate isomerase 1 (Fragment) OS=Mus musculus OX=10090 GN=Gnpda1 PE=1 SV=1	sp|O88958|GNPI1_MOUSE;tr|D3Z0R5|D3Z0R5_MOUSE	8	32.549	-0.185138	0.710362		0	45225725	31185000	0
A0A0R4J0N7	A0A0R4J0N7_MOUSE	Cyp8b1	tr|A0A0R4J0N7|A0A0R4J0N7_MOUSE 7-alpha-hydroxycholest-4-en-3-one 12-alpha-hydroxylase OS=Mus musculus OX=10090 GN=Cyp8b1 PE=1 SV=1;sp|O88962|CP8B1_MOUSE 7-alpha-hydroxycholest-4-en-3-one 12-alpha-hydroxylase OS=Mus musculus OX=10090 GN=Cyp8b1 PE=1 SV=1	tr|A0A0R4J0N7|A0A0R4J0N7_MOUSE;sp|O88962|CP8B1_MOUSE	22	57.705	0.235585	0.302356		0	74863500	47298750	0
O88967	YMEL1_MOUSE	Yme1l1	sp|O88967|YMEL1_MOUSE ATP-dependent zinc metalloprotease YME1L1 OS=Mus musculus OX=10090 GN=Yme1l1 PE=1 SV=1	sp|O88967|YMEL1_MOUSE	10	80.027	0.0403824	0.943151		0	3263925	5.18448e+06	1
O88986	KBL_MOUSE	Gcat	sp|O88986|KBL_MOUSE 2-amino-3-ketobutyrate coenzyme A ligase, mitochondrial OS=Mus musculus OX=10090 GN=Gcat PE=1 SV=2;tr|E9PWY6|E9PWY6_MOUSE 2-amino-3-ketobutyrate coenzyme A ligase, mitochondrial OS=Mus musculus OX=10090 GN=Gcat PE=1 SV=1;tr|A0A2R8VHE4|A	sp|O88986|KBL_MOUSE;tr|E9PWY6|E9PWY6_MOUSE;tr|A0A2R8VHE4|A0A2R8VHE4_MOUSE	14	44.93	0.130865	0.626581		0	186600000	160767500	1
O89020	AFAM_MOUSE	Afm	sp|O89020|AFAM_MOUSE Afamin OS=Mus musculus OX=10090 GN=Afm PE=1 SV=2	sp|O89020|AFAM_MOUSE	12	69.378	0.124461	0.613325		0	9240425	8783125	0
O89023	TPP1_MOUSE	Tpp1	sp|O89023|TPP1_MOUSE Tripeptidyl-peptidase 1 OS=Mus musculus OX=10090 GN=Tpp1 PE=1 SV=2	sp|O89023|TPP1_MOUSE	7	61.341	0.0355191	0.913915		0	36959000	43292750	0
O89051	ITM2B_MOUSE	Itm2b	sp|O89051|ITM2B_MOUSE Integral membrane protein 2B OS=Mus musculus OX=10090 GN=Itm2b PE=1 SV=1;tr|A0A2I3BPW7|A0A2I3BPW7_MOUSE Integral membrane protein 2B (Fragment) OS=Mus musculus OX=10090 GN=Itm2b PE=1 SV=1	sp|O89051|ITM2B_MOUSE;tr|A0A2I3BPW7|A0A2I3BPW7_MOUSE	8	30.26	0.531887	0.124949		0	19974250	15452825	0
O89079	COPE_MOUSE	Cope	sp|O89079|COPE_MOUSE Coatomer subunit epsilon OS=Mus musculus OX=10090 GN=Cope PE=1 SV=3;tr|D3Z315|D3Z315_MOUSE Coatomer subunit epsilon (Fragment) OS=Mus musculus OX=10090 GN=Cope PE=1 SV=1;tr|F6YFR7|F6YFR7_MOUSE Coatomer subunit epsilon (Fragment) OS=Mus	sp|O89079|COPE_MOUSE;tr|D3Z315|D3Z315_MOUSE;tr|F6YFR7|F6YFR7_MOUSE	13	34.567	-0.0495631	0.787141		0	202070000	221257500	0
O89086	RBM3_MOUSE	Rbm3	sp|O89086|RBM3_MOUSE RNA-binding protein 3 OS=Mus musculus OX=10090 GN=Rbm3 PE=1 SV=1;tr|Q8BG13|Q8BG13_MOUSE RNA-binding protein 3 OS=Mus musculus OX=10090 GN=Rbm3 PE=1 SV=1	sp|O89086|RBM3_MOUSE;tr|Q8BG13|Q8BG13_MOUSE	4	16.604	-0.0432287	0.920614		0	16351225	10504575	0
O89106	FHIT_MOUSE	Fhit	sp|O89106|FHIT_MOUSE Bis(5-adenosyl)-triphosphatase OS=Mus musculus OX=10090 GN=Fhit PE=1 SV=3;tr|E9PZ91|E9PZ91_MOUSE Bis(5-adenosyl)-triphosphatase OS=Mus musculus OX=10090 GN=Fhit PE=1 SV=1;tr|E9PVU9|E9PVU9_MOUSE Bis(5-adenosyl)-triphosphatase (Fragme	sp|O89106|FHIT_MOUSE;tr|E9PZ91|E9PZ91_MOUSE;tr|E9PVU9|E9PVU9_MOUSE;tr|F6SV10|F6SV10_MOUSE	6	17.234	0.138299	0.739534		0	14770250	12195600	1
O89110	CASP8_MOUSE	Casp8	sp|O89110|CASP8_MOUSE Caspase-8 OS=Mus musculus OX=10090 GN=Casp8 PE=1 SV=1;tr|A0A087WQT6|A0A087WQT6_MOUSE Caspase-8 OS=Mus musculus OX=10090 GN=Casp8 PE=1 SV=1	sp|O89110|CASP8_MOUSE;tr|A0A087WQT6|A0A087WQT6_MOUSE	20	55.356	0.10365	0.666501		0	17552250	20604750	1
P00186	CP1A2_MOUSE	Cyp1a2	sp|P00186|CP1A2_MOUSE Cytochrome P450 1A2 OS=Mus musculus OX=10090 GN=Cyp1a2 PE=1 SV=1	sp|P00186|CP1A2_MOUSE	30	58.183	-0.362445	0.389284		0	729997500	841327500	0
P00329	ADH1_MOUSE	Adh1	sp|P00329|ADH1_MOUSE Alcohol dehydrogenase 1 OS=Mus musculus OX=10090 GN=Adh1 PE=1 SV=2	sp|P00329|ADH1_MOUSE	28	39.771	0.104363	0.525725		0	13076250000	11113675000	0
P00375	DYR_MOUSE	Dhfr	sp|P00375|DYR_MOUSE Dihydrofolate reductase OS=Mus musculus OX=10090 GN=Dhfr PE=1 SV=3	sp|P00375|DYR_MOUSE	12	21.606	0.503555	0.0250723		0	446575000	279817500	0
P00397	COX1_MOUSE	Mtco1	sp|P00397|COX1_MOUSE Cytochrome c oxidase subunit 1 OS=Mus musculus OX=10090 GN=Mtco1 PE=1 SV=2	sp|P00397|COX1_MOUSE	3	56.909	0.154682	0.67533		0	90631750	80191500	1
P00416	COX3_MOUSE	mt-Co3	sp|P00416|COX3_MOUSE Cytochrome c oxidase subunit 3 OS=Mus musculus OX=10090 GN=mt-Co3 PE=1 SV=2;tr|D3Z254|D3Z254_MOUSE Ceramide kinase OS=Mus musculus OX=10090 GN=Cerk PE=1 SV=1;sp|Q8K4Q7|CERK1_MOUSE Ceramide kinase OS=Mus musculus OX=10090 GN=Cerk PE=2 S	sp|P00416|COX3_MOUSE;tr|D3Z254|D3Z254_MOUSE;sp|Q8K4Q7|CERK1_MOUSE	2	29.922	0.22825	0.660085		0	377657500	344252500	1
P00493	HPRT_MOUSE	Hprt1	sp|P00493|HPRT_MOUSE Hypoxanthine-guanine phosphoribosyltransferase OS=Mus musculus OX=10090 GN=Hprt1 PE=1 SV=3	sp|P00493|HPRT_MOUSE	12	24.57	0.237894	0.212984		0	414565000	329780000	0
P00920	CAH2_MOUSE	Ca2	sp|P00920|CAH2_MOUSE Carbonic anhydrase 2 OS=Mus musculus OX=10090 GN=Ca2 PE=1 SV=4;tr|A0A0A6YX78|A0A0A6YX78_MOUSE Carbonic anhydrase 2 (Fragment) OS=Mus musculus OX=10090 GN=Car2 PE=1 SV=1	sp|P00920|CAH2_MOUSE;tr|A0A0A6YX78|A0A0A6YX78_MOUSE	14	29.032	0.408538	0.230642		0	894220000	626397500	0
P01027	CO3_MOUSE	C3	sp|P01027|CO3_MOUSE Complement C3 OS=Mus musculus OX=10090 GN=C3 PE=1 SV=3	sp|P01027|CO3_MOUSE	91	186.48	0.4026	0.0549804		0	272867500	236172500	0
P01029	CO4B_MOUSE	C4b	sp|P01029|CO4B_MOUSE Complement C4-B OS=Mus musculus OX=10090 GN=C4b PE=1 SV=3	sp|P01029|CO4B_MOUSE	52	192.91	0.344318	0.0742281		0	52628250	39626250	0
P01592	IGJ_MOUSE	Jchain	sp|P01592|IGJ_MOUSE Immunoglobulin J chain OS=Mus musculus OX=10090 GN=Jchain PE=1 SV=4	sp|P01592|IGJ_MOUSE	3	18.013	-0.204613	0.78122		0	36016025	46353000	0
P01843	LAC1_MOUSE	sp|P01843|LAC1_MOUSE Ig lambda-1 chain C region OS=Mus musculus OX=10090 PE=1 SV=1;tr|A0A0G2JE99|A0A0G2JE99_MOUSE Immunoglobulin lambda constant 1 (Fragment) OS=Mus musculus OX=10090 GN=Iglc1 PE=4 SV=1	sp|P01843|LAC1_MOUSE Ig lambda-1 chain C region OS=Mus musculus OX=10090 PE=1 SV=1;tr|A0A0G2JE99|A0A0G2JE99_MOUSE Immunoglobulin lambda constant 1 (Fragment) OS=Mus musculus OX=10090 GN=Iglc1 PE=4 SV=1	sp|P01843|LAC1_MOUSE;tr|A0A0G2JE99|A0A0G2JE99_MOUSE	3	11.575	-0.411959	0.0699161		0	1.08733e+07	34557500	0
P01872	IGHM_MOUSE	Ighm	sp|P01872|IGHM_MOUSE Immunoglobulin heavy constant mu OS=Mus musculus OX=10090 GN=Ighm PE=1 SV=2;tr|A0A075B5P6|A0A075B5P6_MOUSE Immunoglobulin heavy constant mu (Fragment) OS=Mus musculus OX=10090 GN=Ighm PE=1 SV=1;tr|A0A075B6A0|A0A075B6A0_MOUSE Immunoglob	sp|P01872|IGHM_MOUSE;tr|A0A075B5P6|A0A075B5P6_MOUSE;tr|A0A075B6A0|A0A075B6A0_MOUSE	18	49.971	0.265156	0.256786		0	124082750	122005250	0
P01887	B2MG_MOUSE	B2m	sp|P01887|B2MG_MOUSE Beta-2-microglobulin OS=Mus musculus OX=10090 GN=B2m PE=1 SV=2	sp|P01887|B2MG_MOUSE	3	13.779	0.0423675	0.860028		0	90394500	95919750	0
P01898	HA10_MOUSE	H2-Q10	sp|P01898|HA10_MOUSE H-2 class I histocompatibility antigen, Q10 alpha chain OS=Mus musculus OX=10090 GN=H2-Q10 PE=1 SV=3	sp|P01898|HA10_MOUSE	15	37.251	0.507124	0.118047		0	62679500	51702500	0
P03888	NU1M_MOUSE	Mtnd1	sp|P03888|NU1M_MOUSE NADH-ubiquinone oxidoreductase chain 1 OS=Mus musculus OX=10090 GN=Mtnd1 PE=1 SV=3	sp|P03888|NU1M_MOUSE	2	36.059	-0.293418	0.631896		0	20535150	1.79177e+07	1
P03911	NU4M_MOUSE	Mtnd4	sp|P03911|NU4M_MOUSE NADH-ubiquinone oxidoreductase chain 4 OS=Mus musculus OX=10090 GN=Mtnd4 PE=1 SV=1	sp|P03911|NU4M_MOUSE	4	51.881	0.379726	0.531722		0	31071000	15903540	1
P03921	NU5M_MOUSE	Mtnd5	sp|P03921|NU5M_MOUSE NADH-ubiquinone oxidoreductase chain 5 OS=Mus musculus OX=10090 GN=Mtnd5 PE=1 SV=3	sp|P03921|NU5M_MOUSE	4	68.474	-0.385703	0.244638		0	101882500	110449250	1
P03930	ATP8_MOUSE	Mtatp8	sp|P03930|ATP8_MOUSE ATP synthase protein 8 OS=Mus musculus OX=10090 GN=Mtatp8 PE=1 SV=1	sp|P03930|ATP8_MOUSE	4	7.7662	-0.513132	0.0799558		0	1101537500	1313387500	1
P03958	ADA_MOUSE	Ada	sp|P03958|ADA_MOUSE Adenosine deaminase OS=Mus musculus OX=10090 GN=Ada PE=1 SV=3	sp|P03958|ADA_MOUSE	7	39.991	-0.0595664	0.796247		0	6708450	8922275	0
P04117	FABP4_MOUSE	Fabp4	sp|P04117|FABP4_MOUSE Fatty acid-binding protein, adipocyte OS=Mus musculus OX=10090 GN=Fabp4 PE=1 SV=3	sp|P04117|FABP4_MOUSE	8	14.65	0.339225	0.194012		0	543232500	335240000	0
P04627	ARAF_MOUSE	Araf	sp|P04627|ARAF_MOUSE Serine/threonine-protein kinase A-Raf OS=Mus musculus OX=10090 GN=Araf PE=1 SV=2;tr|E9Q0P8|E9Q0P8_MOUSE Serine/threonine-protein kinase A-Raf OS=Mus musculus OX=10090 GN=Araf PE=1 SV=1	sp|P04627|ARAF_MOUSE;tr|E9Q0P8|E9Q0P8_MOUSE	13	67.581	-0.061676	0.845757		0	4391675	5097875	0
P04919	B3AT_MOUSE	Slc4a1	sp|P04919|B3AT_MOUSE Band 3 anion transport protein OS=Mus musculus OX=10090 GN=Slc4a1 PE=1 SV=1	sp|P04919|B3AT_MOUSE	16	103.13	0.329423	0.277172		0	46549250	33202000	0
P05063	ALDOC_MOUSE	Aldoc	sp|P05063|ALDOC_MOUSE Fructose-bisphosphate aldolase C OS=Mus musculus OX=10090 GN=Aldoc PE=1 SV=4	sp|P05063|ALDOC_MOUSE	16	39.394	0.340872	0.136276		0	25330250	19670100	0
P05064	ALDOA_MOUSE	Aldoa	sp|P05064|ALDOA_MOUSE Fructose-bisphosphate aldolase A OS=Mus musculus OX=10090 GN=Aldoa PE=1 SV=2;tr|A6ZI44|A6ZI44_MOUSE Fructose-bisphosphate aldolase OS=Mus musculus OX=10090 GN=Aldoa PE=1 SV=1;tr|D3YWI1|D3YWI1_MOUSE Fructose-bisphosphate aldolase (Frag	sp|P05064|ALDOA_MOUSE;tr|A6ZI44|A6ZI44_MOUSE;tr|D3YWI1|D3YWI1_MOUSE;tr|Q9CPQ9|Q9CPQ9_MOUSE;tr|A6ZI46|A6ZI46_MOUSE;tr|A0A0U1RPN8|A0A0U1RPN8_MOUSE;tr|A0A0U1RPT5|A0A0U1RPT5_MOUSE	28	39.355	0.349383	0.0570458		0	424855000	341045000	0
P05201	AATC_MOUSE	Got1	sp|P05201|AATC_MOUSE Aspartate aminotransferase, cytoplasmic OS=Mus musculus OX=10090 GN=Got1 PE=1 SV=3	sp|P05201|AATC_MOUSE	30	46.247	0.519284	0.068854		0	2665375000	1828875000	0
P05202	AATM_MOUSE	Got2	sp|P05202|AATM_MOUSE Aspartate aminotransferase, mitochondrial OS=Mus musculus OX=10090 GN=Got2 PE=1 SV=1	sp|P05202|AATM_MOUSE	35	47.411	0.183542	0.301825		0	5498850000	4512425000	1
A0A1B0GSX0	A0A1B0GSX0_MOUSE	Ldha	tr|A0A1B0GSX0|A0A1B0GSX0_MOUSE L-lactate dehydrogenase OS=Mus musculus OX=10090 GN=Ldha PE=1 SV=1;sp|P06151|LDHA_MOUSE L-lactate dehydrogenase A chain OS=Mus musculus OX=10090 GN=Ldha PE=1 SV=3;tr|Q564E2|Q564E2_MOUSE L-lactate dehydrogenase OS=Mus musculus	tr|A0A1B0GSX0|A0A1B0GSX0_MOUSE;sp|P06151|LDHA_MOUSE;tr|Q564E2|Q564E2_MOUSE;tr|A0A1B0GSR9|A0A1B0GSR9_MOUSE;tr|D3YZQ9|D3YZQ9_MOUSE;tr|A0A1B0GQX5|A0A1B0GQX5_MOUSE	32	39.758	0.178044	0.338577		0	5094200000	4430225000	0
P06330	HVM51_MOUSE	sp|P06330|HVM51_MOUSE Ig heavy chain V region AC38 205.12 OS=Mus musculus OX=10090 PE=1 SV=1;sp|P01756|HVM12_MOUSE Ig heavy chain V region MOPC 104E OS=Mus musculus OX=10090 PE=1 SV=1;sp|P01757|HVM13_MOUSE Ig heavy chain V region J558 OS=Mus musculus OX=10	sp|P06330|HVM51_MOUSE Ig heavy chain V region AC38 205.12 OS=Mus musculus OX=10090 PE=1 SV=1;sp|P01756|HVM12_MOUSE Ig heavy chain V region MOPC 104E OS=Mus musculus OX=10090 PE=1 SV=1;sp|P01757|HVM13_MOUSE Ig heavy chain V region J558 OS=Mus musculus OX=10	sp|P06330|HVM51_MOUSE;sp|P01756|HVM12_MOUSE;sp|P01757|HVM13_MOUSE;tr|A0A075B5V1|A0A075B5V1_MOUSE;tr|A0A075B5V6|A0A075B5V6_MOUSE;tr|A0A075B5V0|A0A075B5V0_MOUSE	5	12.934	0.134153	0.620464		0	52375750	50946750	0
P06683	CO9_MOUSE	C9	sp|P06683|CO9_MOUSE Complement component C9 OS=Mus musculus OX=10090 GN=C9 PE=1 SV=2;tr|A0A0R4J032|A0A0R4J032_MOUSE Complement component 9 OS=Mus musculus OX=10090 GN=C9 PE=1 SV=1	sp|P06683|CO9_MOUSE;tr|A0A0R4J032|A0A0R4J032_MOUSE	14	62.002	0.00214673	0.995192		0	10135100	11713650	0
P06728	APOA4_MOUSE	Apoa4	sp|P06728|APOA4_MOUSE Apolipoprotein A-IV OS=Mus musculus OX=10090 GN=Apoa4 PE=1 SV=3	sp|P06728|APOA4_MOUSE	27	45.029	0.0345953	0.946315		0	278352500	220030000	0
P06745	G6PI_MOUSE	Gpi	sp|P06745|G6PI_MOUSE Glucose-6-phosphate isomerase OS=Mus musculus OX=10090 GN=Gpi PE=1 SV=4	sp|P06745|G6PI_MOUSE	34	62.766	0.303761	0.129234		0	777592500	604850000	0
P06801	MAOX_MOUSE	Me1	sp|P06801|MAOX_MOUSE NADP-dependent malic enzyme OS=Mus musculus OX=10090 GN=Me1 PE=1 SV=2;tr|Q3TQP6|Q3TQP6_MOUSE Malic enzyme OS=Mus musculus OX=10090 GN=Me1 PE=1 SV=1	sp|P06801|MAOX_MOUSE;tr|Q3TQP6|Q3TQP6_MOUSE	38	63.953	0.442151	0.146954		0	1078872500	854937500	0
G3X9S2	G3X9S2_MOUSE	Enpp1	tr|G3X9S2|G3X9S2_MOUSE Ectonucleotide pyrophosphatase/phosphodiesterase 1, isoform CRA_d OS=Mus musculus OX=10090 GN=Enpp1 PE=1 SV=1;tr|A0A0R4J1Q7|A0A0R4J1Q7_MOUSE Ectonucleotide pyrophosphatase/phosphodiesterase 1, isoform CRA_a OS=Mus musculus OX=10090 G	tr|G3X9S2|G3X9S2_MOUSE;tr|A0A0R4J1Q7|A0A0R4J1Q7_MOUSE;sp|P06802|ENPP1_MOUSE	17	103.03	0.426849	0.0725423		0	13174450	8193200	0
P06909	CFAH_MOUSE	Cfh	sp|P06909|CFAH_MOUSE Complement factor H OS=Mus musculus OX=10090 GN=Cfh PE=1 SV=2;tr|E9Q8I0|E9Q8I0_MOUSE Complement factor H OS=Mus musculus OX=10090 GN=Cfh PE=1 SV=1;tr|D6RGQ0|D6RGQ0_MOUSE Complement factor H OS=Mus musculus OX=10090 GN=Cfh PE=1 SV=1;tr|	sp|P06909|CFAH_MOUSE;tr|E9Q8I0|E9Q8I0_MOUSE;tr|D6RGQ0|D6RGQ0_MOUSE;tr|E9Q8H9|E9Q8H9_MOUSE;tr|A0A0A6YVP8|A0A0A6YVP8_MOUSE;tr|A0A0A6YWP4|A0A0A6YWP4_MOUSE	40	139.14	0.364156	0.0845869		0	43201000	38683250	0
P07309	TTHY_MOUSE	Ttr	sp|P07309|TTHY_MOUSE Transthyretin OS=Mus musculus OX=10090 GN=Ttr PE=1 SV=1	sp|P07309|TTHY_MOUSE	11	15.776	0.205667	0.359324		0	1453575000	1256430000	0
P07356	ANXA2_MOUSE	Anxa2	sp|P07356|ANXA2_MOUSE Annexin A2 OS=Mus musculus OX=10090 GN=Anxa2 PE=1 SV=2;tr|B0V2N7|B0V2N7_MOUSE Annexin (Fragment) OS=Mus musculus OX=10090 GN=Anxa2 PE=1 SV=1;tr|B0V2N8|B0V2N8_MOUSE Annexin (Fragment) OS=Mus musculus OX=10090 GN=Anxa2 PE=1 SV=1;tr|B0V2	sp|P07356|ANXA2_MOUSE;tr|B0V2N7|B0V2N7_MOUSE;tr|B0V2N8|B0V2N8_MOUSE;tr|B0V2N5|B0V2N5_MOUSE	21	38.676	0.468559	0.0861922		0	208812500	147615000	0
P07724	ALBU_MOUSE	Alb	sp|P07724|ALBU_MOUSE Serum albumin OS=Mus musculus OX=10090 GN=Alb PE=1 SV=3	sp|P07724|ALBU_MOUSE	68	68.692	0.176846	0.34785		0	12845000000	10688825000	0
P07742	RIR1_MOUSE	Rrm1	sp|P07742|RIR1_MOUSE Ribonucleoside-diphosphate reductase large subunit OS=Mus musculus OX=10090 GN=Rrm1 PE=1 SV=2	sp|P07742|RIR1_MOUSE	7	90.209	0.335021	0.237507		0	2.86007e+06	1.3433e+06	0
P07901	HS90A_MOUSE	Hsp90aa1	sp|P07901|HS90A_MOUSE Heat shock protein HSP 90-alpha OS=Mus musculus OX=10090 GN=Hsp90aa1 PE=1 SV=4	sp|P07901|HS90A_MOUSE	44	84.787	0.254059	0.20715		0	684695000	600657500	0
P08003	PDIA4_MOUSE	Pdia4	sp|P08003|PDIA4_MOUSE Protein disulfide-isomerase A4 OS=Mus musculus OX=10090 GN=Pdia4 PE=1 SV=3;tr|A0A0R4J0Z1|A0A0R4J0Z1_MOUSE Protein disulfide-isomerase A4 OS=Mus musculus OX=10090 GN=Pdia4 PE=1 SV=1	sp|P08003|PDIA4_MOUSE;tr|A0A0R4J0Z1|A0A0R4J0Z1_MOUSE	41	71.982	0.0959842	0.550118		0	885937500	873565000	0
P08030	APT_MOUSE	Aprt	sp|P08030|APT_MOUSE Adenine phosphoribosyltransferase OS=Mus musculus OX=10090 GN=Aprt PE=1 SV=2	sp|P08030|APT_MOUSE	10	19.724	0.351656	0.19238		0	120061500	67769750	0
P08113	ENPL_MOUSE	Hsp90b1	sp|P08113|ENPL_MOUSE Endoplasmin OS=Mus musculus OX=10090 GN=Hsp90b1 PE=1 SV=2;tr|F7C312|F7C312_MOUSE Endoplasmin (Fragment) OS=Mus musculus OX=10090 GN=Hsp90b1 PE=1 SV=1	sp|P08113|ENPL_MOUSE;tr|F7C312|F7C312_MOUSE	56	92.475	0.238898	0.180198		0	1778525000	1533425000	0
P08226	APOE_MOUSE	Apoe	sp|P08226|APOE_MOUSE Apolipoprotein E OS=Mus musculus OX=10090 GN=Apoe PE=1 SV=2;tr|A0A1B0GX15|A0A1B0GX15_MOUSE Apolipoprotein E (Fragment) OS=Mus musculus OX=10090 GN=Apoe PE=1 SV=1;tr|G3UWN5|G3UWN5_MOUSE Apolipoprotein E (Fragment) OS=Mus musculus OX=100	sp|P08226|APOE_MOUSE;tr|A0A1B0GX15|A0A1B0GX15_MOUSE;tr|G3UWN5|G3UWN5_MOUSE	21	35.866	0.3266	0.171378		0	964607500	833235000	0
P08228	SODC_MOUSE	Sod1	sp|P08228|SODC_MOUSE Superoxide dismutase [Cu-Zn] OS=Mus musculus OX=10090 GN=Sod1 PE=1 SV=2	sp|P08228|SODC_MOUSE	10	15.942	-0.211807	0.402088		0	1370670000	1281062500	1
P08249	MDHM_MOUSE	Mdh2	sp|P08249|MDHM_MOUSE Malate dehydrogenase, mitochondrial OS=Mus musculus OX=10090 GN=Mdh2 PE=1 SV=3	sp|P08249|MDHM_MOUSE	25	35.611	0.269344	0.116451		0	5984975000	4834300000	1
P08607	C4BPA_MOUSE	C4bpa	sp|P08607|C4BPA_MOUSE C4b-binding protein OS=Mus musculus OX=10090 GN=C4bpa PE=1 SV=3;tr|F6QLW4|F6QLW4_MOUSE Complement component 4-binding protein (Fragment) OS=Mus musculus OX=10090 GN=C4bp PE=1 SV=1;tr|E9PUZ8|E9PUZ8_MOUSE Complement component 4-binding	sp|P08607|C4BPA_MOUSE;tr|F6QLW4|F6QLW4_MOUSE;tr|E9PUZ8|E9PUZ8_MOUSE	9	51.523	0.541836	0.00701285		0	13042475	9027300	0
P08752	GNAI2_MOUSE	Gnai2	sp|P08752|GNAI2_MOUSE Guanine nucleotide-binding protein G(i) subunit alpha-2 OS=Mus musculus OX=10090 GN=Gnai2 PE=1 SV=5	sp|P08752|GNAI2_MOUSE	15	40.489	0.351043	0.10927		0	97126000	64236250	0
P08905	LYZ2_MOUSE	Lyz2	sp|P08905|LYZ2_MOUSE Lysozyme C-2 OS=Mus musculus OX=10090 GN=Lyz2 PE=1 SV=2	sp|P08905|LYZ2_MOUSE	3	16.689	-0.0787309	0.833052		0	15896025	11368525	0
P09055	ITB1_MOUSE	Itgb1	sp|P09055|ITB1_MOUSE Integrin beta-1 OS=Mus musculus OX=10090 GN=Itgb1 PE=1 SV=1	sp|P09055|ITB1_MOUSE	22	88.231	0.279936	0.203338		0	71472750	54612250	0
P09103	PDIA1_MOUSE	P4hb	sp|P09103|PDIA1_MOUSE Protein disulfide-isomerase OS=Mus musculus OX=10090 GN=P4hb PE=1 SV=2	sp|P09103|PDIA1_MOUSE	57	57.058	0.0764612	0.643311		0	5285600000	4918950000	0
P09405	NUCL_MOUSE	Ncl	sp|P09405|NUCL_MOUSE Nucleolin OS=Mus musculus OX=10090 GN=Ncl PE=1 SV=2	sp|P09405|NUCL_MOUSE	38	76.722	0.0601739	0.770053		0	217877500	204300000	0
P09411	PGK1_MOUSE	Pgk1	sp|P09411|PGK1_MOUSE Phosphoglycerate kinase 1 OS=Mus musculus OX=10090 GN=Pgk1 PE=1 SV=4;tr|S4R2M7|S4R2M7_MOUSE Phosphoglycerate kinase OS=Mus musculus OX=10090 GN=Pgk1 PE=1 SV=1	sp|P09411|PGK1_MOUSE;tr|S4R2M7|S4R2M7_MOUSE	36	44.55	0.184674	0.296972		0	2952325000	2658325000	0
P09671	SODM_MOUSE	Sod2	sp|P09671|SODM_MOUSE Superoxide dismutase [Mn], mitochondrial OS=Mus musculus OX=10090 GN=Sod2 PE=1 SV=3	sp|P09671|SODM_MOUSE	14	24.603	0.0800642	0.742908		0	1466675000	1558200000	1
A0A0R4IZW5	A0A0R4IZW5_MOUSE	Cdh1	tr|A0A0R4IZW5|A0A0R4IZW5_MOUSE Cadherin 1, isoform CRA_b OS=Mus musculus OX=10090 GN=Cdh1 PE=1 SV=1;sp|P09803|CADH1_MOUSE Cadherin-1 OS=Mus musculus OX=10090 GN=Cdh1 PE=1 SV=1	tr|A0A0R4IZW5|A0A0R4IZW5_MOUSE;sp|P09803|CADH1_MOUSE	7	98.283	0.507813	0.180559		0	4.5066e+06	2.82814e+06	0
P09813	APOA2_MOUSE	Apoa2	sp|P09813|APOA2_MOUSE Apolipoprotein A-II OS=Mus musculus OX=10090 GN=Apoa2 PE=1 SV=2	sp|P09813|APOA2_MOUSE	2	11.309	-0.194897	0.625374		0	727117500	830692500	0
P0DN34	NDUB1_MOUSE	Ndufb1	sp|P0DN34|NDUB1_MOUSE NADH dehydrogenase [ubiquinone] 1 beta subcomplex subunit 1 OS=Mus musculus OX=10090 GN=Ndufb1 PE=1 SV=1	sp|P0DN34|NDUB1_MOUSE	3	6.954	0.177207	0.558304		0	121875750	131700250	0
P0DOV2	IFI4_MOUSE	Ifi204	sp|P0DOV2|IFI4_MOUSE Interferon-activable protein 204 OS=Mus musculus OX=10090 GN=Ifi204 PE=1 SV=1;tr|E9QKL6|E9QKL6_MOUSE Interferon-activable protein 204 OS=Mus musculus OX=10090 GN=Ifi204 PE=1 SV=1	sp|P0DOV2|IFI4_MOUSE;tr|E9QKL6|E9QKL6_MOUSE	13	69.437	0.496464	0.120312		0	4390975	3253000	0
P0DP28	CALM3_MOUSE	Calm3	sp|P0DP28|CALM3_MOUSE Calmodulin-3 OS=Mus musculus OX=10090 GN=Calm3 PE=1 SV=1;sp|P0DP27|CALM2_MOUSE Calmodulin-2 OS=Mus musculus OX=10090 GN=Calm2 PE=1 SV=1;sp|P0DP26|CALM1_MOUSE Calmodulin-1 OS=Mus musculus OX=10090 GN=Calm1 PE=1 SV=1;tr|Q3UKW2|Q3UKW2_MO	sp|P0DP28|CALM3_MOUSE;sp|P0DP27|CALM2_MOUSE;sp|P0DP26|CALM1_MOUSE;tr|Q3UKW2|Q3UKW2_MOUSE	13	16.837	-0.00625077	0.979939		0	4546675000	5450950000	0
P10126	EF1A1_MOUSE	Eef1a1	sp|P10126|EF1A1_MOUSE Elongation factor 1-alpha 1 OS=Mus musculus OX=10090 GN=Eef1a1 PE=1 SV=3;tr|D3YZ68|D3YZ68_MOUSE Elongation factor 1-alpha 1 (Fragment) OS=Mus musculus OX=10090 GN=Eef1a1 PE=1 SV=1	sp|P10126|EF1A1_MOUSE;tr|D3YZ68|D3YZ68_MOUSE	36	50.113	0.107801	0.497398		0	7491750000	6772150000	0
P10404	ENV1_MOUSE	sp|P10404|ENV1_MOUSE MLV-related proviral Env polyprotein OS=Mus musculus OX=10090 PE=1 SV=3	sp|P10404|ENV1_MOUSE MLV-related proviral Env polyprotein OS=Mus musculus OX=10090 PE=1 SV=3	sp|P10404|ENV1_MOUSE	14	69.612	-0.283633	0.753111		0	10658675	21533875	0
P10518	HEM2_MOUSE	Alad	sp|P10518|HEM2_MOUSE Delta-aminolevulinic acid dehydratase OS=Mus musculus OX=10090 GN=Alad PE=1 SV=1	sp|P10518|HEM2_MOUSE	16	36.023	0.279335	0.234818		0	635282500	526565000	0
P10605	CATB_MOUSE	Ctsb	sp|P10605|CATB_MOUSE Cathepsin B OS=Mus musculus OX=10090 GN=Ctsb PE=1 SV=2	sp|P10605|CATB_MOUSE	15	37.279	0.322586	0.0832484		0	1142750000	865117500	0
P10630	IF4A2_MOUSE	Eif4a2	sp|P10630|IF4A2_MOUSE Eukaryotic initiation factor 4A-II OS=Mus musculus OX=10090 GN=Eif4a2 PE=1 SV=2;tr|Q8BTU6|Q8BTU6_MOUSE Eukaryotic initiation factor 4A-II OS=Mus musculus OX=10090 GN=Eif4a2 PE=1 SV=1	sp|P10630|IF4A2_MOUSE;tr|Q8BTU6|Q8BTU6_MOUSE	21	46.402	0.382733	0.120782		0	115416500	85036250	0
A0A0A0MQC7	A0A0A0MQC7_MOUSE	Mapt	tr|A0A0A0MQC7|A0A0A0MQC7_MOUSE Microtubule-associated protein OS=Mus musculus OX=10090 GN=Mapt PE=1 SV=1;sp|P10637|TAU_MOUSE Microtubule-associated protein tau OS=Mus musculus OX=10090 GN=Mapt PE=1 SV=3;tr|A2A5Y6|A2A5Y6_MOUSE Microtubule-associated protein	tr|A0A0A0MQC7|A0A0A0MQC7_MOUSE;sp|P10637|TAU_MOUSE;tr|A2A5Y6|A2A5Y6_MOUSE	6	76.259	-0.404163	0.211322		0	1542805	3132200	0
P10639	THIO_MOUSE	Txn	sp|P10639|THIO_MOUSE Thioredoxin OS=Mus musculus OX=10090 GN=Txn PE=1 SV=3	sp|P10639|THIO_MOUSE	9	11.675	-0.0449154	0.820923		0	3223600000	2849975000	0
P10649	GSTM1_MOUSE	Gstm1	sp|P10649|GSTM1_MOUSE Glutathione S-transferase Mu 1 OS=Mus musculus OX=10090 GN=Gstm1 PE=1 SV=2	sp|P10649|GSTM1_MOUSE	24	25.97	0.0806651	0.80598		0	8233250000	5667425000	0
P10711	TCEA1_MOUSE	Tcea1	sp|P10711|TCEA1_MOUSE Transcription elongation factor A protein 1 OS=Mus musculus OX=10090 GN=Tcea1 PE=1 SV=2;tr|E9PYD5|E9PYD5_MOUSE Transcription elongation factor A protein 1 OS=Mus musculus OX=10090 GN=Tcea1 PE=1 SV=1	sp|P10711|TCEA1_MOUSE;tr|E9PYD5|E9PYD5_MOUSE	10	33.88	0.196997	0.42167		0	22844250	20537575	0
P10833	RRAS_MOUSE	Rras	sp|P10833|RRAS_MOUSE Ras-related protein R-Ras OS=Mus musculus OX=10090 GN=Rras PE=1 SV=1	sp|P10833|RRAS_MOUSE	6	23.764	0.181313	0.490266		0	10641275	5.34357e+06	0
P10852	4F2_MOUSE	Slc3a2	sp|P10852|4F2_MOUSE 4F2 cell-surface antigen heavy chain OS=Mus musculus OX=10090 GN=Slc3a2 PE=1 SV=1;tr|A0A0U1RP98|A0A0U1RP98_MOUSE 4F2 cell-surface antigen heavy chain (Fragment) OS=Mus musculus OX=10090 GN=Slc3a2 PE=1 SV=1	sp|P10852|4F2_MOUSE;tr|A0A0U1RP98|A0A0U1RP98_MOUSE	9	58.336	0.398664	0.194976		0	6411925	6538925	0
Q6ZWY9	H2B1C_MOUSE	Hist1h2bc	sp|Q6ZWY9|H2B1C_MOUSE Histone H2B type 1-C/E/G OS=Mus musculus OX=10090 GN=Hist1h2bc PE=1 SV=3;sp|Q64525|H2B2B_MOUSE Histone H2B type 2-B OS=Mus musculus OX=10090 GN=Hist2h2bb PE=1 SV=3;sp|Q64478|H2B1H_MOUSE Histone H2B type 1-H OS=Mus musculus OX=10090 GN	sp|Q6ZWY9|H2B1C_MOUSE;sp|Q64525|H2B2B_MOUSE;sp|Q64478|H2B1H_MOUSE;sp|P10854|H2B1M_MOUSE;sp|Q8CGP2|H2B1P_MOUSE;sp|Q8CGP1|H2B1K_MOUSE;sp|Q64475|H2B1B_MOUSE;sp|P10853|H2B1F_MOUSE;tr|Q8CBB6|Q8CBB6_MOUSE;sp|P70696|H2B1A_MOUSE;sp|Q9D2U9|H2B3A_MOUSE;sp|Q8CGP0|H2B3B_MOUSE;sp|Q64524|H2B2E_MOUSE	6	13.906	0.183872	0.603034		0	102293250	87678250	0
P10922	H10_MOUSE	H1f0	sp|P10922|H10_MOUSE Histone H1.0 OS=Mus musculus OX=10090 GN=H1f0 PE=2 SV=4	sp|P10922|H10_MOUSE	5	20.861	-0.401919	0.399323		0	39652000	53408500	0
P11352	GPX1_MOUSE	Gpx1	sp|P11352|GPX1_MOUSE Glutathione peroxidase 1 OS=Mus musculus OX=10090 GN=Gpx1 PE=1 SV=2;tr|A0A0A6YVV2|A0A0A6YVV2_MOUSE Glutathione peroxidase OS=Mus musculus OX=10090 GN=Gpx1 PE=1 SV=1;tr|A0A0A6YY34|A0A0A6YY34_MOUSE Glutathione peroxidase OS=Mus musculus	sp|P11352|GPX1_MOUSE;tr|A0A0A6YVV2|A0A0A6YVV2_MOUSE;tr|A0A0A6YY34|A0A0A6YY34_MOUSE	18	22.329	0.138174	0.452148		0	4814800000	4020225000	1
P11438	LAMP1_MOUSE	Lamp1	sp|P11438|LAMP1_MOUSE Lysosome-associated membrane glycoprotein 1 OS=Mus musculus OX=10090 GN=Lamp1 PE=1 SV=2	sp|P11438|LAMP1_MOUSE	6	43.865	0.46057	0.179081		0	29592000	26384200	0
P11499	HS90B_MOUSE	Hsp90ab1	sp|P11499|HS90B_MOUSE Heat shock protein HSP 90-beta OS=Mus musculus OX=10090 GN=Hsp90ab1 PE=1 SV=3	sp|P11499|HS90B_MOUSE	57	83.28	0.191095	0.220508		0	3765600000	3572050000	0
P11531	DMD_MOUSE	Dmd	sp|P11531|DMD_MOUSE Dystrophin OS=Mus musculus OX=10090 GN=Dmd PE=1 SV=3	sp|P11531|DMD_MOUSE	16	425.83	-0.0199995	0.965672		0	3.80772e+06	1.73787e+06	0
P11589	MUP2_MOUSE	Mup2	sp|P11589|MUP2_MOUSE Major urinary protein 2 OS=Mus musculus OX=10090 GN=Mup2 PE=1 SV=1	sp|P11589|MUP2_MOUSE	16	20.663	0.153758	0.480984		0	358740000	311202500	0
A0A0R4J090	A0A0R4J090_MOUSE	Cd1d1	tr|A0A0R4J090|A0A0R4J090_MOUSE Antigen-presenting glycoprotein CD1d1 OS=Mus musculus OX=10090 GN=Cd1d1 PE=1 SV=1;sp|P11609|CD1D1_MOUSE Antigen-presenting glycoprotein CD1d1 OS=Mus musculus OX=10090 GN=Cd1d1 PE=1 SV=3;tr|E9QLX1|E9QLX1_MOUSE Antigen-presenti	tr|A0A0R4J090|A0A0R4J090_MOUSE;sp|P11609|CD1D1_MOUSE;tr|E9QLX1|E9QLX1_MOUSE;sp|P11610|CD1D2_MOUSE	4	38.576	0.332945	0.464107		0	28750500	21014250	0
P11688	ITA5_MOUSE	Itga5	sp|P11688|ITA5_MOUSE Integrin alpha-5 OS=Mus musculus OX=10090 GN=Itga5 PE=1 SV=3	sp|P11688|ITA5_MOUSE	13	115.04	0.330515	0.101809		0	7317900	6112725	0
P11714	CP2D9_MOUSE	Cyp2d9	sp|P11714|CP2D9_MOUSE Cytochrome P450 2D9 OS=Mus musculus OX=10090 GN=Cyp2d9 PE=1 SV=2;tr|A0A2R8VHW1|A0A2R8VHW1_MOUSE Cytochrome P450 2D9 OS=Mus musculus OX=10090 GN=Cyp2d9 PE=1 SV=1;tr|A0A2R8VHT2|A0A2R8VHT2_MOUSE Cytochrome P450 2D9 (Fragment) OS=Mus musc	sp|P11714|CP2D9_MOUSE;tr|A0A2R8VHW1|A0A2R8VHW1_MOUSE;tr|A0A2R8VHT2|A0A2R8VHT2_MOUSE	28	56.949	0.253235	0.467118		0	792045000	557025000	0
Q8R1A8	Q8R1A8_MOUSE	Otc	tr|Q8R1A8|Q8R1A8_MOUSE Ornithine carbamoyltransferase, mitochondrial OS=Mus musculus OX=10090 GN=Otc PE=1 SV=1;sp|P11725|OTC_MOUSE Ornithine carbamoyltransferase, mitochondrial OS=Mus musculus OX=10090 GN=Otc PE=1 SV=1	tr|Q8R1A8|Q8R1A8_MOUSE;sp|P11725|OTC_MOUSE	24	39.365	0.259673	0.152646		0	4331800000	3744325000	0
P11862	GAS2_MOUSE	Gas2	sp|P11862|GAS2_MOUSE Growth arrest-specific protein 2 OS=Mus musculus OX=10090 GN=Gas2 PE=1 SV=1;tr|D3Z503|D3Z503_MOUSE Growth arrest-specific protein 2 (Fragment) OS=Mus musculus OX=10090 GN=Gas2 PE=1 SV=1	sp|P11862|GAS2_MOUSE;tr|D3Z503|D3Z503_MOUSE	9	34.9	0.557831	0.282458		0	36126750	39802625	0
P11881	ITPR1_MOUSE	Itpr1	sp|P11881|ITPR1_MOUSE Inositol 1,4,5-trisphosphate receptor type 1 OS=Mus musculus OX=10090 GN=Itpr1 PE=1 SV=2	sp|P11881|ITPR1_MOUSE	20	313.16	-0.19024	0.727052		0	579340	507441	0
P11983	TCPA_MOUSE	Tcp1	sp|P11983|TCPA_MOUSE T-complex protein 1 subunit alpha OS=Mus musculus OX=10090 GN=Tcp1 PE=1 SV=3	sp|P11983|TCPA_MOUSE	31	60.448	0.26616	0.279945		0	198345000	171257500	0
P12382	PFKAL_MOUSE	Pfkl	sp|P12382|PFKAL_MOUSE ATP-dependent 6-phosphofructokinase, liver type OS=Mus musculus OX=10090 GN=Pfkl PE=1 SV=4	sp|P12382|PFKAL_MOUSE	18	85.359	0.478457	0.0236179		0	57868500	39291500	0
P12710	FABPL_MOUSE	Fabp1	sp|P12710|FABPL_MOUSE Fatty acid-binding protein, liver OS=Mus musculus OX=10090 GN=Fabp1 PE=1 SV=2	sp|P12710|FABPL_MOUSE	20	14.245	-0.241218	0.248991		0	59970500000	63611000000	1
P12787	COX5A_MOUSE	Cox5a	sp|P12787|COX5A_MOUSE Cytochrome c oxidase subunit 5A, mitochondrial OS=Mus musculus OX=10090 GN=Cox5a PE=1 SV=2	sp|P12787|COX5A_MOUSE	10	16.101	0.192773	0.336266		0	1134767500	1101752500	1
P12815	PDCD6_MOUSE	Pdcd6	sp|P12815|PDCD6_MOUSE Programmed cell death protein 6 OS=Mus musculus OX=10090 GN=Pdcd6 PE=1 SV=2	sp|P12815|PDCD6_MOUSE	10	21.867	0.434821	0.0615586		0	163185000	129470000	0
P12970	RL7A_MOUSE	Rpl7a	sp|P12970|RL7A_MOUSE 60S ribosomal protein L7a OS=Mus musculus OX=10090 GN=Rpl7a PE=1 SV=2;tr|A0A140T8L3|A0A140T8L3_MOUSE Uncharacterized protein OS=Mus musculus OX=10090 GN=Rpl7a-ps5 PE=4 SV=1	sp|P12970|RL7A_MOUSE;tr|A0A140T8L3|A0A140T8L3_MOUSE	16	29.976	-0.0575135	0.718108		0	1279075000	1443975000	0
P13020	GELS_MOUSE	Gsn	sp|P13020|GELS_MOUSE Gelsolin OS=Mus musculus OX=10090 GN=Gsn PE=1 SV=3;tr|A0A0J9YUQ8|A0A0J9YUQ8_MOUSE Gelsolin (Fragment) OS=Mus musculus OX=10090 GN=Gsn PE=1 SV=1	sp|P13020|GELS_MOUSE;tr|A0A0J9YUQ8|A0A0J9YUQ8_MOUSE	15	85.941	0.173007	0.405391		0	9662375	12105300	0
P13597	ICAM1_MOUSE	Icam1	sp|P13597|ICAM1_MOUSE Intercellular adhesion molecule 1 OS=Mus musculus OX=10090 GN=Icam1 PE=1 SV=1	sp|P13597|ICAM1_MOUSE	11	58.844	0.281145	0.651385		0	11228950	123247375	0
P13634	CAH1_MOUSE	Ca1	sp|P13634|CAH1_MOUSE Carbonic anhydrase 1 OS=Mus musculus OX=10090 GN=Ca1 PE=1 SV=4	sp|P13634|CAH1_MOUSE	13	28.33	-0.164813	0.627653		0	217336500	318825000	0
P13707	GPDA_MOUSE	Gpd1	sp|P13707|GPDA_MOUSE Glycerol-3-phosphate dehydrogenase [NAD(+)], cytoplasmic OS=Mus musculus OX=10090 GN=Gpd1 PE=1 SV=3;tr|E0CXN5|E0CXN5_MOUSE Glycerol-3-phosphate dehydrogenase [NAD(+)] OS=Mus musculus OX=10090 GN=Gpd1 PE=1 SV=1	sp|P13707|GPDA_MOUSE;tr|E0CXN5|E0CXN5_MOUSE	33	37.572	0.255596	0.306869		0	2716325000	2299475000	0
P14094	AT1B1_MOUSE	Atp1b1	sp|P14094|AT1B1_MOUSE Sodium/potassium-transporting ATPase subunit beta-1 OS=Mus musculus OX=10090 GN=Atp1b1 PE=1 SV=1;tr|A0A0A6YX05|A0A0A6YX05_MOUSE Sodium/potassium-transporting ATPase subunit beta (Fragment) OS=Mus musculus OX=10090 GN=Atp1b1 PE=1 SV=1	sp|P14094|AT1B1_MOUSE;tr|A0A0A6YX05|A0A0A6YX05_MOUSE	10	35.194	0.252027	0.390056		0	266100000	200512500	0
P14115	RL27A_MOUSE	Rpl27a	sp|P14115|RL27A_MOUSE 60S ribosomal protein L27a OS=Mus musculus OX=10090 GN=Rpl27a PE=1 SV=5	sp|P14115|RL27A_MOUSE	7	16.605	-0.026142	0.869132		0	744550000	611600000	0
P14131	RS16_MOUSE	Rps16	sp|P14131|RS16_MOUSE 40S ribosomal protein S16 OS=Mus musculus OX=10090 GN=Rps16 PE=1 SV=4	sp|P14131|RS16_MOUSE	12	16.445	-0.0344163	0.853831		0	786685000	769432500	0
P14148	RL7_MOUSE	Rpl7	sp|P14148|RL7_MOUSE 60S ribosomal protein L7 OS=Mus musculus OX=10090 GN=Rpl7 PE=1 SV=2;tr|F6XI62|F6XI62_MOUSE 60S ribosomal protein L7 (Fragment) OS=Mus musculus OX=10090 GN=Rpl7 PE=1 SV=1	sp|P14148|RL7_MOUSE;tr|F6XI62|F6XI62_MOUSE	20	31.419	0.0429308	0.821295		0	1056560000	1056197500	0
P14152	MDHC_MOUSE	Mdh1	sp|P14152|MDHC_MOUSE Malate dehydrogenase, cytoplasmic OS=Mus musculus OX=10090 GN=Mdh1 PE=1 SV=3	sp|P14152|MDHC_MOUSE	21	36.511	0.0778475	0.714914		0	5082400000	4838300000	0
P14206	RSSA_MOUSE	Rpsa	sp|P14206|RSSA_MOUSE 40S ribosomal protein SA OS=Mus musculus OX=10090 GN=Rpsa PE=1 SV=4	sp|P14206|RSSA_MOUSE	16	32.838	0.196552	0.406569		0	1512625000	1383530000	0
P14211	CALR_MOUSE	Calr	sp|P14211|CALR_MOUSE Calreticulin OS=Mus musculus OX=10090 GN=Calr PE=1 SV=1	sp|P14211|CALR_MOUSE	31	47.994	0.178675	0.275419		0	3025050000	2458525000	0
P14246	GTR2_MOUSE	Slc2a2	sp|P14246|GTR2_MOUSE Solute carrier family 2, facilitated glucose transporter member 2 OS=Mus musculus OX=10090 GN=Slc2a2 PE=1 SV=3	sp|P14246|GTR2_MOUSE	8	57.106	0.207088	0.369244		0	83784250	59282500	0
P14576	SRP54_MOUSE	Srp54	sp|P14576|SRP54_MOUSE Signal recognition particle 54 kDa protein OS=Mus musculus OX=10090 GN=Srp54 PE=1 SV=2;tr|E9PXC0|E9PXC0_MOUSE Signal recognition particle 54 kDa protein OS=Mus musculus OX=10090 GN=Srp54c PE=1 SV=1	sp|P14576|SRP54_MOUSE;tr|E9PXC0|E9PXC0_MOUSE	17	55.72	0.0847146	0.696441		0	67345000	70487500	0
P14602	HSPB1_MOUSE	Hspb1	sp|P14602|HSPB1_MOUSE Heat shock protein beta-1 OS=Mus musculus OX=10090 GN=Hspb1 PE=1 SV=3;tr|D3YZ06|D3YZ06_MOUSE Heat shock protein beta-1 OS=Mus musculus OX=10090 GN=Hspb1 PE=1 SV=1	sp|P14602|HSPB1_MOUSE;tr|D3YZ06|D3YZ06_MOUSE	8	23.014	0.0427487	0.927658		0	9347975	9.16468e+06	0
P14685	PSMD3_MOUSE	Psmd3	sp|P14685|PSMD3_MOUSE 26S proteasome non-ATPase regulatory subunit 3 OS=Mus musculus OX=10090 GN=Psmd3 PE=1 SV=3	sp|P14685|PSMD3_MOUSE	30	60.718	0.147654	0.380368		0	122567500	107474000	0
P14824	ANXA6_MOUSE	Anxa6	sp|P14824|ANXA6_MOUSE Annexin A6 OS=Mus musculus OX=10090 GN=Anxa6 PE=1 SV=3	sp|P14824|ANXA6_MOUSE	46	75.884	0.129211	0.843293		0	27219500	20864125	0
P14869	RLA0_MOUSE	Rplp0	sp|P14869|RLA0_MOUSE 60S acidic ribosomal protein P0 OS=Mus musculus OX=10090 GN=Rplp0 PE=1 SV=3;tr|S4R1N1|S4R1N1_MOUSE 60S acidic ribosomal protein P0 (Fragment) OS=Mus musculus OX=10090 GN=Rplp0 PE=1 SV=1;tr|D3YVM5|D3YVM5_MOUSE 60S acidic ribosomal prote	sp|P14869|RLA0_MOUSE;tr|S4R1N1|S4R1N1_MOUSE;tr|D3YVM5|D3YVM5_MOUSE	16	34.216	0.242342	0.240877		0	1334350000	1083170000	0
P15105	GLNA_MOUSE	Glul	sp|P15105|GLNA_MOUSE Glutamine synthetase OS=Mus musculus OX=10090 GN=Glul PE=1 SV=6	sp|P15105|GLNA_MOUSE	33	42.119	-0.0389425	0.886701		0	4768775000	4965675000	0
D3YYT0	D3YYT0_MOUSE	Cdh2	tr|D3YYT0|D3YYT0_MOUSE Cadherin-2 OS=Mus musculus OX=10090 GN=Cdh2 PE=1 SV=1;sp|P15116|CADH2_MOUSE Cadherin-2 OS=Mus musculus OX=10090 GN=Cdh2 PE=1 SV=2	tr|D3YYT0|D3YYT0_MOUSE;sp|P15116|CADH2_MOUSE	15	93.856	0.174071	0.324763		0	40484500	37397000	0
P15208	INSR_MOUSE	Insr	sp|P15208|INSR_MOUSE Insulin receptor OS=Mus musculus OX=10090 GN=Insr PE=1 SV=2	sp|P15208|INSR_MOUSE	12	155.61	-0.150663	0.615376		0	2690875	1863180	0
P15327	PMGE_MOUSE	Bpgm	sp|P15327|PMGE_MOUSE Bisphosphoglycerate mutase OS=Mus musculus OX=10090 GN=Bpgm PE=1 SV=2;tr|D3Z223|D3Z223_MOUSE Phosphoglycerate mutase (Fragment) OS=Mus musculus OX=10090 GN=Bpgm PE=1 SV=1	sp|P15327|PMGE_MOUSE;tr|D3Z223|D3Z223_MOUSE	11	29.978	0.339327	0.499801		0	53504000	50562250	0
P15532	NDKA_MOUSE	Nme1	sp|P15532|NDKA_MOUSE Nucleoside diphosphate kinase A OS=Mus musculus OX=10090 GN=Nme1 PE=1 SV=1;tr|Q5NC80|Q5NC80_MOUSE Nucleoside diphosphate kinase (Fragment) OS=Mus musculus OX=10090 GN=Nme1 PE=1 SV=1	sp|P15532|NDKA_MOUSE;tr|Q5NC80|Q5NC80_MOUSE	13	17.208	0.584394	0.133278		0	230465000	159380000	0
P15626	GSTM2_MOUSE	Gstm2	sp|P15626|GSTM2_MOUSE Glutathione S-transferase Mu 2 OS=Mus musculus OX=10090 GN=Gstm2 PE=1 SV=2;tr|D3YX76|D3YX76_MOUSE Glutathione S-transferase OS=Mus musculus OX=10090 GN=Gstm2 PE=1 SV=1	sp|P15626|GSTM2_MOUSE;tr|D3YX76|D3YX76_MOUSE	23	25.716	0.554453	0.0155992		0	357557500	253925000	0
P15864	H12_MOUSE	Hist1h1c	sp|P15864|H12_MOUSE Histone H1.2 OS=Mus musculus OX=10090 GN=Hist1h1c PE=1 SV=2	sp|P15864|H12_MOUSE	15	21.266	-0.207366	0.347202		0	728297500	728565000	0
P16015	CAH3_MOUSE	Ca3	sp|P16015|CAH3_MOUSE Carbonic anhydrase 3 OS=Mus musculus OX=10090 GN=Ca3 PE=1 SV=3	sp|P16015|CAH3_MOUSE	26	29.366	0.100621	0.569758		0	16835500000	15137675000	0
P16045	LEG1_MOUSE	Lgals1	sp|P16045|LEG1_MOUSE Galectin-1 OS=Mus musculus OX=10090 GN=Lgals1 PE=1 SV=3	sp|P16045|LEG1_MOUSE	9	14.866	0.448673	0.364398		0	957925000	645917500	0
P16125	LDHB_MOUSE	Ldhb	sp|P16125|LDHB_MOUSE L-lactate dehydrogenase B chain OS=Mus musculus OX=10090 GN=Ldhb PE=1 SV=2;tr|D3Z7F0|D3Z7F0_MOUSE L-lactate dehydrogenase (Fragment) OS=Mus musculus OX=10090 GN=Ldhb PE=1 SV=1	sp|P16125|LDHB_MOUSE;tr|D3Z7F0|D3Z7F0_MOUSE	11	36.572	0.0671215	0.818272		0	7805450	5708585	1
P16254	SRP14_MOUSE	Srp14	sp|P16254|SRP14_MOUSE Signal recognition particle 14 kDa protein OS=Mus musculus OX=10090 GN=Srp14 PE=1 SV=1;tr|A2AUM6|A2AUM6_MOUSE Signal recognition particle 14 kDa protein OS=Mus musculus OX=10090 GN=Srp14 PE=1 SV=1	sp|P16254|SRP14_MOUSE;tr|A2AUM6|A2AUM6_MOUSE	5	12.51	0.460252	0.174994		0	169505000	142435000	0
P16294	FA9_MOUSE	F9	sp|P16294|FA9_MOUSE Coagulation factor IX OS=Mus musculus OX=10090 GN=F9 PE=2 SV=3	sp|P16294|FA9_MOUSE	9	52.977	0.134971	0.766742		0	10583625	11796200	0
P16301	LCAT_MOUSE	Lcat	sp|P16301|LCAT_MOUSE Phosphatidylcholine-sterol acyltransferase OS=Mus musculus OX=10090 GN=Lcat PE=1 SV=2	sp|P16301|LCAT_MOUSE	7	49.746	0.290742	0.278878		0	6414250	5.49918e+06	0
P16331	PH4H_MOUSE	Pah	sp|P16331|PH4H_MOUSE Phenylalanine-4-hydroxylase OS=Mus musculus OX=10090 GN=Pah PE=1 SV=4	sp|P16331|PH4H_MOUSE	39	51.899	0.349915	0.112297		0	4110225000	2961350000	0
P16332	MUTA_MOUSE	Mut	sp|P16332|MUTA_MOUSE Methylmalonyl-CoA mutase, mitochondrial OS=Mus musculus OX=10090 GN=Mut PE=1 SV=2	sp|P16332|MUTA_MOUSE	29	82.843	0.324334	0.0973449		0	461295000	394045000	1
P16406	AMPE_MOUSE	Enpep	sp|P16406|AMPE_MOUSE Glutamyl aminopeptidase OS=Mus musculus OX=10090 GN=Enpep PE=1 SV=1	sp|P16406|AMPE_MOUSE	27	107.96	0.247053	0.190065		0	23635500	23165750	0
P16460	ASSY_MOUSE	Ass1	sp|P16460|ASSY_MOUSE Argininosuccinate synthase OS=Mus musculus OX=10090 GN=Ass1 PE=1 SV=1	sp|P16460|ASSY_MOUSE	45	46.584	0.259707	0.171183		0	16339750000	13083000000	0
P16546	SPTN1_MOUSE	Sptan1	sp|P16546|SPTN1_MOUSE Spectrin alpha chain, non-erythrocytic 1 OS=Mus musculus OX=10090 GN=Sptan1 PE=1 SV=4;tr|A3KGU5|A3KGU5_MOUSE Spectrin alpha chain, non-erythrocytic 1 OS=Mus musculus OX=10090 GN=Sptan1 PE=1 SV=1;tr|A3KGU7|A3KGU7_MOUSE Spectrin alpha c	sp|P16546|SPTN1_MOUSE;tr|A3KGU5|A3KGU5_MOUSE;tr|A3KGU7|A3KGU7_MOUSE;tr|E9Q447|E9Q447_MOUSE;tr|A3KGU9|A3KGU9_MOUSE	86	284.59	-0.0814412	0.665145		0	16284750	21041000	0
P16858	G3P_MOUSE	Gapdh	sp|P16858|G3P_MOUSE Glyceraldehyde-3-phosphate dehydrogenase OS=Mus musculus OX=10090 GN=Gapdh PE=1 SV=2;tr|A0A0A0MQF6|A0A0A0MQF6_MOUSE Glyceraldehyde-3-phosphate dehydrogenase OS=Mus musculus OX=10090 GN=Gapdh PE=1 SV=1;tr|A0A1D5RLD8|A0A1D5RLD8_MOUSE Glyc	sp|P16858|G3P_MOUSE;tr|A0A0A0MQF6|A0A0A0MQF6_MOUSE;tr|A0A1D5RLD8|A0A1D5RLD8_MOUSE;tr|S4R257|S4R257_MOUSE	27	35.81	0.211677	0.227249		0	12111675000	10134425000	0
P17047	LAMP2_MOUSE	Lamp2	sp|P17047|LAMP2_MOUSE Lysosome-associated membrane glycoprotein 2 OS=Mus musculus OX=10090 GN=Lamp2 PE=1 SV=2	sp|P17047|LAMP2_MOUSE	9	45.681	0.281573	0.218352		0	115277000	103594750	0
P17182	ENOA_MOUSE	Eno1	sp|P17182|ENOA_MOUSE Alpha-enolase OS=Mus musculus OX=10090 GN=Eno1 PE=1 SV=3;tr|Q6PHC1|Q6PHC1_MOUSE Alpha-enolase OS=Mus musculus OX=10090 GN=Eno1 PE=1 SV=1	sp|P17182|ENOA_MOUSE;tr|Q6PHC1|Q6PHC1_MOUSE	41	47.14	0.178735	0.287568		0	7997400000	7225875000	0
P17426	AP2A1_MOUSE	Ap2a1	sp|P17426|AP2A1_MOUSE AP-2 complex subunit alpha-1 OS=Mus musculus OX=10090 GN=Ap2a1 PE=1 SV=1	sp|P17426|AP2A1_MOUSE	25	107.66	0.133118	0.554119		0	8127325	6779850	0
P17427	AP2A2_MOUSE	Ap2a2	sp|P17427|AP2A2_MOUSE AP-2 complex subunit alpha-2 OS=Mus musculus OX=10090 GN=Ap2a2 PE=1 SV=2	sp|P17427|AP2A2_MOUSE	38	104.02	0.399508	0.0641184		0	86276000	57798000	0
P17439	GLCM_MOUSE	Gba	sp|P17439|GLCM_MOUSE Glucosylceramidase OS=Mus musculus OX=10090 GN=Gba PE=1 SV=1;tr|A0A0G2JDK2|A0A0G2JDK2_MOUSE Glucosylceramidase OS=Mus musculus OX=10090 GN=Gba PE=1 SV=1	sp|P17439|GLCM_MOUSE;tr|A0A0G2JDK2|A0A0G2JDK2_MOUSE	13	57.621	-0.389403	0.430596		0	25803650	25008750	0
P17563	SBP1_MOUSE	Selenbp1	sp|P17563|SBP1_MOUSE Methanethiol oxidase OS=Mus musculus OX=10090 GN=Selenbp1 PE=1 SV=2	sp|P17563|SBP1_MOUSE	35	52.513	0.171726	0.295272		0	361680000	307752500	0
Q8K169	Q8K169_MOUSE	Ugt2b5	tr|Q8K169|Q8K169_MOUSE UDP-glucuronosyltransferase OS=Mus musculus OX=10090 GN=Ugt2b5 PE=1 SV=1;sp|P17717|UDB17_MOUSE UDP-glucuronosyltransferase 2B17 OS=Mus musculus OX=10090 GN=Ugt2b17 PE=1 SV=1	tr|Q8K169|Q8K169_MOUSE;sp|P17717|UDB17_MOUSE	26	60.873	0.140365	0.462518		0	2555850000	2246000000	0
P17742	PPIA_MOUSE	Ppia	sp|P17742|PPIA_MOUSE Peptidyl-prolyl cis-trans isomerase A OS=Mus musculus OX=10090 GN=Ppia PE=1 SV=2;tr|A0A1L1SST0|A0A1L1SST0_MOUSE Peptidyl-prolyl cis-trans isomerase OS=Mus musculus OX=10090 GN=Ppia PE=1 SV=1;tr|F8VPN3|F8VPN3_MOUSE Peptidyl-prolyl cis-t	sp|P17742|PPIA_MOUSE;tr|A0A1L1SST0|A0A1L1SST0_MOUSE;tr|F8VPN3|F8VPN3_MOUSE	19	17.971	0.0489671	0.802679		0	4825575000	3838200000	0
P17751	TPIS_MOUSE	Tpi1	sp|P17751|TPIS_MOUSE Triosephosphate isomerase OS=Mus musculus OX=10090 GN=Tpi1 PE=1 SV=4;tr|H7BXC3|H7BXC3_MOUSE Triosephosphate isomerase OS=Mus musculus OX=10090 GN=Tpi1 PE=1 SV=1	sp|P17751|TPIS_MOUSE;tr|H7BXC3|H7BXC3_MOUSE	23	32.191	0.210051	0.237826		0	5214175000	4611475000	0
P17879	HS71B_MOUSE	Hspa1b	sp|P17879|HS71B_MOUSE Heat shock 70 kDa protein 1B OS=Mus musculus OX=10090 GN=Hspa1b PE=1 SV=3;sp|Q61696|HS71A_MOUSE Heat shock 70 kDa protein 1A OS=Mus musculus OX=10090 GN=Hspa1a PE=1 SV=2	sp|P17879|HS71B_MOUSE;sp|Q61696|HS71A_MOUSE	29	70.175	0.155045	0.694241		0	70490500	79265750	0
P18242	CATD_MOUSE	Ctsd	sp|P18242|CATD_MOUSE Cathepsin D OS=Mus musculus OX=10090 GN=Ctsd PE=1 SV=1;tr|F8WIR1|F8WIR1_MOUSE Cathepsin D OS=Mus musculus OX=10090 GN=Ctsd PE=1 SV=2;tr|F6Y6L6|F6Y6L6_MOUSE Uncharacterized protein (Fragment) OS=Mus musculus OX=10090 GN=Gm49369 PE=1 SV=	sp|P18242|CATD_MOUSE;tr|F8WIR1|F8WIR1_MOUSE;tr|F6Y6L6|F6Y6L6_MOUSE;tr|A0A1B0GT66|A0A1B0GT66_MOUSE	14	44.953	0.236513	0.277028		0	886210000	686477500	0
P18572	BASI_MOUSE	Bsg	sp|P18572|BASI_MOUSE Basigin OS=Mus musculus OX=10090 GN=Bsg PE=1 SV=2;tr|K3W4Q8|K3W4Q8_MOUSE Basigin OS=Mus musculus OX=10090 GN=Bsg PE=1 SV=1;tr|J3QP71|J3QP71_MOUSE Basigin (Fragment) OS=Mus musculus OX=10090 GN=Bsg PE=1 SV=1	sp|P18572|BASI_MOUSE;tr|K3W4Q8|K3W4Q8_MOUSE;tr|J3QP71|J3QP71_MOUSE	10	42.444	0.00967632	0.962417		0	198542500	175915000	0
D3Z607	D3Z607_MOUSE	Hmgn1	tr|D3Z607|D3Z607_MOUSE Non-histone chromosomal protein HMG-14 OS=Mus musculus OX=10090 GN=Hmgn1 PE=1 SV=1;sp|P18608|HMGN1_MOUSE Non-histone chromosomal protein HMG-14 OS=Mus musculus OX=10090 GN=Hmgn1 PE=1 SV=2	tr|D3Z607|D3Z607_MOUSE;sp|P18608|HMGN1_MOUSE	2	9.029	-0.118558	0.527869		0	1.7264e+07	2.77547e+07	0
F6Q8A4	F6Q8A4_MOUSE	Rps6ka1	tr|F6Q8A4|F6Q8A4_MOUSE Ribosomal protein S6 kinase alpha-1 (Fragment) OS=Mus musculus OX=10090 GN=Rps6ka1 PE=1 SV=1;tr|Q505N6|Q505N6_MOUSE Ribosomal protein S6 kinase OS=Mus musculus OX=10090 GN=Rps6ka1 PE=1 SV=1;tr|E9PWV3|E9PWV3_MOUSE Ribosomal protein S6	tr|F6Q8A4|F6Q8A4_MOUSE;tr|Q505N6|Q505N6_MOUSE;tr|E9PWV3|E9PWV3_MOUSE;sp|P18653|KS6A1_MOUSE;tr|F6RQA2|F6RQA2_MOUSE;tr|G3UZI3|G3UZI3_MOUSE	12	83.676	-0.218558	0.62099		0	3.31229e+06	2.26737e+06	0
P18760	COF1_MOUSE	Cfl1	sp|P18760|COF1_MOUSE Cofilin-1 OS=Mus musculus OX=10090 GN=Cfl1 PE=1 SV=3;tr|F8WGL3|F8WGL3_MOUSE Cofilin-1 OS=Mus musculus OX=10090 GN=Cfl1 PE=1 SV=1	sp|P18760|COF1_MOUSE;tr|F8WGL3|F8WGL3_MOUSE	19	18.559	0.255425	0.144636		0	3326200000	3483275000	0
P19096	FAS_MOUSE	Fasn	sp|P19096|FAS_MOUSE Fatty acid synthase OS=Mus musculus OX=10090 GN=Fasn PE=1 SV=2;tr|A0A0U1RNJ1|A0A0U1RNJ1_MOUSE Fatty acid synthase OS=Mus musculus OX=10090 GN=Fasn PE=1 SV=1	sp|P19096|FAS_MOUSE;tr|A0A0U1RNJ1|A0A0U1RNJ1_MOUSE	138	272.43	0.223049	0.210192		0	1466925000	1265702500	1
P19157	GSTP1_MOUSE	Gstp1	sp|P19157|GSTP1_MOUSE Glutathione S-transferase P 1 OS=Mus musculus OX=10090 GN=Gstp1 PE=1 SV=2;sp|P46425|GSTP2_MOUSE Glutathione S-transferase P 2 OS=Mus musculus OX=10090 GN=Gstp2 PE=1 SV=2	sp|P19157|GSTP1_MOUSE;sp|P46425|GSTP2_MOUSE	18	23.609	-0.0405724	0.907215		0	11524625000	12385300000	0
P19221	THRB_MOUSE	F2	sp|P19221|THRB_MOUSE Prothrombin OS=Mus musculus OX=10090 GN=F2 PE=1 SV=1;tr|H7BX99|H7BX99_MOUSE Prothrombin OS=Mus musculus OX=10090 GN=F2 PE=1 SV=1	sp|P19221|THRB_MOUSE;tr|H7BX99|H7BX99_MOUSE	19	70.268	0.44099	0.0447337		0	84186500	42711750	0
P19253	RL13A_MOUSE	Rpl13a	sp|P19253|RL13A_MOUSE 60S ribosomal protein L13a OS=Mus musculus OX=10090 GN=Rpl13a PE=1 SV=4;tr|A0A1B0GSQ6|A0A1B0GSQ6_MOUSE 60S ribosomal protein L13a (Fragment) OS=Mus musculus OX=10090 GN=Rpl13a PE=3 SV=1;tr|A0A1B0GS68|A0A1B0GS68_MOUSE Uncharacterized p	sp|P19253|RL13A_MOUSE;tr|A0A1B0GSQ6|A0A1B0GSQ6_MOUSE;tr|A0A1B0GS68|A0A1B0GS68_MOUSE;tr|A0A1B0GSB2|A0A1B0GSB2_MOUSE;tr|A0A1B0GTA1|A0A1B0GTA1_MOUSE;tr|A0A1B0GSC2|A0A1B0GSC2_MOUSE;tr|A0A1B0GT00|A0A1B0GT00_MOUSE;tr|A0A1B0GRH1|A0A1B0GRH1_MOUSE;tr|A0A140T8K2|A0A140T8K2_MOUSE	14	23.464	0.257199	0.202157		0	706170000	594877500	0
P19324	SERPH_MOUSE	Serpinh1	sp|P19324|SERPH_MOUSE Serpin H1 OS=Mus musculus OX=10090 GN=Serpinh1 PE=1 SV=3	sp|P19324|SERPH_MOUSE	9	46.533	0.449941	0.162365		0	11798825	8690525	0
P19536	COX5B_MOUSE	Cox5b	sp|P19536|COX5B_MOUSE Cytochrome c oxidase subunit 5B, mitochondrial OS=Mus musculus OX=10090 GN=Cox5b PE=1 SV=1;tr|Q9D881|Q9D881_MOUSE Cytochrome c oxidase subunit 5B, mitochondrial OS=Mus musculus OX=10090 GN=Gm11273 PE=1 SV=1	sp|P19536|COX5B_MOUSE;tr|Q9D881|Q9D881_MOUSE	9	13.813	0.279668	0.319023		0	695210000	944137500	0
P19783	COX41_MOUSE	Cox4i1	sp|P19783|COX41_MOUSE Cytochrome c oxidase subunit 4 isoform 1, mitochondrial OS=Mus musculus OX=10090 GN=Cox4i1 PE=1 SV=2;tr|M0QWX7|M0QWX7_MOUSE Cytochrome c oxidase subunit 4 isoform 1, mitochondrial (Fragment) OS=Mus musculus OX=10090 GN=Cox4i1 PE=1 SV=	sp|P19783|COX41_MOUSE;tr|M0QWX7|M0QWX7_MOUSE	9	19.53	0.136048	0.424327		0	647917500	609352500	1
P20029	BIP_MOUSE	Hspa5	sp|P20029|BIP_MOUSE Endoplasmic reticulum chaperone BiP OS=Mus musculus OX=10090 GN=Hspa5 PE=1 SV=3	sp|P20029|BIP_MOUSE	59	72.421	0.00792162	0.964773		0	5757525000	5944200000	0
P20108	PRDX3_MOUSE	Prdx3	sp|P20108|PRDX3_MOUSE Thioredoxin-dependent peroxide reductase, mitochondrial OS=Mus musculus OX=10090 GN=Prdx3 PE=1 SV=1	sp|P20108|PRDX3_MOUSE	14	28.127	0.470082	0.0158151		0	1165875000	843380000	1
P20918	PLMN_MOUSE	Plg	sp|P20918|PLMN_MOUSE Plasminogen OS=Mus musculus OX=10090 GN=Plg PE=1 SV=3	sp|P20918|PLMN_MOUSE	41	90.807	0.188426	0.372814		0	129715000	118150000	0
P21126	UBL4A_MOUSE	Ubl4a	sp|P21126|UBL4A_MOUSE Ubiquitin-like protein 4A OS=Mus musculus OX=10090 GN=Ubl4a PE=1 SV=1	sp|P21126|UBL4A_MOUSE	8	17.8	0.465853	0.226259		0	8815125	11283550	0
P21278	GNA11_MOUSE	Gna11	sp|P21278|GNA11_MOUSE Guanine nucleotide-binding protein subunit alpha-11 OS=Mus musculus OX=10090 GN=Gna11 PE=1 SV=1	sp|P21278|GNA11_MOUSE	14	42.024	-0.168203	0.56007		0	24564500	32040250	0
P21279	GNAQ_MOUSE	Gnaq	sp|P21279|GNAQ_MOUSE Guanine nucleotide-binding protein G(q) subunit alpha OS=Mus musculus OX=10090 GN=Gnaq PE=1 SV=4	sp|P21279|GNAQ_MOUSE	11	42.158	0.578586	0.185773		0	5623175	5064900	0
P21440	MDR3_MOUSE	Abcb4	sp|P21440|MDR3_MOUSE Phosphatidylcholine translocator ABCB4 OS=Mus musculus OX=10090 GN=Abcb4 PE=1 SV=2;tr|A0A0G2JDM4|A0A0G2JDM4_MOUSE Phosphatidylcholine translocator ABCB4 (Fragment) OS=Mus musculus OX=10090 GN=Abcb4 PE=1 SV=1	sp|P21440|MDR3_MOUSE;tr|A0A0G2JDM4|A0A0G2JDM4_MOUSE	33	140.38	0.282533	0.45264		0	12597525	7117125	0
P21614	VTDB_MOUSE	Gc	sp|P21614|VTDB_MOUSE Vitamin D-binding protein OS=Mus musculus OX=10090 GN=Gc PE=1 SV=2	sp|P21614|VTDB_MOUSE	24	53.6	0.171851	0.368512		0	481340000	460767500	0
P21981	TGM2_MOUSE	Tgm2	sp|P21981|TGM2_MOUSE Protein-glutamine gamma-glutamyltransferase 2 OS=Mus musculus OX=10090 GN=Tgm2 PE=1 SV=4	sp|P21981|TGM2_MOUSE	37	77.06	0.461865	0.0349175		0	413172500	351250000	0
P22437	PGH1_MOUSE	Ptgs1	sp|P22437|PGH1_MOUSE Prostaglandin G/H synthase 1 OS=Mus musculus OX=10090 GN=Ptgs1 PE=1 SV=1	sp|P22437|PGH1_MOUSE	7	69.042	0.477138	0.134756		0	7710525	4.49279e+06	0
P22599	A1AT2_MOUSE	Serpina1b	sp|P22599|A1AT2_MOUSE Alpha-1-antitrypsin 1-2 OS=Mus musculus OX=10090 GN=Serpina1b PE=1 SV=2	sp|P22599|A1AT2_MOUSE	18	45.974	0.176755	0.526426		0	160925000	160107500	0
P22892	AP1G1_MOUSE	Ap1g1	sp|P22892|AP1G1_MOUSE AP-1 complex subunit gamma-1 OS=Mus musculus OX=10090 GN=Ap1g1 PE=1 SV=3;tr|Q8CBB7|Q8CBB7_MOUSE AP-1 complex subunit gamma OS=Mus musculus OX=10090 GN=Ap1g1 PE=1 SV=1	sp|P22892|AP1G1_MOUSE;tr|Q8CBB7|Q8CBB7_MOUSE	21	91.349	0.0846098	0.656272		0	20342000	19572250	0
P22907	HEM3_MOUSE	Hmbs	sp|P22907|HEM3_MOUSE Porphobilinogen deaminase OS=Mus musculus OX=10090 GN=Hmbs PE=1 SV=2	sp|P22907|HEM3_MOUSE	16	39.344	0.542953	0.0995684		0	68717750	56933000	0
P23116	EIF3A_MOUSE	Eif3a	sp|P23116|EIF3A_MOUSE Eukaryotic translation initiation factor 3 subunit A OS=Mus musculus OX=10090 GN=Eif3a PE=1 SV=5	sp|P23116|EIF3A_MOUSE	68	161.93	0.384187	0.0475403		0	81432500	61509000	0
D3Z3E8	D3Z3E8_MOUSE	Mov10	tr|D3Z3E8|D3Z3E8_MOUSE Putative helicase MOV-10 OS=Mus musculus OX=10090 GN=Mov10 PE=1 SV=1;sp|P23249|MOV10_MOUSE Putative helicase MOV-10 OS=Mus musculus OX=10090 GN=Mov10 PE=1 SV=2;tr|E9PW39|E9PW39_MOUSE Putative helicase MOV-10 OS=Mus musculus OX=10090	tr|D3Z3E8|D3Z3E8_MOUSE;sp|P23249|MOV10_MOUSE;tr|E9PW39|E9PW39_MOUSE;tr|D3YVL0|D3YVL0_MOUSE	21	113.6	0.299119	0.144101		0	11215850	8799450	0
A0A0R4J187	A0A0R4J187_MOUSE	Xrcc6	tr|A0A0R4J187|A0A0R4J187_MOUSE X-ray repair cross-complementing protein 6 OS=Mus musculus OX=10090 GN=Xrcc6 PE=1 SV=1;sp|P23475|XRCC6_MOUSE X-ray repair cross-complementing protein 6 OS=Mus musculus OX=10090 GN=Xrcc6 PE=1 SV=5;tr|A0A2R8VHZ9|A0A2R8VHZ9_MOUS	tr|A0A0R4J187|A0A0R4J187_MOUSE;sp|P23475|XRCC6_MOUSE;tr|A0A2R8VHZ9|A0A2R8VHZ9_MOUSE	8	69.484	-0.333848	0.26269		0	2200425	3774500	0
Q543K9	Q543K9_MOUSE	Pnp	tr|Q543K9|Q543K9_MOUSE Purine nucleoside phosphorylase OS=Mus musculus OX=10090 GN=Pnp PE=1 SV=1;sp|P23492|PNPH_MOUSE Purine nucleoside phosphorylase OS=Mus musculus OX=10090 GN=Pnp PE=1 SV=2	tr|Q543K9|Q543K9_MOUSE;sp|P23492|PNPH_MOUSE	15	32.263	0.421039	0.217327		0	332597500	230713000	0
P23506	PIMT_MOUSE	Pcmt1	sp|P23506|PIMT_MOUSE Protein-L-isoaspartate(D-aspartate) O-methyltransferase OS=Mus musculus OX=10090 GN=Pcmt1 PE=1 SV=3;tr|F7D432|F7D432_MOUSE Protein-L-isoaspartate O-methyltransferase (Fragment) OS=Mus musculus OX=10090 GN=Pcmt1 PE=1 SV=1;tr|E9PWE0|E9PW	sp|P23506|PIMT_MOUSE;tr|F7D432|F7D432_MOUSE;tr|E9PWE0|E9PWE0_MOUSE;tr|E0CYV0|E0CYV0_MOUSE;tr|F6V9F1|F6V9F1_MOUSE	4	24.634	0.333608	0.508093		0	39356500	36222575	0
P23589	CAH5A_MOUSE	Ca5a	sp|P23589|CAH5A_MOUSE Carbonic anhydrase 5A, mitochondrial OS=Mus musculus OX=10090 GN=Ca5a PE=1 SV=2	sp|P23589|CAH5A_MOUSE	12	34.072	0.348495	0.151266		0	223172500	203102500	1
P23591	FCL_MOUSE	Tsta3	sp|P23591|FCL_MOUSE GDP-L-fucose synthase OS=Mus musculus OX=10090 GN=Tsta3 PE=1 SV=3;tr|A0A2R8W6P6|A0A2R8W6P6_MOUSE GDP-L-fucose synthase OS=Mus musculus OX=10090 GN=Tsta3 PE=1 SV=1;tr|A0A2R8VI39|A0A2R8VI39_MOUSE GDP-L-fucose synthase OS=Mus musculus OX=1	sp|P23591|FCL_MOUSE;tr|A0A2R8W6P6|A0A2R8W6P6_MOUSE;tr|A0A2R8VI39|A0A2R8VI39_MOUSE;tr|A0A2R8VHD0|A0A2R8VHD0_MOUSE	13	35.877	0.471044	0.0190207		0	149677500	126413250	0
P23780	BGAL_MOUSE	Glb1	sp|P23780|BGAL_MOUSE Beta-galactosidase OS=Mus musculus OX=10090 GN=Glb1 PE=1 SV=1	sp|P23780|BGAL_MOUSE	7	73.12	0.349299	0.328236		0	6941600	6.03494e+06	0
P23881	TCEA3_MOUSE	Tcea3	sp|P23881|TCEA3_MOUSE Transcription elongation factor A protein 3 OS=Mus musculus OX=10090 GN=Tcea3 PE=1 SV=3	sp|P23881|TCEA3_MOUSE	9	38.849	0.110836	0.748136		0	6410975	7225900	0
P24270	CATA_MOUSE	Cat	sp|P24270|CATA_MOUSE Catalase OS=Mus musculus OX=10090 GN=Cat PE=1 SV=4	sp|P24270|CATA_MOUSE	46	59.795	0.240509	0.226956		0	7165700000	5637000000	1
P24369	PPIB_MOUSE	Ppib	sp|P24369|PPIB_MOUSE Peptidyl-prolyl cis-trans isomerase B OS=Mus musculus OX=10090 GN=Ppib PE=1 SV=2	sp|P24369|PPIB_MOUSE	17	23.713	-0.0245195	0.917557		0	1066545000	1230052500	0
P24456	CP2DA_MOUSE	Cyp2d10	sp|P24456|CP2DA_MOUSE Cytochrome P450 2D10 OS=Mus musculus OX=10090 GN=Cyp2d10 PE=1 SV=2;tr|A0A2R8VKK3|A0A2R8VKK3_MOUSE Cytochrome P450 2D10 OS=Mus musculus OX=10090 GN=Cyp2d10 PE=1 SV=1;tr|A0A2R8W740|A0A2R8W740_MOUSE Cytochrome P450 2D10 OS=Mus musculus O	sp|P24456|CP2DA_MOUSE;tr|A0A2R8VKK3|A0A2R8VKK3_MOUSE;tr|A0A2R8W740|A0A2R8W740_MOUSE	34	57.233	0.143906	0.476708		0	1467275000	1287470000	0
P24472	GSTA4_MOUSE	Gsta4	sp|P24472|GSTA4_MOUSE Glutathione S-transferase A4 OS=Mus musculus OX=10090 GN=Gsta4 PE=1 SV=3	sp|P24472|GSTA4_MOUSE	14	25.564	0.199305	0.455913		0	578245000	456232500	0
P24527	LKHA4_MOUSE	Lta4h	sp|P24527|LKHA4_MOUSE Leukotriene A-4 hydrolase OS=Mus musculus OX=10090 GN=Lta4h PE=1 SV=4	sp|P24527|LKHA4_MOUSE	33	69.05	0.275301	0.226023		0	190405000	185605000	0
P24547	IMDH2_MOUSE	Impdh2	sp|P24547|IMDH2_MOUSE Inosine-5-monophosphate dehydrogenase 2 OS=Mus musculus OX=10090 GN=Impdh2 PE=1 SV=2;tr|A0A0A6YXS4|A0A0A6YXS4_MOUSE Inosine-5-monophosphate dehydrogenase 2 (Fragment) OS=Mus musculus OX=10090 GN=Impdh2 PE=1 SV=1;tr|A0A0A6YY72|A0A0A6	sp|P24547|IMDH2_MOUSE;tr|A0A0A6YXS4|A0A0A6YXS4_MOUSE;tr|A0A0A6YY72|A0A0A6YY72_MOUSE	14	55.814	0.194284	0.480647		0	73787500	58372250	0
P24549	AL1A1_MOUSE	Aldh1a1	sp|P24549|AL1A1_MOUSE Retinal dehydrogenase 1 OS=Mus musculus OX=10090 GN=Aldh1a1 PE=1 SV=5	sp|P24549|AL1A1_MOUSE	44	54.467	-0.0748775	0.663453		0	8350350000	8996975000	0
P24668	MPRD_MOUSE	M6pr	sp|P24668|MPRD_MOUSE Cation-dependent mannose-6-phosphate receptor OS=Mus musculus OX=10090 GN=M6pr PE=1 SV=1	sp|P24668|MPRD_MOUSE	7	31.172	0.210315	0.286564		0	50386500	54118000	0
P24721	ASGR2_MOUSE	Asgr2	sp|P24721|ASGR2_MOUSE Asialoglycoprotein receptor 2 OS=Mus musculus OX=10090 GN=Asgr2 PE=1 SV=1;tr|J3QMY0|J3QMY0_MOUSE Asialoglycoprotein receptor 2 (Fragment) OS=Mus musculus OX=10090 GN=Asgr2 PE=1 SV=1;tr|B1AR35|B1AR35_MOUSE Asialoglycoprotein receptor 2	sp|P24721|ASGR2_MOUSE;tr|J3QMY0|J3QMY0_MOUSE;tr|B1AR35|B1AR35_MOUSE	9	34.906	0.330261	0.307519		0	110156000	70466250	0
P25444	RS2_MOUSE	Rps2	sp|P25444|RS2_MOUSE 40S ribosomal protein S2 OS=Mus musculus OX=10090 GN=Rps2 PE=1 SV=3;tr|D3YVC1|D3YVC1_MOUSE 40S ribosomal protein S2 (Fragment) OS=Mus musculus OX=10090 GN=Rps2 PE=1 SV=1;tr|D3YWJ3|D3YWJ3_MOUSE 40S ribosomal protein S2 OS=Mus musculus OX	sp|P25444|RS2_MOUSE;tr|D3YVC1|D3YVC1_MOUSE;tr|D3YWJ3|D3YWJ3_MOUSE;tr|D3Z536|D3Z536_MOUSE	20	31.231	0.494134	0.0246092		0	1014705000	749780000	0
P25688	URIC_MOUSE	Uox	sp|P25688|URIC_MOUSE Uricase OS=Mus musculus OX=10090 GN=Uox PE=1 SV=2;tr|A0A0G2JG44|A0A0G2JG44_MOUSE Uricase (Fragment) OS=Mus musculus OX=10090 GN=Uox PE=1 SV=1;tr|D3Z4U1|D3Z4U1_MOUSE Uricase OS=Mus musculus OX=10090 GN=Uox PE=1 SV=1	sp|P25688|URIC_MOUSE;tr|A0A0G2JG44|A0A0G2JG44_MOUSE;tr|D3Z4U1|D3Z4U1_MOUSE	27	35.039	0.240903	0.409777		0	2344425000	2235525000	0
P25911	LYN_MOUSE	Lyn	sp|P25911|LYN_MOUSE Tyrosine-protein kinase Lyn OS=Mus musculus OX=10090 GN=Lyn PE=1 SV=4	sp|P25911|LYN_MOUSE	9	58.812	0.336846	0.178335		0	4009275	4081550	0
P26039	TLN1_MOUSE	Tln1	sp|P26039|TLN1_MOUSE Talin-1 OS=Mus musculus OX=10090 GN=Tln1 PE=1 SV=2	sp|P26039|TLN1_MOUSE	111	269.82	0.134732	0.43968		0	138692500	119563500	0
P26040	EZRI_MOUSE	Ezr	sp|P26040|EZRI_MOUSE Ezrin OS=Mus musculus OX=10090 GN=Ezr PE=1 SV=3	sp|P26040|EZRI_MOUSE	16	69.406	-0.342046	0.386356		0	3860500	3.62003e+06	0
P26041	MOES_MOUSE	Msn	sp|P26041|MOES_MOUSE Moesin OS=Mus musculus OX=10090 GN=Msn PE=1 SV=3	sp|P26041|MOES_MOUSE	30	67.766	0.0980519	0.578384		0	36747000	34964250	0
P26043	RADI_MOUSE	Rdx	sp|P26043|RADI_MOUSE Radixin OS=Mus musculus OX=10090 GN=Rdx PE=1 SV=3;tr|Q7TSG6|Q7TSG6_MOUSE Radixin OS=Mus musculus OX=10090 GN=Rdx PE=1 SV=1	sp|P26043|RADI_MOUSE;tr|Q7TSG6|Q7TSG6_MOUSE	43	68.542	0.0540083	0.743611		0	490850000	510307500	0
P26150	3BHS3_MOUSE	Hsd3b3	sp|P26150|3BHS3_MOUSE 3 beta-hydroxysteroid dehydrogenase/Delta 5-->4-isomerase type 3 OS=Mus musculus OX=10090 GN=Hsd3b3 PE=1 SV=3;tr|E9PXG7|E9PXG7_MOUSE 3 beta-hydroxysteroid dehydrogenase/Delta 5-->4-isomerase type 3 OS=Mus musculus OX=10090 GN=Hsd3b3 P	sp|P26150|3BHS3_MOUSE;tr|E9PXG7|E9PXG7_MOUSE;tr|B1ARP0|B1ARP0_MOUSE;sp|O35469|3BHS6_MOUSE	21	42.031	0.452351	0.030515		0	442330000	327487500	0
P26231	CTNA1_MOUSE	Ctnna1	sp|P26231|CTNA1_MOUSE Catenin alpha-1 OS=Mus musculus OX=10090 GN=Ctnna1 PE=1 SV=1	sp|P26231|CTNA1_MOUSE	38	100.11	-0.020494	0.916158		0	72382250	69841250	0
H9H9R5	H9H9R5_MOUSE	Klkb1	tr|H9H9R5|H9H9R5_MOUSE Plasma kallikrein OS=Mus musculus OX=10090 GN=Klkb1 PE=1 SV=2;sp|P26262|KLKB1_MOUSE Plasma kallikrein OS=Mus musculus OX=10090 GN=Klkb1 PE=1 SV=2	tr|H9H9R5|H9H9R5_MOUSE;sp|P26262|KLKB1_MOUSE	19	71.382	0.325303	0.208118		0	15324225	13061450	0
P26350	PTMA_MOUSE	Ptma	sp|P26350|PTMA_MOUSE Prothymosin alpha OS=Mus musculus OX=10090 GN=Ptma PE=1 SV=2;tr|A0A087WP98|A0A087WP98_MOUSE Prothymosin alpha OS=Mus musculus OX=10090 GN=Ptma PE=1 SV=1;tr|A0A087WPN6|A0A087WPN6_MOUSE Prothymosin alpha OS=Mus musculus OX=10090 GN=Ptma	sp|P26350|PTMA_MOUSE;tr|A0A087WP98|A0A087WP98_MOUSE;tr|A0A087WPN6|A0A087WPN6_MOUSE	8	12.254	0.226718	0.6812		0	842895000	824575000	0
Q80XR5	Q80XR5_MOUSE	U2af2	tr|Q80XR5|Q80XR5_MOUSE U2 snRNP auxiliary factor large subunit OS=Mus musculus OX=10090 GN=U2af2 PE=1 SV=1;sp|P26369|U2AF2_MOUSE Splicing factor U2AF 65 kDa subunit OS=Mus musculus OX=10090 GN=U2af2 PE=1 SV=3;tr|Q3KQM4|Q3KQM4_MOUSE U2 snRNP auxiliary facto	tr|Q80XR5|Q80XR5_MOUSE;sp|P26369|U2AF2_MOUSE;tr|Q3KQM4|Q3KQM4_MOUSE	12	53.12	0.0543046	0.801286		0	43432500	33587250	0
P26443	DHE3_MOUSE	Glud1	sp|P26443|DHE3_MOUSE Glutamate dehydrogenase 1, mitochondrial OS=Mus musculus OX=10090 GN=Glud1 PE=1 SV=1	sp|P26443|DHE3_MOUSE	50	61.336	0.123727	0.459276		0	5313850000	5331175000	1
P26450	P85A_MOUSE	Pik3r1	sp|P26450|P85A_MOUSE Phosphatidylinositol 3-kinase regulatory subunit alpha OS=Mus musculus OX=10090 GN=Pik3r1 PE=1 SV=2;tr|Q80UI5|Q80UI5_MOUSE Phosphatidylinositol 3-kinase regulatory subunit alpha OS=Mus musculus OX=10090 GN=Pik3r1 PE=1 SV=1	sp|P26450|P85A_MOUSE;tr|Q80UI5|Q80UI5_MOUSE	12	83.516	0.308249	0.149243		0	6338550	6168225	0
P26516	PSMD7_MOUSE	Psmd7	sp|P26516|PSMD7_MOUSE 26S proteasome non-ATPase regulatory subunit 7 OS=Mus musculus OX=10090 GN=Psmd7 PE=1 SV=2	sp|P26516|PSMD7_MOUSE	14	36.539	0.289105	0.247761		0	193662500	122871000	0
P26638	SYSC_MOUSE	Sars	sp|P26638|SYSC_MOUSE Serine--tRNA ligase, cytoplasmic OS=Mus musculus OX=10090 GN=Sars PE=1 SV=3;tr|Q8C483|Q8C483_MOUSE Serine--tRNA ligase, cytoplasmic OS=Mus musculus OX=10090 GN=Sars PE=1 SV=1;tr|A2AFS0|A2AFS0_MOUSE Serine--tRNA ligase, cytoplasmic (Fra	sp|P26638|SYSC_MOUSE;tr|Q8C483|Q8C483_MOUSE;tr|A2AFS0|A2AFS0_MOUSE	25	58.388	0.175275	0.315365		0	136435000	104035250	0
P26645	MARCS_MOUSE	Marcks	sp|P26645|MARCS_MOUSE Myristoylated alanine-rich C-kinase substrate OS=Mus musculus OX=10090 GN=Marcks PE=1 SV=2	sp|P26645|MARCS_MOUSE	15	29.661	0.246311	0.478579		0	279177500	203697000	0
P26883	FKB1A_MOUSE	Fkbp1a	sp|P26883|FKB1A_MOUSE Peptidyl-prolyl cis-trans isomerase FKBP1A OS=Mus musculus OX=10090 GN=Fkbp1a PE=1 SV=2;tr|F6X9I3|F6X9I3_MOUSE Peptidylprolyl isomerase (Fragment) OS=Mus musculus OX=10090 GN=Fkbp1a PE=1 SV=1	sp|P26883|FKB1A_MOUSE;tr|F6X9I3|F6X9I3_MOUSE	4	11.922	-0.127793	0.719411		0	196087500	182127500	0
P27046	MA2A1_MOUSE	Man2a1	sp|P27046|MA2A1_MOUSE Alpha-mannosidase 2 OS=Mus musculus OX=10090 GN=Man2a1 PE=1 SV=2	sp|P27046|MA2A1_MOUSE	37	131.63	0.509641	0.0214287		0	80186500	44943500	0
P27546	MAP4_MOUSE	Map4	sp|P27546|MAP4_MOUSE Microtubule-associated protein 4 OS=Mus musculus OX=10090 GN=Map4 PE=1 SV=3	sp|P27546|MAP4_MOUSE	38	117.43	0.306214	0.105285		0	31982750	26975750	0
P27612	PLAP_MOUSE	Plaa	sp|P27612|PLAP_MOUSE Phospholipase A-2-activating protein OS=Mus musculus OX=10090 GN=Plaa PE=1 SV=4	sp|P27612|PLAP_MOUSE	31	87.22	0.2149	0.205839		0	49501500	42710750	0
P27641	XRCC5_MOUSE	Xrcc5	sp|P27641|XRCC5_MOUSE X-ray repair cross-complementing protein 5 OS=Mus musculus OX=10090 GN=Xrcc5 PE=1 SV=4	sp|P27641|XRCC5_MOUSE	17	83.056	0.124324	0.564825		0	3129275	2398625	0
P27659	RL3_MOUSE	Rpl3	sp|P27659|RL3_MOUSE 60S ribosomal protein L3 OS=Mus musculus OX=10090 GN=Rpl3 PE=1 SV=3	sp|P27659|RL3_MOUSE	23	46.109	0.155897	0.372352		0	478942500	455440000	0
P27773	PDIA3_MOUSE	Pdia3	sp|P27773|PDIA3_MOUSE Protein disulfide-isomerase A3 OS=Mus musculus OX=10090 GN=Pdia3 PE=1 SV=2	sp|P27773|PDIA3_MOUSE	51	56.678	0.0956344	0.582061		0	2636125000	2325575000	0
P28063	PSB8_MOUSE	Psmb8	sp|P28063|PSB8_MOUSE Proteasome subunit beta type-8 OS=Mus musculus OX=10090 GN=Psmb8 PE=1 SV=2;tr|G3UZW8|G3UZW8_MOUSE Proteasome subunit beta type (Fragment) OS=Mus musculus OX=10090 GN=Psmb8 PE=1 SV=2	sp|P28063|PSB8_MOUSE;tr|G3UZW8|G3UZW8_MOUSE	9	30.26	0.424847	0.109463		0	127168000	107244750	0
P28230	CXB1_MOUSE	Gjb1	sp|P28230|CXB1_MOUSE Gap junction beta-1 protein OS=Mus musculus OX=10090 GN=Gjb1 PE=1 SV=3	sp|P28230|CXB1_MOUSE	4	32.003	0.0493495	0.915153		0	42919000	33098450	0
P28271	ACOC_MOUSE	Aco1	sp|P28271|ACOC_MOUSE Cytoplasmic aconitate hydratase OS=Mus musculus OX=10090 GN=Aco1 PE=1 SV=3	sp|P28271|ACOC_MOUSE	53	98.124	0.283552	0.113167		0	842000000	641775000	0
P28352	APEX1_MOUSE	Apex1	sp|P28352|APEX1_MOUSE DNA-(apurinic or apyrimidinic site) lyase OS=Mus musculus OX=10090 GN=Apex1 PE=1 SV=2;tr|F6QA74|F6QA74_MOUSE DNA-(apurinic or apyrimidinic site) lyase (Fragment) OS=Mus musculus OX=10090 GN=Apex1 PE=1 SV=1;tr|D3Z124|D3Z124_MOUSE DNA-(	sp|P28352|APEX1_MOUSE;tr|F6QA74|F6QA74_MOUSE;tr|D3Z124|D3Z124_MOUSE;tr|D3Z6R9|D3Z6R9_MOUSE	12	35.49	0.168223	0.405573		0	97224000	92065500	1
P28474	ADHX_MOUSE	Adh5	sp|P28474|ADHX_MOUSE Alcohol dehydrogenase class-3 OS=Mus musculus OX=10090 GN=Adh5 PE=1 SV=3	sp|P28474|ADHX_MOUSE	29	39.547	0.240664	0.190603		0	4567550000	3946200000	0
P28650	PURA1_MOUSE	Adssl1	sp|P28650|PURA1_MOUSE Adenylosuccinate synthetase isozyme 1 OS=Mus musculus OX=10090 GN=Adssl1 PE=1 SV=2;tr|J3QN31|J3QN31_MOUSE Adenylosuccinate synthetase isozyme 1 OS=Mus musculus OX=10090 GN=Adssl1 PE=1 SV=1	sp|P28650|PURA1_MOUSE;tr|J3QN31|J3QN31_MOUSE	16	50.254	0.0447297	0.833996		0	28514750	29248750	0
P28651	CAH8_MOUSE	Ca8	sp|P28651|CAH8_MOUSE Carbonic anhydrase-related protein OS=Mus musculus OX=10090 GN=Ca8 PE=1 SV=5	sp|P28651|CAH8_MOUSE	8	33.081	-0.085701	0.758943		0	16523250	20043500	0
Q3TF41	Q3TF41_MOUSE	Nap1l1	tr|Q3TF41|Q3TF41_MOUSE Nucleosome assembly protein 1-like 1 OS=Mus musculus OX=10090 GN=Nap1l1 PE=1 SV=1;tr|Q8BSH9|Q8BSH9_MOUSE Nucleosome assembly protein 1-like 1 OS=Mus musculus OX=10090 GN=Nap1l1 PE=1 SV=1;sp|P28656|NP1L1_MOUSE Nucleosome assembly prot	tr|Q3TF41|Q3TF41_MOUSE;tr|Q8BSH9|Q8BSH9_MOUSE;sp|P28656|NP1L1_MOUSE;tr|E9PW66|E9PW66_MOUSE	6	42.732	0.407486	0.315875		0	78475750	48423000	0
P28658	ATX10_MOUSE	Atxn10	sp|P28658|ATX10_MOUSE Ataxin-10 OS=Mus musculus OX=10090 GN=Atxn10 PE=1 SV=2	sp|P28658|ATX10_MOUSE	13	53.706	0.249746	0.407096		0	9935000	9189150	0
P28660	NCKP1_MOUSE	Nckap1	sp|P28660|NCKP1_MOUSE Nck-associated protein 1 OS=Mus musculus OX=10090 GN=Nckap1 PE=1 SV=2;tr|A2AS98|A2AS98_MOUSE Nck-associated protein 1 OS=Mus musculus OX=10090 GN=Nckap1 PE=1 SV=1	sp|P28660|NCKP1_MOUSE;tr|A2AS98|A2AS98_MOUSE	14	128.78	0.178478	0.588338		0	3245900	1.6918e+06	0
P28665	MUG1_MOUSE	Mug1	sp|P28665|MUG1_MOUSE Murinoglobulin-1 OS=Mus musculus OX=10090 GN=Mug1 PE=1 SV=3	sp|P28665|MUG1_MOUSE	66	165.3	0.235163	0.200351		0	217737500	200857500	0
P28666	MUG2_MOUSE	Mug2	sp|P28666|MUG2_MOUSE Murinoglobulin-2 OS=Mus musculus OX=10090 GN=Mug2 PE=1 SV=2	sp|P28666|MUG2_MOUSE	48	162.38	0.00741868	0.983881		0	12585900	10608175	0
P28667	MRP_MOUSE	Marcksl1	sp|P28667|MRP_MOUSE MARCKS-related protein OS=Mus musculus OX=10090 GN=Marcksl1 PE=1 SV=2	sp|P28667|MRP_MOUSE	6	20.165	0.123285	0.823713		0	67721250	64962325	0
Q6LC96	Q6LC96_MOUSE	Rxra	tr|Q6LC96|Q6LC96_MOUSE RXR alpha 2 OS=Mus musculus OX=10090 GN=Rxra PE=1 SV=1;sp|P28700|RXRA_MOUSE Retinoic acid receptor RXR-alpha OS=Mus musculus OX=10090 GN=Rxra PE=1 SV=1;tr|E9Q9V9|E9Q9V9_MOUSE Retinoic acid receptor RXR-gamma OS=Mus musculus OX=10090	tr|Q6LC96|Q6LC96_MOUSE;sp|P28700|RXRA_MOUSE;tr|E9Q9V9|E9Q9V9_MOUSE;sp|P28705|RXRG_MOUSE	9	48.21	0.40318	0.10291		0	1671375	1.38078e+06	0
P28798	GRN_MOUSE	Grn	sp|P28798|GRN_MOUSE Granulins OS=Mus musculus OX=10090 GN=Grn PE=1 SV=2;tr|Q3U9N4|Q3U9N4_MOUSE Granulins OS=Mus musculus OX=10090 GN=Grn PE=1 SV=1	sp|P28798|GRN_MOUSE;tr|Q3U9N4|Q3U9N4_MOUSE	12	63.458	0.2163	0.311414		0	45090250	34698250	0
P28843	DPP4_MOUSE	Dpp4	sp|P28843|DPP4_MOUSE Dipeptidyl peptidase 4 OS=Mus musculus OX=10090 GN=Dpp4 PE=1 SV=3	sp|P28843|DPP4_MOUSE	28	87.436	0.238997	0.195322		0	125752250	115031500	0
P29341	PABP1_MOUSE	Pabpc1	sp|P29341|PABP1_MOUSE Polyadenylate-binding protein 1 OS=Mus musculus OX=10090 GN=Pabpc1 PE=1 SV=2	sp|P29341|PABP1_MOUSE	28	70.67	-0.115678	0.568672		0	256465000	276732500	0
P29351	PTN6_MOUSE	Ptpn6	sp|P29351|PTN6_MOUSE Tyrosine-protein phosphatase non-receptor type 6 OS=Mus musculus OX=10090 GN=Ptpn6 PE=1 SV=2	sp|P29351|PTN6_MOUSE	22	67.558	0.13311	0.452395		0	45807000	37882500	0
P29699	FETUA_MOUSE	Ahsg	sp|P29699|FETUA_MOUSE Alpha-2-HS-glycoprotein OS=Mus musculus OX=10090 GN=Ahsg PE=1 SV=1	sp|P29699|FETUA_MOUSE	12	37.325	0.197016	0.406509		0	526840000	390437500	0
P29758	OAT_MOUSE	Oat	sp|P29758|OAT_MOUSE Ornithine aminotransferase, mitochondrial OS=Mus musculus OX=10090 GN=Oat PE=1 SV=1	sp|P29758|OAT_MOUSE	30	48.354	0.289495	0.243084		0	1643275000	1091295000	1
P29788	VTNC_MOUSE	Vtn	sp|P29788|VTNC_MOUSE Vitronectin OS=Mus musculus OX=10090 GN=Vtn PE=1 SV=2	sp|P29788|VTNC_MOUSE	9	54.848	0.327257	0.12048		0	91639000	55302750	0
P30115	GSTA3_MOUSE	Gsta3	sp|P30115|GSTA3_MOUSE Glutathione S-transferase A3 OS=Mus musculus OX=10090 GN=Gsta3 PE=1 SV=2	sp|P30115|GSTA3_MOUSE	18	25.36	-0.00879714	0.95769		0	9364525000	8596375000	0
P30416	FKBP4_MOUSE	Fkbp4	sp|P30416|FKBP4_MOUSE Peptidyl-prolyl cis-trans isomerase FKBP4 OS=Mus musculus OX=10090 GN=Fkbp4 PE=1 SV=5;tr|F6S2D5|F6S2D5_MOUSE Peptidylprolyl isomerase (Fragment) OS=Mus musculus OX=10090 GN=Fkbp4 PE=1 SV=9	sp|P30416|FKBP4_MOUSE;tr|F6S2D5|F6S2D5_MOUSE	24	51.572	-0.00661919	0.972788		0	134080000	154505250	0
G3X9V2	G3X9V2_MOUSE	Ctnnd1	tr|G3X9V2|G3X9V2_MOUSE Catenin (Cadherin associated protein), delta 1, isoform CRA_a OS=Mus musculus OX=10090 GN=Ctnnd1 PE=1 SV=1;sp|P30999|CTND1_MOUSE Catenin delta-1 OS=Mus musculus OX=10090 GN=Ctnnd1 PE=1 SV=2;tr|E9Q8Z6|E9Q8Z6_MOUSE Catenin delta-1 OS=M	tr|G3X9V2|G3X9V2_MOUSE;sp|P30999|CTND1_MOUSE;tr|E9Q8Z6|E9Q8Z6_MOUSE;tr|E9Q8Z8|E9Q8Z8_MOUSE;tr|E9Q8Z4|E9Q8Z4_MOUSE;tr|E9Q8Z9|E9Q8Z9_MOUSE;tr|D3Z2H2|D3Z2H2_MOUSE;tr|E9Q901|E9Q901_MOUSE;tr|E9Q904|E9Q904_MOUSE;tr|E9Q986|E9Q986_MOUSE;tr|D3Z7H6|D3Z7H6_MOUSE;tr|E9Q907|E9Q907_MOUSE;tr|E9Q905|E9Q905_MOUSE;tr|D3Z2H7|D3Z2H7_MOUSE	33	104.1	0.234419	0.245628		0	33419000	33271750	0
P31230	AIMP1_MOUSE	Aimp1	sp|P31230|AIMP1_MOUSE Aminoacyl tRNA synthase complex-interacting multifunctional protein 1 OS=Mus musculus OX=10090 GN=Aimp1 PE=1 SV=2;tr|Q3UZG4|Q3UZG4_MOUSE Aminoacyl tRNA synthase complex-interacting multifunctional protein 1 OS=Mus musculus OX=10090 GN	sp|P31230|AIMP1_MOUSE;tr|Q3UZG4|Q3UZG4_MOUSE	13	33.997	0.0159362	0.940811		0	175612500	173606250	0
P31649	S6A13_MOUSE	Slc6a13	sp|P31649|S6A13_MOUSE Sodium- and chloride-dependent GABA transporter 2 OS=Mus musculus OX=10090 GN=Slc6a13 PE=1 SV=1	sp|P31649|S6A13_MOUSE	5	68.284	0.276639	0.170476		0	1.23243e+07	1.40206e+07	0
E9PXG1	E9PXG1_MOUSE	Slc6a12	tr|E9PXG1|E9PXG1_MOUSE Transporter OS=Mus musculus OX=10090 GN=Slc6a12 PE=1 SV=1;tr|G5E8Z4|G5E8Z4_MOUSE Transporter OS=Mus musculus OX=10090 GN=Slc6a12 PE=1 SV=1;sp|P31651|S6A12_MOUSE Sodium- and chloride-dependent betaine transporter OS=Mus musculus OX=10	tr|E9PXG1|E9PXG1_MOUSE;tr|G5E8Z4|G5E8Z4_MOUSE;sp|P31651|S6A12_MOUSE;tr|Q8VCS9|Q8VCS9_MOUSE	4	63.04	-0.381612	0.279894		0	10242625	12738675	0
P31786	ACBP_MOUSE	Dbi	sp|P31786|ACBP_MOUSE Acyl-CoA-binding protein OS=Mus musculus OX=10090 GN=Dbi PE=1 SV=2;tr|Q4VWZ5|Q4VWZ5_MOUSE Acyl-CoA-binding protein OS=Mus musculus OX=10090 GN=Dbi PE=1 SV=1	sp|P31786|ACBP_MOUSE;tr|Q4VWZ5|Q4VWZ5_MOUSE	11	10	-0.0265595	0.924285		0	6143475000	5562300000	1
P32020	NLTP_MOUSE	Scp2	sp|P32020|NLTP_MOUSE Non-specific lipid-transfer protein OS=Mus musculus OX=10090 GN=Scp2 PE=1 SV=3	sp|P32020|NLTP_MOUSE	43	59.125	0.272961	0.0959564		0	6031550000	5174150000	1
P32067	LA_MOUSE	Ssb	sp|P32067|LA_MOUSE Lupus La protein homolog OS=Mus musculus OX=10090 GN=Ssb PE=1 SV=1	sp|P32067|LA_MOUSE	13	47.756	0.344584	0.0815913		0	34275750	32523750	0
P32233	DRG1_MOUSE	Drg1	sp|P32233|DRG1_MOUSE Developmentally-regulated GTP-binding protein 1 OS=Mus musculus OX=10090 GN=Drg1 PE=1 SV=1	sp|P32233|DRG1_MOUSE	14	40.512	0.252599	0.396947		0	51299000	43285500	0
P32261	ANT3_MOUSE	Serpinc1	sp|P32261|ANT3_MOUSE Antithrombin-III OS=Mus musculus OX=10090 GN=Serpinc1 PE=1 SV=1;tr|A0A0A6YWH7|A0A0A6YWH7_MOUSE Antithrombin-III (Fragment) OS=Mus musculus OX=10090 GN=Serpinc1 PE=1 SV=1	sp|P32261|ANT3_MOUSE;tr|A0A0A6YWH7|A0A0A6YWH7_MOUSE	22	52.003	0.225969	0.238577		0	134570000	118197000	0
P32507	NECT2_MOUSE	Nectin2	sp|P32507|NECT2_MOUSE Nectin-2 OS=Mus musculus OX=10090 GN=Nectin2 PE=1 SV=2	sp|P32507|NECT2_MOUSE	9	57.317	0.247601	0.471176		0	6429700	5327375	0
P32883	RASK_MOUSE	Kras	sp|P32883|RASK_MOUSE GTPase KRas OS=Mus musculus OX=10090 GN=Kras PE=1 SV=1	sp|P32883|RASK_MOUSE	5	21.656	0.281506	0.348073		0	9635700	7461925	0
P32921	SYWC_MOUSE	Wars	sp|P32921|SYWC_MOUSE Tryptophan--tRNA ligase, cytoplasmic OS=Mus musculus OX=10090 GN=Wars PE=1 SV=2	sp|P32921|SYWC_MOUSE	18	54.357	0.433076	0.0228174		0	28853000	22115750	0
P33267	CP2F2_MOUSE	Cyp2f2	sp|P33267|CP2F2_MOUSE Cytochrome P450 2F2 OS=Mus musculus OX=10090 GN=Cyp2f2 PE=1 SV=1;tr|A0A0U1RPL9|A0A0U1RPL9_MOUSE Cytochrome P450 2F2 (Fragment) OS=Mus musculus OX=10090 GN=Cyp2f2 PE=1 SV=2	sp|P33267|CP2F2_MOUSE;tr|A0A0U1RPL9|A0A0U1RPL9_MOUSE	31	55.948	0.477642	0.124006		0	1395510000	1087662500	0
P33587	PROC_MOUSE	Proc	sp|P33587|PROC_MOUSE Vitamin K-dependent protein C OS=Mus musculus OX=10090 GN=Proc PE=1 SV=2	sp|P33587|PROC_MOUSE	7	51.818	0.0166865	0.972058		0	4270775	3.35553e+06	0
P33622	APOC3_MOUSE	Apoc3	sp|P33622|APOC3_MOUSE Apolipoprotein C-III OS=Mus musculus OX=10090 GN=Apoc3 PE=1 SV=2;tr|A0A0R4J1N3|A0A0R4J1N3_MOUSE Apolipoprotein C-III OS=Mus musculus OX=10090 GN=Apoc3 PE=1 SV=1;tr|E9QP56|E9QP56_MOUSE Apolipoprotein C-III OS=Mus musculus OX=10090 GN=A	sp|P33622|APOC3_MOUSE;tr|A0A0R4J1N3|A0A0R4J1N3_MOUSE;tr|E9QP56|E9QP56_MOUSE	4	10.982	0.105469	0.832425		0	677290000	661557500	0
P34022	RANG_MOUSE	Ranbp1	sp|P34022|RANG_MOUSE Ran-specific GTPase-activating protein OS=Mus musculus OX=10090 GN=Ranbp1 PE=1 SV=2;tr|H7BX22|H7BX22_MOUSE Ran-specific GTPase-activating protein OS=Mus musculus OX=10090 GN=Ranbp1 PE=1 SV=1	sp|P34022|RANG_MOUSE;tr|H7BX22|H7BX22_MOUSE	6	23.596	-0.142102	0.427404		0	163705000	161576250	0
P34152	FAK1_MOUSE	Ptk2	sp|P34152|FAK1_MOUSE Focal adhesion kinase 1 OS=Mus musculus OX=10090 GN=Ptk2 PE=1 SV=3	sp|P34152|FAK1_MOUSE	8	123.54	0.140193	0.628709		0	108369500	91352500	0
P34914	HYES_MOUSE	Ephx2	sp|P34914|HYES_MOUSE Bifunctional epoxide hydrolase 2 OS=Mus musculus OX=10090 GN=Ephx2 PE=1 SV=2;tr|A8JYK8|A8JYK8_MOUSE Bifunctional epoxide hydrolase 2 OS=Mus musculus OX=10090 GN=Ephx2 PE=1 SV=1	sp|P34914|HYES_MOUSE;tr|A8JYK8|A8JYK8_MOUSE	39	62.515	0.0806078	0.716621		0	3151475000	2630925000	1
P34927	ASGR1_MOUSE	Asgr1	sp|P34927|ASGR1_MOUSE Asialoglycoprotein receptor 1 OS=Mus musculus OX=10090 GN=Asgr1 PE=1 SV=4;tr|B1AR34|B1AR34_MOUSE Asialoglycoprotein receptor 1 OS=Mus musculus OX=10090 GN=Asgr1 PE=1 SV=1;tr|J3QPT6|J3QPT6_MOUSE Asialoglycoprotein receptor 1 (Fragment)	sp|P34927|ASGR1_MOUSE;tr|B1AR34|B1AR34_MOUSE;tr|J3QPT6|J3QPT6_MOUSE	14	32.591	0.0471426	0.837556		0	323435000	294412500	0
P34928	APOC1_MOUSE	Apoc1	sp|P34928|APOC1_MOUSE Apolipoprotein C-I OS=Mus musculus OX=10090 GN=Apoc1 PE=1 SV=1	sp|P34928|APOC1_MOUSE	3	9.6963	0.189684	0.828793		0	411857500	352491750	0
A0A0A6YW28	A0A0A6YW28_MOUSE	Usp4	tr|A0A0A6YW28|A0A0A6YW28_MOUSE Ubiquitin carboxyl-terminal hydrolase 4 OS=Mus musculus OX=10090 GN=Usp4 PE=1 SV=1;sp|P35123|UBP4_MOUSE Ubiquitin carboxyl-terminal hydrolase 4 OS=Mus musculus OX=10090 GN=Usp4 PE=1 SV=3;tr|A0A0A6YVY7|A0A0A6YVY7_MOUSE Ubiquit	tr|A0A0A6YW28|A0A0A6YW28_MOUSE;sp|P35123|UBP4_MOUSE;tr|A0A0A6YVY7|A0A0A6YVY7_MOUSE	24	103.72	0.0180533	0.929129		0	12989625	10129250	0
P35235	PTN11_MOUSE	Ptpn11	sp|P35235|PTN11_MOUSE Tyrosine-protein phosphatase non-receptor type 11 OS=Mus musculus OX=10090 GN=Ptpn11 PE=1 SV=2	sp|P35235|PTN11_MOUSE	17	68.46	0.112101	0.605144		0	13484850	10958875	0
P35278	RAB5C_MOUSE	Rab5c	sp|P35278|RAB5C_MOUSE Ras-related protein Rab-5C OS=Mus musculus OX=10090 GN=Rab5c PE=1 SV=2;tr|Q8C266|Q8C266_MOUSE Ras-related protein Rab-5C OS=Mus musculus OX=10090 GN=Rab5c PE=1 SV=1;tr|A2A5F5|A2A5F5_MOUSE Ras-related protein Rab-5C (Fragment) OS=Mus m	sp|P35278|RAB5C_MOUSE;tr|Q8C266|Q8C266_MOUSE;tr|A2A5F5|A2A5F5_MOUSE	8	23.412	0.314703	0.115648		0	145820750	107467750	0
P35279	RAB6A_MOUSE	Rab6a	sp|P35279|RAB6A_MOUSE Ras-related protein Rab-6A OS=Mus musculus OX=10090 GN=Rab6a PE=1 SV=4;sp|P61294|RAB6B_MOUSE Ras-related protein Rab-6B OS=Mus musculus OX=10090 GN=Rab6b PE=1 SV=1	sp|P35279|RAB6A_MOUSE;sp|P61294|RAB6B_MOUSE	6	23.59	-0.0729785	0.760952		0	204895000	153901750	0
P35282	RAB21_MOUSE	Rab21	sp|P35282|RAB21_MOUSE Ras-related protein Rab-21 OS=Mus musculus OX=10090 GN=Rab21 PE=1 SV=4	sp|P35282|RAB21_MOUSE	7	24.106	0.462643	0.0265513		0	65500250	41041250	0
P35290	RAB24_MOUSE	Rab24	sp|P35290|RAB24_MOUSE Ras-related protein Rab-24 OS=Mus musculus OX=10090 GN=Rab24 PE=1 SV=2	sp|P35290|RAB24_MOUSE	5	23.144	0.478756	0.244188		0	7149150	5303400	1
P35292	RAB17_MOUSE	Rab17	sp|P35292|RAB17_MOUSE Ras-related protein Rab-17 OS=Mus musculus OX=10090 GN=Rab17 PE=1 SV=1;tr|D3YVQ6|D3YVQ6_MOUSE Ras-related protein Rab-17 (Fragment) OS=Mus musculus OX=10090 GN=Rab17 PE=1 SV=1	sp|P35292|RAB17_MOUSE;tr|D3YVQ6|D3YVQ6_MOUSE	5	23.64	-0.0717531	0.872166		0	9268500	10731725	0
P35293	RAB18_MOUSE	Rab18	sp|P35293|RAB18_MOUSE Ras-related protein Rab-18 OS=Mus musculus OX=10090 GN=Rab18 PE=1 SV=2	sp|P35293|RAB18_MOUSE	15	23.035	0.183644	0.252801		0	226555000	198007500	0
P35486	ODPA_MOUSE	Pdha1	sp|P35486|ODPA_MOUSE Pyruvate dehydrogenase E1 component subunit alpha, somatic form, mitochondrial OS=Mus musculus OX=10090 GN=Pdha1 PE=1 SV=1	sp|P35486|ODPA_MOUSE	19	43.231	0.114089	0.633646		0	317567500	299187500	1
P35492	HUTH_MOUSE	Hal	sp|P35492|HUTH_MOUSE Histidine ammonia-lyase OS=Mus musculus OX=10090 GN=Hal PE=1 SV=1	sp|P35492|HUTH_MOUSE	40	72.257	0.336929	0.183266		0	790655000	619770000	0
P35505	FAAA_MOUSE	Fah	sp|P35505|FAAA_MOUSE Fumarylacetoacetase OS=Mus musculus OX=10090 GN=Fah PE=1 SV=2	sp|P35505|FAAA_MOUSE	26	46.175	0.248162	0.205959		0	4479375000	3993725000	0
P35550	FBRL_MOUSE	Fbl	sp|P35550|FBRL_MOUSE rRNA 2-O-methyltransferase fibrillarin OS=Mus musculus OX=10090 GN=Fbl PE=1 SV=2	sp|P35550|FBRL_MOUSE	8	34.306	0.0999287	0.771396		0	9292650	9542500	0
P35564	CALX_MOUSE	Canx	sp|P35564|CALX_MOUSE Calnexin OS=Mus musculus OX=10090 GN=Canx PE=1 SV=1	sp|P35564|CALX_MOUSE	31	67.277	0.104783	0.563844		0	527225000	514445000	0
P35576	G6PC_MOUSE	G6pc	sp|P35576|G6PC_MOUSE Glucose-6-phosphatase OS=Mus musculus OX=10090 GN=G6pc PE=1 SV=2	sp|P35576|G6PC_MOUSE	7	40.472	0.519477	0.197629		0	94898000	39328500	0
P35585	AP1M1_MOUSE	Ap1m1	sp|P35585|AP1M1_MOUSE AP-1 complex subunit mu-1 OS=Mus musculus OX=10090 GN=Ap1m1 PE=1 SV=3	sp|P35585|AP1M1_MOUSE	16	48.542	0.317341	0.12329		0	34138000	35604250	0
P35700	PRDX1_MOUSE	Prdx1	sp|P35700|PRDX1_MOUSE Peroxiredoxin-1 OS=Mus musculus OX=10090 GN=Prdx1 PE=1 SV=1;tr|B1AXW5|B1AXW5_MOUSE Peroxiredoxin-1 (Fragment) OS=Mus musculus OX=10090 GN=Prdx1 PE=1 SV=8;tr|B1AXW6|B1AXW6_MOUSE Peroxiredoxin-1 (Fragment) OS=Mus musculus OX=10090 GN=Pr	sp|P35700|PRDX1_MOUSE;tr|B1AXW5|B1AXW5_MOUSE;tr|B1AXW6|B1AXW6_MOUSE	21	22.176	0.167005	0.333981		0	6718375000	5651550000	0
P35762	CD81_MOUSE	Cd81	sp|P35762|CD81_MOUSE CD81 antigen OS=Mus musculus OX=10090 GN=Cd81 PE=1 SV=2	sp|P35762|CD81_MOUSE	3	25.814	0.169209	0.534212		0	230770000	203315000	0
B2RRF0	B2RRF0_MOUSE	Ptprk	tr|B2RRF0|B2RRF0_MOUSE Ptprk protein OS=Mus musculus OX=10090 GN=Ptprk PE=1 SV=1;sp|P35822|PTPRK_MOUSE Receptor-type tyrosine-protein phosphatase kappa OS=Mus musculus OX=10090 GN=Ptprk PE=1 SV=1;tr|A0A1W2P7Y1|A0A1W2P7Y1_MOUSE Receptor-type tyrosine-protei	tr|B2RRF0|B2RRF0_MOUSE;sp|P35822|PTPRK_MOUSE;tr|A0A1W2P7Y1|A0A1W2P7Y1_MOUSE	5	163	0.100787	0.69351		0	634482	641658	0
E9QAT0	E9QAT0_MOUSE	Fmr1	tr|E9QAT0|E9QAT0_MOUSE Synaptic functional regulator FMR1 OS=Mus musculus OX=10090 GN=Fmr1 PE=1 SV=1;tr|D3Z6U8|D3Z6U8_MOUSE Synaptic functional regulator FMR1 OS=Mus musculus OX=10090 GN=Fmr1 PE=1 SV=1;tr|E9QNF5|E9QNF5_MOUSE Synaptic functional regulator F	tr|E9QAT0|E9QAT0_MOUSE;tr|D3Z6U8|D3Z6U8_MOUSE;tr|E9QNF5|E9QNF5_MOUSE;tr|Q6AXB7|Q6AXB7_MOUSE;sp|P35922|FMR1_MOUSE;tr|E9QAS9|E9QAS9_MOUSE;tr|E9QAS8|E9QAS8_MOUSE	5	66.169	-0.369034	0.221578		0	564633	796387	0
A0A1L1SRE8	A0A1L1SRE8_MOUSE	Ldlr	tr|A0A1L1SRE8|A0A1L1SRE8_MOUSE Low-density lipoprotein receptor OS=Mus musculus OX=10090 GN=Ldlr PE=1 SV=1;sp|P35951|LDLR_MOUSE Low-density lipoprotein receptor OS=Mus musculus OX=10090 GN=Ldlr PE=1 SV=2	tr|A0A1L1SRE8|A0A1L1SRE8_MOUSE;sp|P35951|LDLR_MOUSE	16	89.44	-0.198965	0.585166		0	6078275	7744525	0
P35979	RL12_MOUSE	Rpl12	sp|P35979|RL12_MOUSE 60S ribosomal protein L12 OS=Mus musculus OX=10090 GN=Rpl12 PE=1 SV=2	sp|P35979|RL12_MOUSE	12	17.804	0.347102	0.152516		0	2470200000	1945375000	0
P35980	RL18_MOUSE	Rpl18	sp|P35980|RL18_MOUSE 60S ribosomal protein L18 OS=Mus musculus OX=10090 GN=Rpl18 PE=1 SV=3;tr|A0A1B0GQU8|A0A1B0GQU8_MOUSE 60S ribosomal protein L18 OS=Mus musculus OX=10090 GN=Rpl18 PE=1 SV=1;tr|A0A1B0GSS8|A0A1B0GSS8_MOUSE 60S ribosomal protein L18 OS=Mus	sp|P35980|RL18_MOUSE;tr|A0A1B0GQU8|A0A1B0GQU8_MOUSE;tr|A0A1B0GSS8|A0A1B0GSS8_MOUSE;tr|A0A1B0GSA8|A0A1B0GSA8_MOUSE;tr|A0A1B0GSF7|A0A1B0GSF7_MOUSE	12	21.644	0.235235	0.244117		0	1795050000	1695852500	0
P36552	HEM6_MOUSE	Cpox	sp|P36552|HEM6_MOUSE Oxygen-dependent coproporphyrinogen-III oxidase, mitochondrial OS=Mus musculus OX=10090 GN=Cpox PE=1 SV=2	sp|P36552|HEM6_MOUSE	23	49.714	-0.0493649	0.82067		0	184537500	205272500	1
P36916	GNL1_MOUSE	Gnl1	sp|P36916|GNL1_MOUSE Guanine nucleotide-binding protein-like 1 OS=Mus musculus OX=10090 GN=Gnl1 PE=1 SV=4	sp|P36916|GNL1_MOUSE	10	68.77	0.113591	0.668006		0	3210175	3192425	0
P37040	NCPR_MOUSE	Por	sp|P37040|NCPR_MOUSE NADPH--cytochrome P450 reductase OS=Mus musculus OX=10090 GN=Por PE=1 SV=2;tr|Q05DV1|Q05DV1_MOUSE NADPH--cytochrome P450 reductase OS=Mus musculus OX=10090 GN=Por PE=1 SV=1	sp|P37040|NCPR_MOUSE;tr|Q05DV1|Q05DV1_MOUSE	40	77.043	0.153041	0.348862		0	620545000	537227500	0
P37804	TAGL_MOUSE	Tagln	sp|P37804|TAGL_MOUSE Transgelin OS=Mus musculus OX=10090 GN=Tagln PE=1 SV=3;tr|A0A1L1STN8|A0A1L1STN8_MOUSE Transgelin (Fragment) OS=Mus musculus OX=10090 GN=Tagln PE=1 SV=1	sp|P37804|TAGL_MOUSE;tr|A0A1L1STN8|A0A1L1STN8_MOUSE	6	22.576	-0.259493	0.563434		0	6.20324e+06	1.41318e+06	0
P38060	HMGCL_MOUSE	Hmgcl	sp|P38060|HMGCL_MOUSE Hydroxymethylglutaryl-CoA lyase, mitochondrial OS=Mus musculus OX=10090 GN=Hmgcl PE=1 SV=2	sp|P38060|HMGCL_MOUSE	20	34.238	-0.0809698	0.713516		0	1004927500	929645000	1
P38647	GRP75_MOUSE	Hspa9	sp|P38647|GRP75_MOUSE Stress-70 protein, mitochondrial OS=Mus musculus OX=10090 GN=Hspa9 PE=1 SV=3	sp|P38647|GRP75_MOUSE	59	73.46	0.149339	0.406868		0	2290800000	2011800000	1
P39039	MBL1_MOUSE	Mbl1	sp|P39039|MBL1_MOUSE Mannose-binding protein A OS=Mus musculus OX=10090 GN=Mbl1 PE=1 SV=1	sp|P39039|MBL1_MOUSE	7	25.396	0.038516	0.901879		0	28845000	20849550	0
Q3T9X3	Q3T9X3_MOUSE	Dnm2	tr|Q3T9X3|Q3T9X3_MOUSE Dynamin-2 OS=Mus musculus OX=10090 GN=Dnm2 PE=1 SV=1;sp|P39054|DYN2_MOUSE Dynamin-2 OS=Mus musculus OX=10090 GN=Dnm2 PE=1 SV=2;tr|F8WIV5|F8WIV5_MOUSE Dynamin-2 OS=Mus musculus OX=10090 GN=Dnm2 PE=1 SV=2;tr|G3UZZ3|G3UZZ3_MOUSE Dynamin	tr|Q3T9X3|Q3T9X3_MOUSE;sp|P39054|DYN2_MOUSE;tr|F8WIV5|F8WIV5_MOUSE;tr|G3UZZ3|G3UZZ3_MOUSE;tr|Q3TCR7|Q3TCR7_MOUSE;tr|G3X9G4|G3X9G4_MOUSE	27	97.194	0.284326	0.0889236		0	33028250	27899000	0
P39061	COIA1_MOUSE	Col18a1	sp|P39061|COIA1_MOUSE Collagen alpha-1(XVIII) chain OS=Mus musculus OX=10090 GN=Col18a1 PE=1 SV=4;tr|E9QPX1|E9QPX1_MOUSE Collagen alpha-1(XVIII) chain OS=Mus musculus OX=10090 GN=Col18a1 PE=1 SV=1	sp|P39061|COIA1_MOUSE;tr|E9QPX1|E9QPX1_MOUSE	11	182.17	-0.221382	0.633309		0	5011550	3803375	0
P39447	ZO1_MOUSE	Tjp1	sp|P39447|ZO1_MOUSE Tight junction protein ZO-1 OS=Mus musculus OX=10090 GN=Tjp1 PE=1 SV=2;tr|B9EHJ3|B9EHJ3_MOUSE Tight junction protein ZO-1 OS=Mus musculus OX=10090 GN=Tjp1 PE=1 SV=1;tr|A0A0U1RPW2|A0A0U1RPW2_MOUSE Tight junction protein ZO-1 OS=Mus muscu	sp|P39447|ZO1_MOUSE;tr|B9EHJ3|B9EHJ3_MOUSE;tr|A0A0U1RPW2|A0A0U1RPW2_MOUSE	35	194.74	0.0246201	0.901806		0	6776650	6266450	0
P40124	CAP1_MOUSE	Cap1	sp|P40124|CAP1_MOUSE Adenylyl cyclase-associated protein 1 OS=Mus musculus OX=10090 GN=Cap1 PE=1 SV=4	sp|P40124|CAP1_MOUSE	28	51.564	0.196624	0.335984		0	362012500	284547500	0
P40142	TKT_MOUSE	Tkt	sp|P40142|TKT_MOUSE Transketolase OS=Mus musculus OX=10090 GN=Tkt PE=1 SV=1;tr|A0A286YE28|A0A286YE28_MOUSE Transketolase (Fragment) OS=Mus musculus OX=10090 GN=Tkt PE=1 SV=1	sp|P40142|TKT_MOUSE;tr|A0A286YE28|A0A286YE28_MOUSE	40	67.63	0.272111	0.113797		0	1825750000	1589175000	0
P40237	CD82_MOUSE	Cd82	sp|P40237|CD82_MOUSE CD82 antigen OS=Mus musculus OX=10090 GN=Cd82 PE=1 SV=1;tr|A2AIJ1|A2AIJ1_MOUSE Tetraspanin (Fragment) OS=Mus musculus OX=10090 GN=Cd82 PE=1 SV=1	sp|P40237|CD82_MOUSE;tr|A2AIJ1|A2AIJ1_MOUSE	4	29.628	-0.151241	0.569701		0	79731500	74262750	0
P40336	VP26A_MOUSE	Vps26a	sp|P40336|VP26A_MOUSE Vacuolar protein sorting-associated protein 26A OS=Mus musculus OX=10090 GN=Vps26a PE=1 SV=1	sp|P40336|VP26A_MOUSE	11	38.113	0.130763	0.47962		0	36495250	43081500	0
A0A0R4J1N9	A0A0R4J1N9_MOUSE	Tfam	tr|A0A0R4J1N9|A0A0R4J1N9_MOUSE Transcription factor A, mitochondrial OS=Mus musculus OX=10090 GN=Tfam PE=1 SV=1;sp|P40630|TFAM_MOUSE Transcription factor A, mitochondrial OS=Mus musculus OX=10090 GN=Tfam PE=1 SV=2;tr|D3Z0F3|D3Z0F3_MOUSE Transcription facto	tr|A0A0R4J1N9|A0A0R4J1N9_MOUSE;sp|P40630|TFAM_MOUSE;tr|D3Z0F3|D3Z0F3_MOUSE	11	23.384	0.551131	0.103012		0	50263750	50843250	0
P40936	INMT_MOUSE	Inmt	sp|P40936|INMT_MOUSE Indolethylamine N-methyltransferase OS=Mus musculus OX=10090 GN=Inmt PE=1 SV=1	sp|P40936|INMT_MOUSE	16	29.459	0.446192	0.186364		0	5119650000	4305000000	0
P41105	RL28_MOUSE	Rpl28	sp|P41105|RL28_MOUSE 60S ribosomal protein L28 OS=Mus musculus OX=10090 GN=Rpl28 PE=1 SV=2	sp|P41105|RL28_MOUSE	9	15.733	-0.140617	0.524264		0	496205000	488967500	0
D3Z041	D3Z041_MOUSE	Acsl1	tr|D3Z041|D3Z041_MOUSE Long-chain-fatty-acid--CoA ligase 1 OS=Mus musculus OX=10090 GN=Acsl1 PE=1 SV=1;sp|P41216|ACSL1_MOUSE Long-chain-fatty-acid--CoA ligase 1 OS=Mus musculus OX=10090 GN=Acsl1 PE=1 SV=2	tr|D3Z041|D3Z041_MOUSE;sp|P41216|ACSL1_MOUSE	49	78.034	-0.00474652	0.982158		0	2570775000	2255675000	0
P41233	ABCA1_MOUSE	Abca1	sp|P41233|ABCA1_MOUSE ATP-binding cassette sub-family A member 1 OS=Mus musculus OX=10090 GN=Abca1 PE=1 SV=4	sp|P41233|ABCA1_MOUSE	6	253.91	0.148958	0.530802		0	460432	285942	0
P41317	MBL2_MOUSE	Mbl2	sp|P41317|MBL2_MOUSE Mannose-binding protein C OS=Mus musculus OX=10090 GN=Mbl2 PE=1 SV=2	sp|P41317|MBL2_MOUSE	10	25.957	0.384013	0.129112		0	232430000	242237500	0
P42125	ECI1_MOUSE	Eci1	sp|P42125|ECI1_MOUSE Enoyl-CoA delta isomerase 1, mitochondrial OS=Mus musculus OX=10090 GN=Eci1 PE=1 SV=2	sp|P42125|ECI1_MOUSE	19	32.25	0.462579	0.146638		0	1822750000	1674525000	1
P42208	SEPT2_MOUSE	2002-09-01	sp|P42208|SEPT2_MOUSE Septin-2 OS=Mus musculus OX=10090 GN=Sept2 PE=1 SV=2;tr|E9Q3V6|E9Q3V6_MOUSE Septin-2 OS=Mus musculus OX=10090 GN=Sept2 PE=1 SV=1;tr|F6WYM0|F6WYM0_MOUSE Septin-2 (Fragment) OS=Mus musculus OX=10090 GN=Sept2 PE=1 SV=2;tr|D3YYB1|D3YYB1_M	sp|P42208|SEPT2_MOUSE;tr|E9Q3V6|E9Q3V6_MOUSE;tr|F6WYM0|F6WYM0_MOUSE;tr|D3YYB1|D3YYB1_MOUSE;tr|D3Z3C0|D3Z3C0_MOUSE;tr|D3Z1S1|D3Z1S1_MOUSE;tr|F6UKN5|F6UKN5_MOUSE	14	41.525	0.227538	0.285981		0	102456250	86494750	0
P42227	STAT3_MOUSE	Stat3	sp|P42227|STAT3_MOUSE Signal transducer and activator of transcription 3 OS=Mus musculus OX=10090 GN=Stat3 PE=1 SV=2;tr|B7ZC18|B7ZC18_MOUSE Signal transducer and activator of transcription OS=Mus musculus OX=10090 GN=Stat3 PE=1 SV=1	sp|P42227|STAT3_MOUSE;tr|B7ZC18|B7ZC18_MOUSE	22	88.053	0.415593	0.168406		0	36148500	36643500	0
P42232	STA5B_MOUSE	Stat5b	sp|P42232|STA5B_MOUSE Signal transducer and activator of transcription 5B OS=Mus musculus OX=10090 GN=Stat5b PE=1 SV=1	sp|P42232|STA5B_MOUSE	19	90.001	0.419906	0.0419016		0	15218275	11098100	0
Q5JC28	Q5JC28_MOUSE	Eps15	tr|Q5JC28|Q5JC28_MOUSE Epidermal growth factor receptor pathway substrate 15 isoform B OS=Mus musculus OX=10090 GN=Eps15 PE=1 SV=1;sp|P42567|EPS15_MOUSE Epidermal growth factor receptor substrate 15 OS=Mus musculus OX=10090 GN=Eps15 PE=1 SV=1;tr|H3BK65|H3B	tr|Q5JC28|Q5JC28_MOUSE;sp|P42567|EPS15_MOUSE;tr|H3BK65|H3BK65_MOUSE;tr|F6W2Q5|F6W2Q5_MOUSE	23	86.677	0.29253	0.246993		0	39062750	35412750	0
P42669	PURA_MOUSE	Pura	sp|P42669|PURA_MOUSE Transcriptional activator protein Pur-alpha OS=Mus musculus OX=10090 GN=Pura PE=1 SV=1	sp|P42669|PURA_MOUSE	15	34.883	0.160887	0.474182		0	274345000	252017500	0
P42932	TCPQ_MOUSE	Cct8	sp|P42932|TCPQ_MOUSE T-complex protein 1 subunit theta OS=Mus musculus OX=10090 GN=Cct8 PE=1 SV=3;tr|H3BL49|H3BL49_MOUSE T-complex protein 1 subunit theta OS=Mus musculus OX=10090 GN=Cct8 PE=1 SV=1	sp|P42932|TCPQ_MOUSE;tr|H3BL49|H3BL49_MOUSE	38	59.555	0.117368	0.527543		0	321780000	320172500	0
P43006	EAA2_MOUSE	Slc1a2	sp|P43006|EAA2_MOUSE Excitatory amino acid transporter 2 OS=Mus musculus OX=10090 GN=Slc1a2 PE=1 SV=1;tr|A2APL5|A2APL5_MOUSE Amino acid transporter OS=Mus musculus OX=10090 GN=Slc1a2 PE=1 SV=1	sp|P43006|EAA2_MOUSE;tr|A2APL5|A2APL5_MOUSE	7	62.03	-0.283877	0.314511		0	4591575	3352700	0
P43024	CX6A1_MOUSE	Cox6a1	sp|P43024|CX6A1_MOUSE Cytochrome c oxidase subunit 6A1, mitochondrial OS=Mus musculus OX=10090 GN=Cox6a1 PE=1 SV=2;tr|Q9DCW5|Q9DCW5_MOUSE Cytochrome c oxidase subunit 6A, mitochondrial OS=Mus musculus OX=10090 GN=Cox6a1 PE=1 SV=1	sp|P43024|CX6A1_MOUSE;tr|Q9DCW5|Q9DCW5_MOUSE	5	12.352	0.363218	0.496245		0	502880000	396387500	1
P43274	H14_MOUSE	Hist1h1e	sp|P43274|H14_MOUSE Histone H1.4 OS=Mus musculus OX=10090 GN=Hist1h1e PE=1 SV=2	sp|P43274|H14_MOUSE	14	21.977	-0.216204	0.790284		0	349465000	473737750	0
P43276	H15_MOUSE	Hist1h1b	sp|P43276|H15_MOUSE Histone H1.5 OS=Mus musculus OX=10090 GN=Hist1h1b PE=1 SV=2	sp|P43276|H15_MOUSE	7	22.576	0.0331429	0.930659		0	26655250	15460225	0
P43277	H13_MOUSE	Hist1h1d	sp|P43277|H13_MOUSE Histone H1.3 OS=Mus musculus OX=10090 GN=Hist1h1d PE=1 SV=2	sp|P43277|H13_MOUSE	15	22.099	-0.579529	0.055687		0	56066000	84230250	0
P43883	PLIN2_MOUSE	Plin2	sp|P43883|PLIN2_MOUSE Perilipin-2 OS=Mus musculus OX=10090 GN=Plin2 PE=1 SV=2	sp|P43883|PLIN2_MOUSE	25	46.646	0.00932125	0.988199		0	265618000	219202500	0
P45376	ALDR_MOUSE	Akr1b1	sp|P45376|ALDR_MOUSE Aldose reductase OS=Mus musculus OX=10090 GN=Akr1b1 PE=1 SV=3;tr|D3YVJ7|D3YVJ7_MOUSE Aldo-keto reductase family 1, member B3 (aldose reductase) (Fragment) OS=Mus musculus OX=10090 GN=Akr1b3 PE=1 SV=1	sp|P45376|ALDR_MOUSE;tr|D3YVJ7|D3YVJ7_MOUSE	12	35.732	0.179786	0.448785		0	40956750	37261750	0
P45377	ALD2_MOUSE	Akr1b8	sp|P45377|ALD2_MOUSE Aldose reductase-related protein 2 OS=Mus musculus OX=10090 GN=Akr1b8 PE=1 SV=2	sp|P45377|ALD2_MOUSE	8	36.12	-0.147857	0.496607		0	8406425	8144825	0
P45591	COF2_MOUSE	Cfl2	sp|P45591|COF2_MOUSE Cofilin-2 OS=Mus musculus OX=10090 GN=Cfl2 PE=1 SV=1	sp|P45591|COF2_MOUSE	16	18.709	0.0824746	0.78714		0	326302500	339687500	0
A0A1W2P788	A0A1W2P788_MOUSE	Man1a	tr|A0A1W2P788|A0A1W2P788_MOUSE alpha-1,2-Mannosidase (Fragment) OS=Mus musculus OX=10090 GN=Man1a PE=1 SV=1;sp|P45700|MA1A1_MOUSE Mannosyl-oligosaccharide 1,2-alpha-mannosidase IA OS=Mus musculus OX=10090 GN=Man1a1 PE=1 SV=1;tr|A0A1W2P6N0|A0A1W2P6N0_MOUSE	tr|A0A1W2P788|A0A1W2P788_MOUSE;sp|P45700|MA1A1_MOUSE;tr|A0A1W2P6N0|A0A1W2P6N0_MOUSE	17	82.042	0.00926523	0.973276		0	25941550	13935525	0
P45878	FKBP2_MOUSE	Fkbp2	sp|P45878|FKBP2_MOUSE Peptidyl-prolyl cis-trans isomerase FKBP2 OS=Mus musculus OX=10090 GN=Fkbp2 PE=1 SV=1	sp|P45878|FKBP2_MOUSE	6	15.344	0.388351	0.177566		0	707850000	573820000	0
P45952	ACADM_MOUSE	Acadm	sp|P45952|ACADM_MOUSE Medium-chain specific acyl-CoA dehydrogenase, mitochondrial OS=Mus musculus OX=10090 GN=Acadm PE=1 SV=1	sp|P45952|ACADM_MOUSE	26	46.481	0.180295	0.386359		0	1241167500	945545000	1
P46061	RAGP1_MOUSE	Rangap1	sp|P46061|RAGP1_MOUSE Ran GTPase-activating protein 1 OS=Mus musculus OX=10090 GN=Rangap1 PE=1 SV=2;tr|A0A2R8VHK9|A0A2R8VHK9_MOUSE Ran GTPase-activating protein 1 (Fragment) OS=Mus musculus OX=10090 GN=Rangap1 PE=1 SV=1	sp|P46061|RAGP1_MOUSE;tr|A0A2R8VHK9|A0A2R8VHK9_MOUSE	15	63.53	0.274275	0.234922		0	16675250	1.47189e+07	0
P46414	CDN1B_MOUSE	Cdkn1b	sp|P46414|CDN1B_MOUSE Cyclin-dependent kinase inhibitor 1B OS=Mus musculus OX=10090 GN=Cdkn1b PE=1 SV=2	sp|P46414|CDN1B_MOUSE	4	22.193	0.0639233	0.721305		0	7138075	5037675	0
P46460	NSF_MOUSE	Nsf	sp|P46460|NSF_MOUSE Vesicle-fusing ATPase OS=Mus musculus OX=10090 GN=Nsf PE=1 SV=2	sp|P46460|NSF_MOUSE	26	82.613	0.0712844	0.757035		0	24411250	27535000	0
P46471	PRS7_MOUSE	Psmc2	sp|P46471|PRS7_MOUSE 26S proteasome regulatory subunit 7 OS=Mus musculus OX=10090 GN=Psmc2 PE=1 SV=5;tr|Q8BVQ9|Q8BVQ9_MOUSE 26S proteasome regulatory subunit 7 OS=Mus musculus OX=10090 GN=Psmc2 PE=1 SV=1	sp|P46471|PRS7_MOUSE;tr|Q8BVQ9|Q8BVQ9_MOUSE	27	48.647	0.245821	0.169325		0	237435000	234932500	0
P46638	RB11B_MOUSE	Rab11b	sp|P46638|RB11B_MOUSE Ras-related protein Rab-11B OS=Mus musculus OX=10090 GN=Rab11b PE=1 SV=3;tr|G3UY29|G3UY29_MOUSE MCG22989, isoform CRA_a OS=Mus musculus OX=10090 GN=Rab11b PE=4 SV=1;tr|E9Q3P9|E9Q3P9_MOUSE Ras-related protein Rab-11A OS=Mus musculus OX	sp|P46638|RB11B_MOUSE;tr|G3UY29|G3UY29_MOUSE;tr|E9Q3P9|E9Q3P9_MOUSE;tr|F8WGS1|F8WGS1_MOUSE;sp|P62492|RB11A_MOUSE;tr|G3UZD3|G3UZD3_MOUSE	15	24.489	0.265053	0.177188		0	288147500	256725000	0
P46656	ADX_MOUSE	Fdx1	sp|P46656|ADX_MOUSE Adrenodoxin, mitochondrial OS=Mus musculus OX=10090 GN=Fdx1 PE=1 SV=1;tr|A0A1L1STP5|A0A1L1STP5_MOUSE Adrenodoxin, mitochondrial OS=Mus musculus OX=10090 GN=Fdx1 PE=1 SV=1	sp|P46656|ADX_MOUSE;tr|A0A1L1STP5|A0A1L1STP5_MOUSE	5	20.123	-0.0515496	0.853511		0	498820000	468972500	1
P46718	PDCD2_MOUSE	Pdcd2	sp|P46718|PDCD2_MOUSE Programmed cell death protein 2 OS=Mus musculus OX=10090 GN=Pdcd2 PE=2 SV=2;tr|A0A0R4J0N5|A0A0R4J0N5_MOUSE Programmed cell death 2, isoform CRA_b OS=Mus musculus OX=10090 GN=Pdcd2 PE=1 SV=1	sp|P46718|PDCD2_MOUSE;tr|A0A0R4J0N5|A0A0R4J0N5_MOUSE	5	38.341	-0.207964	0.72896		0	6390800	5715775	0
P46737	BRCC3_MOUSE	Brcc3	sp|P46737|BRCC3_MOUSE Lys-63-specific deubiquitinase BRCC36 OS=Mus musculus OX=10090 GN=Brcc3 PE=1 SV=1	sp|P46737|BRCC3_MOUSE	13	33.34	0.222067	0.20535		0	34236000	29166000	0
P46935	NEDD4_MOUSE	Nedd4	sp|P46935|NEDD4_MOUSE E3 ubiquitin-protein ligase NEDD4 OS=Mus musculus OX=10090 GN=Nedd4 PE=1 SV=3	sp|P46935|NEDD4_MOUSE	26	102.71	0.179721	0.28157		0	28186500	27303000	0
G3UYV4	G3UYV4_MOUSE	Yap1	tr|G3UYV4|G3UYV4_MOUSE Transcriptional coactivator YAP1 OS=Mus musculus OX=10090 GN=Yap1 PE=1 SV=1;sp|P46938|YAP1_MOUSE Transcriptional coactivator YAP1 OS=Mus musculus OX=10090 GN=Yap1 PE=1 SV=2;tr|G3UYA6|G3UYA6_MOUSE Transcriptional coactivator YAP1 OS=M	tr|G3UYV4|G3UYV4_MOUSE;sp|P46938|YAP1_MOUSE;tr|G3UYA6|G3UYA6_MOUSE;tr|G3UY62|G3UY62_MOUSE;tr|G3UYW7|G3UYW7_MOUSE	5	39.486	0.441588	0.221866		0	4328690	4124100	0
P46978	STT3A_MOUSE	Stt3a	sp|P46978|STT3A_MOUSE Dolichyl-diphosphooligosaccharide--protein glycosyltransferase subunit STT3A OS=Mus musculus OX=10090 GN=Stt3a PE=1 SV=1	sp|P46978|STT3A_MOUSE	19	80.597	0.251103	0.294927		0	97855500	71004000	0
P47199	QOR_MOUSE	Cryz	sp|P47199|QOR_MOUSE Quinone oxidoreductase OS=Mus musculus OX=10090 GN=Cryz PE=1 SV=1;tr|A0A0A6YXR4|A0A0A6YXR4_MOUSE Quinone oxidoreductase (Fragment) OS=Mus musculus OX=10090 GN=Cryz PE=1 SV=5;tr|V9GXY8|V9GXY8_MOUSE Quinone oxidoreductase OS=Mus musculus	sp|P47199|QOR_MOUSE;tr|A0A0A6YXR4|A0A0A6YXR4_MOUSE;tr|V9GXY8|V9GXY8_MOUSE;tr|A0A0A6YVS7|A0A0A6YVS7_MOUSE	21	35.268	0.221824	0.340089		0	1094610000	911165000	1
P47738	ALDH2_MOUSE	Aldh2	sp|P47738|ALDH2_MOUSE Aldehyde dehydrogenase, mitochondrial OS=Mus musculus OX=10090 GN=Aldh2 PE=1 SV=1	sp|P47738|ALDH2_MOUSE	44	56.537	0.171334	0.329167		0	11856250000	9863950000	1
P47740	AL3A2_MOUSE	Aldh3a2	sp|P47740|AL3A2_MOUSE Fatty aldehyde dehydrogenase OS=Mus musculus OX=10090 GN=Aldh3a2 PE=1 SV=2;tr|B1AV77|B1AV77_MOUSE Aldehyde dehydrogenase OS=Mus musculus OX=10090 GN=Aldh3a2 PE=1 SV=1;tr|B1ATI0|B1ATI0_MOUSE Aldehyde dehydrogenase OS=Mus musculus OX=10	sp|P47740|AL3A2_MOUSE;tr|B1AV77|B1AV77_MOUSE;tr|B1ATI0|B1ATI0_MOUSE	31	53.97	0.199507	0.650795		0	1367655000	1223747500	1
P47754	CAZA2_MOUSE	Capza2	sp|P47754|CAZA2_MOUSE F-actin-capping protein subunit alpha-2 OS=Mus musculus OX=10090 GN=Capza2 PE=1 SV=3;tr|D6RCW7|D6RCW7_MOUSE F-actin-capping protein subunit alpha-2 OS=Mus musculus OX=10090 GN=Capza2 PE=1 SV=1;tr|A0A0N4SVM0|A0A0N4SVM0_MOUSE F-actin-ca	sp|P47754|CAZA2_MOUSE;tr|D6RCW7|D6RCW7_MOUSE;tr|A0A0N4SVM0|A0A0N4SVM0_MOUSE	14	32.967	0.140509	0.504557		0	458340000	422705000	0
P47791	GSHR_MOUSE	Gsr	sp|P47791|GSHR_MOUSE Glutathione reductase, mitochondrial OS=Mus musculus OX=10090 GN=Gsr PE=1 SV=3	sp|P47791|GSHR_MOUSE	16	53.662	0.355702	0.107464		0	286290000	231905000	1
P47802	MTX1_MOUSE	Mtx1	sp|P47802|MTX1_MOUSE Metaxin-1 OS=Mus musculus OX=10090 GN=Mtx1 PE=1 SV=1;tr|F7C846|F7C846_MOUSE Metaxin-1 OS=Mus musculus OX=10090 GN=Mtx1 PE=1 SV=1;tr|G3XA66|G3XA66_MOUSE Metaxin-1 (Fragment) OS=Mus musculus OX=10090 GN=Mtx1 PE=1 SV=1;tr|D3Z3F4|D3Z3F4_MO	sp|P47802|MTX1_MOUSE;tr|F7C846|F7C846_MOUSE;tr|G3XA66|G3XA66_MOUSE;tr|D3Z3F4|D3Z3F4_MOUSE;tr|D3YVW0|D3YVW0_MOUSE;tr|G3XA75|G3XA75_MOUSE;tr|G3UYJ5|G3UYJ5_MOUSE;tr|G3UXX9|G3UXX9_MOUSE	18	35.623	0.186122	0.322109		0	86285750	59809500	0
P47809	MP2K4_MOUSE	Map2k4	sp|P47809|MP2K4_MOUSE Dual specificity mitogen-activated protein kinase kinase 4 OS=Mus musculus OX=10090 GN=Map2k4 PE=1 SV=2	sp|P47809|MP2K4_MOUSE	12	44.113	0.0903935	0.712863		0	15201000	14150625	0
P47811	MK14_MOUSE	Mapk14	sp|P47811|MK14_MOUSE Mitogen-activated protein kinase 14 OS=Mus musculus OX=10090 GN=Mapk14 PE=1 SV=3;tr|B2KF35|B2KF35_MOUSE Mitogen-activated protein kinase OS=Mus musculus OX=10090 GN=Mapk14 PE=1 SV=1;tr|B2KF34|B2KF34_MOUSE Mitogen-activated protein kina	sp|P47811|MK14_MOUSE;tr|B2KF35|B2KF35_MOUSE;tr|B2KF34|B2KF34_MOUSE	9	41.287	-0.131447	0.666601		0	13194125	11164150	0
P47856	GFPT1_MOUSE	Gfpt1	sp|P47856|GFPT1_MOUSE Glutamine--fructose-6-phosphate aminotransferase [isomerizing] 1 OS=Mus musculus OX=10090 GN=Gfpt1 PE=1 SV=3	sp|P47856|GFPT1_MOUSE	21	78.538	0.348474	0.124924		0	12418400	10644300	0
P47857	PFKAM_MOUSE	Pfkm	sp|P47857|PFKAM_MOUSE ATP-dependent 6-phosphofructokinase, muscle type OS=Mus musculus OX=10090 GN=Pfkm PE=1 SV=3	sp|P47857|PFKAM_MOUSE	14	85.268	0.295922	0.376581		0	10115700	6868525	0
P47911	RL6_MOUSE	Rpl6	sp|P47911|RL6_MOUSE 60S ribosomal protein L6 OS=Mus musculus OX=10090 GN=Rpl6 PE=1 SV=3	sp|P47911|RL6_MOUSE	22	33.509	-0.0492157	0.782165		0	927430000	1036897500	0
P47941	CRKL_MOUSE	Crkl	sp|P47941|CRKL_MOUSE Crk-like protein OS=Mus musculus OX=10090 GN=Crkl PE=1 SV=2	sp|P47941|CRKL_MOUSE	10	33.83	0.424492	0.0261546		0	63764000	41686750	0
P47955	RLA1_MOUSE	Rplp1	sp|P47955|RLA1_MOUSE 60S acidic ribosomal protein P1 OS=Mus musculus OX=10090 GN=Rplp1 PE=1 SV=1	sp|P47955|RLA1_MOUSE	7	11.475	-0.0725938	0.777877		0	5973550000	7239350000	0
P47962	RL5_MOUSE	Rpl5	sp|P47962|RL5_MOUSE 60S ribosomal protein L5 OS=Mus musculus OX=10090 GN=Rpl5 PE=1 SV=3;tr|D3YYV8|D3YYV8_MOUSE 60S ribosomal protein L5 (Fragment) OS=Mus musculus OX=10090 GN=Rpl5 PE=1 SV=1	sp|P47962|RL5_MOUSE;tr|D3YYV8|D3YYV8_MOUSE	17	34.4	-0.0113348	0.949002		0	552407500	573507500	0
P47963	RL13_MOUSE	Rpl13	sp|P47963|RL13_MOUSE 60S ribosomal protein L13 OS=Mus musculus OX=10090 GN=Rpl13 PE=1 SV=3	sp|P47963|RL13_MOUSE	16	24.305	0.117699	0.560627		0	821482500	720050000	0
P48024	EIF1_MOUSE	Eif1	sp|P48024|EIF1_MOUSE Eukaryotic translation initiation factor 1 OS=Mus musculus OX=10090 GN=Eif1 PE=1 SV=2;tr|J3QN87|J3QN87_MOUSE Eukaryotic translation initiation factor 1 (Fragment) OS=Mus musculus OX=10090 GN=Eif1 PE=4 SV=1	sp|P48024|EIF1_MOUSE;tr|J3QN87|J3QN87_MOUSE	7	12.746	0.415792	0.0502504		0	1323450000	932347500	0
P48036	ANXA5_MOUSE	Anxa5	sp|P48036|ANXA5_MOUSE Annexin A5 OS=Mus musculus OX=10090 GN=Anxa5 PE=1 SV=1	sp|P48036|ANXA5_MOUSE	24	35.752	0.485771	0.0496788		0	808715000	567997500	0
A2A838	A2A838_MOUSE	Epb41	tr|A2A838|A2A838_MOUSE Protein 4.1 (Fragment) OS=Mus musculus OX=10090 GN=Epb41 PE=1 SV=1;sp|P48193|41_MOUSE Protein 4.1 OS=Mus musculus OX=10090 GN=Epb41 PE=1 SV=2;tr|A2A841|A2A841_MOUSE Protein 4.1 OS=Mus musculus OX=10090 GN=Epb41 PE=1 SV=1;tr|A2A839|A2	tr|A2A838|A2A838_MOUSE;sp|P48193|41_MOUSE;tr|A2A841|A2A841_MOUSE;tr|A2A839|A2A839_MOUSE;tr|A2A842|A2A842_MOUSE;tr|A2AD32|A2AD32_MOUSE	20	75.148	0.160225	0.472616		0	22180750	20159225	0
P48410	ABCD1_MOUSE	Abcd1	sp|P48410|ABCD1_MOUSE ATP-binding cassette sub-family D member 1 OS=Mus musculus OX=10090 GN=Abcd1 PE=1 SV=1;tr|A2ALN0|A2ALN0_MOUSE ATP-binding cassette sub-family D member 1 OS=Mus musculus OX=10090 GN=Abcd1 PE=1 SV=1	sp|P48410|ABCD1_MOUSE;tr|A2ALN0|A2ALN0_MOUSE	13	81.858	0.264698	0.395209		0	5882400	4029500	1
A0A1Y7VJ48	A0A1Y7VJ48_MOUSE	Tbca	tr|A0A1Y7VJ48|A0A1Y7VJ48_MOUSE Tubulin-specific chaperone A OS=Mus musculus OX=10090 GN=Tbca PE=1 SV=1;sp|P48428|TBCA_MOUSE Tubulin-specific chaperone A OS=Mus musculus OX=10090 GN=Tbca PE=1 SV=3	tr|A0A1Y7VJ48|A0A1Y7VJ48_MOUSE;sp|P48428|TBCA_MOUSE	7	9.9271	0.0450454	0.807977		0	258945000	200877500	0
P48678	LMNA_MOUSE	Lmna	sp|P48678|LMNA_MOUSE Prelamin-A/C OS=Mus musculus OX=10090 GN=Lmna PE=1 SV=2	sp|P48678|LMNA_MOUSE	21	74.237	0.467947	0.50126		0	7248925	3154100	0
P48722	HS74L_MOUSE	Hspa4l	sp|P48722|HS74L_MOUSE Heat shock 70 kDa protein 4L OS=Mus musculus OX=10090 GN=Hspa4l PE=1 SV=2;tr|E0CY23|E0CY23_MOUSE Heat shock 70 kDa protein 4L (Fragment) OS=Mus musculus OX=10090 GN=Hspa4l PE=1 SV=1	sp|P48722|HS74L_MOUSE;tr|E0CY23|E0CY23_MOUSE	22	94.381	0.23616	0.430185		0	7976000	7022550	0
P48758	CBR1_MOUSE	Cbr1	sp|P48758|CBR1_MOUSE Carbonyl reductase [NADPH] 1 OS=Mus musculus OX=10090 GN=Cbr1 PE=1 SV=3	sp|P48758|CBR1_MOUSE	24	30.641	0.224415	0.38147		0	979755000	805692500	0
P48771	CX7A2_MOUSE	Cox7a2	sp|P48771|CX7A2_MOUSE Cytochrome c oxidase subunit 7A2, mitochondrial OS=Mus musculus OX=10090 GN=Cox7a2 PE=1 SV=2	sp|P48771|CX7A2_MOUSE	2	9.2908	0.475885	0.154672		0	103397500	93995250	1
P48774	GSTM5_MOUSE	Gstm5	sp|P48774|GSTM5_MOUSE Glutathione S-transferase Mu 5 OS=Mus musculus OX=10090 GN=Gstm5 PE=1 SV=1;tr|E9PVM7|E9PVM7_MOUSE Glutathione S-transferase (Fragment) OS=Mus musculus OX=10090 GN=Gstm5 PE=1 SV=1;tr|E9PV63|E9PV63_MOUSE Glutathione S-transferase Mu 5 O	sp|P48774|GSTM5_MOUSE;tr|E9PVM7|E9PVM7_MOUSE;tr|E9PV63|E9PV63_MOUSE	8	26.635	0.495123	0.0705963		0	6785100	8522175	0
P48776	T23O_MOUSE	Tdo2	sp|P48776|T23O_MOUSE Tryptophan 2,3-dioxygenase OS=Mus musculus OX=10090 GN=Tdo2 PE=1 SV=2;tr|C5NSA7|C5NSA7_MOUSE Tryptophan 2,3-dioxygenase OS=Mus musculus OX=10090 GN=Tdo2 PE=1 SV=1	sp|P48776|T23O_MOUSE;tr|C5NSA7|C5NSA7_MOUSE	19	47.756	0.197741	0.34289		0	202325250	171255000	0
P48962	ADT1_MOUSE	Slc25a4	sp|P48962|ADT1_MOUSE ADP/ATP translocase 1 OS=Mus musculus OX=10090 GN=Slc25a4 PE=1 SV=4	sp|P48962|ADT1_MOUSE	18	32.904	-0.192923	0.542516		0	17250625	18319250	1
P49138	MAPK2_MOUSE	Mapkapk2	sp|P49138|MAPK2_MOUSE MAP kinase-activated protein kinase 2 OS=Mus musculus OX=10090 GN=Mapkapk2 PE=1 SV=2;tr|A0A087WSN7|A0A087WSN7_MOUSE MAP kinase-activated protein kinase 2 (Fragment) OS=Mus musculus OX=10090 GN=Mapkapk2 PE=1 SV=1	sp|P49138|MAPK2_MOUSE;tr|A0A087WSN7|A0A087WSN7_MOUSE	8	44.049	0.49826	0.117488		0	4841725	4421725	0
P49429	HPPD_MOUSE	Hpd	sp|P49429|HPPD_MOUSE 4-hydroxyphenylpyruvate dioxygenase OS=Mus musculus OX=10090 GN=Hpd PE=1 SV=3	sp|P49429|HPPD_MOUSE	36	45.054	0.183846	0.278676		0	4922375000	4159950000	0
P49443	PPM1A_MOUSE	Ppm1a	sp|P49443|PPM1A_MOUSE Protein phosphatase 1A OS=Mus musculus OX=10090 GN=Ppm1a PE=1 SV=1;tr|Q9EQE2|Q9EQE2_MOUSE Protein phosphatase 1A OS=Mus musculus OX=10090 GN=Ppm1a PE=1 SV=1	sp|P49443|PPM1A_MOUSE;tr|Q9EQE2|Q9EQE2_MOUSE	15	42.432	0.452399	0.0436134		0	58348750	46680750	0
P49586	PCY1A_MOUSE	Pcyt1a	sp|P49586|PCY1A_MOUSE Choline-phosphate cytidylyltransferase A OS=Mus musculus OX=10090 GN=Pcyt1a PE=1 SV=1;tr|D3Z3T5|D3Z3T5_MOUSE Choline-phosphate cytidylyltransferase A OS=Mus musculus OX=10090 GN=Pcyt1a PE=1 SV=1	sp|P49586|PCY1A_MOUSE;tr|D3Z3T5|D3Z3T5_MOUSE	12	41.666	0.276079	0.176314		0	30234000	28860750	0
P49722	PSA2_MOUSE	Psma2	sp|P49722|PSA2_MOUSE Proteasome subunit alpha type-2 OS=Mus musculus OX=10090 GN=Psma2 PE=1 SV=3;tr|Q8BKE0|Q8BKE0_MOUSE Proteasome endopeptidase complex (Fragment) OS=Mus musculus OX=10090 GN=Psma2 PE=1 SV=1	sp|P49722|PSA2_MOUSE;tr|Q8BKE0|Q8BKE0_MOUSE	13	25.926	0.172823	0.534733		0	515017500	394037500	0
P49935	CATH_MOUSE	Ctsh	sp|P49935|CATH_MOUSE Pro-cathepsin H OS=Mus musculus OX=10090 GN=Ctsh PE=1 SV=2;tr|A0A087WR20|A0A087WR20_MOUSE Pro-cathepsin H (Fragment) OS=Mus musculus OX=10090 GN=Ctsh PE=1 SV=6	sp|P49935|CATH_MOUSE;tr|A0A087WR20|A0A087WR20_MOUSE	11	37.17	0.10098	0.801292		0	210520750	146017750	0
P50171	DHB8_MOUSE	Hsd17b8	sp|P50171|DHB8_MOUSE Estradiol 17-beta-dehydrogenase 8 OS=Mus musculus OX=10090 GN=Hsd17b8 PE=1 SV=2;tr|G3UX44|G3UX44_MOUSE H2-K region-expressed gene 6 (Fragment) OS=Mus musculus OX=10090 GN=H2-Ke6 PE=1 SV=1	sp|P50171|DHB8_MOUSE;tr|G3UX44|G3UX44_MOUSE	10	26.588	0.067815	0.71061		0	450120000	406945000	1
Q3TJI8	Q3TJI8_MOUSE	Hsd11b1	tr|Q3TJI8|Q3TJI8_MOUSE Corticosteroid 11-beta-dehydrogenase isozyme 1 OS=Mus musculus OX=10090 GN=Hsd11b1 PE=1 SV=1;sp|P50172|DHI1_MOUSE Corticosteroid 11-beta-dehydrogenase isozyme 1 OS=Mus musculus OX=10090 GN=Hsd11b1 PE=1 SV=3;tr|F2Z3U6|F2Z3U6_MOUSE Cor	tr|Q3TJI8|Q3TJI8_MOUSE;sp|P50172|DHI1_MOUSE;tr|F2Z3U6|F2Z3U6_MOUSE	17	28.689	0.117509	0.635282		0	1488150000	1577902500	0
P50247	SAHH_MOUSE	Ahcy	sp|P50247|SAHH_MOUSE Adenosylhomocysteinase OS=Mus musculus OX=10090 GN=Ahcy PE=1 SV=3	sp|P50247|SAHH_MOUSE	37	47.688	0.0729466	0.686847		0	8242175000	7594375000	0
P50285	FMO1_MOUSE	Fmo1	sp|P50285|FMO1_MOUSE Dimethylaniline monooxygenase [N-oxide-forming] 1 OS=Mus musculus OX=10090 GN=Fmo1 PE=1 SV=1;tr|Q3UNX7|Q3UNX7_MOUSE Dimethylaniline monooxygenase [N-oxide-forming] 1 (Fragment) OS=Mus musculus OX=10090 GN=Fmo1 PE=1 SV=1	sp|P50285|FMO1_MOUSE;tr|Q3UNX7|Q3UNX7_MOUSE	31	59.914	0.223415	0.415467		0	295365000	234340000	0
P50295	ARY2_MOUSE	Nat2	sp|P50295|ARY2_MOUSE Arylamine N-acetyltransferase 2 OS=Mus musculus OX=10090 GN=Nat2 PE=1 SV=1	sp|P50295|ARY2_MOUSE	13	33.701	0.315713	0.131322		0	129757500	107227750	0
P50396	GDIA_MOUSE	Gdi1	sp|P50396|GDIA_MOUSE Rab GDP dissociation inhibitor alpha OS=Mus musculus OX=10090 GN=Gdi1 PE=1 SV=3	sp|P50396|GDIA_MOUSE	18	50.521	0.338166	0.0666838		0	115639750	95391000	0
P50427	STS_MOUSE	Sts	sp|P50427|STS_MOUSE Steryl-sulfatase OS=Mus musculus OX=10090 GN=Sts PE=1 SV=1	sp|P50427|STS_MOUSE	13	66.59	0.270902	0.477526		0	14262050	6731850	0
A0A0R4J138	A0A0R4J138_MOUSE	Arsb	tr|A0A0R4J138|A0A0R4J138_MOUSE Arylsulfatase B OS=Mus musculus OX=10090 GN=Arsb PE=1 SV=1;sp|P50429|ARSB_MOUSE Arylsulfatase B OS=Mus musculus OX=10090 GN=Arsb PE=1 SV=3	tr|A0A0R4J138|A0A0R4J138_MOUSE;sp|P50429|ARSB_MOUSE	9	59.704	0.331011	0.351351		0	19193500	18824050	0
P50431	GLYC_MOUSE	Shmt1	sp|P50431|GLYC_MOUSE Serine hydroxymethyltransferase, cytosolic OS=Mus musculus OX=10090 GN=Shmt1 PE=1 SV=3;tr|G3UZ26|G3UZ26_MOUSE Serine hydroxymethyltransferase (Fragment) OS=Mus musculus OX=10090 GN=Shmt1 PE=1 SV=1;tr|G3UYY1|G3UYY1_MOUSE Serine hydroxym	sp|P50431|GLYC_MOUSE;tr|G3UZ26|G3UZ26_MOUSE;tr|G3UYY1|G3UYY1_MOUSE	26	52.6	-0.0177799	0.92161		0	1193955000	1206500000	0
P50462	CSRP3_MOUSE	Csrp3	sp|P50462|CSRP3_MOUSE Cysteine and glycine-rich protein 3 OS=Mus musculus OX=10090 GN=Csrp3 PE=1 SV=1	sp|P50462|CSRP3_MOUSE	5	20.895	0.503393	0.20033		0	40899500	29960500	0
P50516	VATA_MOUSE	Atp6v1a	sp|P50516|VATA_MOUSE V-type proton ATPase catalytic subunit A OS=Mus musculus OX=10090 GN=Atp6v1a PE=1 SV=2	sp|P50516|VATA_MOUSE	22	68.325	0.365204	0.0678316		0	67742250	50927500	0
P50518	VATE1_MOUSE	Atp6v1e1	sp|P50518|VATE1_MOUSE V-type proton ATPase subunit E 1 OS=Mus musculus OX=10090 GN=Atp6v1e1 PE=1 SV=2;tr|A0A0N4SW07|A0A0N4SW07_MOUSE V-type proton ATPase subunit E 1 (Fragment) OS=Mus musculus OX=10090 GN=Atp6v1e1 PE=1 SV=1	sp|P50518|VATE1_MOUSE;tr|A0A0N4SW07|A0A0N4SW07_MOUSE	10	26.157	-0.0981795	0.775735		0	40259500	33281500	0
P50544	ACADV_MOUSE	Acadvl	sp|P50544|ACADV_MOUSE Very long-chain specific acyl-CoA dehydrogenase, mitochondrial OS=Mus musculus OX=10090 GN=Acadvl PE=1 SV=3;tr|B1AR28|B1AR28_MOUSE Very long-chain-specific acyl-CoA dehydrogenase, mitochondrial OS=Mus musculus OX=10090 GN=Acadvl PE=1	sp|P50544|ACADV_MOUSE;tr|B1AR28|B1AR28_MOUSE	43	70.875	0.188963	0.319932		0	1076860000	880647500	1
Q3TGU7	Q3TGU7_MOUSE	Pa2g4	tr|Q3TGU7|Q3TGU7_MOUSE Proliferation-associated 2G4 OS=Mus musculus OX=10090 GN=Pa2g4 PE=1 SV=1;sp|P50580|PA2G4_MOUSE Proliferation-associated protein 2G4 OS=Mus musculus OX=10090 GN=Pa2g4 PE=1 SV=3	tr|Q3TGU7|Q3TGU7_MOUSE;sp|P50580|PA2G4_MOUSE	21	43.698	0.258553	0.11342		0	447290000	438787500	0
P51150	RAB7A_MOUSE	Rab7a	sp|P51150|RAB7A_MOUSE Ras-related protein Rab-7a OS=Mus musculus OX=10090 GN=Rab7a PE=1 SV=2	sp|P51150|RAB7A_MOUSE	15	23.489	0.0444977	0.848026		0	424087500	404655000	0
P51163	HEM4_MOUSE	Uros	sp|P51163|HEM4_MOUSE Uroporphyrinogen-III synthase OS=Mus musculus OX=10090 GN=Uros PE=1 SV=1;tr|Q3TPL3|Q3TPL3_MOUSE Uroporphyrinogen III synthase, isoform CRA_b OS=Mus musculus OX=10090 GN=Uros PE=1 SV=1	sp|P51163|HEM4_MOUSE;tr|Q3TPL3|Q3TPL3_MOUSE	7	28.504	0.296137	0.311622		0	19092750	18096075	0
P51175	PPOX_MOUSE	Ppox	sp|P51175|PPOX_MOUSE Protoporphyrinogen oxidase OS=Mus musculus OX=10090 GN=Ppox PE=1 SV=1;tr|A0A0A6YX50|A0A0A6YX50_MOUSE Protoporphyrinogen oxidase (Fragment) OS=Mus musculus OX=10090 GN=Ppox PE=1 SV=1	sp|P51175|PPOX_MOUSE;tr|A0A0A6YX50|A0A0A6YX50_MOUSE	11	50.87	-0.0205672	0.944707		0	22011700	8488875	1
P51410	RL9_MOUSE	Rpl9	sp|P51410|RL9_MOUSE 60S ribosomal protein L9 OS=Mus musculus OX=10090 GN=Rpl9 PE=2 SV=2;tr|A0A0G2JES3|A0A0G2JES3_MOUSE 60S ribosomal protein L9 (Fragment) OS=Mus musculus OX=10090 GN=Rpl9 PE=1 SV=1;tr|A0A140T8T4|A0A140T8T4_MOUSE Uncharacterized protein OS=	sp|P51410|RL9_MOUSE;tr|A0A0G2JES3|A0A0G2JES3_MOUSE;tr|A0A140T8T4|A0A140T8T4_MOUSE;tr|D3Z629|D3Z629_MOUSE	11	21.881	0.176709	0.502918		0	636715000	664417500	0
P51432	PLCB3_MOUSE	Plcb3	sp|P51432|PLCB3_MOUSE 1-phosphatidylinositol 4,5-bisphosphate phosphodiesterase beta-3 OS=Mus musculus OX=10090 GN=Plcb3 PE=1 SV=2	sp|P51432|PLCB3_MOUSE	8	139.49	0.198079	0.383867		0	2453925	1811885	0
P51437	CAMP_MOUSE	Camp	sp|P51437|CAMP_MOUSE Cathelicidin antimicrobial peptide OS=Mus musculus OX=10090 GN=Camp PE=1 SV=2	sp|P51437|CAMP_MOUSE	3	19.453	0.00888696	0.97846		0	13695475	12024200	0
P51658	DHB2_MOUSE	Hsd17b2	sp|P51658|DHB2_MOUSE Estradiol 17-beta-dehydrogenase 2 OS=Mus musculus OX=10090 GN=Hsd17b2 PE=1 SV=2	sp|P51658|DHB2_MOUSE	18	41.835	0.0907821	0.741078		0	214562500	199995000	0
P51660	DHB4_MOUSE	Hsd17b4	sp|P51660|DHB4_MOUSE Peroxisomal multifunctional enzyme type 2 OS=Mus musculus OX=10090 GN=Hsd17b4 PE=1 SV=3	sp|P51660|DHB4_MOUSE	48	79.481	0.212132	0.477774		0	1378225000	1126162500	1
P51855	GSHB_MOUSE	Gss	sp|P51855|GSHB_MOUSE Glutathione synthetase OS=Mus musculus OX=10090 GN=Gss PE=1 SV=1;tr|Q3UEE2|Q3UEE2_MOUSE Glutathione synthetase OS=Mus musculus OX=10090 GN=Gss PE=1 SV=1	sp|P51855|GSHB_MOUSE;tr|Q3UEE2|Q3UEE2_MOUSE	22	52.246	0.435673	0.0321166		0	254690000	176752500	0
P51859	HDGF_MOUSE	Hdgf	sp|P51859|HDGF_MOUSE Hepatoma-derived growth factor OS=Mus musculus OX=10090 GN=Hdgf PE=1 SV=2;tr|E0CXA0|E0CXA0_MOUSE Hepatoma-derived growth factor (Fragment) OS=Mus musculus OX=10090 GN=Hdgf PE=1 SV=1	sp|P51859|HDGF_MOUSE;tr|E0CXA0|E0CXA0_MOUSE	21	26.268	0.175757	0.504088		0	278567500	270222500	0
P51863	VA0D1_MOUSE	Atp6v0d1	sp|P51863|VA0D1_MOUSE V-type proton ATPase subunit d 1 OS=Mus musculus OX=10090 GN=Atp6v0d1 PE=1 SV=2	sp|P51863|VA0D1_MOUSE	9	40.301	0.0491371	0.871071		0	54467500	36572250	0
P51880	FABP7_MOUSE	Fabp7	sp|P51880|FABP7_MOUSE Fatty acid-binding protein, brain OS=Mus musculus OX=10090 GN=Fabp7 PE=1 SV=2;tr|E9Q0H6|E9Q0H6_MOUSE Fatty acid-binding protein, brain OS=Mus musculus OX=10090 GN=Fabp7 PE=1 SV=1	sp|P51880|FABP7_MOUSE;tr|E9Q0H6|E9Q0H6_MOUSE	3	14.893	0.291087	0.26354		0	13921225	11595450	0
P51881	ADT2_MOUSE	Slc25a5	sp|P51881|ADT2_MOUSE ADP/ATP translocase 2 OS=Mus musculus OX=10090 GN=Slc25a5 PE=1 SV=3	sp|P51881|ADT2_MOUSE	27	32.931	-0.047858	0.803727		0	4262225000	4016300000	1
P51885	LUM_MOUSE	Lum	sp|P51885|LUM_MOUSE Lumican OS=Mus musculus OX=10090 GN=Lum PE=1 SV=2	sp|P51885|LUM_MOUSE	8	38.265	0.339104	0.356204		0	48711750	39640950	0
P52019	ERG1_MOUSE	Sqle	sp|P52019|ERG1_MOUSE Squalene monooxygenase OS=Mus musculus OX=10090 GN=Sqle PE=2 SV=1;tr|Q3TSS7|Q3TSS7_MOUSE Squalene monooxygenase OS=Mus musculus OX=10090 GN=Sqle PE=1 SV=1	sp|P52019|ERG1_MOUSE;tr|Q3TSS7|Q3TSS7_MOUSE	7	63.769	-0.478326	0.357875		0	7641800	4909550	0
P52196	THTR_MOUSE	Tst	sp|P52196|THTR_MOUSE Thiosulfate sulfurtransferase OS=Mus musculus OX=10090 GN=Tst PE=1 SV=3	sp|P52196|THTR_MOUSE	27	33.466	0.227903	0.208877		0	3139825000	2964975000	1
P52430	PON1_MOUSE	Pon1	sp|P52430|PON1_MOUSE Serum paraoxonase/arylesterase 1 OS=Mus musculus OX=10090 GN=Pon1 PE=1 SV=2;tr|H3BK03|H3BK03_MOUSE Serum paraoxonase/arylesterase 1 (Fragment) OS=Mus musculus OX=10090 GN=Pon1 PE=1 SV=8	sp|P52430|PON1_MOUSE;tr|H3BK03|H3BK03_MOUSE	17	39.565	0.222278	0.298532		0	787455000	755507500	0
P52479	UBP10_MOUSE	Usp10	sp|P52479|UBP10_MOUSE Ubiquitin carboxyl-terminal hydrolase 10 OS=Mus musculus OX=10090 GN=Usp10 PE=1 SV=3	sp|P52479|UBP10_MOUSE	26	87.021	0.174754	0.403119		0	27695500	28117000	0
P52480	KPYM_MOUSE	Pkm	sp|P52480|KPYM_MOUSE Pyruvate kinase PKM OS=Mus musculus OX=10090 GN=Pkm PE=1 SV=4;tr|A0A1L1SU37|A0A1L1SU37_MOUSE Pyruvate kinase PKM (Fragment) OS=Mus musculus OX=10090 GN=Pkm PE=1 SV=1	sp|P52480|KPYM_MOUSE;tr|A0A1L1SU37|A0A1L1SU37_MOUSE	24	57.844	0.57168	0.0304756		0	0	0	0
P52503	NDUS6_MOUSE	Ndufs6	sp|P52503|NDUS6_MOUSE NADH dehydrogenase [ubiquinone] iron-sulfur protein 6, mitochondrial OS=Mus musculus OX=10090 GN=Ndufs6 PE=1 SV=2;tr|A0A1Y7VM38|A0A1Y7VM38_MOUSE NADH dehydrogenase [ubiquinone] iron-sulfur protein 6, mitochondrial OS=Mus musculus OX=1	sp|P52503|NDUS6_MOUSE;tr|A0A1Y7VM38|A0A1Y7VM38_MOUSE;tr|A0A1Y7VKP8|A0A1Y7VKP8_MOUSE	7	13.02	-0.0779508	0.727073		0	716072500	854482500	1
P52623	UCK1_MOUSE	Uck1	sp|P52623|UCK1_MOUSE Uridine-cytidine kinase 1 OS=Mus musculus OX=10090 GN=Uck1 PE=1 SV=2;tr|A2AN37|A2AN37_MOUSE Uridine-cytidine kinase OS=Mus musculus OX=10090 GN=Uck1 PE=1 SV=1;tr|F7CBX2|F7CBX2_MOUSE Uridine-cytidine kinase 1 (Fragment) OS=Mus musculus	sp|P52623|UCK1_MOUSE;tr|A2AN37|A2AN37_MOUSE;tr|F7CBX2|F7CBX2_MOUSE	7	31.068	-0.418219	0.307236		0	3603900	4174705	0
P52760	RIDA_MOUSE	Rida	sp|P52760|RIDA_MOUSE 2-iminobutanoate/2-iminopropanoate deaminase OS=Mus musculus OX=10090 GN=Rida PE=1 SV=3	sp|P52760|RIDA_MOUSE	14	14.255	0.228008	0.379419		0	8088625000	7358225000	1
P52792	HXK4_MOUSE	Gck	sp|P52792|HXK4_MOUSE Glucokinase OS=Mus musculus OX=10090 GN=Gck PE=1 SV=1	sp|P52792|HXK4_MOUSE	19	52.088	0.342195	0.187488		0	206217500	142347500	0
P52825	CPT2_MOUSE	Cpt2	sp|P52825|CPT2_MOUSE Carnitine O-palmitoyltransferase 2, mitochondrial OS=Mus musculus OX=10090 GN=Cpt2 PE=1 SV=2	sp|P52825|CPT2_MOUSE	42	73.98	0.344308	0.108428		0	602442500	478175000	1
P52840	ST1A1_MOUSE	Sult1a1	sp|P52840|ST1A1_MOUSE Sulfotransferase 1A1 OS=Mus musculus OX=10090 GN=Sult1a1 PE=1 SV=1	sp|P52840|ST1A1_MOUSE	20	33.974	0.311915	0.34761		0	1521792500	1154310000	0
P53395	ODB2_MOUSE	Dbt	sp|P53395|ODB2_MOUSE Lipoamide acyltransferase component of branched-chain alpha-keto acid dehydrogenase complex, mitochondrial OS=Mus musculus OX=10090 GN=Dbt PE=1 SV=2	sp|P53395|ODB2_MOUSE	29	53.246	0.202073	0.296891		0	453792500	358907500	1
Q3TVF4	Q3TVF4_MOUSE	Rabggtb	tr|Q3TVF4|Q3TVF4_MOUSE Geranylgeranyl transferase type-2 subunit beta OS=Mus musculus OX=10090 GN=Rabggtb PE=1 SV=1;sp|P53612|PGTB2_MOUSE Geranylgeranyl transferase type-2 subunit beta OS=Mus musculus OX=10090 GN=Rabggtb PE=1 SV=2;tr|A0A0G2JG79|A0A0G2JG79_	tr|Q3TVF4|Q3TVF4_MOUSE;sp|P53612|PGTB2_MOUSE;tr|A0A0G2JG79|A0A0G2JG79_MOUSE;tr|A0A0G2JDK3|A0A0G2JDK3_MOUSE;tr|A0A0G2JGU4|A0A0G2JGU4_MOUSE;tr|Q9JIF6|Q9JIF6_MOUSE	5	36.884	0.451772	0.0278912		0	15084875	12887000	0
P53702	CCHL_MOUSE	Hccs	sp|P53702|CCHL_MOUSE Cytochrome c-type heme lyase OS=Mus musculus OX=10090 GN=Hccs PE=1 SV=2	sp|P53702|CCHL_MOUSE	7	30.977	-0.382296	0.220486		0	13994525	17477375	1
P53798	FDFT_MOUSE	Fdft1	sp|P53798|FDFT_MOUSE Squalene synthase OS=Mus musculus OX=10090 GN=Fdft1 PE=1 SV=2	sp|P53798|FDFT_MOUSE	8	48.154	0.351217	0.292603		0	1.09788e+07	8132600	0
J3QQ30	J3QQ30_MOUSE	Pitpna	tr|J3QQ30|J3QQ30_MOUSE Phosphatidylinositol transfer protein alpha isoform OS=Mus musculus OX=10090 GN=Pitpna PE=1 SV=1;sp|P53810|PIPNA_MOUSE Phosphatidylinositol transfer protein alpha isoform OS=Mus musculus OX=10090 GN=Pitpna PE=1 SV=2;tr|J3QPW1|J3QPW1_	tr|J3QQ30|J3QQ30_MOUSE;sp|P53810|PIPNA_MOUSE;tr|J3QPW1|J3QPW1_MOUSE;tr|F8WGG5|F8WGG5_MOUSE	12	31.837	0.0342802	0.910505		0	46546750	50198250	0
P53986	MOT1_MOUSE	Slc16a1	sp|P53986|MOT1_MOUSE Monocarboxylate transporter 1 OS=Mus musculus OX=10090 GN=Slc16a1 PE=1 SV=1	sp|P53986|MOT1_MOUSE	6	53.267	0.503442	0.170948		0	77340250	61753500	0
P53994	RAB2A_MOUSE	Rab2a	sp|P53994|RAB2A_MOUSE Ras-related protein Rab-2A OS=Mus musculus OX=10090 GN=Rab2a PE=1 SV=1;tr|Q3TEG7|Q3TEG7_MOUSE Ras-related protein Rab-2B OS=Mus musculus OX=10090 GN=Rab2b PE=1 SV=1;sp|P59279|RAB2B_MOUSE Ras-related protein Rab-2B OS=Mus musculus OX=1	sp|P53994|RAB2A_MOUSE;tr|Q3TEG7|Q3TEG7_MOUSE;sp|P59279|RAB2B_MOUSE	12	23.547	0.151102	0.416492		0	262355000	278052500	0
P53996	CNBP_MOUSE	Cnbp	sp|P53996|CNBP_MOUSE Cellular nucleic acid-binding protein OS=Mus musculus OX=10090 GN=Cnbp PE=1 SV=2	sp|P53996|CNBP_MOUSE	9	19.592	0.246755	0.517258		0	76484250	70053750	0
P54071	IDHP_MOUSE	Idh2	sp|P54071|IDHP_MOUSE Isocitrate dehydrogenase [NADP], mitochondrial OS=Mus musculus OX=10090 GN=Idh2 PE=1 SV=3	sp|P54071|IDHP_MOUSE	28	50.906	0.472653	0.0317265		0	729282500	470937500	1
P54116	STOM_MOUSE	Stom	sp|P54116|STOM_MOUSE Erythrocyte band 7 integral membrane protein OS=Mus musculus OX=10090 GN=Stom PE=1 SV=3	sp|P54116|STOM_MOUSE	5	31.375	0.13887	0.807506		0	43459750	12143650	1
P54227	STMN1_MOUSE	Stmn1	sp|P54227|STMN1_MOUSE Stathmin OS=Mus musculus OX=10090 GN=Stmn1 PE=1 SV=2;tr|D3Z1Z8|D3Z1Z8_MOUSE Stathmin (Fragment) OS=Mus musculus OX=10090 GN=Stmn1 PE=1 SV=1;tr|D3Z5N2|D3Z5N2_MOUSE Stathmin OS=Mus musculus OX=10090 GN=Stmn1 PE=1 SV=1	sp|P54227|STMN1_MOUSE;tr|D3Z1Z8|D3Z1Z8_MOUSE;tr|D3Z5N2|D3Z5N2_MOUSE	6	17.274	0.245809	0.438173		0	4200975	6263835	0
P54728	RD23B_MOUSE	Rad23b	sp|P54728|RD23B_MOUSE UV excision repair protein RAD23 homolog B OS=Mus musculus OX=10090 GN=Rad23b PE=1 SV=2	sp|P54728|RD23B_MOUSE	14	43.512	0.0596522	0.793201		0	435035000	383487500	0
P54729	NUB1_MOUSE	Nub1	sp|P54729|NUB1_MOUSE NEDD8 ultimate buster 1 OS=Mus musculus OX=10090 GN=Nub1 PE=1 SV=2;tr|A0A0G2JGQ4|A0A0G2JGQ4_MOUSE NEDD8 ultimate buster 1 OS=Mus musculus OX=10090 GN=Nub1 PE=1 SV=1	sp|P54729|NUB1_MOUSE;tr|A0A0G2JGQ4|A0A0G2JGQ4_MOUSE	9	70.306	-0.0885093	0.80948		0	8204650	11734325	0
P54731	FAF1_MOUSE	Faf1	sp|P54731|FAF1_MOUSE FAS-associated factor 1 OS=Mus musculus OX=10090 GN=Faf1 PE=1 SV=2	sp|P54731|FAF1_MOUSE	9	73.862	0.222056	0.251835		0	7317500	4.80838e+06	0
P54775	PRS6B_MOUSE	Psmc4	sp|P54775|PRS6B_MOUSE 26S proteasome regulatory subunit 6B OS=Mus musculus OX=10090 GN=Psmc4 PE=1 SV=2;tr|A0A140LIZ5|A0A140LIZ5_MOUSE 26S proteasome regulatory subunit 6B OS=Mus musculus OX=10090 GN=Psmc4 PE=1 SV=1	sp|P54775|PRS6B_MOUSE;tr|A0A140LIZ5|A0A140LIZ5_MOUSE	27	47.408	0.270047	0.192081		0	169665000	148410000	0
P54822	PUR8_MOUSE	Adsl	sp|P54822|PUR8_MOUSE Adenylosuccinate lyase OS=Mus musculus OX=10090 GN=Adsl PE=1 SV=2;tr|E9Q242|E9Q242_MOUSE Adenylosuccinate lyase OS=Mus musculus OX=10090 GN=Adsl PE=1 SV=1;tr|E9Q3T7|E9Q3T7_MOUSE Adenylosuccinate lyase OS=Mus musculus OX=10090 GN=Adsl P	sp|P54822|PUR8_MOUSE;tr|E9Q242|E9Q242_MOUSE;tr|E9Q3T7|E9Q3T7_MOUSE	13	54.866	0.339404	0.153941		0	25287000	21153750	0
P54823	DDX6_MOUSE	Ddx6	sp|P54823|DDX6_MOUSE Probable ATP-dependent RNA helicase DDX6 OS=Mus musculus OX=10090 GN=Ddx6 PE=1 SV=1	sp|P54823|DDX6_MOUSE	13	54.191	0.242301	0.155589		0	36399000	30576000	0
P54869	HMCS2_MOUSE	Hmgcs2	sp|P54869|HMCS2_MOUSE Hydroxymethylglutaryl-CoA synthase, mitochondrial OS=Mus musculus OX=10090 GN=Hmgcs2 PE=1 SV=2	sp|P54869|HMCS2_MOUSE	42	56.822	0.112925	0.66246		0	7801450000	7035075000	1
P55050	FABPI_MOUSE	Fabp2	sp|P55050|FABPI_MOUSE Fatty acid-binding protein, intestinal OS=Mus musculus OX=10090 GN=Fabp2 PE=1 SV=2	sp|P55050|FABPI_MOUSE	7	15.126	-0.00362759	0.993389		0	1538977500	1326417500	0
P55096	ABCD3_MOUSE	Abcd3	sp|P55096|ABCD3_MOUSE ATP-binding cassette sub-family D member 3 OS=Mus musculus OX=10090 GN=Abcd3 PE=1 SV=2;tr|A0A0G2JDI9|A0A0G2JDI9_MOUSE ATP-binding cassette sub-family D member 3 OS=Mus musculus OX=10090 GN=Abcd3 PE=1 SV=1	sp|P55096|ABCD3_MOUSE;tr|A0A0G2JDI9|A0A0G2JDI9_MOUSE	35	75.474	0.430609	0.125416		0	1091757500	830085000	1
P55258	RAB8A_MOUSE	Rab8a	sp|P55258|RAB8A_MOUSE Ras-related protein Rab-8A OS=Mus musculus OX=10090 GN=Rab8a PE=1 SV=2	sp|P55258|RAB8A_MOUSE	13	23.668	0.349058	0.105055		0	81969500	59642250	0
P55264	ADK_MOUSE	Adk	sp|P55264|ADK_MOUSE Adenosine kinase OS=Mus musculus OX=10090 GN=Adk PE=1 SV=2;tr|A0A286YCD7|A0A286YCD7_MOUSE Adenosine kinase (Fragment) OS=Mus musculus OX=10090 GN=Adk PE=1 SV=1	sp|P55264|ADK_MOUSE;tr|A0A286YCD7|A0A286YCD7_MOUSE	29	40.148	0.319912	0.113655		0	3918375000	3148800000	0
P55302	AMRP_MOUSE	Lrpap1	sp|P55302|AMRP_MOUSE Alpha-2-macroglobulin receptor-associated protein OS=Mus musculus OX=10090 GN=Lrpap1 PE=1 SV=1;tr|F6WMD1|F6WMD1_MOUSE Alpha-2-macroglobulin receptor-associated protein (Fragment) OS=Mus musculus OX=10090 GN=Lrpap1 PE=1 SV=1	sp|P55302|AMRP_MOUSE;tr|F6WMD1|F6WMD1_MOUSE	14	42.215	0.141813	0.511221		0	72884500	37775000	0
P56135	ATPK_MOUSE	Atp5j2	sp|P56135|ATPK_MOUSE ATP synthase subunit f, mitochondrial OS=Mus musculus OX=10090 GN=Atp5j2 PE=1 SV=3;tr|F8WHP8|F8WHP8_MOUSE ATP synthase subunit f, mitochondrial OS=Mus musculus OX=10090 GN=Atp5j2 PE=1 SV=1	sp|P56135|ATPK_MOUSE;tr|F8WHP8|F8WHP8_MOUSE	6	10.344	-0.430526	0.0926093		0	1898150000	2034450000	1
P56212	ARP19_MOUSE	Arpp19	sp|P56212|ARP19_MOUSE cAMP-regulated phosphoprotein 19 OS=Mus musculus OX=10090 GN=Arpp19 PE=1 SV=2;tr|E9Q4B9|E9Q4B9_MOUSE cAMP-regulated phosphoprotein 19 OS=Mus musculus OX=10090 GN=Arpp19 PE=1 SV=1;tr|E9Q827|E9Q827_MOUSE cAMP-regulated phosphoprotein 19	sp|P56212|ARP19_MOUSE;tr|E9Q4B9|E9Q4B9_MOUSE;tr|E9Q827|E9Q827_MOUSE	5	12.293	0.284861	0.413496		0	22638475	11575475	0
P56213	ALR_MOUSE	Gfer	sp|P56213|ALR_MOUSE FAD-linked sulfhydryl oxidase ALR OS=Mus musculus OX=10090 GN=Gfer PE=1 SV=2	sp|P56213|ALR_MOUSE	11	22.876	-0.119866	0.49026		0	35606250	46761000	1
P56376	ACYP1_MOUSE	Acyp1	sp|P56376|ACYP1_MOUSE Acylphosphatase-1 OS=Mus musculus OX=10090 GN=Acyp1 PE=1 SV=2;tr|E9QJT5|E9QJT5_MOUSE Acylphosphatase OS=Mus musculus OX=10090 GN=Acyp1 PE=1 SV=1	sp|P56376|ACYP1_MOUSE;tr|E9QJT5|E9QJT5_MOUSE	6	11.241	-0.277403	0.520853		0	51132250	66139500	0
P56380	AP4A_MOUSE	Nudt2	sp|P56380|AP4A_MOUSE Bis(5-nucleosyl)-tetraphosphatase [asymmetrical] OS=Mus musculus OX=10090 GN=Nudt2 PE=1 SV=3	sp|P56380|AP4A_MOUSE	8	16.989	0.428734	0.171282		0	69768000	45323000	1
P56382	ATP5E_MOUSE	Atp5f1e	sp|P56382|ATP5E_MOUSE ATP synthase subunit epsilon, mitochondrial OS=Mus musculus OX=10090 GN=Atp5f1e PE=1 SV=2	sp|P56382|ATP5E_MOUSE	5	5.8378	-0.0720073	0.778887		0	734530000	727135000	1
P56387	DYLT3_MOUSE	Dynlt3	sp|P56387|DYLT3_MOUSE Dynein light chain Tctex-type 3 OS=Mus musculus OX=10090 GN=Dynlt3 PE=1 SV=1	sp|P56387|DYLT3_MOUSE	4	12.957	0.348024	0.0521268		0	21405750	18984300	0
P56391	CX6B1_MOUSE	Cox6b1	sp|P56391|CX6B1_MOUSE Cytochrome c oxidase subunit 6B1 OS=Mus musculus OX=10090 GN=Cox6b1 PE=1 SV=2	sp|P56391|CX6B1_MOUSE	12	10.071	0.047274	0.830965		0	2020100000	1742625000	1
G5E850	G5E850_MOUSE	Cyb5a	tr|G5E850|G5E850_MOUSE Cytochrome b-5, isoform CRA_a OS=Mus musculus OX=10090 GN=Cyb5a PE=1 SV=1;sp|P56395|CYB5_MOUSE Cytochrome b5 OS=Mus musculus OX=10090 GN=Cyb5a PE=1 SV=2	tr|G5E850|G5E850_MOUSE;sp|P56395|CYB5_MOUSE	13	11.142	0.119767	0.556877		0	10011125000	9388200000	0
Q3U4W8	Q3U4W8_MOUSE	Usp5	tr|Q3U4W8|Q3U4W8_MOUSE Ubiquitin carboxyl-terminal hydrolase OS=Mus musculus OX=10090 GN=Usp5 PE=1 SV=1;sp|P56399|UBP5_MOUSE Ubiquitin carboxyl-terminal hydrolase 5 OS=Mus musculus OX=10090 GN=Usp5 PE=1 SV=1	tr|Q3U4W8|Q3U4W8_MOUSE;sp|P56399|UBP5_MOUSE	36	93.354	0.16082	0.336256		0	158447500	142067750	0
P56480	ATPB_MOUSE	Atp5f1b	sp|P56480|ATPB_MOUSE ATP synthase subunit beta, mitochondrial OS=Mus musculus OX=10090 GN=Atp5f1b PE=1 SV=2	sp|P56480|ATPB_MOUSE	33	56.3	0.130899	0.43823		0	6562150000	5503650000	1
P56528	CD38_MOUSE	Cd38	sp|P56528|CD38_MOUSE ADP-ribosyl cyclase/cyclic ADP-ribose hydrolase 1 OS=Mus musculus OX=10090 GN=Cd38 PE=1 SV=2	sp|P56528|CD38_MOUSE	6	34.407	0.172637	0.445184		0	14251650	13750500	0
P56593	CP2AC_MOUSE	Cyp2a12	sp|P56593|CP2AC_MOUSE Cytochrome P450 2A12 OS=Mus musculus OX=10090 GN=Cyp2a12 PE=1 SV=2	sp|P56593|CP2AC_MOUSE	39	56.179	0.135027	0.619783		0	490227500	460552500	0
P56654	CP237_MOUSE	Cyp2c37	sp|P56654|CP237_MOUSE Cytochrome P450 2C37 OS=Mus musculus OX=10090 GN=Cyp2c37 PE=1 SV=2	sp|P56654|CP237_MOUSE	31	55.606	-0.0395422	0.87947		0	128044500	136535250	0
P56812	PDCD5_MOUSE	Pdcd5	sp|P56812|PDCD5_MOUSE Programmed cell death protein 5 OS=Mus musculus OX=10090 GN=Pdcd5 PE=1 SV=3;tr|D3Z7Q5|D3Z7Q5_MOUSE Programmed cell death protein 5 OS=Mus musculus OX=10090 GN=Pdcd5 PE=1 SV=1	sp|P56812|PDCD5_MOUSE;tr|D3Z7Q5|D3Z7Q5_MOUSE	8	14.275	-0.132691	0.589857		0	156768000	196552750	0
P57716	NICA_MOUSE	Ncstn	sp|P57716|NICA_MOUSE Nicastrin OS=Mus musculus OX=10090 GN=Ncstn PE=1 SV=3	sp|P57716|NICA_MOUSE	6	78.491	0.182501	0.59045		0	2891500	3125825	0
P57746	VATD_MOUSE	Atp6v1d	sp|P57746|VATD_MOUSE V-type proton ATPase subunit D OS=Mus musculus OX=10090 GN=Atp6v1d PE=1 SV=1	sp|P57746|VATD_MOUSE	5	28.369	0.577709	0.119122		0	31775750	9915675	0
P57759	ERP29_MOUSE	Erp29	sp|P57759|ERP29_MOUSE Endoplasmic reticulum resident protein 29 OS=Mus musculus OX=10090 GN=Erp29 PE=1 SV=2	sp|P57759|ERP29_MOUSE	12	28.823	-0.0499862	0.867149		0	112915000	96389000	0
P57776	EF1D_MOUSE	Eef1d	sp|P57776|EF1D_MOUSE Elongation factor 1-delta OS=Mus musculus OX=10090 GN=Eef1d PE=1 SV=3;tr|E9QN08|E9QN08_MOUSE Elongation factor 1-delta (Fragment) OS=Mus musculus OX=10090 GN=Eef1d PE=1 SV=1;tr|D3YUQ9|D3YUQ9_MOUSE Elongation factor 1-delta (Fragment) O	sp|P57776|EF1D_MOUSE;tr|E9QN08|E9QN08_MOUSE;tr|D3YUQ9|D3YUQ9_MOUSE;tr|D3YZT9|D3YZT9_MOUSE	17	31.293	0.293247	0.317981		0	172212500	123133500	0
P57780	ACTN4_MOUSE	Actn4	sp|P57780|ACTN4_MOUSE Alpha-actinin-4 OS=Mus musculus OX=10090 GN=Actn4 PE=1 SV=1;tr|A0A1L1SV25|A0A1L1SV25_MOUSE Alpha-actinin-4 OS=Mus musculus OX=10090 GN=Actn4 PE=1 SV=1;tr|E9Q2W9|E9Q2W9_MOUSE Alpha-actinin-4 (Fragment) OS=Mus musculus OX=10090 GN=Actn4	sp|P57780|ACTN4_MOUSE;tr|A0A1L1SV25|A0A1L1SV25_MOUSE;tr|E9Q2W9|E9Q2W9_MOUSE	55	104.98	0.131338	0.523555		0	246142500	243715000	0
P58021	TM9S2_MOUSE	Tm9sf2	sp|P58021|TM9S2_MOUSE Transmembrane 9 superfamily member 2 OS=Mus musculus OX=10090 GN=Tm9sf2 PE=1 SV=1;tr|E9PZ69|E9PZ69_MOUSE Transmembrane 9 superfamily member OS=Mus musculus OX=10090 GN=Tm9sf2 PE=1 SV=1	sp|P58021|TM9S2_MOUSE;tr|E9PZ69|E9PZ69_MOUSE	8	75.329	-0.243431	0.285426		0	29373275	32147250	0
P58044	IDI1_MOUSE	Idi1	sp|P58044|IDI1_MOUSE Isopentenyl-diphosphate Delta-isomerase 1 OS=Mus musculus OX=10090 GN=Idi1 PE=1 SV=1;tr|G3XA48|G3XA48_MOUSE Isopentenyl-diphosphate Delta-isomerase 1 OS=Mus musculus OX=10090 GN=Idi1 PE=1 SV=1	sp|P58044|IDI1_MOUSE;tr|G3XA48|G3XA48_MOUSE	11	26.289	0.455023	0.138183		0	184266000	158829000	1
P58137	ACOT8_MOUSE	Acot8	sp|P58137|ACOT8_MOUSE Acyl-coenzyme A thioesterase 8 OS=Mus musculus OX=10090 GN=Acot8 PE=1 SV=1;tr|Q8BZR4|Q8BZR4_MOUSE Acyl-coenzyme A thioesterase 8 OS=Mus musculus OX=10090 GN=Acot8 PE=1 SV=1	sp|P58137|ACOT8_MOUSE;tr|Q8BZR4|Q8BZR4_MOUSE	10	35.827	0.034487	0.90768		0	47396000	37907250	0
P58252	EF2_MOUSE	Eef2	sp|P58252|EF2_MOUSE Elongation factor 2 OS=Mus musculus OX=10090 GN=Eef2 PE=1 SV=2	sp|P58252|EF2_MOUSE	60	95.313	0.281953	0.0969518		0	1492000000	1295842500	0
P58281	OPA1_MOUSE	Opa1	sp|P58281|OPA1_MOUSE Dynamin-like 120 kDa protein, mitochondrial OS=Mus musculus OX=10090 GN=Opa1 PE=1 SV=1;tr|H7BX01|H7BX01_MOUSE Dynamin-like 120 kDa protein, mitochondrial OS=Mus musculus OX=10090 GN=Opa1 PE=1 SV=1;tr|E0CXD1|E0CXD1_MOUSE Dynamin-like 12	sp|P58281|OPA1_MOUSE;tr|H7BX01|H7BX01_MOUSE;tr|E0CXD1|E0CXD1_MOUSE	38	111.34	0.0906282	0.641089		0	78628000	69005500	1
P58389	PTPA_MOUSE	Ptpa	sp|P58389|PTPA_MOUSE Serine/threonine-protein phosphatase 2A activator OS=Mus musculus OX=10090 GN=Ptpa PE=1 SV=1;tr|A2AWE9|A2AWE9_MOUSE Serine/threonine-protein phosphatase 2A activator OS=Mus musculus OX=10090 GN=Ptpa PE=1 SV=1	sp|P58389|PTPA_MOUSE;tr|A2AWE9|A2AWE9_MOUSE	14	36.71	0.137185	0.550908		0	39474750	29054500	0
P58501	PAXB1_MOUSE	Paxbp1	sp|P58501|PAXB1_MOUSE PAX3- and PAX7-binding protein 1 OS=Mus musculus OX=10090 GN=Paxbp1 PE=1 SV=3;tr|F6YY19|F6YY19_MOUSE PAX3- and PAX7-binding protein 1 (Fragment) OS=Mus musculus OX=10090 GN=Paxbp1 PE=1 SV=1	sp|P58501|PAXB1_MOUSE;tr|F6YY19|F6YY19_MOUSE	2	104.83	0.231504	0.387354		0	517933	393263	0
P58710	GGLO_MOUSE	Gulo	sp|P58710|GGLO_MOUSE L-gulonolactone oxidase OS=Mus musculus OX=10090 GN=Gulo PE=1 SV=3	sp|P58710|GGLO_MOUSE	27	50.478	0.311812	0.117154		0	1379125000	1152445000	0
G5E8U1	G5E8U1_MOUSE	Slc26a1	tr|G5E8U1|G5E8U1_MOUSE Sulfate anion transporter 1 OS=Mus musculus OX=10090 GN=Slc26a1 PE=1 SV=1;sp|P58735|S26A1_MOUSE Sulfate anion transporter 1 OS=Mus musculus OX=10090 GN=Slc26a1 PE=1 SV=1	tr|G5E8U1|G5E8U1_MOUSE;sp|P58735|S26A1_MOUSE	13	77.696	0.484907	0.0546711		0	30777500	36459250	0
P58871	TB182_MOUSE	Tnks1bp1	sp|P58871|TB182_MOUSE 182 kDa tankyrase-1-binding protein OS=Mus musculus OX=10090 GN=Tnks1bp1 PE=1 SV=2;tr|Z4YJL4|Z4YJL4_MOUSE 182 kDa tankyrase-1-binding protein OS=Mus musculus OX=10090 GN=Tnks1bp1 PE=1 SV=1	sp|P58871|TB182_MOUSE;tr|Z4YJL4|Z4YJL4_MOUSE	38	181.82	0.00481	0.983406		0	14130350	8879600	0
P59017	B2L13_MOUSE	Bcl2l13	sp|P59017|B2L13_MOUSE Bcl-2-like protein 13 OS=Mus musculus OX=10090 GN=Bcl2l13 PE=1 SV=2	sp|P59017|B2L13_MOUSE	13	46.719	0.25999	0.332417		0	120212500	96755750	1
P59266	FITM2_MOUSE	Fitm2	sp|P59266|FITM2_MOUSE Fat storage-inducing transmembrane protein 2 OS=Mus musculus OX=10090 GN=Fitm2 PE=1 SV=1	sp|P59266|FITM2_MOUSE	4	30.016	0.473469	0.289332		0	3.14354e+07	40440250	0
P59325	IF5_MOUSE	Eif5	sp|P59325|IF5_MOUSE Eukaryotic translation initiation factor 5 OS=Mus musculus OX=10090 GN=Eif5 PE=1 SV=1;tr|Q8BVV6|Q8BVV6_MOUSE Eukaryotic translation initiation factor 5 OS=Mus musculus OX=10090 GN=Eif5 PE=1 SV=1	sp|P59325|IF5_MOUSE;tr|Q8BVV6|Q8BVV6_MOUSE	23	48.968	0.0318943	0.889937		0	121752500	119640500	0
P59913	PCMD1_MOUSE	Pcmtd1	sp|P59913|PCMD1_MOUSE Protein-L-isoaspartate O-methyltransferase domain-containing protein 1 OS=Mus musculus OX=10090 GN=Pcmtd1 PE=1 SV=1	sp|P59913|PCMD1_MOUSE	7	40.693	0.278251	0.111889		0	14095850	11209900	0
P59999	ARPC4_MOUSE	Arpc4	sp|P59999|ARPC4_MOUSE Actin-related protein 2/3 complex subunit 4 OS=Mus musculus OX=10090 GN=Arpc4 PE=1 SV=3	sp|P59999|ARPC4_MOUSE	8	19.667	0.475195	0.0700021		0	210142500	282027500	0
P60060	SC61G_MOUSE	Sec61g	sp|P60060|SC61G_MOUSE Protein transport protein Sec61 subunit gamma OS=Mus musculus OX=10090 GN=Sec61g PE=3 SV=1;tr|G3UWH0|G3UWH0_MOUSE MCG7641, isoform CRA_b OS=Mus musculus OX=10090 GN=Sec61g PE=1 SV=1	sp|P60060|SC61G_MOUSE;tr|G3UWH0|G3UWH0_MOUSE	2	7.7412	0.532976	0.15867		0	78597250	31752250	0
P60122	RUVB1_MOUSE	Ruvbl1	sp|P60122|RUVB1_MOUSE RuvB-like 1 OS=Mus musculus OX=10090 GN=Ruvbl1 PE=1 SV=1	sp|P60122|RUVB1_MOUSE	13	50.213	0.17104	0.541946		0	52507750	25154375	0
P60229	EIF3E_MOUSE	Eif3e	sp|P60229|EIF3E_MOUSE Eukaryotic translation initiation factor 3 subunit E OS=Mus musculus OX=10090 GN=Eif3e PE=1 SV=1	sp|P60229|EIF3E_MOUSE	18	52.22	0.328678	0.147732		0	64700000	49792000	0
P60334	CDO1_MOUSE	Cdo1	sp|P60334|CDO1_MOUSE Cysteine dioxygenase type 1 OS=Mus musculus OX=10090 GN=Cdo1 PE=1 SV=1	sp|P60334|CDO1_MOUSE	8	23.026	-0.152316	0.653882		0	180815750	142052500	0
P60335	PCBP1_MOUSE	Pcbp1	sp|P60335|PCBP1_MOUSE Poly(rC)-binding protein 1 OS=Mus musculus OX=10090 GN=Pcbp1 PE=1 SV=1	sp|P60335|PCBP1_MOUSE	14	37.497	0.228956	0.188641		0	988580000	881342500	0
P60670	NPL4_MOUSE	Nploc4	sp|P60670|NPL4_MOUSE Nuclear protein localization protein 4 homolog OS=Mus musculus OX=10090 GN=Nploc4 PE=1 SV=3	sp|P60670|NPL4_MOUSE	25	68.016	0.289069	0.15164		0	72983750	57644250	0
P60766	CDC42_MOUSE	Cdc42	sp|P60766|CDC42_MOUSE Cell division control protein 42 homolog OS=Mus musculus OX=10090 GN=Cdc42 PE=1 SV=2	sp|P60766|CDC42_MOUSE	9	21.258	0.215721	0.290593		0	495530000	419805000	0
P60843	IF4A1_MOUSE	Eif4a1	sp|P60843|IF4A1_MOUSE Eukaryotic initiation factor 4A-I OS=Mus musculus OX=10090 GN=Eif4a1 PE=1 SV=1	sp|P60843|IF4A1_MOUSE	24	46.153	0.369933	0.0346594		0	587515000	477017500	0
P60867	RS20_MOUSE	Rps20	sp|P60867|RS20_MOUSE 40S ribosomal protein S20 OS=Mus musculus OX=10090 GN=Rps20 PE=1 SV=1	sp|P60867|RS20_MOUSE	6	13.373	0.0263712	0.896792		0	1229500000	1282760000	0
P61021	RAB5B_MOUSE	Rab5b	sp|P61021|RAB5B_MOUSE Ras-related protein Rab-5B OS=Mus musculus OX=10090 GN=Rab5b PE=1 SV=1	sp|P61021|RAB5B_MOUSE	8	23.707	0.363025	0.183399		0	53089750	69303000	0
P61022	CHP1_MOUSE	Chp1	sp|P61022|CHP1_MOUSE Calcineurin B homologous protein 1 OS=Mus musculus OX=10090 GN=Chp1 PE=1 SV=2;tr|B0R091|B0R091_MOUSE Calcineurin B homologous protein 1 OS=Mus musculus OX=10090 GN=Chp1 PE=1 SV=1	sp|P61022|CHP1_MOUSE;tr|B0R091|B0R091_MOUSE	12	22.432	0.362618	0.125655		0	41040500	30075250	0
P61027	RAB10_MOUSE	Rab10	sp|P61027|RAB10_MOUSE Ras-related protein Rab-10 OS=Mus musculus OX=10090 GN=Rab10 PE=1 SV=1	sp|P61027|RAB10_MOUSE	14	22.541	0.369045	0.0660998		0	139732500	109690750	0
P61082	UBC12_MOUSE	Ube2m	sp|P61082|UBC12_MOUSE NEDD8-conjugating enzyme Ubc12 OS=Mus musculus OX=10090 GN=Ube2m PE=1 SV=1;tr|F7CDT0|F7CDT0_MOUSE NEDD8-conjugating enzyme Ubc12 (Fragment) OS=Mus musculus OX=10090 GN=Ube2m PE=1 SV=1;tr|F6WMC0|F6WMC0_MOUSE NEDD8-conjugating enzyme Ub	sp|P61082|UBC12_MOUSE;tr|F7CDT0|F7CDT0_MOUSE;tr|F6WMC0|F6WMC0_MOUSE	7	20.9	-0.0403017	0.875609		0	70243750	82231250	0
P61087	UBE2K_MOUSE	Ube2k	sp|P61087|UBE2K_MOUSE Ubiquitin-conjugating enzyme E2 K OS=Mus musculus OX=10090 GN=Ube2k PE=1 SV=3;tr|A0A0J9YUI1|A0A0J9YUI1_MOUSE Ubiquitin-conjugating enzyme E2 K OS=Mus musculus OX=10090 GN=Ube2k PE=1 SV=1;tr|D3Z4U3|D3Z4U3_MOUSE Ubiquitin-conjugating en	sp|P61087|UBE2K_MOUSE;tr|A0A0J9YUI1|A0A0J9YUI1_MOUSE;tr|D3Z4U3|D3Z4U3_MOUSE;tr|A0A0J9YU07|A0A0J9YU07_MOUSE	11	22.406	0.00536887	0.984328		0	95667250	86103250	0
P61089	UBE2N_MOUSE	Ube2n	sp|P61089|UBE2N_MOUSE Ubiquitin-conjugating enzyme E2 N OS=Mus musculus OX=10090 GN=Ube2n PE=1 SV=1	sp|P61089|UBE2N_MOUSE	11	17.138	0.27556	0.162733		0	476760000	382972500	0
P61148	FGF1_MOUSE	Fgf1	sp|P61148|FGF1_MOUSE Fibroblast growth factor 1 OS=Mus musculus OX=10090 GN=Fgf1 PE=1 SV=1;tr|D3Z6H1|D3Z6H1_MOUSE Fibroblast growth factor 1 OS=Mus musculus OX=10090 GN=Fgf1 PE=1 SV=1;tr|D6RCX9|D6RCX9_MOUSE Fibroblast growth factor 1 OS=Mus musculus OX=100	sp|P61148|FGF1_MOUSE;tr|D3Z6H1|D3Z6H1_MOUSE;tr|D6RCX9|D6RCX9_MOUSE;tr|D3Z6E2|D3Z6E2_MOUSE	5	17.417	-0.075292	0.89499		0	9.40654e+06	11482550	0
P61161	ARP2_MOUSE	Actr2	sp|P61161|ARP2_MOUSE Actin-related protein 2 OS=Mus musculus OX=10090 GN=Actr2 PE=1 SV=1	sp|P61161|ARP2_MOUSE	17	44.76	0.406961	0.0833091		0	99768750	89589750	0
P61164	ACTZ_MOUSE	Actr1a	sp|P61164|ACTZ_MOUSE Alpha-centractin OS=Mus musculus OX=10090 GN=Actr1a PE=1 SV=1	sp|P61164|ACTZ_MOUSE	15	42.613	0.330787	0.145162		0	72711500	53113500	0
P61202	CSN2_MOUSE	Cops2	sp|P61202|CSN2_MOUSE COP9 signalosome complex subunit 2 OS=Mus musculus OX=10090 GN=Cops2 PE=1 SV=1;tr|A2AQE4|A2AQE4_MOUSE COP9 signalosome complex subunit 2 OS=Mus musculus OX=10090 GN=Cops2 PE=1 SV=1	sp|P61202|CSN2_MOUSE;tr|A2AQE4|A2AQE4_MOUSE	18	51.596	0.381472	0.0701028		0	38751250	31708000	0
P61222	ABCE1_MOUSE	Abce1	sp|P61222|ABCE1_MOUSE ATP-binding cassette sub-family E member 1 OS=Mus musculus OX=10090 GN=Abce1 PE=1 SV=1	sp|P61222|ABCE1_MOUSE	31	67.314	0.253335	0.268446		0	86975750	56902250	0
P61255	RL26_MOUSE	Rpl26	sp|P61255|RL26_MOUSE 60S ribosomal protein L26 OS=Mus musculus OX=10090 GN=Rpl26 PE=1 SV=1;tr|B1ARA3|B1ARA3_MOUSE 60S ribosomal protein L26 (Fragment) OS=Mus musculus OX=10090 GN=Rpl26 PE=1 SV=1;tr|B1ARA5|B1ARA5_MOUSE 60S ribosomal protein L26 OS=Mus muscu	sp|P61255|RL26_MOUSE;tr|B1ARA3|B1ARA3_MOUSE;tr|B1ARA5|B1ARA5_MOUSE	12	17.258	-0.11168	0.63648		0	449177500	436022500	0
P61290	PSME3_MOUSE	Psme3	sp|P61290|PSME3_MOUSE Proteasome activator complex subunit 3 OS=Mus musculus OX=10090 GN=Psme3 PE=1 SV=1;tr|A2A4J1|A2A4J1_MOUSE Proteasome activator complex subunit 3 (Fragment) OS=Mus musculus OX=10090 GN=Psme3 PE=1 SV=1;tr|A2A4J3|A2A4J3_MOUSE Proteasome	sp|P61290|PSME3_MOUSE;tr|A2A4J1|A2A4J1_MOUSE;tr|A2A4J3|A2A4J3_MOUSE	7	29.506	0.378468	0.188065		0	42799000	36454250	0
P61358	RL27_MOUSE	Rpl27	sp|P61358|RL27_MOUSE 60S ribosomal protein L27 OS=Mus musculus OX=10090 GN=Rpl27 PE=1 SV=2	sp|P61358|RL27_MOUSE	7	15.798	0.138271	0.605831		0	789475000	710347500	0
P61458	PHS_MOUSE	Pcbd1	sp|P61458|PHS_MOUSE Pterin-4-alpha-carbinolamine dehydratase OS=Mus musculus OX=10090 GN=Pcbd1 PE=1 SV=2;tr|A0A1W2P7A4|A0A1W2P7A4_MOUSE Pterin-4-alpha-carbinolamine dehydratase OS=Mus musculus OX=10090 GN=Pcbd1 PE=1 SV=1	sp|P61458|PHS_MOUSE;tr|A0A1W2P7A4|A0A1W2P7A4_MOUSE	10	11.985	-0.0307035	0.878254		0	2050450000	1923900000	0
P61514	RL37A_MOUSE	Rpl37a	sp|P61514|RL37A_MOUSE 60S ribosomal protein L37a OS=Mus musculus OX=10090 GN=Rpl37a PE=1 SV=2	sp|P61514|RL37A_MOUSE	6	10.275	0.290935	0.229658		0	715767500	628497500	0
P61620	S61A1_MOUSE	Sec61a1	sp|P61620|S61A1_MOUSE Protein transport protein Sec61 subunit alpha isoform 1 OS=Mus musculus OX=10090 GN=Sec61a1 PE=1 SV=2	sp|P61620|S61A1_MOUSE	14	52.264	0.219577	0.401606		0	153450000	134855000	0
P61750	ARF4_MOUSE	Arf4	sp|P61750|ARF4_MOUSE ADP-ribosylation factor 4 OS=Mus musculus OX=10090 GN=Arf4 PE=1 SV=2;tr|E9Q798|E9Q798_MOUSE ADP-ribosylation factor 4 OS=Mus musculus OX=10090 GN=Arf4 PE=1 SV=1	sp|P61750|ARF4_MOUSE;tr|E9Q798|E9Q798_MOUSE	9	20.396	0.119691	0.661037		0	171165000	137367500	0
P61759	PFD3_MOUSE	Vbp1	sp|P61759|PFD3_MOUSE Prefoldin subunit 3 OS=Mus musculus OX=10090 GN=Vbp1 PE=1 SV=2;tr|Q3TIR6|Q3TIR6_MOUSE Prefoldin subunit 3 OS=Mus musculus OX=10090 GN=Vbp1 PE=1 SV=1	sp|P61759|PFD3_MOUSE;tr|Q3TIR6|Q3TIR6_MOUSE	5	22.435	0.423792	0.12802		0	7799975	7830550	0
P61804	DAD1_MOUSE	Dad1	sp|P61804|DAD1_MOUSE Dolichyl-diphosphooligosaccharide--protein glycosyltransferase subunit DAD1 OS=Mus musculus OX=10090 GN=Dad1 PE=1 SV=3	sp|P61804|DAD1_MOUSE	4	12.497	0.306211	0.203975		0	330312500	274517500	0
P61922	GABT_MOUSE	Abat	sp|P61922|GABT_MOUSE 4-aminobutyrate aminotransferase, mitochondrial OS=Mus musculus OX=10090 GN=Abat PE=1 SV=1	sp|P61922|GABT_MOUSE	28	56.451	0.450936	0.0333889		0	905727500	564837500	1
P61924	COPZ1_MOUSE	Copz1	sp|P61924|COPZ1_MOUSE Coatomer subunit zeta-1 OS=Mus musculus OX=10090 GN=Copz1 PE=1 SV=1;tr|Q8R3M1|Q8R3M1_MOUSE Coatomer subunit zeta-1 OS=Mus musculus OX=10090 GN=Copz1 PE=1 SV=1;tr|A0A2R8VJV3|A0A2R8VJV3_MOUSE Coatomer subunit zeta-1 OS=Mus musculus OX=1	sp|P61924|COPZ1_MOUSE;tr|Q8R3M1|Q8R3M1_MOUSE;tr|A0A2R8VJV3|A0A2R8VJV3_MOUSE	8	20.198	-0.155263	0.554439		0	318397500	320052500	0
H7BWX9	H7BWX9_MOUSE	Sumo2	tr|H7BWX9|H7BWX9_MOUSE Small ubiquitin-related modifier 2 OS=Mus musculus OX=10090 GN=Sumo2 PE=1 SV=1;tr|D3Z794|D3Z794_MOUSE Small ubiquitin-related modifier 2 OS=Mus musculus OX=10090 GN=Sumo2 PE=1 SV=1;sp|P61957|SUMO2_MOUSE Small ubiquitin-related modifi	tr|H7BWX9|H7BWX9_MOUSE;tr|D3Z794|D3Z794_MOUSE;sp|P61957|SUMO2_MOUSE;tr|G3UZX6|G3UZX6_MOUSE	5	6.0139	-0.307019	0.204383		0	173536750	180062500	0
P61961	UFM1_MOUSE	Ufm1	sp|P61961|UFM1_MOUSE Ubiquitin-fold modifier 1 OS=Mus musculus OX=10090 GN=Ufm1 PE=1 SV=1;tr|H7BWZ1|H7BWZ1_MOUSE Ubiquitin-fold modifier 1 OS=Mus musculus OX=10090 GN=Ufm1 PE=1 SV=1;tr|D3YW97|D3YW97_MOUSE Ubiquitin-fold modifier 1 OS=Mus musculus OX=10090	sp|P61961|UFM1_MOUSE;tr|H7BWZ1|H7BWZ1_MOUSE;tr|D3YW97|D3YW97_MOUSE	6	9.1175	-0.101299	0.713853		0	538045000	560190000	0
P61965	WDR5_MOUSE	Wdr5	sp|P61965|WDR5_MOUSE WD repeat-containing protein 5 OS=Mus musculus OX=10090 GN=Wdr5 PE=1 SV=1	sp|P61965|WDR5_MOUSE	9	36.588	0.387229	0.274844		0	4.83946e+06	5493950	0
P61982	1433G_MOUSE	Ywhag	sp|P61982|1433G_MOUSE 14-3-3 protein gamma OS=Mus musculus OX=10090 GN=Ywhag PE=1 SV=2	sp|P61982|1433G_MOUSE	20	28.302	0.229833	0.351104		0	2038500000	1543925000	0
P62075	TIM13_MOUSE	Timm13	sp|P62075|TIM13_MOUSE Mitochondrial import inner membrane translocase subunit Tim13 OS=Mus musculus OX=10090 GN=Timm13 PE=1 SV=1;tr|A0A1W2P7H2|A0A1W2P7H2_MOUSE Mitochondrial import inner membrane translocase subunit Tim13 OS=Mus musculus OX=10090 GN=Timm13	sp|P62075|TIM13_MOUSE;tr|A0A1W2P7H2|A0A1W2P7H2_MOUSE;tr|A0A1W2P756|A0A1W2P756_MOUSE	7	10.458	0.221208	0.388031		0	831855000	852790000	1
P62077	TIM8B_MOUSE	Timm8b	sp|P62077|TIM8B_MOUSE Mitochondrial import inner membrane translocase subunit Tim8 B OS=Mus musculus OX=10090 GN=Timm8b PE=1 SV=1	sp|P62077|TIM8B_MOUSE	6	9.2864	-0.457811	0.116947		0	180125000	293567500	1
P62082	RS7_MOUSE	Rps7	sp|P62082|RS7_MOUSE 40S ribosomal protein S7 OS=Mus musculus OX=10090 GN=Rps7 PE=2 SV=1;tr|F6SVV1|F6SVV1_MOUSE 40S ribosomal protein S7 OS=Mus musculus OX=10090 GN=Gm9493 PE=3 SV=1	sp|P62082|RS7_MOUSE;tr|F6SVV1|F6SVV1_MOUSE	15	22.127	0.0771329	0.719083		0	1237752500	935712500	0
P62137	PP1A_MOUSE	Ppp1ca	sp|P62137|PP1A_MOUSE Serine/threonine-protein phosphatase PP1-alpha catalytic subunit OS=Mus musculus OX=10090 GN=Ppp1ca PE=1 SV=1	sp|P62137|PP1A_MOUSE	17	37.54	-0.163019	0.658846		0	24316000	27883500	0
P62141	PP1B_MOUSE	Ppp1cb	sp|P62141|PP1B_MOUSE Serine/threonine-protein phosphatase PP1-beta catalytic subunit OS=Mus musculus OX=10090 GN=Ppp1cb PE=1 SV=3	sp|P62141|PP1B_MOUSE	16	37.186	0.255576	0.553538		0	32868050	21407500	0
P62192	PRS4_MOUSE	Psmc1	sp|P62192|PRS4_MOUSE 26S proteasome regulatory subunit 4 OS=Mus musculus OX=10090 GN=Psmc1 PE=1 SV=1	sp|P62192|PRS4_MOUSE	23	49.184	0.284759	0.145867		0	278972500	250105000	0
P62196	PRS8_MOUSE	Psmc5	sp|P62196|PRS8_MOUSE 26S proteasome regulatory subunit 8 OS=Mus musculus OX=10090 GN=Psmc5 PE=1 SV=1;tr|Q8K1K2|Q8K1K2_MOUSE 26S proteasome regulatory subunit 8 OS=Mus musculus OX=10090 GN=Psmc5 PE=1 SV=1	sp|P62196|PRS8_MOUSE;tr|Q8K1K2|Q8K1K2_MOUSE	22	45.626	0.0620898	0.708698		0	162545000	133141500	0
P62242	RS8_MOUSE	Rps8	sp|P62242|RS8_MOUSE 40S ribosomal protein S8 OS=Mus musculus OX=10090 GN=Rps8 PE=1 SV=2	sp|P62242|RS8_MOUSE	11	24.205	-0.124889	0.506835		0	1964375000	2177625000	0
P62245	RS15A_MOUSE	Rps15a	sp|P62245|RS15A_MOUSE 40S ribosomal protein S15a OS=Mus musculus OX=10090 GN=Rps15a PE=1 SV=2;tr|F8WJ41|F8WJ41_MOUSE 40S ribosomal protein S15a (Fragment) OS=Mus musculus OX=10090 GN=Rps15a PE=1 SV=1;tr|D3Z712|D3Z712_MOUSE 40S ribosomal protein S15a (Fragm	sp|P62245|RS15A_MOUSE;tr|F8WJ41|F8WJ41_MOUSE;tr|D3Z712|D3Z712_MOUSE;tr|D3YVB4|D3YVB4_MOUSE	10	14.839	0.244787	0.288252		0	638187500	505645000	0
E9Q3U1	E9Q3U1_MOUSE	Ube2h	tr|E9Q3U1|E9Q3U1_MOUSE Ubiquitin-conjugating enzyme E2 H OS=Mus musculus OX=10090 GN=Ube2h PE=1 SV=1;sp|P62257|UBE2H_MOUSE Ubiquitin-conjugating enzyme E2 H OS=Mus musculus OX=10090 GN=Ube2h PE=1 SV=1	tr|E9Q3U1|E9Q3U1_MOUSE;sp|P62257|UBE2H_MOUSE	3	17.174	0.284117	0.220024		0	44022750	28501750	0
P62259	1433E_MOUSE	Ywhae	sp|P62259|1433E_MOUSE 14-3-3 protein epsilon OS=Mus musculus OX=10090 GN=Ywhae PE=1 SV=1;tr|D6REF3|D6REF3_MOUSE 14-3-3 protein epsilon OS=Mus musculus OX=10090 GN=Ywhae PE=1 SV=1;tr|F6WA09|F6WA09_MOUSE 14-3-3 protein epsilon (Fragment) OS=Mus musculus OX=1	sp|P62259|1433E_MOUSE;tr|D6REF3|D6REF3_MOUSE;tr|F6WA09|F6WA09_MOUSE	20	29.174	0.223384	0.225102		0	1128470000	949820000	0
P62264	RS14_MOUSE	Rps14	sp|P62264|RS14_MOUSE 40S ribosomal protein S14 OS=Mus musculus OX=10090 GN=Rps14 PE=1 SV=3;tr|D3YVF4|D3YVF4_MOUSE 40S ribosomal protein S14 (Fragment) OS=Mus musculus OX=10090 GN=Rps14 PE=1 SV=1;tr|D3Z7I1|D3Z7I1_MOUSE 40S ribosomal protein S14 (Fragment) O	sp|P62264|RS14_MOUSE;tr|D3YVF4|D3YVF4_MOUSE;tr|D3Z7I1|D3Z7I1_MOUSE	9	16.273	0.16931	0.388298		0	1423950000	1289177500	0
P62267	RS23_MOUSE	Rps23	sp|P62267|RS23_MOUSE 40S ribosomal protein S23 OS=Mus musculus OX=10090 GN=Rps23 PE=1 SV=3	sp|P62267|RS23_MOUSE	11	15.807	0.334449	0.200466		0	1011400000	828055000	0
P62270	RS18_MOUSE	Rps18	sp|P62270|RS18_MOUSE 40S ribosomal protein S18 OS=Mus musculus OX=10090 GN=Rps18 PE=1 SV=3;tr|F6YVP7|F6YVP7_MOUSE Uncharacterized protein OS=Mus musculus OX=10090 GN=Gm10260 PE=3 SV=2;tr|A0A1Y7VKY1|A0A1Y7VKY1_MOUSE MCG116671 OS=Mus musculus OX=10090 GN=Gm1	sp|P62270|RS18_MOUSE;tr|F6YVP7|F6YVP7_MOUSE;tr|A0A1Y7VKY1|A0A1Y7VKY1_MOUSE;tr|S4R1N6|S4R1N6_MOUSE	15	17.718	0.402977	0.112825		0	1399375000	1550552500	0
P62274	RS29_MOUSE	Rps29	sp|P62274|RS29_MOUSE 40S ribosomal protein S29 OS=Mus musculus OX=10090 GN=Rps29 PE=1 SV=2	sp|P62274|RS29_MOUSE	5	6.6767	0.157214	0.599773		0	96648750	104255250	0
P62281	RS11_MOUSE	Rps11	sp|P62281|RS11_MOUSE 40S ribosomal protein S11 OS=Mus musculus OX=10090 GN=Rps11 PE=1 SV=3;tr|A0A1B0GRR3|A0A1B0GRR3_MOUSE 40S ribosomal protein S11 OS=Mus musculus OX=10090 GN=Rps11 PE=1 SV=1;tr|A0A1B0GSE8|A0A1B0GSE8_MOUSE 40S ribosomal protein S11 (Fragme	sp|P62281|RS11_MOUSE;tr|A0A1B0GRR3|A0A1B0GRR3_MOUSE;tr|A0A1B0GSE8|A0A1B0GSE8_MOUSE	19	18.431	0.174467	0.318157		0	1006385000	877377500	0
P62301	RS13_MOUSE	Rps13	sp|P62301|RS13_MOUSE 40S ribosomal protein S13 OS=Mus musculus OX=10090 GN=Rps13 PE=1 SV=2;tr|Q921R2|Q921R2_MOUSE 40S ribosomal protein S13 OS=Mus musculus OX=10090 GN=Rps13 PE=1 SV=1	sp|P62301|RS13_MOUSE;tr|Q921R2|Q921R2_MOUSE	12	17.222	-0.144041	0.446086		0	1107735000	931707500	0
P62317	SMD2_MOUSE	Snrpd2	sp|P62317|SMD2_MOUSE Small nuclear ribonucleoprotein Sm D2 OS=Mus musculus OX=10090 GN=Snrpd2 PE=1 SV=1	sp|P62317|SMD2_MOUSE	4	13.527	-0.172273	0.565091		0	20113425	29014875	0
P62320	SMD3_MOUSE	Snrpd3	sp|P62320|SMD3_MOUSE Small nuclear ribonucleoprotein Sm D3 OS=Mus musculus OX=10090 GN=Snrpd3 PE=1 SV=1;tr|A0A1W2P7K5|A0A1W2P7K5_MOUSE Small nuclear ribonucleoprotein D3, isoform CRA_a OS=Mus musculus OX=10090 GN=Snrpd3 PE=1 SV=1	sp|P62320|SMD3_MOUSE;tr|A0A1W2P7K5|A0A1W2P7K5_MOUSE	4	13.916	0.13098	0.777624		0	43937250	27235000	0
P62331	ARF6_MOUSE	Arf6	sp|P62331|ARF6_MOUSE ADP-ribosylation factor 6 OS=Mus musculus OX=10090 GN=Arf6 PE=1 SV=2	sp|P62331|ARF6_MOUSE	6	20.082	0.458202	0.252291		0	109030750	87523750	0
P62334	PRS10_MOUSE	Psmc6	sp|P62334|PRS10_MOUSE 26S proteasome regulatory subunit 10B OS=Mus musculus OX=10090 GN=Psmc6 PE=1 SV=1	sp|P62334|PRS10_MOUSE	18	44.172	0.33083	0.0885125		0	185932500	127617500	0
P62627	DLRB1_MOUSE	Dynlrb1	sp|P62627|DLRB1_MOUSE Dynein light chain roadblock-type 1 OS=Mus musculus OX=10090 GN=Dynlrb1 PE=1 SV=3;tr|A2AVR9|A2AVR9_MOUSE Dynein light chain roadblock OS=Mus musculus OX=10090 GN=Dynlrb1 PE=1 SV=1	sp|P62627|DLRB1_MOUSE;tr|A2AVR9|A2AVR9_MOUSE	3	10.99	-0.132531	0.577663		0	114317000	101283500	0
P62631	EF1A2_MOUSE	Eef1a2	sp|P62631|EF1A2_MOUSE Elongation factor 1-alpha 2 OS=Mus musculus OX=10090 GN=Eef1a2 PE=1 SV=1	sp|P62631|EF1A2_MOUSE	14	50.454	0.315082	0.48124		0	30026750	5.03373e+07	0
P62702	RS4X_MOUSE	Rps4x	sp|P62702|RS4X_MOUSE 40S ribosomal protein S4, X isoform OS=Mus musculus OX=10090 GN=Rps4x PE=1 SV=2	sp|P62702|RS4X_MOUSE	27	29.597	0.0791255	0.657368		0	784225000	759512500	0
P62715	PP2AB_MOUSE	Ppp2cb	sp|P62715|PP2AB_MOUSE Serine/threonine-protein phosphatase 2A catalytic subunit beta isoform OS=Mus musculus OX=10090 GN=Ppp2cb PE=1 SV=1	sp|P62715|PP2AB_MOUSE	11	35.575	-0.54644	0.136585		0	103074000	88352250	0
P62717	RL18A_MOUSE	Rpl18a	sp|P62717|RL18A_MOUSE 60S ribosomal protein L18a OS=Mus musculus OX=10090 GN=Rpl18a PE=1 SV=1;tr|A0A1D5RM85|A0A1D5RM85_MOUSE 60S ribosomal protein L18a (Fragment) OS=Mus musculus OX=10090 GN=Rpl18a PE=1 SV=1;tr|A0A1D5RLW5|A0A1D5RLW5_MOUSE 60S ribosomal pro	sp|P62717|RL18A_MOUSE;tr|A0A1D5RM85|A0A1D5RM85_MOUSE;tr|A0A1D5RLW5|A0A1D5RLW5_MOUSE;tr|A0A1D5RM79|A0A1D5RM79_MOUSE;tr|A0A1D5RME4|A0A1D5RME4_MOUSE	14	20.732	0.246581	0.362505		0	436020000	341282500	0
P62748	HPCL1_MOUSE	Hpcal1	sp|P62748|HPCL1_MOUSE Hippocalcin-like protein 1 OS=Mus musculus OX=10090 GN=Hpcal1 PE=1 SV=2;tr|A0A1Y7VMK3|A0A1Y7VMK3_MOUSE Hippocalcin-like protein 1 (Fragment) OS=Mus musculus OX=10090 GN=Hpcal1 PE=1 SV=1	sp|P62748|HPCL1_MOUSE;tr|A0A1Y7VMK3|A0A1Y7VMK3_MOUSE	8	22.338	0.0130297	0.958587		0	10646325	8662725	0
P62751	RL23A_MOUSE	Rpl23a	sp|P62751|RL23A_MOUSE 60S ribosomal protein L23a OS=Mus musculus OX=10090 GN=Rpl23a PE=1 SV=1	sp|P62751|RL23A_MOUSE	14	17.695	-0.233828	0.168936		0	1352950000	1544022500	0
P62754	RS6_MOUSE	Rps6	sp|P62754|RS6_MOUSE 40S ribosomal protein S6 OS=Mus musculus OX=10090 GN=Rps6 PE=1 SV=1	sp|P62754|RS6_MOUSE	14	28.68	-0.0966728	0.677785		0	765035000	810002500	0
P62774	MTPN_MOUSE	Mtpn	sp|P62774|MTPN_MOUSE Myotrophin OS=Mus musculus OX=10090 GN=Mtpn PE=1 SV=2	sp|P62774|MTPN_MOUSE	7	12.861	-0.152656	0.50048		0	465352500	473100000	0
P62806	H4_MOUSE	Hist1h4a	sp|P62806|H4_MOUSE Histone H4 OS=Mus musculus OX=10090 GN=Hist1h4a PE=1 SV=2	sp|P62806|H4_MOUSE	4	11.367	0.194235	0.784703		0	29549975	29329500	0
P62814	VATB2_MOUSE	Atp6v1b2	sp|P62814|VATB2_MOUSE V-type proton ATPase subunit B, brain isoform OS=Mus musculus OX=10090 GN=Atp6v1b2 PE=1 SV=1	sp|P62814|VATB2_MOUSE	18	56.55	0.256323	0.128342		0	70757750	61025500	0
P62821	RAB1A_MOUSE	Rab1A	sp|P62821|RAB1A_MOUSE Ras-related protein Rab-1A OS=Mus musculus OX=10090 GN=Rab1A PE=1 SV=3	sp|P62821|RAB1A_MOUSE	18	22.677	0.288205	0.341107		0	949190000	875142500	0
P62827	RAN_MOUSE	Ran	sp|P62827|RAN_MOUSE GTP-binding nuclear protein Ran OS=Mus musculus OX=10090 GN=Ran PE=1 SV=3;tr|Q14AA6|Q14AA6_MOUSE GTP-binding nuclear protein Ran OS=Mus musculus OX=10090 GN=1700009N14Rik PE=2 SV=1	sp|P62827|RAN_MOUSE;tr|Q14AA6|Q14AA6_MOUSE	14	24.423	0.529185	0.0168369		0	940280000	677532500	0
P62830	RL23_MOUSE	Rpl23	sp|P62830|RL23_MOUSE 60S ribosomal protein L23 OS=Mus musculus OX=10090 GN=Rpl23 PE=1 SV=1	sp|P62830|RL23_MOUSE	7	14.865	0.134305	0.495695		0	1739950000	1536405000	0
P62835	RAP1A_MOUSE	Rap1a	sp|P62835|RAP1A_MOUSE Ras-related protein Rap-1A OS=Mus musculus OX=10090 GN=Rap1a PE=1 SV=1;tr|A0A0G2JE52|A0A0G2JE52_MOUSE Ras-related protein Rap-1A OS=Mus musculus OX=10090 GN=Rap1a PE=1 SV=1;tr|A0A0G2JDL9|A0A0G2JDL9_MOUSE MCG10748, isoform CRA_b OS=Mus	sp|P62835|RAP1A_MOUSE;tr|A0A0G2JE52|A0A0G2JE52_MOUSE;tr|A0A0G2JDL9|A0A0G2JDL9_MOUSE;tr|A0A0G2JED9|A0A0G2JED9_MOUSE	10	20.987	0.188956	0.340811		0	379412500	376740000	0
P62849	RS24_MOUSE	Rps24	sp|P62849|RS24_MOUSE 40S ribosomal protein S24 OS=Mus musculus OX=10090 GN=Rps24 PE=1 SV=1;tr|A0A286YEB7|A0A286YEB7_MOUSE 40S ribosomal protein S24 OS=Mus musculus OX=10090 GN=Rps24 PE=1 SV=1	sp|P62849|RS24_MOUSE;tr|A0A286YEB7|A0A286YEB7_MOUSE	7	15.423	0.249231	0.397948		0	205043500	156057500	0
A0A1L1SQA8	A0A1L1SQA8_MOUSE	Rps25	tr|A0A1L1SQA8|A0A1L1SQA8_MOUSE 40S ribosomal protein S25 OS=Mus musculus OX=10090 GN=Rps25 PE=1 SV=1;sp|P62852|RS25_MOUSE 40S ribosomal protein S25 OS=Mus musculus OX=10090 GN=Rps25 PE=1 SV=1	tr|A0A1L1SQA8|A0A1L1SQA8_MOUSE;sp|P62852|RS25_MOUSE	6	10.309	-0.201522	0.302614		0	1755175000	1969425000	0
P62855	RS26_MOUSE	Rps26	sp|P62855|RS26_MOUSE 40S ribosomal protein S26 OS=Mus musculus OX=10090 GN=Rps26 PE=1 SV=3	sp|P62855|RS26_MOUSE	4	13.015	0.0615448	0.774789		0	1098267500	1251165000	0
P62858	RS28_MOUSE	Rps28	sp|P62858|RS28_MOUSE 40S ribosomal protein S28 OS=Mus musculus OX=10090 GN=Rps28 PE=1 SV=1;tr|G3UYV7|G3UYV7_MOUSE 40S ribosomal protein S28 (Fragment) OS=Mus musculus OX=10090 GN=Rps28 PE=1 SV=1	sp|P62858|RS28_MOUSE;tr|G3UYV7|G3UYV7_MOUSE	4	7.8409	0.0721187	0.73676		0	2405100000	1970875000	0
P62862	RS30_MOUSE	Fau	sp|P62862|RS30_MOUSE 40S ribosomal protein S30 OS=Mus musculus OX=10090 GN=Fau PE=1 SV=1;tr|Q642K5|Q642K5_MOUSE 40S ribosomal protein S30 OS=Mus musculus OX=10090 GN=Fau PE=1 SV=1	sp|P62862|RS30_MOUSE;tr|Q642K5|Q642K5_MOUSE	4	6.6478	-0.0454118	0.88864		0	480160000	363687500	0
P62869	ELOB_MOUSE	Elob	sp|P62869|ELOB_MOUSE Elongin-B OS=Mus musculus OX=10090 GN=Elob PE=1 SV=1	sp|P62869|ELOB_MOUSE	10	13.17	0.114041	0.569257		0	95198750	79158250	0
P62874	GBB1_MOUSE	Gnb1	sp|P62874|GBB1_MOUSE Guanine nucleotide-binding protein G(I)/G(S)/G(T) subunit beta-1 OS=Mus musculus OX=10090 GN=Gnb1 PE=1 SV=3;tr|H3BKR2|H3BKR2_MOUSE Guanine nucleotide-binding protein G(I)/G(S)/G(T) subunit beta-1 (Fragment) OS=Mus musculus OX=10090 GN=	sp|P62874|GBB1_MOUSE;tr|H3BKR2|H3BKR2_MOUSE;tr|H3BLF7|H3BLF7_MOUSE	12	37.377	0.234598	0.256637		0	130031750	157184000	0
P62880	GBB2_MOUSE	Gnb2	sp|P62880|GBB2_MOUSE Guanine nucleotide-binding protein G(I)/G(S)/G(T) subunit beta-2 OS=Mus musculus OX=10090 GN=Gnb2 PE=1 SV=3;tr|D3Z1M1|D3Z1M1_MOUSE Guanine nucleotide-binding protein G(I)/G(S)/G(T) subunit beta-2 (Fragment) OS=Mus musculus OX=10090 GN=	sp|P62880|GBB2_MOUSE;tr|D3Z1M1|D3Z1M1_MOUSE;tr|E9QKR0|E9QKR0_MOUSE;tr|D3Z1T4|D3Z1T4_MOUSE;tr|D3YZX3|D3YZX3_MOUSE;sp|P29387|GBB4_MOUSE	12	37.331	0.244554	0.309568		0	202125000	169196750	0
P62889	RL30_MOUSE	Rpl30	sp|P62889|RL30_MOUSE 60S ribosomal protein L30 OS=Mus musculus OX=10090 GN=Rpl30 PE=1 SV=2;tr|A0A2I3BQF4|A0A2I3BQF4_MOUSE 60S ribosomal protein L30 OS=Mus musculus OX=10090 GN=Rpl30 PE=1 SV=1	sp|P62889|RL30_MOUSE;tr|A0A2I3BQF4|A0A2I3BQF4_MOUSE	7	12.784	-0.103815	0.624454		0	970170000	919215000	0
P62897	CYC_MOUSE	Cycs	sp|P62897|CYC_MOUSE Cytochrome c, somatic OS=Mus musculus OX=10090 GN=Cycs PE=1 SV=2	sp|P62897|CYC_MOUSE	10	11.605	-0.0140111	0.935767		0	2469350000	2161050000	1
P62900	RL31_MOUSE	Rpl31	sp|P62900|RL31_MOUSE 60S ribosomal protein L31 OS=Mus musculus OX=10090 GN=Rpl31 PE=1 SV=1;tr|A0A0A6YX26|A0A0A6YX26_MOUSE 60S ribosomal protein L31 OS=Mus musculus OX=10090 GN=Rpl31 PE=1 SV=1;tr|A0A0A6YXL3|A0A0A6YXL3_MOUSE 60S ribosomal protein L31 OS=Mus	sp|P62900|RL31_MOUSE;tr|A0A0A6YX26|A0A0A6YX26_MOUSE;tr|A0A0A6YXL3|A0A0A6YXL3_MOUSE	9	14.463	-0.00523668	0.97523		0	1070617500	1064850000	0
P62908	RS3_MOUSE	Rps3	sp|P62908|RS3_MOUSE 40S ribosomal protein S3 OS=Mus musculus OX=10090 GN=Rps3 PE=1 SV=1;tr|D3YV43|D3YV43_MOUSE 40S ribosomal protein S3 OS=Mus musculus OX=10090 GN=Rps3 PE=1 SV=1;tr|A0A140LI77|A0A140LI77_MOUSE 40S ribosomal protein S3 OS=Mus musculus OX=10	sp|P62908|RS3_MOUSE;tr|D3YV43|D3YV43_MOUSE;tr|A0A140LI77|A0A140LI77_MOUSE	20	26.674	-0.0440126	0.812462		0	1129645000	1263000000	0
P62911	RL32_MOUSE	Rpl32	sp|P62911|RL32_MOUSE 60S ribosomal protein L32 OS=Mus musculus OX=10090 GN=Rpl32 PE=1 SV=2	sp|P62911|RL32_MOUSE	6	15.86	-0.283625	0.267332		0	375225000	447930000	0
P62918	RL8_MOUSE	Rpl8	sp|P62918|RL8_MOUSE 60S ribosomal protein L8 OS=Mus musculus OX=10090 GN=Rpl8 PE=1 SV=2	sp|P62918|RL8_MOUSE	12	28.024	0.0144796	0.936856		0	510270000	486900000	0
P62960	YBOX1_MOUSE	Ybx1	sp|P62960|YBOX1_MOUSE Nuclease-sensitive element-binding protein 1 OS=Mus musculus OX=10090 GN=Ybx1 PE=1 SV=3	sp|P62960|YBOX1_MOUSE	15	35.73	-0.216794	0.436842		0	352097500	438760000	0
P62962	PROF1_MOUSE	Pfn1	sp|P62962|PROF1_MOUSE Profilin-1 OS=Mus musculus OX=10090 GN=Pfn1 PE=1 SV=2;tr|Q5SX49|Q5SX49_MOUSE Profilin OS=Mus musculus OX=10090 GN=Pfn1 PE=1 SV=1	sp|P62962|PROF1_MOUSE;tr|Q5SX49|Q5SX49_MOUSE	10	14.957	0.419092	0.0311762		0	2819775000	1972150000	0
P62983	RS27A_MOUSE	Rps27a	sp|P62983|RS27A_MOUSE Ubiquitin-40S ribosomal protein S27a OS=Mus musculus OX=10090 GN=Rps27a PE=1 SV=2;tr|A0A0A6YW67|A0A0A6YW67_MOUSE MCG23377, isoform CRA_b OS=Mus musculus OX=10090 GN=Gm8797 PE=4 SV=1;tr|E9Q9J0|E9Q9J0_MOUSE Ubiquitin-60S ribosomal prote	sp|P62983|RS27A_MOUSE;tr|A0A0A6YW67|A0A0A6YW67_MOUSE;tr|E9Q9J0|E9Q9J0_MOUSE;tr|E9Q4P0|E9Q4P0_MOUSE;tr|E9Q5F6|E9Q5F6_MOUSE;tr|Q5SX22|Q5SX22_MOUSE;sp|P0CG49|UBB_MOUSE;sp|P0CG50|UBC_MOUSE	10	17.951	0.206379	0.489937		0	1495475000	1254350000	0
P62996	TRA2B_MOUSE	Tra2b	sp|P62996|TRA2B_MOUSE Transformer-2 protein homolog beta OS=Mus musculus OX=10090 GN=Tra2b PE=1 SV=1;tr|F8WJG3|F8WJG3_MOUSE Transformer-2 protein homolog beta OS=Mus musculus OX=10090 GN=Tra2b PE=1 SV=1	sp|P62996|TRA2B_MOUSE;tr|F8WJG3|F8WJG3_MOUSE	6	33.665	0.217278	0.44853		0	4760800	3.93127e+06	0
P63001	RAC1_MOUSE	Rac1	sp|P63001|RAC1_MOUSE Ras-related C3 botulinum toxin substrate 1 OS=Mus musculus OX=10090 GN=Rac1 PE=1 SV=1;tr|Q3TLP8|Q3TLP8_MOUSE RAS-related C3 botulinum substrate 1, isoform CRA_a OS=Mus musculus OX=10090 GN=Rac1 PE=1 SV=1;sp|P60764|RAC3_MOUSE Ras-relate	sp|P63001|RAC1_MOUSE;tr|Q3TLP8|Q3TLP8_MOUSE;sp|P60764|RAC3_MOUSE;tr|A2AC13|A2AC13_MOUSE	11	21.45	0.185227	0.471417		0	144705000	166627500	0
P63005	LIS1_MOUSE	Pafah1b1	sp|P63005|LIS1_MOUSE Platelet-activating factor acetylhydrolase IB subunit alpha OS=Mus musculus OX=10090 GN=Pafah1b1 PE=1 SV=2	sp|P63005|LIS1_MOUSE	15	46.67	0.325344	0.0884416		0	44024000	33567500	0
P63017	HSP7C_MOUSE	Hspa8	sp|P63017|HSP7C_MOUSE Heat shock cognate 71 kDa protein OS=Mus musculus OX=10090 GN=Hspa8 PE=1 SV=1;tr|Q504P4|Q504P4_MOUSE Heat shock cognate 71 kDa protein OS=Mus musculus OX=10090 GN=Hspa8 PE=1 SV=1	sp|P63017|HSP7C_MOUSE;tr|Q504P4|Q504P4_MOUSE	51	70.87	-0.0412475	0.787231		0	2801575000	2931925000	0
P63028	TCTP_MOUSE	Tpt1	sp|P63028|TCTP_MOUSE Translationally-controlled tumor protein OS=Mus musculus OX=10090 GN=Tpt1 PE=1 SV=1;tr|D3YU75|D3YU75_MOUSE Translationally-controlled tumor protein OS=Mus musculus OX=10090 GN=Tpt1 PE=1 SV=1	sp|P63028|TCTP_MOUSE;tr|D3YU75|D3YU75_MOUSE	6	19.462	0.0866226	0.731582		0	937302500	839682500	0
P63037	DNJA1_MOUSE	Dnaja1	sp|P63037|DNJA1_MOUSE DnaJ homolog subfamily A member 1 OS=Mus musculus OX=10090 GN=Dnaja1 PE=1 SV=1;tr|B1AXY1|B1AXY1_MOUSE DnaJ homolog subfamily A member 1 (Fragment) OS=Mus musculus OX=10090 GN=Dnaja1 PE=1 SV=1;tr|B1AXY0|B1AXY0_MOUSE DnaJ homolog subfam	sp|P63037|DNJA1_MOUSE;tr|B1AXY1|B1AXY1_MOUSE;tr|B1AXY0|B1AXY0_MOUSE	16	44.868	0.0913826	0.666668		0	235992500	208972500	0
P63038	CH60_MOUSE	Hspd1	sp|P63038|CH60_MOUSE 60 kDa heat shock protein, mitochondrial OS=Mus musculus OX=10090 GN=Hspd1 PE=1 SV=1	sp|P63038|CH60_MOUSE	56	60.955	0.0482266	0.764008		0	4452875000	4325300000	1
P63044	VAMP2_MOUSE	Vamp2	sp|P63044|VAMP2_MOUSE Vesicle-associated membrane protein 2 OS=Mus musculus OX=10090 GN=Vamp2 PE=1 SV=2;tr|B0QZN5|B0QZN5_MOUSE Vesicle-associated membrane protein 2 OS=Mus musculus OX=10090 GN=Vamp2 PE=1 SV=1;sp|P63024|VAMP3_MOUSE Vesicle-associated membra	sp|P63044|VAMP2_MOUSE;tr|B0QZN5|B0QZN5_MOUSE;sp|P63024|VAMP3_MOUSE	4	12.691	-0.439502	0.340629		0	26544700	3.34392e+07	0
P63073	IF4E_MOUSE	Eif4e	sp|P63073|IF4E_MOUSE Eukaryotic translation initiation factor 4E OS=Mus musculus OX=10090 GN=Eif4e PE=1 SV=1;tr|A0A0G2JGT5|A0A0G2JGT5_MOUSE Eukaryotic translation initiation factor 4E (Fragment) OS=Mus musculus OX=10090 GN=Eif4e PE=1 SV=1;tr|A0A0G2JH04|A0A	sp|P63073|IF4E_MOUSE;tr|A0A0G2JGT5|A0A0G2JGT5_MOUSE;tr|A0A0G2JH04|A0A0G2JH04_MOUSE;tr|A0A0G2JFB4|A0A0G2JFB4_MOUSE	7	25.053	0.38707	0.0862105		0	129267500	107045000	0
P63085	MK01_MOUSE	Mapk1	sp|P63085|MK01_MOUSE Mitogen-activated protein kinase 1 OS=Mus musculus OX=10090 GN=Mapk1 PE=1 SV=3	sp|P63085|MK01_MOUSE	13	41.275	0.150102	0.544387		0	36019250	35677750	0
P63101	1433Z_MOUSE	Ywhaz	sp|P63101|1433Z_MOUSE 14-3-3 protein zeta/delta OS=Mus musculus OX=10090 GN=Ywhaz PE=1 SV=1;tr|A0A2I3BQ03|A0A2I3BQ03_MOUSE 14-3-3 protein zeta/delta (Fragment) OS=Mus musculus OX=10090 GN=Ywhaz PE=1 SV=1	sp|P63101|1433Z_MOUSE;tr|A0A2I3BQ03|A0A2I3BQ03_MOUSE	19	27.771	0.122468	0.524389		0	1420725000	1138197500	0
A0A0J9YUZ4	A0A0J9YUZ4_MOUSE	Hmgb1	tr|A0A0J9YUZ4|A0A0J9YUZ4_MOUSE High mobility group protein B1 (Fragment) OS=Mus musculus OX=10090 GN=Hmgb1 PE=1 SV=1;sp|P63158|HMGB1_MOUSE High mobility group protein B1 OS=Mus musculus OX=10090 GN=Hmgb1 PE=1 SV=2;tr|A0A0J9YUD8|A0A0J9YUD8_MOUSE High mobili	tr|A0A0J9YUZ4|A0A0J9YUZ4_MOUSE;sp|P63158|HMGB1_MOUSE;tr|A0A0J9YUD8|A0A0J9YUD8_MOUSE;tr|D3YZ18|D3YZ18_MOUSE	10	24.233	0.0242256	0.945837		0	259190000	261090000	0
P63242	IF5A1_MOUSE	Eif5a	sp|P63242|IF5A1_MOUSE Eukaryotic translation initiation factor 5A-1 OS=Mus musculus OX=10090 GN=Eif5a PE=1 SV=2;tr|A0A0A0MQM0|A0A0A0MQM0_MOUSE Eukaryotic translation initiation factor 5A (Fragment) OS=Mus musculus OX=10090 GN=Eif5a PE=1 SV=1	sp|P63242|IF5A1_MOUSE;tr|A0A0A0MQM0|A0A0A0MQM0_MOUSE	13	16.832	0.0512271	0.852942		0	1431987500	1248407500	0
P63260	ACTG_MOUSE	Actg1	sp|P63260|ACTG_MOUSE Actin, cytoplasmic 2 OS=Mus musculus OX=10090 GN=Actg1 PE=1 SV=1	sp|P63260|ACTG_MOUSE	29	41.792	0.186209	0.231662		0	6799075000	5780000000	0
P63276	RS17_MOUSE	Rps17	sp|P63276|RS17_MOUSE 40S ribosomal protein S17 OS=Mus musculus OX=10090 GN=Rps17 PE=1 SV=2	sp|P63276|RS17_MOUSE	10	15.524	-0.116639	0.458802		0	1118642500	1432075000	0
P63280	UBC9_MOUSE	Ube2i	sp|P63280|UBC9_MOUSE SUMO-conjugating enzyme UBC9 OS=Mus musculus OX=10090 GN=Ube2i PE=1 SV=1;tr|G3UYP0|G3UYP0_MOUSE SUMO-conjugating enzyme UBC9 (Fragment) OS=Mus musculus OX=10090 GN=Ube2i PE=1 SV=1;tr|Q8CFZ0|Q8CFZ0_MOUSE SUMO-conjugating enzyme UBC9 OS=	sp|P63280|UBC9_MOUSE;tr|G3UYP0|G3UYP0_MOUSE;tr|Q8CFZ0|Q8CFZ0_MOUSE	8	18.007	0.154618	0.657786		0	39584000	54201250	0
P63321	RALA_MOUSE	Rala	sp|P63321|RALA_MOUSE Ras-related protein Ral-A OS=Mus musculus OX=10090 GN=Rala PE=1 SV=1;tr|A0A1Y7VL93|A0A1Y7VL93_MOUSE Ras-related protein Ral-A (Fragment) OS=Mus musculus OX=10090 GN=Rala PE=1 SV=1	sp|P63321|RALA_MOUSE;tr|A0A1Y7VL93|A0A1Y7VL93_MOUSE	4	23.553	-0.0395305	0.9207		0	20943250	17966325	0
P63325	RS10_MOUSE	Rps10	sp|P63325|RS10_MOUSE 40S ribosomal protein S10 OS=Mus musculus OX=10090 GN=Rps10 PE=1 SV=1;tr|Q3UW83|Q3UW83_MOUSE 40S ribosomal protein S10 OS=Mus musculus OX=10090 GN=Rps10 PE=1 SV=1	sp|P63325|RS10_MOUSE;tr|Q3UW83|Q3UW83_MOUSE	12	18.916	0.359897	0.211882		0	714040000	582590000	0
P63328	PP2BA_MOUSE	Ppp3ca	sp|P63328|PP2BA_MOUSE Serine/threonine-protein phosphatase 2B catalytic subunit alpha isoform OS=Mus musculus OX=10090 GN=Ppp3ca PE=1 SV=1;tr|E9Q6P2|E9Q6P2_MOUSE Serine/threonine-protein phosphatase OS=Mus musculus OX=10090 GN=Ppp3cb PE=1 SV=1;tr|G3X8U7|G3	sp|P63328|PP2BA_MOUSE;tr|E9Q6P2|E9Q6P2_MOUSE;tr|G3X8U7|G3X8U7_MOUSE;tr|E0CZ78|E0CZ78_MOUSE;sp|P48453|PP2BB_MOUSE	10	58.643	-0.106126	0.788567		0	3.07474e+06	3103500	0
P67778	PHB_MOUSE	Phb	sp|P67778|PHB_MOUSE Prohibitin OS=Mus musculus OX=10090 GN=Phb PE=1 SV=1;tr|Q5SQG5|Q5SQG5_MOUSE Prohibitin (Fragment) OS=Mus musculus OX=10090 GN=Phb PE=1 SV=1	sp|P67778|PHB_MOUSE;tr|Q5SQG5|Q5SQG5_MOUSE	25	29.82	0.0807782	0.655531		0	1734775000	1578390000	1
G3UZA4	G3UZA4_MOUSE	Csnk2b	tr|G3UZA4|G3UZA4_MOUSE Casein kinase II subunit beta (Fragment) OS=Mus musculus OX=10090 GN=Csnk2b PE=1 SV=8;tr|G3UZJ5|G3UZJ5_MOUSE Casein kinase II subunit beta (Fragment) OS=Mus musculus OX=10090 GN=Csnk2b PE=1 SV=2;sp|P67871|CSK2B_MOUSE Casein kinase II	tr|G3UZA4|G3UZA4_MOUSE;tr|G3UZJ5|G3UZJ5_MOUSE;sp|P67871|CSK2B_MOUSE;tr|G3UZX4|G3UZX4_MOUSE;tr|G3UWU5|G3UWU5_MOUSE;tr|G3UXG7|G3UXG7_MOUSE	4	14.279	0.219103	0.320131		0	44715500	34596250	0
P67984	RL22_MOUSE	Rpl22	sp|P67984|RL22_MOUSE 60S ribosomal protein L22 OS=Mus musculus OX=10090 GN=Rpl22 PE=1 SV=2	sp|P67984|RL22_MOUSE	6	14.759	0.276773	0.283335		0	1119475000	1112735000	0
P68037	UB2L3_MOUSE	Ube2l3	sp|P68037|UB2L3_MOUSE Ubiquitin-conjugating enzyme E2 L3 OS=Mus musculus OX=10090 GN=Ube2l3 PE=1 SV=1	sp|P68037|UB2L3_MOUSE	8	17.861	0.347433	0.220275		0	664620000	468735000	0
P68040	RACK1_MOUSE	Rack1	sp|P68040|RACK1_MOUSE Receptor of activated protein C kinase 1 OS=Mus musculus OX=10090 GN=Rack1 PE=1 SV=3	sp|P68040|RACK1_MOUSE	21	35.076	0.178339	0.475961		0	1199322500	1050962500	0
P68181	KAPCB_MOUSE	Prkacb	sp|P68181|KAPCB_MOUSE cAMP-dependent protein kinase catalytic subunit beta OS=Mus musculus OX=10090 GN=Prkacb PE=1 SV=2	sp|P68181|KAPCB_MOUSE	11	40.707	0.269833	0.37414		0	22654500	16572975	0
P68254	1433T_MOUSE	Ywhaq	sp|P68254|1433T_MOUSE 14-3-3 protein theta OS=Mus musculus OX=10090 GN=Ywhaq PE=1 SV=1;tr|F6VW30|F6VW30_MOUSE 14-3-3 protein theta (Fragment) OS=Mus musculus OX=10090 GN=Ywhaq PE=1 SV=1;tr|F6YY69|F6YY69_MOUSE 14-3-3 protein theta (Fragment) OS=Mus musculus	sp|P68254|1433T_MOUSE;tr|F6VW30|F6VW30_MOUSE;tr|F6YY69|F6YY69_MOUSE	15	27.778	0.0125853	0.955851		0	345487500	312385000	0
P68368	TBA4A_MOUSE	Tuba4a	sp|P68368|TBA4A_MOUSE Tubulin alpha-4A chain OS=Mus musculus OX=10090 GN=Tuba4a PE=1 SV=1;tr|A0A0A0MQA5|A0A0A0MQA5_MOUSE Tubulin alpha chain (Fragment) OS=Mus musculus OX=10090 GN=Tuba4a PE=1 SV=1	sp|P68368|TBA4A_MOUSE;tr|A0A0A0MQA5|A0A0A0MQA5_MOUSE	22	49.924	-0.218483	0.412294		0	715252500	730742500	0
P68372	TBB4B_MOUSE	Tubb4b	sp|P68372|TBB4B_MOUSE Tubulin beta-4B chain OS=Mus musculus OX=10090 GN=Tubb4b PE=1 SV=1;sp|Q9D6F9|TBB4A_MOUSE Tubulin beta-4A chain OS=Mus musculus OX=10090 GN=Tubb4a PE=1 SV=3	sp|P68372|TBB4B_MOUSE;sp|Q9D6F9|TBB4A_MOUSE	25	49.83	0.370929	0.0464722		0	2420975000	1656075000	0
P68373	TBA1C_MOUSE	Tuba1c	sp|P68373|TBA1C_MOUSE Tubulin alpha-1C chain OS=Mus musculus OX=10090 GN=Tuba1c PE=1 SV=1	sp|P68373|TBA1C_MOUSE	26	49.909	0.348702	0.104267		0	2822700000	2429575000	0
P68510	1433F_MOUSE	Ywhah	sp|P68510|1433F_MOUSE 14-3-3 protein eta OS=Mus musculus OX=10090 GN=Ywhah PE=1 SV=2	sp|P68510|1433F_MOUSE	18	28.211	0.284305	0.244126		0	205705000	166067500	0
E9Q5D6	E9Q5D6_MOUSE	Ranbp9	tr|E9Q5D6|E9Q5D6_MOUSE Ran-binding protein 9 OS=Mus musculus OX=10090 GN=Ranbp9 PE=1 SV=1;sp|P69566|RANB9_MOUSE Ran-binding protein 9 OS=Mus musculus OX=10090 GN=Ranbp9 PE=1 SV=1;tr|A0A1Y7VLX7|A0A1Y7VLX7_MOUSE Ran-binding protein 9 (Fragment) OS=Mus muscul	tr|E9Q5D6|E9Q5D6_MOUSE;sp|P69566|RANB9_MOUSE;tr|A0A1Y7VLX7|A0A1Y7VLX7_MOUSE	4	75.767	0.375438	0.229593		0	27957000	33318750	0
P70122	SBDS_MOUSE	Sbds	sp|P70122|SBDS_MOUSE Ribosome maturation protein SBDS OS=Mus musculus OX=10090 GN=Sbds PE=1 SV=4;tr|F6TN03|F6TN03_MOUSE Ribosome maturation protein SBDS (Fragment) OS=Mus musculus OX=10090 GN=Sbds PE=1 SV=1	sp|P70122|SBDS_MOUSE;tr|F6TN03|F6TN03_MOUSE	17	28.78	0.201881	0.463724		0	86866250	51144750	0
P70158	ASM3A_MOUSE	Smpdl3a	sp|P70158|ASM3A_MOUSE Acid sphingomyelinase-like phosphodiesterase 3a OS=Mus musculus OX=10090 GN=Smpdl3a PE=1 SV=2	sp|P70158|ASM3A_MOUSE	8	49.857	0.199606	0.449386		0	11699950	7299100	0
P70168	IMB1_MOUSE	Kpnb1	sp|P70168|IMB1_MOUSE Importin subunit beta-1 OS=Mus musculus OX=10090 GN=Kpnb1 PE=1 SV=2	sp|P70168|IMB1_MOUSE	29	97.183	0.416576	0.0409855		0	142122500	84075500	0
A0A0R4IZZ5	A0A0R4IZZ5_MOUSE	Clec4f	tr|A0A0R4IZZ5|A0A0R4IZZ5_MOUSE C-type lectin domain family 4 member F OS=Mus musculus OX=10090 GN=Clec4f PE=1 SV=1;sp|P70194|CLC4F_MOUSE C-type lectin domain family 4 member F OS=Mus musculus OX=10090 GN=Clec4f PE=1 SV=1	tr|A0A0R4IZZ5|A0A0R4IZZ5_MOUSE;sp|P70194|CLC4F_MOUSE	13	61.254	0.372602	0.109658		0	38693000	31041750	0
P70195	PSB7_MOUSE	Psmb7	sp|P70195|PSB7_MOUSE Proteasome subunit beta type-7 OS=Mus musculus OX=10090 GN=Psmb7 PE=1 SV=1	sp|P70195|PSB7_MOUSE	10	29.891	0.0800387	0.739047		0	154962500	112504500	0
P70245	EBP_MOUSE	Ebp	sp|P70245|EBP_MOUSE 3-beta-hydroxysteroid-Delta(8),Delta(7)-isomerase OS=Mus musculus OX=10090 GN=Ebp PE=1 SV=3;tr|A2AC29|A2AC29_MOUSE 3-beta-hydroxysteroid-Delta(8),Delta(7)-isomerase (Fragment) OS=Mus musculus OX=10090 GN=Ebp PE=1 SV=1	sp|P70245|EBP_MOUSE;tr|A2AC29|A2AC29_MOUSE	3	26.215	0.574788	0.0774339		0	1496020000	1330675000	0
P70266	F261_MOUSE	Pfkfb1	sp|P70266|F261_MOUSE 6-phosphofructo-2-kinase/fructose-2,6-bisphosphatase 1 OS=Mus musculus OX=10090 GN=Pfkfb1 PE=1 SV=2	sp|P70266|F261_MOUSE	29	54.849	0.102129	0.688047		0	61772500	51889250	0
P70290	EM55_MOUSE	Mpp1	sp|P70290|EM55_MOUSE 55 kDa erythrocyte membrane protein OS=Mus musculus OX=10090 GN=Mpp1 PE=1 SV=1;tr|B7ZCL8|B7ZCL8_MOUSE 55 kDa erythrocyte membrane protein OS=Mus musculus OX=10090 GN=Mpp1 PE=1 SV=1;tr|A2AN84|A2AN84_MOUSE 55 kDa erythrocyte membrane pro	sp|P70290|EM55_MOUSE;tr|B7ZCL8|B7ZCL8_MOUSE;tr|A2AN84|A2AN84_MOUSE;tr|B7ZCM0|B7ZCM0_MOUSE;tr|B7ZCL9|B7ZCL9_MOUSE	13	52.227	0.539699	0.031831		0	24347750	12343775	0
Q3U3K9	Q3U3K9_MOUSE	Aup1	tr|Q3U3K9|Q3U3K9_MOUSE Ancient ubiquitous protein 1 OS=Mus musculus OX=10090 GN=Aup1 PE=1 SV=1;sp|P70295|AUP1_MOUSE Ancient ubiquitous protein 1 OS=Mus musculus OX=10090 GN=Aup1 PE=1 SV=1;tr|A0A0N4SVA6|A0A0N4SVA6_MOUSE Ancient ubiquitous protein 1 (Fragmen	tr|Q3U3K9|Q3U3K9_MOUSE;sp|P70295|AUP1_MOUSE;tr|A0A0N4SVA6|A0A0N4SVA6_MOUSE	10	49.35	0.101253	0.776541		0	0	0	0
P70296	PEBP1_MOUSE	Pebp1	sp|P70296|PEBP1_MOUSE Phosphatidylethanolamine-binding protein 1 OS=Mus musculus OX=10090 GN=Pebp1 PE=1 SV=3;tr|D3Z1V4|D3Z1V4_MOUSE Phosphatidylethanolamine-binding protein 1 OS=Mus musculus OX=10090 GN=Pebp1 PE=1 SV=1;tr|D6RHS6|D6RHS6_MOUSE Phosphatidylet	sp|P70296|PEBP1_MOUSE;tr|D3Z1V4|D3Z1V4_MOUSE;tr|D6RHS6|D6RHS6_MOUSE	13	20.83	0.0623968	0.75583		0	3538975000	3248950000	0
P70297	STAM1_MOUSE	Stam	sp|P70297|STAM1_MOUSE Signal transducing adapter molecule 1 OS=Mus musculus OX=10090 GN=Stam PE=1 SV=3;tr|Q3UGN9|Q3UGN9_MOUSE Signal transducing adapter molecule 1 OS=Mus musculus OX=10090 GN=Stam PE=1 SV=1;tr|A2ARJ0|A2ARJ0_MOUSE Signal transducing adapter	sp|P70297|STAM1_MOUSE;tr|Q3UGN9|Q3UGN9_MOUSE;tr|A2ARJ0|A2ARJ0_MOUSE	8	59.771	0.490991	0.0291473		0	25369500	16871575	0
P70302	STIM1_MOUSE	Stim1	sp|P70302|STIM1_MOUSE Stromal interaction molecule 1 OS=Mus musculus OX=10090 GN=Stim1 PE=1 SV=2;tr|A0A1B0GRA5|A0A1B0GRA5_MOUSE Stromal interaction molecule 1 OS=Mus musculus OX=10090 GN=Stim1 PE=1 SV=1;tr|A0A1B0GR78|A0A1B0GR78_MOUSE Stromal interaction mo	sp|P70302|STIM1_MOUSE;tr|A0A1B0GRA5|A0A1B0GRA5_MOUSE;tr|A0A1B0GR78|A0A1B0GR78_MOUSE	14	77.566	-0.131424	0.58357		0	20571000	29052500	0
Q921W2	Q921W2_MOUSE	Tial1	tr|Q921W2|Q921W2_MOUSE Nucleolysin TIAR OS=Mus musculus OX=10090 GN=Tial1 PE=1 SV=1;sp|P70318|TIAR_MOUSE Nucleolysin TIAR OS=Mus musculus OX=10090 GN=Tial1 PE=1 SV=1;tr|D6RGU1|D6RGU1_MOUSE Nucleolysin TIAR OS=Mus musculus OX=10090 GN=Tial1 PE=1 SV=1;tr|D3Z	tr|Q921W2|Q921W2_MOUSE;sp|P70318|TIAR_MOUSE;tr|D6RGU1|D6RGU1_MOUSE;tr|D3Z3Y4|D3Z3Y4_MOUSE	5	41.53	0.178363	0.583867		0	7407325	11034950	0
P70333	HNRH2_MOUSE	Hnrnph2	sp|P70333|HNRH2_MOUSE Heterogeneous nuclear ribonucleoprotein H2 OS=Mus musculus OX=10090 GN=Hnrnph2 PE=1 SV=1	sp|P70333|HNRH2_MOUSE	10	49.279	0.312052	0.304015		0	1.74535e+06	2.74601e+06	0
P70335	ROCK1_MOUSE	Rock1	sp|P70335|ROCK1_MOUSE Rho-associated protein kinase 1 OS=Mus musculus OX=10090 GN=Rock1 PE=1 SV=1	sp|P70335|ROCK1_MOUSE	26	158.17	0.330356	0.121466		0	3402850	3022545	0
P70349	HINT1_MOUSE	Hint1	sp|P70349|HINT1_MOUSE Histidine triad nucleotide-binding protein 1 OS=Mus musculus OX=10090 GN=Hint1 PE=1 SV=3;tr|B0R1E3|B0R1E3_MOUSE Histidine triad nucleotide-binding protein 1 OS=Mus musculus OX=10090 GN=Hint1 PE=1 SV=1	sp|P70349|HINT1_MOUSE;tr|B0R1E3|B0R1E3_MOUSE	9	13.777	0.240201	0.228316		0	1243142500	1137425000	1
P70362	UFD1_MOUSE	Ufd1	sp|P70362|UFD1_MOUSE Ubiquitin recognition factor in ER-associated degradation protein 1 OS=Mus musculus OX=10090 GN=Ufd1 PE=1 SV=2	sp|P70362|UFD1_MOUSE	9	34.481	0.00201838	0.992789		0	54708750	55708000	0
P70372	ELAV1_MOUSE	Elavl1	sp|P70372|ELAV1_MOUSE ELAV-like protein 1 OS=Mus musculus OX=10090 GN=Elavl1 PE=1 SV=2	sp|P70372|ELAV1_MOUSE	8	36.169	0.428632	0.302704		0	22667750	19656600	0
Q4FE56	Q4FE56_MOUSE	Usp9x	tr|Q4FE56|Q4FE56_MOUSE Probable ubiquitin carboxyl-terminal hydrolase FAF-X OS=Mus musculus OX=10090 GN=Usp9x PE=1 SV=1;sp|P70398|USP9X_MOUSE Probable ubiquitin carboxyl-terminal hydrolase FAF-X OS=Mus musculus OX=10090 GN=Usp9x PE=1 SV=2	tr|Q4FE56|Q4FE56_MOUSE;sp|P70398|USP9X_MOUSE	62	290.21	0.346928	0.0711175		0	19138000	13547925	0
P70404	IDHG1_MOUSE	Idh3g	sp|P70404|IDHG1_MOUSE Isocitrate dehydrogenase [NAD] subunit gamma 1, mitochondrial OS=Mus musculus OX=10090 GN=Idh3g PE=1 SV=1	sp|P70404|IDHG1_MOUSE	9	42.785	0.0292821	0.919259		0	58691250	58984500	1
P70441	NHRF1_MOUSE	Slc9a3r1	sp|P70441|NHRF1_MOUSE Na(+)/H(+) exchange regulatory cofactor NHE-RF1 OS=Mus musculus OX=10090 GN=Slc9a3r1 PE=1 SV=3	sp|P70441|NHRF1_MOUSE	32	38.6	-0.0107611	0.957192		0	396250000	417912500	0
P70445	4EBP2_MOUSE	Eif4ebp2	sp|P70445|4EBP2_MOUSE Eukaryotic translation initiation factor 4E-binding protein 2 OS=Mus musculus OX=10090 GN=Eif4ebp2 PE=1 SV=1	sp|P70445|4EBP2_MOUSE	4	12.898	0.203861	0.393268		0	79378750	87702750	0
P70452	STX4_MOUSE	Stx4	sp|P70452|STX4_MOUSE Syntaxin-4 OS=Mus musculus OX=10090 GN=Stx4 PE=1 SV=1	sp|P70452|STX4_MOUSE	7	34.165	0.52192	0.0584024		0	7354825	6503600	0
P70460	VASP_MOUSE	Vasp	sp|P70460|VASP_MOUSE Vasodilator-stimulated phosphoprotein OS=Mus musculus OX=10090 GN=Vasp PE=1 SV=4	sp|P70460|VASP_MOUSE	7	39.666	0.337296	0.267453		0	8200800	4363475	0
P70665	SIAE_MOUSE	Siae	sp|P70665|SIAE_MOUSE Sialate O-acetylesterase OS=Mus musculus OX=10090 GN=Siae PE=1 SV=3;tr|A0A1N9M4K1|A0A1N9M4K1_MOUSE Sialate O-acetylesterase OS=Mus musculus OX=10090 GN=Siae PE=1 SV=1;tr|A0A1L1SU77|A0A1L1SU77_MOUSE Sialate O-acetylesterase OS=Mus muscu	sp|P70665|SIAE_MOUSE;tr|A0A1N9M4K1|A0A1N9M4K1_MOUSE;tr|A0A1L1SU77|A0A1L1SU77_MOUSE	6	60.775	0.325392	0.258994		0	1147390	7.18117e+06	0
P70671	IRF3_MOUSE	Irf3	sp|P70671|IRF3_MOUSE Interferon regulatory factor 3 OS=Mus musculus OX=10090 GN=Irf3 PE=1 SV=1;tr|A0A140LHE6|A0A140LHE6_MOUSE Interferon regulatory factor 3 (Fragment) OS=Mus musculus OX=10090 GN=Irf3 PE=1 SV=1	sp|P70671|IRF3_MOUSE;tr|A0A140LHE6|A0A140LHE6_MOUSE	9	46.852	0.13879	0.45377		0	27575500	28285000	0
P70694	DHB5_MOUSE	Akr1c6	sp|P70694|DHB5_MOUSE Estradiol 17 beta-dehydrogenase 5 OS=Mus musculus OX=10090 GN=Akr1c6 PE=1 SV=1	sp|P70694|DHB5_MOUSE	32	37.047	0.118049	0.465861		0	4579075000	3880175000	0
P70697	DCUP_MOUSE	Urod	sp|P70697|DCUP_MOUSE Uroporphyrinogen decarboxylase OS=Mus musculus OX=10090 GN=Urod PE=1 SV=2	sp|P70697|DCUP_MOUSE	18	40.691	0.452327	0.036163		0	160040000	112172500	0
P70699	LYAG_MOUSE	Gaa	sp|P70699|LYAG_MOUSE Lysosomal alpha-glucosidase OS=Mus musculus OX=10090 GN=Gaa PE=1 SV=2	sp|P70699|LYAG_MOUSE	17	106.25	0.340948	0.294765		0	41678750	36694225	0
P80313	TCPH_MOUSE	Cct7	sp|P80313|TCPH_MOUSE T-complex protein 1 subunit eta OS=Mus musculus OX=10090 GN=Cct7 PE=1 SV=1;tr|A0A0N4SV00|A0A0N4SV00_MOUSE T-complex protein 1 subunit eta OS=Mus musculus OX=10090 GN=Cct7 PE=1 SV=1	sp|P80313|TCPH_MOUSE;tr|A0A0N4SV00|A0A0N4SV00_MOUSE	28	59.652	-0.0806314	0.664217		0	280500000	285132500	0
P80314	TCPB_MOUSE	Cct2	sp|P80314|TCPB_MOUSE T-complex protein 1 subunit beta OS=Mus musculus OX=10090 GN=Cct2 PE=1 SV=4	sp|P80314|TCPB_MOUSE	34	57.477	0.281313	0.119428		0	363795000	323552500	0
P80315	TCPD_MOUSE	Cct4	sp|P80315|TCPD_MOUSE T-complex protein 1 subunit delta OS=Mus musculus OX=10090 GN=Cct4 PE=1 SV=3;tr|G5E839|G5E839_MOUSE T-complex protein 1 subunit delta OS=Mus musculus OX=10090 GN=Cct4 PE=1 SV=1	sp|P80315|TCPD_MOUSE;tr|G5E839|G5E839_MOUSE	30	58.066	0.0242462	0.89065		0	358082500	354165000	0
P80316	TCPE_MOUSE	Cct5	sp|P80316|TCPE_MOUSE T-complex protein 1 subunit epsilon OS=Mus musculus OX=10090 GN=Cct5 PE=1 SV=1	sp|P80316|TCPE_MOUSE	19	59.623	0.100699	0.627269		0	314435000	299085000	0
P80317	TCPZ_MOUSE	Cct6a	sp|P80317|TCPZ_MOUSE T-complex protein 1 subunit zeta OS=Mus musculus OX=10090 GN=Cct6a PE=1 SV=3	sp|P80317|TCPZ_MOUSE	24	58.004	0.39281	0.0488523		0	504825000	415650000	0
P80318	TCPG_MOUSE	Cct3	sp|P80318|TCPG_MOUSE T-complex protein 1 subunit gamma OS=Mus musculus OX=10090 GN=Cct3 PE=1 SV=1;tr|E9Q133|E9Q133_MOUSE T-complex protein 1 subunit gamma OS=Mus musculus OX=10090 GN=Cct3 PE=1 SV=1;tr|Q3U0I3|Q3U0I3_MOUSE T-complex protein 1 subunit gamma O	sp|P80318|TCPG_MOUSE;tr|E9Q133|E9Q133_MOUSE;tr|Q3U0I3|Q3U0I3_MOUSE	37	60.629	-0.0476856	0.790094		0	217965000	217130000	0
P82343	RENBP_MOUSE	Renbp	sp|P82343|RENBP_MOUSE N-acylglucosamine 2-epimerase OS=Mus musculus OX=10090 GN=Renbp PE=1 SV=3;tr|D6RHA2|D6RHA2_MOUSE N-acylglucosamine 2-epimerase OS=Mus musculus OX=10090 GN=Renbp PE=1 SV=2	sp|P82343|RENBP_MOUSE;tr|D6RHA2|D6RHA2_MOUSE	3	49.771	-0.0137447	0.97204		0	7757700	9136300	0
P83882	RL36A_MOUSE	Rpl36a	sp|P83882|RL36A_MOUSE 60S ribosomal protein L36a OS=Mus musculus OX=10090 GN=Rpl36a PE=3 SV=2;tr|A0A2I3BPG9|A0A2I3BPG9_MOUSE MCG113838 OS=Mus musculus OX=10090 GN=Rpl36a-ps1 PE=3 SV=1	sp|P83882|RL36A_MOUSE;tr|A0A2I3BPG9|A0A2I3BPG9_MOUSE	4	12.441	0.00995552	0.96237		0	404700000	446125000	0
P84078	ARF1_MOUSE	Arf1	sp|P84078|ARF1_MOUSE ADP-ribosylation factor 1 OS=Mus musculus OX=10090 GN=Arf1 PE=1 SV=2;sp|P61205|ARF3_MOUSE ADP-ribosylation factor 3 OS=Mus musculus OX=10090 GN=Arf3 PE=2 SV=2;sp|Q8BSL7|ARF2_MOUSE ADP-ribosylation factor 2 OS=Mus musculus OX=10090 GN=A	sp|P84078|ARF1_MOUSE;sp|P61205|ARF3_MOUSE;sp|Q8BSL7|ARF2_MOUSE	12	20.697	0.426624	0.0956633		0	370815000	303847500	0
P84084	ARF5_MOUSE	Arf5	sp|P84084|ARF5_MOUSE ADP-ribosylation factor 5 OS=Mus musculus OX=10090 GN=Arf5 PE=1 SV=2	sp|P84084|ARF5_MOUSE	12	20.529	0.198337	0.46627		0	118392500	96277750	1
P84089	ERH_MOUSE	Erh	sp|P84089|ERH_MOUSE Enhancer of rudimentary homolog OS=Mus musculus OX=10090 GN=Erh PE=1 SV=1;tr|G3UW85|G3UW85_MOUSE Enhancer of rudimentary homolog OS=Mus musculus OX=10090 GN=Erh PE=1 SV=1;tr|A0A1W2P7H9|A0A1W2P7H9_MOUSE Enhancer of rudimentary homolog OS	sp|P84089|ERH_MOUSE;tr|G3UW85|G3UW85_MOUSE;tr|A0A1W2P7H9|A0A1W2P7H9_MOUSE;tr|A0A1W2P7T3|A0A1W2P7T3_MOUSE	5	12.259	-0.0700764	0.814925		0	212660000	223055000	0
Q3TWV4	Q3TWV4_MOUSE	Ap2m1	tr|Q3TWV4|Q3TWV4_MOUSE AP-2 complex subunit mu OS=Mus musculus OX=10090 GN=Ap2m1 PE=1 SV=1;sp|P84091|AP2M1_MOUSE AP-2 complex subunit mu OS=Mus musculus OX=10090 GN=Ap2m1 PE=1 SV=1	tr|Q3TWV4|Q3TWV4_MOUSE;sp|P84091|AP2M1_MOUSE	18	49.389	0.245799	0.319817		0	70960500	57185250	0
P84096	RHOG_MOUSE	Rhog	sp|P84096|RHOG_MOUSE Rho-related GTP-binding protein RhoG OS=Mus musculus OX=10090 GN=Rhog PE=1 SV=1	sp|P84096|RHOG_MOUSE	8	21.308	0.205627	0.350698		0	30114750	25701500	0
A2A547	A2A547_MOUSE	Rpl19	tr|A2A547|A2A547_MOUSE Ribosomal protein L19 OS=Mus musculus OX=10090 GN=Rpl19 PE=1 SV=1;sp|P84099|RL19_MOUSE 60S ribosomal protein L19 OS=Mus musculus OX=10090 GN=Rpl19 PE=1 SV=1	tr|A2A547|A2A547_MOUSE;sp|P84099|RL19_MOUSE	9	23.247	-0.361038	0.0586608		0	651477500	670362500	0
P84104	SRSF3_MOUSE	Srsf3	sp|P84104|SRSF3_MOUSE Serine/arginine-rich splicing factor 3 OS=Mus musculus OX=10090 GN=Srsf3 PE=1 SV=1;tr|A2A4X6|A2A4X6_MOUSE MCG21910 OS=Mus musculus OX=10090 GN=Gm12355 PE=4 SV=1	sp|P84104|SRSF3_MOUSE;tr|A2A4X6|A2A4X6_MOUSE	9	19.329	-0.0365317	0.845725		0	151027500	157182500	0
P85094	ISC2A_MOUSE	Isoc2a	sp|P85094|ISC2A_MOUSE Isochorismatase domain-containing protein 2A OS=Mus musculus OX=10090 GN=Isoc2a PE=1 SV=1	sp|P85094|ISC2A_MOUSE	12	22.417	0.326444	0.146968		0	1483250000	1250550000	1
P97298	PEDF_MOUSE	Serpinf1	sp|P97298|PEDF_MOUSE Pigment epithelium-derived factor OS=Mus musculus OX=10090 GN=Serpinf1 PE=1 SV=2;tr|B7ZC25|B7ZC25_MOUSE Pigment epithelium-derived factor (Fragment) OS=Mus musculus OX=10090 GN=Serpinf1 PE=1 SV=1	sp|P97298|PEDF_MOUSE;tr|B7ZC25|B7ZC25_MOUSE	10	46.233	0.414954	0.196477		0	8453700	6558325	0
P97351	RS3A_MOUSE	Rps3a	sp|P97351|RS3A_MOUSE 40S ribosomal protein S3a OS=Mus musculus OX=10090 GN=Rps3a PE=1 SV=3	sp|P97351|RS3A_MOUSE	23	29.885	0.149991	0.400795		0	997225000	937942500	0
P97352	S10AD_MOUSE	S100a13	sp|P97352|S10AD_MOUSE Protein S100-A13 OS=Mus musculus OX=10090 GN=S100a13 PE=1 SV=1;tr|A0A0A0MQ90|A0A0A0MQ90_MOUSE Protein S100-A13 OS=Mus musculus OX=10090 GN=S100a13 PE=1 SV=1	sp|P97352|S10AD_MOUSE;tr|A0A0A0MQ90|A0A0A0MQ90_MOUSE	6	11.158	0.307189	0.360026		0	202011750	163577500	0
P97364	SPS2_MOUSE	Sephs2	sp|P97364|SPS2_MOUSE Selenide, water dikinase 2 OS=Mus musculus OX=10090 GN=Sephs2 PE=1 SV=3	sp|P97364|SPS2_MOUSE	15	47.833	0.390039	0.125145		0	716020000	524020000	0
F8VPT6	F8VPT6_MOUSE	Evi5	tr|F8VPT6|F8VPT6_MOUSE Ecotropic viral integration site 5 protein OS=Mus musculus OX=10090 GN=Evi5 PE=1 SV=1;sp|P97366|EVI5_MOUSE Ecotropic viral integration site 5 protein OS=Mus musculus OX=10090 GN=Evi5 PE=1 SV=2	tr|F8VPT6|F8VPT6_MOUSE;sp|P97366|EVI5_MOUSE	14	92.9	0.285245	0.439369		0	1.28715e+06	1.75569e+06	0
P97370	AT1B3_MOUSE	Atp1b3	sp|P97370|AT1B3_MOUSE Sodium/potassium-transporting ATPase subunit beta-3 OS=Mus musculus OX=10090 GN=Atp1b3 PE=1 SV=1	sp|P97370|AT1B3_MOUSE	9	31.775	0.512155	0.0646732		0	166305750	100831000	0
G3UXZ5	G3UXZ5_MOUSE	Psme1	tr|G3UXZ5|G3UXZ5_MOUSE Proteasome activator complex subunit 1 (Fragment) OS=Mus musculus OX=10090 GN=Psme1 PE=1 SV=1;sp|P97371|PSME1_MOUSE Proteasome activator complex subunit 1 OS=Mus musculus OX=10090 GN=Psme1 PE=1 SV=2;tr|G3UXY0|G3UXY0_MOUSE Proteasome	tr|G3UXZ5|G3UXZ5_MOUSE;sp|P97371|PSME1_MOUSE;tr|G3UXY0|G3UXY0_MOUSE;tr|G3X9K9|G3X9K9_MOUSE;tr|G3UWN9|G3UWN9_MOUSE	20	27.411	0.314363	0.1094		0	938510000	783485000	0
P97372	PSME2_MOUSE	Psme2	sp|P97372|PSME2_MOUSE Proteasome activator complex subunit 2 OS=Mus musculus OX=10090 GN=Psme2 PE=1 SV=4;tr|G3X9V0|G3X9V0_MOUSE MCG22048, isoform CRA_a OS=Mus musculus OX=10090 GN=Psme2 PE=1 SV=1;tr|E0CZ90|E0CZ90_MOUSE Proteasome activator complex subunit	sp|P97372|PSME2_MOUSE;tr|G3X9V0|G3X9V0_MOUSE;tr|E0CZ90|E0CZ90_MOUSE	13	27.057	0.0506659	0.777382		0	244932500	257755000	0
P97379	G3BP2_MOUSE	G3bp2	sp|P97379|G3BP2_MOUSE Ras GTPase-activating protein-binding protein 2 OS=Mus musculus OX=10090 GN=G3bp2 PE=1 SV=2	sp|P97379|G3BP2_MOUSE	10	54.087	-0.017214	0.932387		0	23708250	29929500	0
P97384	ANX11_MOUSE	Anxa11	sp|P97384|ANX11_MOUSE Annexin A11 OS=Mus musculus OX=10090 GN=Anxa11 PE=1 SV=2;tr|D3Z7U0|D3Z7U0_MOUSE Annexin OS=Mus musculus OX=10090 GN=Anxa11 PE=1 SV=1	sp|P97384|ANX11_MOUSE;tr|D3Z7U0|D3Z7U0_MOUSE	18	54.079	0.115597	0.609888		0	51571750	51384500	0
P97390	VPS45_MOUSE	Vps45	sp|P97390|VPS45_MOUSE Vacuolar protein sorting-associated protein 45 OS=Mus musculus OX=10090 GN=Vps45 PE=1 SV=1	sp|P97390|VPS45_MOUSE	13	65.052	-0.141327	0.762419		0	2634875	1858475	0
P97429	ANXA4_MOUSE	Anxa4	sp|P97429|ANXA4_MOUSE Annexin A4 OS=Mus musculus OX=10090 GN=Anxa4 PE=1 SV=4;tr|A0A0N4SW89|A0A0N4SW89_MOUSE Annexin (Fragment) OS=Mus musculus OX=10090 GN=Anxa4 PE=1 SV=3;tr|A0A0N4SV57|A0A0N4SV57_MOUSE Annexin (Fragment) OS=Mus musculus OX=10090 GN=Anxa4 P	sp|P97429|ANXA4_MOUSE;tr|A0A0N4SW89|A0A0N4SW89_MOUSE;tr|A0A0N4SV57|A0A0N4SV57_MOUSE;tr|D3Z0S1|D3Z0S1_MOUSE;tr|F7ANV6|F7ANV6_MOUSE	25	35.915	0.451546	0.0468435		0	243862500	150885000	0
P97447	FHL1_MOUSE	Fhl1	sp|P97447|FHL1_MOUSE Four and a half LIM domains protein 1 OS=Mus musculus OX=10090 GN=Fhl1 PE=1 SV=3;tr|A2AEX8|A2AEX8_MOUSE Four and a half LIM domains 1, isoform CRA_b OS=Mus musculus OX=10090 GN=Fhl1 PE=1 SV=1;tr|A2AEX6|A2AEX6_MOUSE Four and a half LIM	sp|P97447|FHL1_MOUSE;tr|A2AEX8|A2AEX8_MOUSE;tr|A2AEX6|A2AEX6_MOUSE;tr|A2AEY1|A2AEY1_MOUSE;tr|A2AEY2|A2AEY2_MOUSE;tr|A2AEX7|A2AEX7_MOUSE	11	31.888	0.349188	0.104364		0	8236200	3623875	0
P97449	AMPN_MOUSE	Anpep	sp|P97449|AMPN_MOUSE Aminopeptidase N OS=Mus musculus OX=10090 GN=Anpep PE=1 SV=4	sp|P97449|AMPN_MOUSE	19	109.65	0.267851	0.181605		0	21769500	18056500	0
P97450	ATP5J_MOUSE	Atp5j	sp|P97450|ATP5J_MOUSE ATP synthase-coupling factor 6, mitochondrial OS=Mus musculus OX=10090 GN=Atp5j PE=1 SV=1;tr|E9QAD6|E9QAD6_MOUSE ATP synthase-coupling factor 6, mitochondrial (Fragment) OS=Mus musculus OX=10090 GN=Atp5j PE=1 SV=8	sp|P97450|ATP5J_MOUSE;tr|E9QAD6|E9QAD6_MOUSE	7	12.496	-0.533276	0.137823		0	92949000	192622500	1
P97478	COQ7_MOUSE	Coq7	sp|P97478|COQ7_MOUSE 5-demethoxyubiquinone hydroxylase, mitochondrial OS=Mus musculus OX=10090 GN=Coq7 PE=1 SV=3;tr|A0A140LIF0|A0A140LIF0_MOUSE 5-demethoxyubiquinone hydroxylase, mitochondrial OS=Mus musculus OX=10090 GN=Coq7 PE=1 SV=1;tr|Q3TYT1|Q3TYT1_MOU	sp|P97478|COQ7_MOUSE;tr|A0A140LIF0|A0A140LIF0_MOUSE;tr|Q3TYT1|Q3TYT1_MOUSE	5	24.041	0.328475	0.149824		0	28352250	23048500	1
G3UZY2	G3UZY2_MOUSE	Txn2	tr|G3UZY2|G3UZY2_MOUSE Thioredoxin, mitochondrial (Fragment) OS=Mus musculus OX=10090 GN=Txn2 PE=1 SV=1;sp|P97493|THIOM_MOUSE Thioredoxin, mitochondrial OS=Mus musculus OX=10090 GN=Txn2 PE=1 SV=1	tr|G3UZY2|G3UZY2_MOUSE;sp|P97493|THIOM_MOUSE	5	14.099	0.0706665	0.859053		0	573155000	513985000	0
P97494	GSH1_MOUSE	Gclc	sp|P97494|GSH1_MOUSE Glutamate--cysteine ligase catalytic subunit OS=Mus musculus OX=10090 GN=Gclc PE=1 SV=4	sp|P97494|GSH1_MOUSE	29	72.571	0.290661	0.135265		0	327657500	244487500	0
P97742	CPT1A_MOUSE	Cpt1a	sp|P97742|CPT1A_MOUSE Carnitine O-palmitoyltransferase 1, liver isoform OS=Mus musculus OX=10090 GN=Cpt1a PE=1 SV=4	sp|P97742|CPT1A_MOUSE	33	88.25	0.42613	0.184704		0	289595000	214205000	1
P97765	WBP2_MOUSE	Wbp2	sp|P97765|WBP2_MOUSE WW domain-binding protein 2 OS=Mus musculus OX=10090 GN=Wbp2 PE=1 SV=1	sp|P97765|WBP2_MOUSE	5	28.032	0.278036	0.327326		0	19774300	18858750	0
P97770	THUM3_MOUSE	Thumpd3	sp|P97770|THUM3_MOUSE THUMP domain-containing protein 3 OS=Mus musculus OX=10090 GN=Thumpd3 PE=1 SV=1	sp|P97770|THUM3_MOUSE	9	56.431	0.119983	0.700899		0	6756050	4106000	0
P97792	CXAR_MOUSE	Cxadr	sp|P97792|CXAR_MOUSE Coxsackievirus and adenovirus receptor homolog OS=Mus musculus OX=10090 GN=Cxadr PE=1 SV=1	sp|P97792|CXAR_MOUSE	9	39.947	0.0958657	0.659086		0	18660175	16812250	0
P97807	FUMH_MOUSE	Fh	sp|P97807|FUMH_MOUSE Fumarate hydratase, mitochondrial OS=Mus musculus OX=10090 GN=Fh PE=1 SV=3	sp|P97807|FUMH_MOUSE	27	54.356	0.287711	0.136348		0	1802425000	1361775000	1
J3QP56	J3QP56_MOUSE	Lypla1	tr|J3QP56|J3QP56_MOUSE Acyl-protein thioesterase 1 OS=Mus musculus OX=10090 GN=Lypla1 PE=1 SV=1;sp|P97823|LYPA1_MOUSE Acyl-protein thioesterase 1 OS=Mus musculus OX=10090 GN=Lypla1 PE=1 SV=1;tr|D3YUG4|D3YUG4_MOUSE Acyl-protein thioesterase 1 (Fragment) OS=	tr|J3QP56|J3QP56_MOUSE;sp|P97823|LYPA1_MOUSE;tr|D3YUG4|D3YUG4_MOUSE;tr|D3Z269|D3Z269_MOUSE;tr|D3Z111|D3Z111_MOUSE	8	23.726	0.453911	0.041429		0	814840000	611757500	0
P97855	G3BP1_MOUSE	G3bp1	sp|P97855|G3BP1_MOUSE Ras GTPase-activating protein-binding protein 1 OS=Mus musculus OX=10090 GN=G3bp1 PE=1 SV=1	sp|P97855|G3BP1_MOUSE	16	51.828	0.216823	0.25015		0	108736500	72960750	0
P97864	CASP7_MOUSE	Casp7	sp|P97864|CASP7_MOUSE Caspase-7 OS=Mus musculus OX=10090 GN=Casp7 PE=1 SV=2	sp|P97864|CASP7_MOUSE	8	34.06	0.393164	0.149729		0	9669200	11464525	0
P97872	FMO5_MOUSE	Fmo5	sp|P97872|FMO5_MOUSE Dimethylaniline monooxygenase [N-oxide-forming] 5 OS=Mus musculus OX=10090 GN=Fmo5 PE=1 SV=4	sp|P97872|FMO5_MOUSE	33	60	0.239682	0.170806		0	1253250000	1024830000	0
P97930	KTHY_MOUSE	Dtymk	sp|P97930|KTHY_MOUSE Thymidylate kinase OS=Mus musculus OX=10090 GN=Dtymk PE=1 SV=2;tr|D3Z3R3|D3Z3R3_MOUSE Thymidylate kinase OS=Mus musculus OX=10090 GN=Dtymk PE=1 SV=1	sp|P97930|KTHY_MOUSE;tr|D3Z3R3|D3Z3R3_MOUSE	6	23.914	-0.43492	0.237284		0	3.21783e+06	2.83127e+06	0
P98083	SHC1_MOUSE	Shc1	sp|P98083|SHC1_MOUSE SHC-transforming protein 1 OS=Mus musculus OX=10090 GN=Shc1 PE=1 SV=3	sp|P98083|SHC1_MOUSE	7	62.607	0.018907	0.944967		0	9207625	6503025	0
P98192	GNPAT_MOUSE	Gnpat	sp|P98192|GNPAT_MOUSE Dihydroxyacetone phosphate acyltransferase OS=Mus musculus OX=10090 GN=Gnpat PE=1 SV=1;tr|Q05DV2|Q05DV2_MOUSE Dihydroxyacetone phosphate acyltransferase (Fragment) OS=Mus musculus OX=10090 GN=Gnpat PE=1 SV=1	sp|P98192|GNPAT_MOUSE;tr|Q05DV2|Q05DV2_MOUSE	6	76.869	0.387733	0.329005		0	3227200	1.00362e+06	0
P98203	ARVC_MOUSE	Arvcf	sp|P98203|ARVC_MOUSE Armadillo repeat protein deleted in velo-cardio-facial syndrome homolog OS=Mus musculus OX=10090 GN=Arvcf PE=1 SV=2	sp|P98203|ARVC_MOUSE	9	105.06	-0.437366	0.144153		0	831537	593150	0
P99024	TBB5_MOUSE	Tubb5	sp|P99024|TBB5_MOUSE Tubulin beta-5 chain OS=Mus musculus OX=10090 GN=Tubb5 PE=1 SV=1	sp|P99024|TBB5_MOUSE	24	49.67	0.514088	0.10662		0	299735000	218525000	0
P99025	GFRP_MOUSE	Gchfr	sp|P99025|GFRP_MOUSE GTP cyclohydrolase 1 feedback regulatory protein OS=Mus musculus OX=10090 GN=Gchfr PE=1 SV=3	sp|P99025|GFRP_MOUSE	3	9.584	0.44842	0.0880887		0	187872500	140550500	0
P99026	PSB4_MOUSE	Psmb4	sp|P99026|PSB4_MOUSE Proteasome subunit beta type-4 OS=Mus musculus OX=10090 GN=Psmb4 PE=1 SV=1	sp|P99026|PSB4_MOUSE	9	29.116	0.160322	0.508968		0	142034000	119243250	0
P99027	RLA2_MOUSE	Rplp2	sp|P99027|RLA2_MOUSE 60S acidic ribosomal protein P2 OS=Mus musculus OX=10090 GN=Rplp2 PE=1 SV=3	sp|P99027|RLA2_MOUSE	11	11.651	-0.0809587	0.676156		0	9301450000	10172525000	0
P99028	QCR6_MOUSE	Uqcrh	sp|P99028|QCR6_MOUSE Cytochrome b-c1 complex subunit 6, mitochondrial OS=Mus musculus OX=10090 GN=Uqcrh PE=1 SV=2	sp|P99028|QCR6_MOUSE	6	10.435	-0.270692	0.411037		0	2072850000	2442400000	1
P99029	PRDX5_MOUSE	Prdx5	sp|P99029|PRDX5_MOUSE Peroxiredoxin-5, mitochondrial OS=Mus musculus OX=10090 GN=Prdx5 PE=1 SV=2;tr|G3UZJ4|G3UZJ4_MOUSE Peroxiredoxin-5, mitochondrial OS=Mus musculus OX=10090 GN=Prdx5 PE=1 SV=1;tr|H3BJQ7|H3BJQ7_MOUSE Peroxiredoxin-5, mitochondrial OS=Mus	sp|P99029|PRDX5_MOUSE;tr|G3UZJ4|G3UZJ4_MOUSE;tr|H3BJQ7|H3BJQ7_MOUSE	15	21.897	0.150114	0.43762		0	3741100000	3378925000	1
Q00519	XDH_MOUSE	Xdh	sp|Q00519|XDH_MOUSE Xanthine dehydrogenase/oxidase OS=Mus musculus OX=10090 GN=Xdh PE=1 SV=5	sp|Q00519|XDH_MOUSE	49	146.56	0.273008	0.166772		0	201070000	149900000	0
Q00623	APOA1_MOUSE	Apoa1	sp|Q00623|APOA1_MOUSE Apolipoprotein A-I OS=Mus musculus OX=10090 GN=Apoa1 PE=1 SV=2	sp|Q00623|APOA1_MOUSE	25	30.615	-0.00442727	0.98714		0	2146475000	2144975000	0
Q00897	A1AT4_MOUSE	Serpina1d	sp|Q00897|A1AT4_MOUSE Alpha-1-antitrypsin 1-4 OS=Mus musculus OX=10090 GN=Serpina1d PE=1 SV=1	sp|Q00897|A1AT4_MOUSE	22	45.998	0.184387	0.394155		0	1829675000	1814850000	0
Q00898	A1AT5_MOUSE	Serpina1e	sp|Q00898|A1AT5_MOUSE Alpha-1-antitrypsin 1-5 OS=Mus musculus OX=10090 GN=Serpina1e PE=1 SV=1	sp|Q00898|A1AT5_MOUSE	18	45.891	-0.00184023	0.996975		0	509117500	482162500	0
Q00PI9	HNRL2_MOUSE	Hnrnpul2	sp|Q00PI9|HNRL2_MOUSE Heterogeneous nuclear ribonucleoprotein U-like protein 2 OS=Mus musculus OX=10090 GN=Hnrnpul2 PE=1 SV=2	sp|Q00PI9|HNRL2_MOUSE	14	84.939	0.445577	0.0547989		0	20812500	13995000	0
Q01279	EGFR_MOUSE	Egfr	sp|Q01279|EGFR_MOUSE Epidermal growth factor receptor OS=Mus musculus OX=10090 GN=Egfr PE=1 SV=1;tr|Q9WVF5|Q9WVF5_MOUSE Epidermal growth factor receptor OS=Mus musculus OX=10090 GN=Egfr PE=1 SV=1	sp|Q01279|EGFR_MOUSE;tr|Q9WVF5|Q9WVF5_MOUSE	42	134.85	0.206416	0.471404		0	161276750	117764500	0
Q01339	APOH_MOUSE	Apoh	sp|Q01339|APOH_MOUSE Beta-2-glycoprotein 1 OS=Mus musculus OX=10090 GN=Apoh PE=1 SV=1;tr|I7HJR3|I7HJR3_MOUSE Beta-2-glycoprotein 1 (Fragment) OS=Mus musculus OX=10090 GN=Apoh PE=1 SV=1	sp|Q01339|APOH_MOUSE;tr|I7HJR3|I7HJR3_MOUSE	16	38.618	0.320502	0.171255		0	111162500	87339750	0
Q01405	SC23A_MOUSE	Sec23a	sp|Q01405|SC23A_MOUSE Protein transport protein Sec23A OS=Mus musculus OX=10090 GN=Sec23a PE=1 SV=2;tr|E9Q1S3|E9Q1S3_MOUSE Protein transport protein Sec23A OS=Mus musculus OX=10090 GN=Sec23a PE=1 SV=1	sp|Q01405|SC23A_MOUSE;tr|E9Q1S3|E9Q1S3_MOUSE	33	86.161	0.227674	0.217951		0	211727500	166472500	0
Q01853	TERA_MOUSE	Vcp	sp|Q01853|TERA_MOUSE Transitional endoplasmic reticulum ATPase OS=Mus musculus OX=10090 GN=Vcp PE=1 SV=4	sp|Q01853|TERA_MOUSE	63	89.321	0.238629	0.151391		0	1593150000	1501822500	0
Q02013	AQP1_MOUSE	Aqp1	sp|Q02013|AQP1_MOUSE Aquaporin-1 OS=Mus musculus OX=10090 GN=Aqp1 PE=1 SV=3	sp|Q02013|AQP1_MOUSE	5	28.793	-0.138371	0.70748		0	68115000	75550750	0
Q02053	UBA1_MOUSE	Uba1	sp|Q02053|UBA1_MOUSE Ubiquitin-like modifier-activating enzyme 1 OS=Mus musculus OX=10090 GN=Uba1 PE=1 SV=1	sp|Q02053|UBA1_MOUSE	52	117.81	0.414209	0.0243284		0	564842500	438595000	0
Q02248	CTNB1_MOUSE	Ctnnb1	sp|Q02248|CTNB1_MOUSE Catenin beta-1 OS=Mus musculus OX=10090 GN=Ctnnb1 PE=1 SV=1;tr|E9Q6A9|E9Q6A9_MOUSE Catenin beta-1 OS=Mus musculus OX=10090 GN=Ctnnb1 PE=1 SV=1	sp|Q02248|CTNB1_MOUSE;tr|E9Q6A9|E9Q6A9_MOUSE	20	85.47	0.362707	0.151188		0	33899500	23717500	0
Q02257	PLAK_MOUSE	Jup	sp|Q02257|PLAK_MOUSE Junction plakoglobin OS=Mus musculus OX=10090 GN=Jup PE=1 SV=3	sp|Q02257|PLAK_MOUSE	22	81.8	0.132219	0.580956		0	23629750	21302000	0
A0A0R4J1N7	A0A0R4J1N7_MOUSE	Ank1	tr|A0A0R4J1N7|A0A0R4J1N7_MOUSE Ankyrin-1 OS=Mus musculus OX=10090 GN=Ank1 PE=1 SV=1;tr|Q0VGY9|Q0VGY9_MOUSE Ank1 protein OS=Mus musculus OX=10090 GN=Ank1 PE=1 SV=1;tr|D3Z5M4|D3Z5M4_MOUSE Ankyrin-1 OS=Mus musculus OX=10090 GN=Ank1 PE=1 SV=1;tr|D3YTV8|D3YTV8_	tr|A0A0R4J1N7|A0A0R4J1N7_MOUSE;tr|Q0VGY9|Q0VGY9_MOUSE;tr|D3Z5M4|D3Z5M4_MOUSE;tr|D3YTV8|D3YTV8_MOUSE;tr|G8JL84|G8JL84_MOUSE;sp|Q02357|ANK1_MOUSE;tr|E9QNT8|E9QNT8_MOUSE;tr|B7ZW98|B7ZW98_MOUSE;tr|G5E8J2|G5E8J2_MOUSE;tr|F7D1P5|F7D1P5_MOUSE;tr|G3UY11|G3UY11_MOUSE	26	209.52	0.416576	0.206345		0	2601425	2607875	0
B1AUB9	B1AUB9_MOUSE	Nfia	tr|B1AUB9|B1AUB9_MOUSE Nuclear factor 1 OS=Mus musculus OX=10090 GN=Nfia PE=1 SV=1;tr|B1AUC0|B1AUC0_MOUSE Nuclear factor 1 OS=Mus musculus OX=10090 GN=Nfia PE=1 SV=1;sp|Q02780|NFIA_MOUSE Nuclear factor 1 A-type OS=Mus musculus OX=10090 GN=Nfia PE=1 SV=1;tr	tr|B1AUB9|B1AUB9_MOUSE;tr|B1AUC0|B1AUC0_MOUSE;sp|Q02780|NFIA_MOUSE;tr|B1AUB8|B1AUB8_MOUSE;tr|B1AUB6|B1AUB6_MOUSE	9	53.6	0.152264	0.447535		0	14846500	13360650	0
A0A1C7CYU3	A0A1C7CYU3_MOUSE	Nucb1	tr|A0A1C7CYU3|A0A1C7CYU3_MOUSE Nucleobindin 1, isoform CRA_b OS=Mus musculus OX=10090 GN=Nucb1 PE=1 SV=1;sp|Q02819|NUCB1_MOUSE Nucleobindin-1 OS=Mus musculus OX=10090 GN=Nucb1 PE=1 SV=2;tr|A0A1B0GR41|A0A1B0GR41_MOUSE Nucleobindin-1 (Fragment) OS=Mus muscul	tr|A0A1C7CYU3|A0A1C7CYU3_MOUSE;sp|Q02819|NUCB1_MOUSE;tr|A0A1B0GR41|A0A1B0GR41_MOUSE	28	52.997	0.282334	0.226503		0	121337250	95984250	0
Q03160	GRB7_MOUSE	Grb7	sp|Q03160|GRB7_MOUSE Growth factor receptor-bound protein 7 OS=Mus musculus OX=10090 GN=Grb7 PE=1 SV=1	sp|Q03160|GRB7_MOUSE	12	59.959	0.532192	0.068648		0	46145075	11474775	0
Q03249	GALT_MOUSE	Galt	sp|Q03249|GALT_MOUSE Galactose-1-phosphate uridylyltransferase OS=Mus musculus OX=10090 GN=Galt PE=1 SV=3;tr|A2AMS3|A2AMS3_MOUSE Galactose-1-phosphate uridylyltransferase OS=Mus musculus OX=10090 GN=Galt PE=1 SV=1;tr|A2AMS2|A2AMS2_MOUSE Galactose-1-phospha	sp|Q03249|GALT_MOUSE;tr|A2AMS3|A2AMS3_MOUSE;tr|A2AMS2|A2AMS2_MOUSE	9	43.232	0.497514	0.0897528		0	71626000	43128750	0
Q03265	ATPA_MOUSE	Atp5f1a	sp|Q03265|ATPA_MOUSE ATP synthase subunit alpha, mitochondrial OS=Mus musculus OX=10090 GN=Atp5f1a PE=1 SV=1;tr|D3Z6F5|D3Z6F5_MOUSE ATP synthase subunit alpha OS=Mus musculus OX=10090 GN=Atp5a1 PE=1 SV=1	sp|Q03265|ATPA_MOUSE;tr|D3Z6F5|D3Z6F5_MOUSE	54	59.752	0.127182	0.431827		0	7970625000	7257225000	1
Q03311	CHLE_MOUSE	Bche	sp|Q03311|CHLE_MOUSE Cholinesterase OS=Mus musculus OX=10090 GN=Bche PE=1 SV=2	sp|Q03311|CHLE_MOUSE	12	68.461	0.503786	0.0880469		0	21699500	14123525	0
Q03958	PFD6_MOUSE	Pfdn6	sp|Q03958|PFD6_MOUSE Prefoldin subunit 6 OS=Mus musculus OX=10090 GN=Pfdn6 PE=1 SV=1;tr|G3UYF9|G3UYF9_MOUSE Prefoldin subunit 6 OS=Mus musculus OX=10090 GN=Pfdn6 PE=1 SV=1	sp|Q03958|PFD6_MOUSE;tr|G3UYF9|G3UYF9_MOUSE	7	14.454	-0.162844	0.703101		0	41313500	32334000	0
Q03963	E2AK2_MOUSE	Eif2ak2	sp|Q03963|E2AK2_MOUSE Interferon-induced, double-stranded RNA-activated protein kinase OS=Mus musculus OX=10090 GN=Eif2ak2 PE=1 SV=2	sp|Q03963|E2AK2_MOUSE	8	58.279	-0.576205	0.189063		0	3840775	1914475	0
Q04207	TF65_MOUSE	Rela	sp|Q04207|TF65_MOUSE Transcription factor p65 OS=Mus musculus OX=10090 GN=Rela PE=1 SV=1	sp|Q04207|TF65_MOUSE	8	60.211	0.171252	0.659601		0	3928525	1.06236e+07	0
Q04519	ASM_MOUSE	Smpd1	sp|Q04519|ASM_MOUSE Sphingomyelin phosphodiesterase OS=Mus musculus OX=10090 GN=Smpd1 PE=1 SV=2	sp|Q04519|ASM_MOUSE	3	69.926	0.0403576	0.923194		0	2766770	1.09893e+06	0
Q04736	YES_MOUSE	Yes1	sp|Q04736|YES_MOUSE Tyrosine-protein kinase Yes OS=Mus musculus OX=10090 GN=Yes1 PE=1 SV=3	sp|Q04736|YES_MOUSE	10	60.629	0.0410933	0.857999		0	3707800	4.83247e+06	0
Q04750	TOP1_MOUSE	Top1	sp|Q04750|TOP1_MOUSE DNA topoisomerase 1 OS=Mus musculus OX=10090 GN=Top1 PE=1 SV=2	sp|Q04750|TOP1_MOUSE	12	90.875	0.00870024	0.961926		0	6958050	7027400	0
Q05117	PPA5_MOUSE	Acp5	sp|Q05117|PPA5_MOUSE Tartrate-resistant acid phosphatase type 5 OS=Mus musculus OX=10090 GN=Acp5 PE=1 SV=2	sp|Q05117|PPA5_MOUSE	6	36.807	0.388058	0.196328		0	109947250	68205250	0
Q05144	RAC2_MOUSE	Rac2	sp|Q05144|RAC2_MOUSE Ras-related C3 botulinum toxin substrate 2 OS=Mus musculus OX=10090 GN=Rac2 PE=1 SV=1;tr|A0A2R8VHH0|A0A2R8VHH0_MOUSE Ras-related C3 botulinum toxin substrate 2 (Fragment) OS=Mus musculus OX=10090 GN=Rac2 PE=1 SV=1	sp|Q05144|RAC2_MOUSE;tr|A0A2R8VHH0|A0A2R8VHH0_MOUSE	10	21.441	-0.422761	0.220937		0	9972825	7879600	0
Q05421	CP2E1_MOUSE	Cyp2e1	sp|Q05421|CP2E1_MOUSE Cytochrome P450 2E1 OS=Mus musculus OX=10090 GN=Cyp2e1 PE=1 SV=1;tr|A0A1B0GSV7|A0A1B0GSV7_MOUSE Cytochrome P450 2E1 OS=Mus musculus OX=10090 GN=Cyp2e1 PE=1 SV=1;tr|Q0PGA1|Q0PGA1_MOUSE Cytochrome P450 2E1 OS=Mus musculus OX=10090 GN=Cy	sp|Q05421|CP2E1_MOUSE;tr|A0A1B0GSV7|A0A1B0GSV7_MOUSE;tr|Q0PGA1|Q0PGA1_MOUSE	40	56.804	0.166605	0.471364		0	1507350000	1309150000	0
Q05915	GCH1_MOUSE	Gch1	sp|Q05915|GCH1_MOUSE GTP cyclohydrolase 1 OS=Mus musculus OX=10090 GN=Gch1 PE=1 SV=1	sp|Q05915|GCH1_MOUSE	9	27.014	0.241169	0.429248		0	14636975	9278200	0
Q05CL8	LARP7_MOUSE	Larp7	sp|Q05CL8|LARP7_MOUSE La-related protein 7 OS=Mus musculus OX=10090 GN=Larp7 PE=1 SV=2;tr|A2AMD0|A2AMD0_MOUSE Uncharacterized protein (Fragment) OS=Mus musculus OX=10090 GN=Gm12666 PE=1 SV=1	sp|Q05CL8|LARP7_MOUSE;tr|A2AMD0|A2AMD0_MOUSE	6	64.802	0.106887	0.811891		0	1895120	2.31505e+06	0
Q05D44	IF2P_MOUSE	Eif5b	sp|Q05D44|IF2P_MOUSE Eukaryotic translation initiation factor 5B OS=Mus musculus OX=10090 GN=Eif5b PE=1 SV=2	sp|Q05D44|IF2P_MOUSE	39	137.61	0.0742454	0.64274		0	33061500	36867750	0
Q06138	CAB39_MOUSE	Cab39	sp|Q06138|CAB39_MOUSE Calcium-binding protein 39 OS=Mus musculus OX=10090 GN=Cab39 PE=1 SV=2	sp|Q06138|CAB39_MOUSE	11	39.842	0.469195	0.0193236		0	18502500	7820975	0
Q06185	ATP5I_MOUSE	Atp5me	sp|Q06185|ATP5I_MOUSE ATP synthase subunit e, mitochondrial OS=Mus musculus OX=10090 GN=Atp5me PE=1 SV=2	sp|Q06185|ATP5I_MOUSE	6	8.2355	-0.0359968	0.871571		0	2800050000	2286200000	1
Q06770	CBG_MOUSE	Serpina6	sp|Q06770|CBG_MOUSE Corticosteroid-binding globulin OS=Mus musculus OX=10090 GN=Serpina6 PE=1 SV=1	sp|Q06770|CBG_MOUSE	5	44.769	-0.06866	0.919492		0	5.37071e+06	2.35179e+06	0
Q06890	CLUS_MOUSE	Clu	sp|Q06890|CLUS_MOUSE Clusterin OS=Mus musculus OX=10090 GN=Clu PE=1 SV=1;tr|E9PUU2|E9PUU2_MOUSE Clusterin (Fragment) OS=Mus musculus OX=10090 GN=Clu PE=1 SV=1;tr|E9PXG5|E9PXG5_MOUSE Clusterin (Fragment) OS=Mus musculus OX=10090 GN=Clu PE=1 SV=1;tr|E9Q8Y5|E	sp|Q06890|CLUS_MOUSE;tr|E9PUU2|E9PUU2_MOUSE;tr|E9PXG5|E9PXG5_MOUSE;tr|E9Q8Y5|E9Q8Y5_MOUSE;tr|E9Q9B8|E9Q9B8_MOUSE	14	51.655	0.120328	0.517704		0	104458250	96003250	0
A0A2C9F2D2	A0A2C9F2D2_MOUSE	Anxa7	tr|A0A2C9F2D2|A0A2C9F2D2_MOUSE Annexin OS=Mus musculus OX=10090 GN=Anxa7 PE=1 SV=1;sp|Q07076|ANXA7_MOUSE Annexin A7 OS=Mus musculus OX=10090 GN=Anxa7 PE=1 SV=2	tr|A0A2C9F2D2|A0A2C9F2D2_MOUSE;sp|Q07076|ANXA7_MOUSE	19	52.27	0.340827	0.0907564		0	167437500	126915250	0
Q07113	MPRI_MOUSE	Igf2r	sp|Q07113|MPRI_MOUSE Cation-independent mannose-6-phosphate receptor OS=Mus musculus OX=10090 GN=Igf2r PE=1 SV=1	sp|Q07113|MPRI_MOUSE	16	273.81	0.394458	0.119454		0	619042	439188	0
Q07417	ACADS_MOUSE	Acads	sp|Q07417|ACADS_MOUSE Short-chain specific acyl-CoA dehydrogenase, mitochondrial OS=Mus musculus OX=10090 GN=Acads PE=1 SV=2	sp|Q07417|ACADS_MOUSE	23	44.889	0.328893	0.0902532		0	1877225000	1500075000	1
Q07456	AMBP_MOUSE	Ambp	sp|Q07456|AMBP_MOUSE Protein AMBP OS=Mus musculus OX=10090 GN=Ambp PE=1 SV=2	sp|Q07456|AMBP_MOUSE	14	39.029	0.335629	0.0864059		0	70903250	51848750	0
Q08288	LYAR_MOUSE	Lyar	sp|Q08288|LYAR_MOUSE Cell growth-regulating nucleolar protein OS=Mus musculus OX=10090 GN=Lyar PE=1 SV=2;tr|D3Z5X8|D3Z5X8_MOUSE Cell growth-regulating nucleolar protein (Fragment) OS=Mus musculus OX=10090 GN=Lyar PE=1 SV=1;tr|D3Z7N3|D3Z7N3_MOUSE Cell growt	sp|Q08288|LYAR_MOUSE;tr|D3Z5X8|D3Z5X8_MOUSE;tr|D3Z7N3|D3Z7N3_MOUSE;tr|D3Z345|D3Z345_MOUSE	4	43.735	0.297606	0.301563		0	1.30894e+06	1883100	0
Q08879	FBLN1_MOUSE	Fbln1	sp|Q08879|FBLN1_MOUSE Fibulin-1 OS=Mus musculus OX=10090 GN=Fbln1 PE=1 SV=2	sp|Q08879|FBLN1_MOUSE	7	78.032	0.350888	0.118712		0	925052	672085	0
A2AW05	A2AW05_MOUSE	Ssrp1	tr|A2AW05|A2AW05_MOUSE FACT complex subunit SSRP1 (Fragment) OS=Mus musculus OX=10090 GN=Ssrp1 PE=1 SV=1;sp|Q08943|SSRP1_MOUSE FACT complex subunit SSRP1 OS=Mus musculus OX=10090 GN=Ssrp1 PE=1 SV=2	tr|A2AW05|A2AW05_MOUSE;sp|Q08943|SSRP1_MOUSE	11	71.527	-0.330924	0.469249		0	6662525	6007345	0
Q0P678	ZCH18_MOUSE	Zc3h18	sp|Q0P678|ZCH18_MOUSE Zinc finger CCCH domain-containing protein 18 OS=Mus musculus OX=10090 GN=Zc3h18 PE=1 SV=1;tr|H3BIW0|H3BIW0_MOUSE Zinc finger CCCH domain-containing protein 18 OS=Mus musculus OX=10090 GN=Zc3h18 PE=1 SV=1;tr|G3X8T2|G3X8T2_MOUSE RIKEN	sp|Q0P678|ZCH18_MOUSE;tr|H3BIW0|H3BIW0_MOUSE;tr|G3X8T2|G3X8T2_MOUSE	11	105.69	-0.0862171	0.701305		0	2502375	3299350	0
A0A0R4J0U2	A0A0R4J0U2_MOUSE	Ppp4r2	tr|A0A0R4J0U2|A0A0R4J0U2_MOUSE Serine/threonine-protein phosphatase 4 regulatory subunit 2 OS=Mus musculus OX=10090 GN=Ppp4r2 PE=1 SV=1;sp|Q0VGB7|PP4R2_MOUSE Serine/threonine-protein phosphatase 4 regulatory subunit 2 OS=Mus musculus OX=10090 GN=Ppp4r2 PE=	tr|A0A0R4J0U2|A0A0R4J0U2_MOUSE;sp|Q0VGB7|PP4R2_MOUSE;tr|A0A0N4SV05|A0A0N4SV05_MOUSE	7	46.448	-0.576509	0.269305		0	14509475	1.70623e+07	0
Q11011	PSA_MOUSE	Npepps	sp|Q11011|PSA_MOUSE Puromycin-sensitive aminopeptidase OS=Mus musculus OX=10090 GN=Npepps PE=1 SV=2;tr|F6QYF8|F6QYF8_MOUSE Aminopeptidase (Fragment) OS=Mus musculus OX=10090 GN=Npepps PE=1 SV=1;tr|E9Q039|E9Q039_MOUSE Aminopeptidase OS=Mus musculus OX=10090	sp|Q11011|PSA_MOUSE;tr|F6QYF8|F6QYF8_MOUSE;tr|E9Q039|E9Q039_MOUSE;tr|E9Q6F4|E9Q6F4_MOUSE	29	103.32	0.348334	0.0534908		0	45030000	28702750	0
Q11136	PEPD_MOUSE	Pepd	sp|Q11136|PEPD_MOUSE Xaa-Pro dipeptidase OS=Mus musculus OX=10090 GN=Pepd PE=1 SV=3	sp|Q11136|PEPD_MOUSE	12	55.028	0.00117831	0.99545		0	38746000	43330000	0
G3X9J4	G3X9J4_MOUSE	2310035C23Rik	tr|G3X9J4|G3X9J4_MOUSE RIKEN cDNA 2310035C23 gene OS=Mus musculus OX=10090 GN=2310035C23Rik PE=1 SV=2;tr|E9QM90|E9QM90_MOUSE RIKEN cDNA 2310035C23 gene OS=Mus musculus OX=10090 GN=2310035C23Rik PE=1 SV=2;sp|Q148V7|K1468_MOUSE LisH domain and HEAT repeat-co	tr|G3X9J4|G3X9J4_MOUSE;tr|E9QM90|E9QM90_MOUSE;sp|Q148V7|K1468_MOUSE;tr|A0A087WSS1|A0A087WSS1_MOUSE	6	134.58	-0.140216	0.726218		0	912570	943420	0
Q14C51	PTCD3_MOUSE	Ptcd3	sp|Q14C51|PTCD3_MOUSE Pentatricopeptide repeat domain-containing protein 3, mitochondrial OS=Mus musculus OX=10090 GN=Ptcd3 PE=1 SV=2	sp|Q14C51|PTCD3_MOUSE	12	77.795	0.148633	0.490577		0	23078250	17665750	1
Q14CH1	MOCOS_MOUSE	Mocos	sp|Q14CH1|MOCOS_MOUSE Molybdenum cofactor sulfurase OS=Mus musculus OX=10090 GN=Mocos PE=1 SV=1	sp|Q14CH1|MOCOS_MOUSE	24	95.012	0.120533	0.54388		0	17910500	21426000	0
Q14DH7	ACSS3_MOUSE	Acss3	sp|Q14DH7|ACSS3_MOUSE Acyl-CoA synthetase short-chain family member 3, mitochondrial OS=Mus musculus OX=10090 GN=Acss3 PE=1 SV=2	sp|Q14DH7|ACSS3_MOUSE	23	74.517	-0.382144	0.614147		0	35693400	25070250	1
Q1ERP8	CLM9_MOUSE	Cd300lg	sp|Q1ERP8|CLM9_MOUSE CMRF35-like molecule 9 OS=Mus musculus OX=10090 GN=Cd300lg PE=1 SV=1;tr|X1WI18|X1WI18_MOUSE CMRF35-like molecule 9 (Fragment) OS=Mus musculus OX=10090 GN=Cd300lg PE=1 SV=7	sp|Q1ERP8|CLM9_MOUSE;tr|X1WI18|X1WI18_MOUSE	4	36.756	0.385149	0.580687		0	4567975	4053175	0
Q1HFZ0	NSUN2_MOUSE	Nsun2	sp|Q1HFZ0|NSUN2_MOUSE tRNA (cytosine(34)-C(5))-methyltransferase OS=Mus musculus OX=10090 GN=Nsun2 PE=1 SV=2;tr|H3BKN0|H3BKN0_MOUSE tRNA (cytosine(34)-C(5))-methyltransferase OS=Mus musculus OX=10090 GN=Nsun2 PE=1 SV=1	sp|Q1HFZ0|NSUN2_MOUSE;tr|H3BKN0|H3BKN0_MOUSE	18	85.451	0.482712	0.0796772		0	15422000	10318500	1
Q283N4	URAD_MOUSE	Urad	sp|Q283N4|URAD_MOUSE 2-oxo-4-hydroxy-4-carboxy-5-ureidoimidazoline decarboxylase OS=Mus musculus OX=10090 GN=Urad PE=1 SV=1	sp|Q283N4|URAD_MOUSE	10	20.016	0.432425	0.12732		0	187283250	150143000	0
Q2EMV9	PAR14_MOUSE	Parp14	sp|Q2EMV9|PAR14_MOUSE Poly [ADP-ribose] polymerase 14 OS=Mus musculus OX=10090 GN=Parp14 PE=1 SV=3	sp|Q2EMV9|PAR14_MOUSE	18	203.8	0.194509	0.371923		0	2126300	1.98862e+06	0
Q2TPA8	HSDL2_MOUSE	Hsdl2	sp|Q2TPA8|HSDL2_MOUSE Hydroxysteroid dehydrogenase-like protein 2 OS=Mus musculus OX=10090 GN=Hsdl2 PE=1 SV=1;tr|B1AX78|B1AX78_MOUSE Hydroxysteroid dehydrogenase-like protein 2 OS=Mus musculus OX=10090 GN=Hsdl2 PE=1 SV=1	sp|Q2TPA8|HSDL2_MOUSE;tr|B1AX78|B1AX78_MOUSE	21	54.208	0.0841321	0.768262		0	124642500	126185500	1
Q2VLH6	C163A_MOUSE	Cd163	sp|Q2VLH6|C163A_MOUSE Scavenger receptor cysteine-rich type 1 protein M130 OS=Mus musculus OX=10090 GN=Cd163 PE=1 SV=2	sp|Q2VLH6|C163A_MOUSE	14	120.92	-0.0948174	0.808545		0	3311520	2426750	0
Q31125	S39A7_MOUSE	Slc39a7	sp|Q31125|S39A7_MOUSE Zinc transporter SLC39A7 OS=Mus musculus OX=10090 GN=Slc39a7 PE=1 SV=2	sp|Q31125|S39A7_MOUSE	3	50.656	0.183761	0.24761		0	22707500	19614000	0
Q3B7Z2	OSBP1_MOUSE	Osbp	sp|Q3B7Z2|OSBP1_MOUSE Oxysterol-binding protein 1 OS=Mus musculus OX=10090 GN=Osbp PE=1 SV=3	sp|Q3B7Z2|OSBP1_MOUSE	25	88.796	0.104798	0.587841		0	25955500	23881250	0
Q3TAS6	EMC10_MOUSE	Emc10	sp|Q3TAS6|EMC10_MOUSE ER membrane protein complex subunit 10 OS=Mus musculus OX=10090 GN=Emc10 PE=2 SV=2;tr|A0A0X1KG66|A0A0X1KG66_MOUSE ER membrane protein complex subunit 10 OS=Mus musculus OX=10090 GN=Emc10 PE=1 SV=1;tr|A0A0X1KG67|A0A0X1KG67_MOUSE ER mem	sp|Q3TAS6|EMC10_MOUSE;tr|A0A0X1KG66|A0A0X1KG66_MOUSE;tr|A0A0X1KG67|A0A0X1KG67_MOUSE;tr|D3Z665|D3Z665_MOUSE	4	27.052	0.572664	0.207872		0	23743500	14557525	0
Q3TBW2	RM10_MOUSE	Mrpl10	sp|Q3TBW2|RM10_MOUSE 39S ribosomal protein L10, mitochondrial OS=Mus musculus OX=10090 GN=Mrpl10 PE=1 SV=2	sp|Q3TBW2|RM10_MOUSE	7	29.395	0.182834	0.49679		0	37640750	16323000	1
Q3TC93	H1BP3_MOUSE	Hs1bp3	sp|Q3TC93|H1BP3_MOUSE HCLS1-binding protein 3 OS=Mus musculus OX=10090 GN=Hs1bp3 PE=1 SV=2;tr|A0A1W2P6R8|A0A1W2P6R8_MOUSE HCLS1-binding protein 3 (Fragment) OS=Mus musculus OX=10090 GN=Hs1bp3 PE=1 SV=1	sp|Q3TC93|H1BP3_MOUSE;tr|A0A1W2P6R8|A0A1W2P6R8_MOUSE	11	43.691	0.355645	0.219497		0	8211225	8497700	0
Q3TCH7	CUL4A_MOUSE	Cul4a	sp|Q3TCH7|CUL4A_MOUSE Cullin-4A OS=Mus musculus OX=10090 GN=Cul4a PE=1 SV=1	sp|Q3TCH7|CUL4A_MOUSE	28	87.752	0.222686	0.206352		0	17436250	15347000	0
Q3TCJ1	ABRX2_MOUSE	Abraxas2	sp|Q3TCJ1|ABRX2_MOUSE BRISC complex subunit Abraxas 2 OS=Mus musculus OX=10090 GN=Abraxas2 PE=1 SV=1;tr|Z4YJY0|Z4YJY0_MOUSE BRISC complex subunit Abraxas 2 OS=Mus musculus OX=10090 GN=Abraxas2 PE=1 SV=1;tr|D3Z4D8|D3Z4D8_MOUSE BRISC complex subunit Abraxas	sp|Q3TCJ1|ABRX2_MOUSE;tr|Z4YJY0|Z4YJY0_MOUSE;tr|D3Z4D8|D3Z4D8_MOUSE	9	46.942	0.0167107	0.937339		0	21403750	21062250	0
Q3TDD9	PPR21_MOUSE	Ppp1r21	sp|Q3TDD9|PPR21_MOUSE Protein phosphatase 1 regulatory subunit 21 OS=Mus musculus OX=10090 GN=Ppp1r21 PE=1 SV=2	sp|Q3TDD9|PPR21_MOUSE	14	88.337	-0.0355008	0.868117		0	7131700	8445600	0
Q3TDN2	FAF2_MOUSE	Faf2	sp|Q3TDN2|FAF2_MOUSE FAS-associated factor 2 OS=Mus musculus OX=10090 GN=Faf2 PE=1 SV=2;tr|D3Z2H4|D3Z2H4_MOUSE FAS-associated factor 2 (Fragment) OS=Mus musculus OX=10090 GN=Faf2 PE=1 SV=1	sp|Q3TDN2|FAF2_MOUSE;tr|D3Z2H4|D3Z2H4_MOUSE	14	52.471	0.235771	0.355552		0	41315500	31363750	0
A0A0R4J0D3	A0A0R4J0D3_MOUSE	Stt3b	tr|A0A0R4J0D3|A0A0R4J0D3_MOUSE Dolichyl-diphosphooligosaccharide--protein glycosyltransferase subunit STT3B OS=Mus musculus OX=10090 GN=Stt3b PE=1 SV=1;sp|Q3TDQ1|STT3B_MOUSE Dolichyl-diphosphooligosaccharide--protein glycosyltransferase subunit STT3B OS=Mu	tr|A0A0R4J0D3|A0A0R4J0D3_MOUSE;sp|Q3TDQ1|STT3B_MOUSE	16	93.314	0.344693	0.150252		0	22844750	16237600	0
Z4YKA3	Z4YKA3_MOUSE	Hp1bp3	tr|Z4YKA3|Z4YKA3_MOUSE Heterochromatin protein 1-binding protein 3 OS=Mus musculus OX=10090 GN=Hp1bp3 PE=1 SV=1;tr|Z4YKB8|Z4YKB8_MOUSE Heterochromatin protein 1-binding protein 3 OS=Mus musculus OX=10090 GN=Hp1bp3 PE=1 SV=1;sp|Q3TEA8|HP1B3_MOUSE Heterochro	tr|Z4YKA3|Z4YKA3_MOUSE;tr|Z4YKB8|Z4YKB8_MOUSE;sp|Q3TEA8|HP1B3_MOUSE;tr|A2AM65|A2AM65_MOUSE	11	56.824	0.558833	0.210823		0	13631575	10433675	0
Q3UBW1	Q3UBW1_MOUSE	Spryd7	tr|Q3UBW1|Q3UBW1_MOUSE SPRY domain-containing protein 7 OS=Mus musculus OX=10090 GN=Spryd7 PE=1 SV=1;sp|Q3TFQ1|SPRY7_MOUSE SPRY domain-containing protein 7 OS=Mus musculus OX=10090 GN=Spryd7 PE=1 SV=2	tr|Q3UBW1|Q3UBW1_MOUSE;sp|Q3TFQ1|SPRY7_MOUSE	4	17.987	0.44507	0.297605		0	12059225	6879275	0
Q3THG9	AASD1_MOUSE	Aarsd1	sp|Q3THG9|AASD1_MOUSE Alanyl-tRNA editing protein Aarsd1 OS=Mus musculus OX=10090 GN=Aarsd1 PE=1 SV=2;tr|A2A4P3|A2A4P3_MOUSE PTGES3L-AARSD1 readthrough OS=Mus musculus OX=10090 GN=Gm27029 PE=4 SV=1;tr|A2A4P4|A2A4P4_MOUSE PTGES3L-AARSD1 readthrough OS=Mus m	sp|Q3THG9|AASD1_MOUSE;tr|A2A4P3|A2A4P3_MOUSE;tr|A2A4P4|A2A4P4_MOUSE	17	44.97	0.0817738	0.689728		0	64558000	58195000	0
Q3THK3	T2FA_MOUSE	Gtf2f1	sp|Q3THK3|T2FA_MOUSE General transcription factor IIF subunit 1 OS=Mus musculus OX=10090 GN=Gtf2f1 PE=1 SV=2	sp|Q3THK3|T2FA_MOUSE	6	57.241	-0.286716	0.528257		0	6778120	6860450	0
Q3THK7	GUAA_MOUSE	Gmps	sp|Q3THK7|GUAA_MOUSE GMP synthase [glutamine-hydrolyzing] OS=Mus musculus OX=10090 GN=Gmps PE=1 SV=2	sp|Q3THK7|GUAA_MOUSE	26	76.723	0.26342	0.154887		0	44628000	34030750	0
Q3THS6	METK2_MOUSE	Mat2a	sp|Q3THS6|METK2_MOUSE S-adenosylmethionine synthase isoform type-2 OS=Mus musculus OX=10090 GN=Mat2a PE=1 SV=2;tr|A0A0U1RNT6|A0A0U1RNT6_MOUSE S-adenosylmethionine synthase OS=Mus musculus OX=10090 GN=Mat2a PE=1 SV=1;tr|A0A0U1RNK6|A0A0U1RNK6_MOUSE S-adenosy	sp|Q3THS6|METK2_MOUSE;tr|A0A0U1RNT6|A0A0U1RNT6_MOUSE;tr|A0A0U1RNK6|A0A0U1RNK6_MOUSE	19	43.688	0.17771	0.311993		0	59498000	51293250	0
Q3TIU4	PDE12_MOUSE	Pde12	sp|Q3TIU4|PDE12_MOUSE 2,5-phosphodiesterase 12 OS=Mus musculus OX=10090 GN=Pde12 PE=1 SV=2	sp|Q3TIU4|PDE12_MOUSE	14	67.513	0.362816	0.292009		0	6785225	5721475	1
Q3TIV5	ZC3HF_MOUSE	Zc3h15	sp|Q3TIV5|ZC3HF_MOUSE Zinc finger CCCH domain-containing protein 15 OS=Mus musculus OX=10090 GN=Zc3h15 PE=1 SV=2	sp|Q3TIV5|ZC3HF_MOUSE	13	48.327	0.513845	0.127344		0	25174500	19089175	0
Q3TIX9	SNUT2_MOUSE	Usp39	sp|Q3TIX9|SNUT2_MOUSE U4/U6.U5 tri-snRNP-associated protein 2 OS=Mus musculus OX=10090 GN=Usp39 PE=1 SV=2	sp|Q3TIX9|SNUT2_MOUSE	5	65.146	0.0260669	0.923759		0	1.29479e+06	715334	0
Q3TJZ6	FA98A_MOUSE	Fam98a	sp|Q3TJZ6|FA98A_MOUSE Protein FAM98A OS=Mus musculus OX=10090 GN=Fam98a PE=1 SV=1	sp|Q3TJZ6|FA98A_MOUSE	8	55.055	0.468739	0.0508782		0	22103250	15401800	0
Q3TL44	NLRX1_MOUSE	Nlrx1	sp|Q3TL44|NLRX1_MOUSE NLR family member X1 OS=Mus musculus OX=10090 GN=Nlrx1 PE=1 SV=1	sp|Q3TL44|NLRX1_MOUSE	18	107.83	0.417546	0.0692766		0	7351050	5185125	1
S4R2J9	S4R2J9_MOUSE	Prrc2c	tr|S4R2J9|S4R2J9_MOUSE Protein PRRC2C OS=Mus musculus OX=10090 GN=Prrc2c PE=1 SV=1;tr|A0A0A0MQ79|A0A0A0MQ79_MOUSE Protein PRRC2C OS=Mus musculus OX=10090 GN=Prrc2c PE=1 SV=1;sp|Q3TLH4|PRC2C_MOUSE Protein PRRC2C OS=Mus musculus OX=10090 GN=Prrc2c PE=1 SV=3;	tr|S4R2J9|S4R2J9_MOUSE;tr|A0A0A0MQ79|A0A0A0MQ79_MOUSE;sp|Q3TLH4|PRC2C_MOUSE;tr|S4R294|S4R294_MOUSE	22	302.43	-0.102073	0.759382		0	1572110	1.73878e+06	0
Q3TLP5	ECHD2_MOUSE	Echdc2	sp|Q3TLP5|ECHD2_MOUSE Enoyl-CoA hydratase domain-containing protein 2, mitochondrial OS=Mus musculus OX=10090 GN=Echdc2 PE=1 SV=2;tr|F6YTG0|F6YTG0_MOUSE Enoyl-CoA hydratase domain-containing protein 2, mitochondrial (Fragment) OS=Mus musculus OX=10090 GN=E	sp|Q3TLP5|ECHD2_MOUSE;tr|F6YTG0|F6YTG0_MOUSE;tr|F6Z5N5|F6Z5N5_MOUSE	11	31.852	0.21829	0.464254		0	465897500	379722500	1
Q3TMH2	SCRN3_MOUSE	Scrn3	sp|Q3TMH2|SCRN3_MOUSE Secernin-3 OS=Mus musculus OX=10090 GN=Scrn3 PE=1 SV=1	sp|Q3TMH2|SCRN3_MOUSE	13	47.661	0.220943	0.327471		0	108497500	94843250	0
Q3TNA1	XYLB_MOUSE	Xylb	sp|Q3TNA1|XYLB_MOUSE Xylulose kinase OS=Mus musculus OX=10090 GN=Xylb PE=1 SV=1	sp|Q3TNA1|XYLB_MOUSE	19	59.543	0.450801	0.051858		0	355340000	282910000	0
Q3TPX4	EXOC5_MOUSE	Exoc5	sp|Q3TPX4|EXOC5_MOUSE Exocyst complex component 5 OS=Mus musculus OX=10090 GN=Exoc5 PE=1 SV=2;tr|E9PZ92|E9PZ92_MOUSE Exocyst complex component 5 OS=Mus musculus OX=10090 GN=Exoc5 PE=1 SV=1	sp|Q3TPX4|EXOC5_MOUSE;tr|E9PZ92|E9PZ92_MOUSE	14	81.737	0.39801	0.245091		0	2617325	1.37859e+06	0
Q3TWW8	SRSF6_MOUSE	Srsf6	sp|Q3TWW8|SRSF6_MOUSE Serine/arginine-rich splicing factor 6 OS=Mus musculus OX=10090 GN=Srsf6 PE=1 SV=1	sp|Q3TWW8|SRSF6_MOUSE	8	39.025	0.408338	0.371608		0	20795000	23268000	0
Q3TXS7	PSMD1_MOUSE	Psmd1	sp|Q3TXS7|PSMD1_MOUSE 26S proteasome non-ATPase regulatory subunit 1 OS=Mus musculus OX=10090 GN=Psmd1 PE=1 SV=1	sp|Q3TXS7|PSMD1_MOUSE	38	105.73	0.257615	0.156571		0	186775000	156295000	0
Q3TYS2	CYBC1_MOUSE	Cybc1	sp|Q3TYS2|CYBC1_MOUSE Cytochrome b-245 chaperone 1 OS=Mus musculus OX=10090 GN=Cybc1 PE=1 SV=2;tr|X1WI15|X1WI15_MOUSE cDNA sequence BC017643 (Fragment) OS=Mus musculus OX=10090 GN=Cybc1 PE=1 SV=7;tr|A0A0A0MQK0|A0A0A0MQK0_MOUSE cDNA sequence BC017643 (Fragm	sp|Q3TYS2|CYBC1_MOUSE;tr|X1WI15|X1WI15_MOUSE;tr|A0A0A0MQK0|A0A0A0MQK0_MOUSE	4	20.921	0.390629	0.0496946		0	6541400	4270100	0
Q3TZZ7	ESYT2_MOUSE	Esyt2	sp|Q3TZZ7|ESYT2_MOUSE Extended synaptotagmin-2 OS=Mus musculus OX=10090 GN=Esyt2 PE=1 SV=1	sp|Q3TZZ7|ESYT2_MOUSE	14	94.138	0.29428	0.548704		0	2722875	2611075	0
Q3U0B3	DHR11_MOUSE	Dhrs11	sp|Q3U0B3|DHR11_MOUSE Dehydrogenase/reductase SDR family member 11 OS=Mus musculus OX=10090 GN=Dhrs11 PE=1 SV=1	sp|Q3U0B3|DHR11_MOUSE	9	28.274	0.36692	0.289991		0	62134000	35948500	0
Q3U0V1	FUBP2_MOUSE	Khsrp	sp|Q3U0V1|FUBP2_MOUSE Far upstream element-binding protein 2 OS=Mus musculus OX=10090 GN=Khsrp PE=1 SV=2	sp|Q3U0V1|FUBP2_MOUSE	25	76.775	0.0637125	0.734247		0	85559000	90508000	0
Q3U0V2	TRADD_MOUSE	Tradd	sp|Q3U0V2|TRADD_MOUSE Tumor necrosis factor receptor type 1-associated DEATH domain protein OS=Mus musculus OX=10090 GN=Tradd PE=1 SV=1	sp|Q3U0V2|TRADD_MOUSE	9	34.577	0.376817	0.0491794		0	12848500	7478300	0
Q3U1J4	DDB1_MOUSE	Ddb1	sp|Q3U1J4|DDB1_MOUSE DNA damage-binding protein 1 OS=Mus musculus OX=10090 GN=Ddb1 PE=1 SV=2	sp|Q3U1J4|DDB1_MOUSE	41	126.85	0.355576	0.0445051		0	107399750	90660000	0
Q3U2A8	SYVM_MOUSE	Vars2	sp|Q3U2A8|SYVM_MOUSE Valine--tRNA ligase, mitochondrial OS=Mus musculus OX=10090 GN=Vars2 PE=1 SV=2;tr|F6YJY2|F6YJY2_MOUSE Valine--tRNA ligase, mitochondrial (Fragment) OS=Mus musculus OX=10090 GN=Vars2 PE=1 SV=1	sp|Q3U2A8|SYVM_MOUSE;tr|F6YJY2|F6YJY2_MOUSE	12	118.46	0.415705	0.189988		0	4143100	2463445	1
Q3U2P1	SC24A_MOUSE	Sec24a	sp|Q3U2P1|SC24A_MOUSE Protein transport protein Sec24A OS=Mus musculus OX=10090 GN=Sec24a PE=1 SV=1	sp|Q3U2P1|SC24A_MOUSE	29	118.78	0.570528	0.0158384		0	154555000	111888750	0
Z4YJR1	Z4YJR1_MOUSE	Lmf1	tr|Z4YJR1|Z4YJR1_MOUSE Lipase maturation factor OS=Mus musculus OX=10090 GN=Lmf1 PE=1 SV=1;sp|Q3U3R4|LMF1_MOUSE Lipase maturation factor 1 OS=Mus musculus OX=10090 GN=Lmf1 PE=1 SV=1	tr|Z4YJR1|Z4YJR1_MOUSE;sp|Q3U3R4|LMF1_MOUSE	7	65.734	0.485282	0.178569		0	15772500	12053200	0
Q3U487	HECD3_MOUSE	Hectd3	sp|Q3U487|HECD3_MOUSE E3 ubiquitin-protein ligase HECTD3 OS=Mus musculus OX=10090 GN=Hectd3 PE=1 SV=2	sp|Q3U487|HECD3_MOUSE	16	97.346	0.199241	0.497473		0	5614475	3906375	0
Q3U7R1	ESYT1_MOUSE	Esyt1	sp|Q3U7R1|ESYT1_MOUSE Extended synaptotagmin-1 OS=Mus musculus OX=10090 GN=Esyt1 PE=1 SV=2	sp|Q3U7R1|ESYT1_MOUSE	20	121.55	0.240569	0.360765		0	8067650	5577950	0
Q3U9G9	LBR_MOUSE	Lbr	sp|Q3U9G9|LBR_MOUSE Lamin-B receptor OS=Mus musculus OX=10090 GN=Lbr PE=1 SV=2;tr|A0A0A6YXT6|A0A0A6YXT6_MOUSE Lamin-B receptor (Fragment) OS=Mus musculus OX=10090 GN=Lbr PE=1 SV=1;tr|A0A0A6YW01|A0A0A6YW01_MOUSE Lamin-B receptor (Fragment) OS=Mus musculus O	sp|Q3U9G9|LBR_MOUSE;tr|A0A0A6YXT6|A0A0A6YXT6_MOUSE;tr|A0A0A6YW01|A0A0A6YW01_MOUSE	8	71.439	0.391798	0.282406		0	7645100	6932825	0
Q3UBX0	TM109_MOUSE	Tmem109	sp|Q3UBX0|TM109_MOUSE Transmembrane protein 109 OS=Mus musculus OX=10090 GN=Tmem109 PE=1 SV=2;tr|D3Z7P2|D3Z7P2_MOUSE Transmembrane protein 109 (Fragment) OS=Mus musculus OX=10090 GN=Tmem109 PE=1 SV=1;tr|D3Z3Z2|D3Z3Z2_MOUSE Transmembrane protein 109 (Fragme	sp|Q3UBX0|TM109_MOUSE;tr|D3Z7P2|D3Z7P2_MOUSE;tr|D3Z3Z2|D3Z3Z2_MOUSE;tr|D3YX08|D3YX08_MOUSE;tr|D3Z0I8|D3Z0I8_MOUSE	4	26.306	0.505181	0.338716		0	1.39844e+07	1.50544e+07	0
Q3UBZ5	MI4GD_MOUSE	Mif4gd	sp|Q3UBZ5|MI4GD_MOUSE MIF4G domain-containing protein OS=Mus musculus OX=10090 GN=Mif4gd PE=1 SV=1;tr|A2A9W3|A2A9W3_MOUSE MIF4G domain-containing protein OS=Mus musculus OX=10090 GN=Mif4gd PE=1 SV=1;tr|A2A9W1|A2A9W1_MOUSE MIF4G domain-containing protein (F	sp|Q3UBZ5|MI4GD_MOUSE;tr|A2A9W3|A2A9W3_MOUSE;tr|A2A9W1|A2A9W1_MOUSE	4	25.493	0.192711	0.56433		0	10483400	13656250	0
Q3UDE2	TTL12_MOUSE	Ttll12	sp|Q3UDE2|TTL12_MOUSE Tubulin--tyrosine ligase-like protein 12 OS=Mus musculus OX=10090 GN=Ttll12 PE=1 SV=1	sp|Q3UDE2|TTL12_MOUSE	15	74.042	0.457722	0.12071		0	13548875	9088025	0
Q3UEB3	PUF60_MOUSE	Puf60	sp|Q3UEB3|PUF60_MOUSE Poly(U)-binding-splicing factor PUF60 OS=Mus musculus OX=10090 GN=Puf60 PE=1 SV=2	sp|Q3UEB3|PUF60_MOUSE	13	60.248	-0.100071	0.772763		0	13574750	11460275	0
Q3UEG6	AGT2_MOUSE	Agxt2	sp|Q3UEG6|AGT2_MOUSE Alanine--glyoxylate aminotransferase 2, mitochondrial OS=Mus musculus OX=10090 GN=Agxt2 PE=1 SV=1;tr|H7BWY3|H7BWY3_MOUSE Alanine--glyoxylate aminotransferase 2, mitochondrial OS=Mus musculus OX=10090 GN=Agxt2 PE=1 SV=1	sp|Q3UEG6|AGT2_MOUSE;tr|H7BWY3|H7BWY3_MOUSE	30	57.114	0.449321	0.107946		0	504552500	393370000	1
E9QLB2	E9QLB2_MOUSE	Lyplal1	tr|E9QLB2|E9QLB2_MOUSE Lysophospholipase-like protein 1 OS=Mus musculus OX=10090 GN=Lyplal1 PE=1 SV=1;sp|Q3UFF7|LYPL1_MOUSE Lysophospholipase-like protein 1 OS=Mus musculus OX=10090 GN=Lyplal1 PE=1 SV=3	tr|E9QLB2|E9QLB2_MOUSE;sp|Q3UFF7|LYPL1_MOUSE	9	26.34	-0.189007	0.288632		0	50984000	54918750	0
Q3UFY8	TM10C_MOUSE	Trmt10c	sp|Q3UFY8|TM10C_MOUSE tRNA methyltransferase 10 homolog C OS=Mus musculus OX=10090 GN=Trmt10c PE=1 SV=2	sp|Q3UFY8|TM10C_MOUSE	6	48.385	0.238435	0.349557		0	8478100	9567650	1
Q3UGC7	EI3JA_MOUSE	Eif3j1	sp|Q3UGC7|EI3JA_MOUSE Eukaryotic translation initiation factor 3 subunit J-A OS=Mus musculus OX=10090 GN=Eif3j1 PE=2 SV=1;sp|Q66JS6|EI3JB_MOUSE Eukaryotic translation initiation factor 3 subunit J-B OS=Mus musculus OX=10090 GN=Eif3j2 PE=1 SV=1	sp|Q3UGC7|EI3JA_MOUSE;sp|Q66JS6|EI3JB_MOUSE	14	29.343	0.113793	0.687419		0	211117500	197025000	0
Q3UGR5	HDHD2_MOUSE	Hdhd2	sp|Q3UGR5|HDHD2_MOUSE Haloacid dehalogenase-like hydrolase domain-containing protein 2 OS=Mus musculus OX=10090 GN=Hdhd2 PE=1 SV=2	sp|Q3UGR5|HDHD2_MOUSE	8	28.73	0.0543921	0.811371		0	98540250	97991500	0
Q3UHD6	SNX27_MOUSE	Snx27	sp|Q3UHD6|SNX27_MOUSE Sorting nexin-27 OS=Mus musculus OX=10090 GN=Snx27 PE=1 SV=2;tr|A0A0G2JF85|A0A0G2JF85_MOUSE Sorting nexin-27 OS=Mus musculus OX=10090 GN=Snx27 PE=1 SV=1	sp|Q3UHD6|SNX27_MOUSE;tr|A0A0G2JF85|A0A0G2JF85_MOUSE	11	60.988	0.300518	0.382668		0	14737750	12864650	0
Q3UHJ0	AAK1_MOUSE	Aak1	sp|Q3UHJ0|AAK1_MOUSE AP2-associated protein kinase 1 OS=Mus musculus OX=10090 GN=Aak1 PE=1 SV=2	sp|Q3UHJ0|AAK1_MOUSE	7	103.35	-0.212275	0.486092		0	3.59267e+06	4333975	0
A0A2I3BRZ2	A0A2I3BRZ2_MOUSE	Dopey2	tr|A0A2I3BRZ2|A0A2I3BRZ2_MOUSE Protein dopey-2 OS=Mus musculus OX=10090 GN=Dopey2 PE=1 SV=1;sp|Q3UHQ6|DOP2_MOUSE Protein dopey-2 OS=Mus musculus OX=10090 GN=Dopey2 PE=1 SV=3;tr|A0A2I3BQW4|A0A2I3BQW4_MOUSE Protein dopey-2 (Fragment) OS=Mus musculus OX=10090	tr|A0A2I3BRZ2|A0A2I3BRZ2_MOUSE;sp|Q3UHQ6|DOP2_MOUSE;tr|A0A2I3BQW4|A0A2I3BQW4_MOUSE	9	244.07	-0.291056	0.302411		0	1.384e+06	579598	0
Q3UHX2	HAP28_MOUSE	Pdap1	sp|Q3UHX2|HAP28_MOUSE 28 kDa heat- and acid-stable phosphoprotein OS=Mus musculus OX=10090 GN=Pdap1 PE=1 SV=1	sp|Q3UHX2|HAP28_MOUSE	5	20.605	-0.0477399	0.832392		0	132997500	120195750	0
Q3UI43	BABA1_MOUSE	Babam1	sp|Q3UI43|BABA1_MOUSE BRISC and BRCA1-A complex member 1 OS=Mus musculus OX=10090 GN=Babam1 PE=1 SV=1	sp|Q3UI43|BABA1_MOUSE	9	36.793	-0.163218	0.633904		0	13810250	15335000	0
Q3UIA2	RHG17_MOUSE	Arhgap17	sp|Q3UIA2|RHG17_MOUSE Rho GTPase-activating protein 17 OS=Mus musculus OX=10090 GN=Arhgap17 PE=1 SV=1;tr|E9QAJ9|E9QAJ9_MOUSE Rho GTPase-activating protein 17 OS=Mus musculus OX=10090 GN=Arhgap17 PE=1 SV=1	sp|Q3UIA2|RHG17_MOUSE;tr|E9QAJ9|E9QAJ9_MOUSE	10	92.201	0.0791282	0.768903		0	3153705	2.58044e+06	0
Q3UIR3	DTX3L_MOUSE	Dtx3l	sp|Q3UIR3|DTX3L_MOUSE E3 ubiquitin-protein ligase DTX3L OS=Mus musculus OX=10090 GN=Dtx3l PE=1 SV=1	sp|Q3UIR3|DTX3L_MOUSE	20	83.043	0.10647	0.621527		0	19453250	20011750	0
A2AP32	A2AP32_MOUSE	Ndufb6	tr|A2AP32|A2AP32_MOUSE NADH dehydrogenase [ubiquinone] 1 beta subcomplex subunit 6 OS=Mus musculus OX=10090 GN=Ndufb6 PE=1 SV=1;sp|Q3UIU2|NDUB6_MOUSE NADH dehydrogenase [ubiquinone] 1 beta subcomplex subunit 6 OS=Mus musculus OX=10090 GN=Ndufb6 PE=1 SV=3	tr|A2AP32|A2AP32_MOUSE;sp|Q3UIU2|NDUB6_MOUSE	5	11.741	0.431387	0.168383		0	152700000	127953000	0
E9Q9M5	E9Q9M5_MOUSE	Usp19	tr|E9Q9M5|E9Q9M5_MOUSE Ubiquitin carboxyl-terminal hydrolase 19 OS=Mus musculus OX=10090 GN=Usp19 PE=1 SV=1;tr|A0A0A6YWX1|A0A0A6YWX1_MOUSE Ubiquitin carboxyl-terminal hydrolase 19 OS=Mus musculus OX=10090 GN=Usp19 PE=1 SV=1;tr|J3KMM1|J3KMM1_MOUSE Ubiquitin	tr|E9Q9M5|E9Q9M5_MOUSE;tr|A0A0A6YWX1|A0A0A6YWX1_MOUSE;tr|J3KMM1|J3KMM1_MOUSE;sp|Q3UJD6|UBP19_MOUSE;tr|A0A0A6YWN9|A0A0A6YWN9_MOUSE	14	143.45	0.246231	0.247547		0	2301200	2166670	0
Q3UJU9	RMD3_MOUSE	Rmdn3	sp|Q3UJU9|RMD3_MOUSE Regulator of microtubule dynamics protein 3 OS=Mus musculus OX=10090 GN=Rmdn3 PE=1 SV=2	sp|Q3UJU9|RMD3_MOUSE	26	52.028	0.283134	0.179233		0	277225000	271040000	1
Q3ULD5	MCCB_MOUSE	Mccc2	sp|Q3ULD5|MCCB_MOUSE Methylcrotonoyl-CoA carboxylase beta chain, mitochondrial OS=Mus musculus OX=10090 GN=Mccc2 PE=1 SV=1;tr|Q6PD20|Q6PD20_MOUSE Mccc2 protein (Fragment) OS=Mus musculus OX=10090 GN=Mccc2 PE=1 SV=1	sp|Q3ULD5|MCCB_MOUSE;tr|Q6PD20|Q6PD20_MOUSE	29	61.378	0.179552	0.39082		0	239290000	231070000	1
D3YZN4	D3YZN4_MOUSE	Spg7	tr|D3YZN4|D3YZN4_MOUSE Paraplegin OS=Mus musculus OX=10090 GN=Spg7 PE=1 SV=1;sp|Q3ULF4|SPG7_MOUSE Paraplegin OS=Mus musculus OX=10090 GN=Spg7 PE=1 SV=1;tr|D3YXB7|D3YXB7_MOUSE Paraplegin OS=Mus musculus OX=10090 GN=Spg7 PE=1 SV=2	tr|D3YZN4|D3YZN4_MOUSE;sp|Q3ULF4|SPG7_MOUSE;tr|D3YXB7|D3YXB7_MOUSE	11	75.002	0.226869	0.571995		0	9499305	2749025	0
Q3UMB9	WASC4_MOUSE	Washc4	sp|Q3UMB9|WASC4_MOUSE WASH complex subunit 4 OS=Mus musculus OX=10090 GN=Washc4 PE=1 SV=2	sp|Q3UMB9|WASC4_MOUSE	13	136.37	-0.240039	0.446378		0	3874525	2439300	0
A0A0A0MQ80	A0A0A0MQ80_MOUSE	Spata5	tr|A0A0A0MQ80|A0A0A0MQ80_MOUSE Spermatogenesis-associated protein 5 OS=Mus musculus OX=10090 GN=Spata5 PE=1 SV=1;sp|Q3UMC0|SPAT5_MOUSE Spermatogenesis-associated protein 5 OS=Mus musculus OX=10090 GN=Spata5 PE=1 SV=2;tr|A0A0G2JFY0|A0A0G2JFY0_MOUSE Spermato	tr|A0A0A0MQ80|A0A0A0MQ80_MOUSE;sp|Q3UMC0|SPAT5_MOUSE;tr|A0A0G2JFY0|A0A0G2JFY0_MOUSE	10	97.156	-0.0763142	0.825553		0	35873375	38359500	0
Q3UMR5	MCU_MOUSE	Mcu	sp|Q3UMR5|MCU_MOUSE Calcium uniporter protein, mitochondrial OS=Mus musculus OX=10090 GN=Mcu PE=1 SV=2	sp|Q3UMR5|MCU_MOUSE	7	39.681	0.183787	0.667538		0	4636225	3464825	1
Q3UMT1	PP12C_MOUSE	Ppp1r12c	sp|Q3UMT1|PP12C_MOUSE Protein phosphatase 1 regulatory subunit 12C OS=Mus musculus OX=10090 GN=Ppp1r12c PE=1 SV=1;tr|F6XWD4|F6XWD4_MOUSE Protein phosphatase 1 regulatory subunit 12C (Fragment) OS=Mus musculus OX=10090 GN=Ppp1r12c PE=1 SV=1	sp|Q3UMT1|PP12C_MOUSE;tr|F6XWD4|F6XWD4_MOUSE	10	84.684	0.223746	0.464274		0	18748250	19514750	0
Q3UMU9	HDGR2_MOUSE	Hdgfl2	sp|Q3UMU9|HDGR2_MOUSE Hepatoma-derived growth factor-related protein 2 OS=Mus musculus OX=10090 GN=Hdgfl2 PE=1 SV=1	sp|Q3UMU9|HDGR2_MOUSE	9	74.29	-0.266204	0.522728		0	3895575	3977375	0
F8WJ93	F8WJ93_MOUSE	Eml4	tr|F8WJ93|F8WJ93_MOUSE Echinoderm microtubule-associated protein-like 4 OS=Mus musculus OX=10090 GN=Eml4 PE=1 SV=1;sp|Q3UMY5|EMAL4_MOUSE Echinoderm microtubule-associated protein-like 4 OS=Mus musculus OX=10090 GN=Eml4 PE=1 SV=1;tr|A0A0R4J1G7|A0A0R4J1G7_MO	tr|F8WJ93|F8WJ93_MOUSE;sp|Q3UMY5|EMAL4_MOUSE;tr|A0A0R4J1G7|A0A0R4J1G7_MOUSE;tr|A0A0R4J0H0|A0A0R4J0H0_MOUSE	20	109.97	0.469558	0.161091		0	4685800	3782325	0
Q3UN02	LCLT1_MOUSE	Lclat1	sp|Q3UN02|LCLT1_MOUSE Lysocardiolipin acyltransferase 1 OS=Mus musculus OX=10090 GN=Lclat1 PE=1 SV=2	sp|Q3UN02|LCLT1_MOUSE	9	44.399	0.319273	0.390561		0	10432925	8713350	0
Q3UNX5	ACSM3_MOUSE	Acsm3	sp|Q3UNX5|ACSM3_MOUSE Acyl-coenzyme A synthetase ACSM3, mitochondrial OS=Mus musculus OX=10090 GN=Acsm3 PE=1 SV=2	sp|Q3UNX5|ACSM3_MOUSE	23	65.622	0.0839101	0.713196		0	97952500	87476250	1
Q3UNZ8	QORL2_MOUSE	Cryzl2	sp|Q3UNZ8|QORL2_MOUSE Quinone oxidoreductase-like protein 2 OS=Mus musculus OX=10090 GN=Cryzl2 PE=1 SV=1;tr|A0A0A6YWV6|A0A0A6YWV6_MOUSE Quinone oxidoreductase-like protein 2 OS=Mus musculus OX=10090 GN=Cryzl2 PE=1 SV=1	sp|Q3UNZ8|QORL2_MOUSE;tr|A0A0A6YWV6|A0A0A6YWV6_MOUSE	12	37.808	0.241846	0.467557		0	71756500	55704750	1
Q3UP75	UD3A1_MOUSE	Ugt3a1	sp|Q3UP75|UD3A1_MOUSE UDP-glucuronosyltransferase 3A1 OS=Mus musculus OX=10090 GN=Ugt3a1 PE=1 SV=1	sp|Q3UP75|UD3A1_MOUSE	15	59.698	-0.0999294	0.714539		0	21699000	26278750	0
Q3UPL0	SC31A_MOUSE	Sec31a	sp|Q3UPL0|SC31A_MOUSE Protein transport protein Sec31A OS=Mus musculus OX=10090 GN=Sec31a PE=1 SV=2	sp|Q3UPL0|SC31A_MOUSE	49	133.57	0.202653	0.202245		0	345397500	289157500	0
Q3UQ44	IQGA2_MOUSE	Iqgap2	sp|Q3UQ44|IQGA2_MOUSE Ras GTPase-activating-like protein IQGAP2 OS=Mus musculus OX=10090 GN=Iqgap2 PE=1 SV=2	sp|Q3UQ44|IQGA2_MOUSE	91	180.53	0.251329	0.142575		0	390707500	327680000	0
Q3URD3	SLMAP_MOUSE	Slmap	sp|Q3URD3|SLMAP_MOUSE Sarcolemmal membrane-associated protein OS=Mus musculus OX=10090 GN=Slmap PE=1 SV=2;tr|D3Z7V3|D3Z7V3_MOUSE Sarcolemmal membrane-associated protein OS=Mus musculus OX=10090 GN=Slmap PE=1 SV=1;tr|H7BX64|H7BX64_MOUSE Sarcolemmal membrane	sp|Q3URD3|SLMAP_MOUSE;tr|D3Z7V3|D3Z7V3_MOUSE;tr|H7BX64|H7BX64_MOUSE;tr|F8WIH0|F8WIH0_MOUSE;tr|F6UV57|F6UV57_MOUSE;tr|F6YCM8|F6YCM8_MOUSE	22	96.932	-0.213612	0.400971		0	5255125	4019675	0
Q3URE1	ACSF3_MOUSE	Acsf3	sp|Q3URE1|ACSF3_MOUSE Acyl-CoA synthetase family member 3, mitochondrial OS=Mus musculus OX=10090 GN=Acsf3 PE=1 SV=2;tr|A0A1D5RMC8|A0A1D5RMC8_MOUSE Acyl-CoA synthetase family member 3, mitochondrial OS=Mus musculus OX=10090 GN=Acsf3 PE=1 SV=1	sp|Q3URE1|ACSF3_MOUSE;tr|A0A1D5RMC8|A0A1D5RMC8_MOUSE	23	65.076	0.475937	0.0875788		0	47905250	27272500	1
Q3URS9	CCD51_MOUSE	Ccdc51	sp|Q3URS9|CCD51_MOUSE Coiled-coil domain-containing protein 51 OS=Mus musculus OX=10090 GN=Ccdc51 PE=1 SV=1	sp|Q3URS9|CCD51_MOUSE	10	45.132	0.0913083	0.722837		0	11942350	10024825	1
Q3UUI3	THEM4_MOUSE	Them4	sp|Q3UUI3|THEM4_MOUSE Acyl-coenzyme A thioesterase THEM4 OS=Mus musculus OX=10090 GN=Them4 PE=1 SV=1	sp|Q3UUI3|THEM4_MOUSE	5	26.031	-0.0421227	0.916756		0	43356000	33030750	1
Q3UUQ7	PGAP1_MOUSE	Pgap1	sp|Q3UUQ7|PGAP1_MOUSE GPI inositol-deacylase OS=Mus musculus OX=10090 GN=Pgap1 PE=1 SV=3	sp|Q3UUQ7|PGAP1_MOUSE	9	104.58	0.455118	0.0989002		0	2956775	2.27344e+06	0
Q3UW53	NIBAN_MOUSE	Fam129a	sp|Q3UW53|NIBAN_MOUSE Protein Niban OS=Mus musculus OX=10090 GN=Fam129a PE=1 SV=2;tr|E9PYV4|E9PYV4_MOUSE Protein Niban OS=Mus musculus OX=10090 GN=Fam129a PE=1 SV=1;tr|D3Z233|D3Z233_MOUSE Protein Niban OS=Mus musculus OX=10090 GN=Fam129a PE=1 SV=1	sp|Q3UW53|NIBAN_MOUSE;tr|E9PYV4|E9PYV4_MOUSE;tr|D3Z233|D3Z233_MOUSE	12	102.65	0.397285	0.137234		0	4918075	3661680	0
Q3UZ39	LRRF1_MOUSE	Lrrfip1	sp|Q3UZ39|LRRF1_MOUSE Leucine-rich repeat flightless-interacting protein 1 OS=Mus musculus OX=10090 GN=Lrrfip1 PE=1 SV=2	sp|Q3UZ39|LRRF1_MOUSE	22	79.248	-0.0962858	0.617795		0	23257500	25394600	0
Q3UZZ6	ST1D1_MOUSE	Sult1d1	sp|Q3UZZ6|ST1D1_MOUSE Sulfotransferase 1 family member D1 OS=Mus musculus OX=10090 GN=Sult1d1 PE=1 SV=1	sp|Q3UZZ6|ST1D1_MOUSE	11	35.083	0.188851	0.303975		0	264022500	286592500	0
Q3V384	AFG1L_MOUSE	Afg1l	sp|Q3V384|AFG1L_MOUSE AFG1-like ATPase OS=Mus musculus OX=10090 GN=Afg1l PE=1 SV=1;tr|F6VT60|F6VT60_MOUSE AFG1-like ATPase (Fragment) OS=Mus musculus OX=10090 GN=Afg1l PE=1 SV=1	sp|Q3V384|AFG1L_MOUSE;tr|F6VT60|F6VT60_MOUSE	9	54.313	0.35717	0.111365		0	4.29424e+06	3740725	1
Q3V3R4	ITA1_MOUSE	Itga1	sp|Q3V3R4|ITA1_MOUSE Integrin alpha-1 OS=Mus musculus OX=10090 GN=Itga1 PE=1 SV=2	sp|Q3V3R4|ITA1_MOUSE	19	130.81	0.334587	0.116118		0	10330400	7799375	0
Q4KMM3	OXR1_MOUSE	Oxr1	sp|Q4KMM3|OXR1_MOUSE Oxidation resistance protein 1 OS=Mus musculus OX=10090 GN=Oxr1 PE=1 SV=3;tr|E9Q0A7|E9Q0A7_MOUSE Oxidation resistance protein 1 OS=Mus musculus OX=10090 GN=Oxr1 PE=1 SV=1;tr|A0A2R8W6N3|A0A2R8W6N3_MOUSE Oxidation resistance protein 1 OS	sp|Q4KMM3|OXR1_MOUSE;tr|E9Q0A7|E9Q0A7_MOUSE;tr|A0A2R8W6N3|A0A2R8W6N3_MOUSE;tr|A0A2R8VI09|A0A2R8VI09_MOUSE	18	95.911	-0.375229	0.256935		0	8312750	8113075	1
Q4LDG0	S27A5_MOUSE	Slc27a5	sp|Q4LDG0|S27A5_MOUSE Bile acyl-CoA synthetase OS=Mus musculus OX=10090 GN=Slc27a5 PE=1 SV=2;tr|E9PXV4|E9PXV4_MOUSE Bile acyl-CoA synthetase OS=Mus musculus OX=10090 GN=Slc27a5 PE=1 SV=1	sp|Q4LDG0|S27A5_MOUSE;tr|E9PXV4|E9PXV4_MOUSE	36	76.202	0.437787	0.0309228		0	708407500	576270000	0
A0A0A0MQB0	A0A0A0MQB0_MOUSE	Odr4	tr|A0A0A0MQB0|A0A0A0MQB0_MOUSE Protein odr-4 homolog OS=Mus musculus OX=10090 GN=Odr4 PE=1 SV=1;sp|Q4PJX1|ODR4_MOUSE Protein odr-4 homolog OS=Mus musculus OX=10090 GN=Odr4 PE=1 SV=2	tr|A0A0A0MQB0|A0A0A0MQB0_MOUSE;sp|Q4PJX1|ODR4_MOUSE	11	38.111	-0.202464	0.330115		0	7078505	10654800	0
Q4PZA2	ECE1_MOUSE	Ece1	sp|Q4PZA2|ECE1_MOUSE Endothelin-converting enzyme 1 OS=Mus musculus OX=10090 GN=Ece1 PE=1 SV=1	sp|Q4PZA2|ECE1_MOUSE	11	87.072	0.49144	0.0686561		0	8371050	6081075	0
Q4VA53	PDS5B_MOUSE	Pds5b	sp|Q4VA53|PDS5B_MOUSE Sister chromatid cohesion protein PDS5 homolog B OS=Mus musculus OX=10090 GN=Pds5b PE=1 SV=1;tr|F8WHU5|F8WHU5_MOUSE Sister chromatid cohesion protein PDS5 homolog B OS=Mus musculus OX=10090 GN=Pds5b PE=1 SV=1	sp|Q4VA53|PDS5B_MOUSE;tr|F8WHU5|F8WHU5_MOUSE	16	164.42	0.47145	0.0812183		0	1.59982e+06	1.65097e+06	0
Q4VAA2	CDV3_MOUSE	Cdv3	sp|Q4VAA2|CDV3_MOUSE Protein CDV3 OS=Mus musculus OX=10090 GN=Cdv3 PE=1 SV=2;tr|A0A087WNP6|A0A087WNP6_MOUSE Protein CDV3 OS=Mus musculus OX=10090 GN=Cdv3 PE=1 SV=1	sp|Q4VAA2|CDV3_MOUSE;tr|A0A087WNP6|A0A087WNP6_MOUSE	15	29.729	0.18975	0.377679		0	114057000	108246500	0
Q4VBE8	WDR18_MOUSE	Wdr18	sp|Q4VBE8|WDR18_MOUSE WD repeat-containing protein 18 OS=Mus musculus OX=10090 GN=Wdr18 PE=1 SV=1	sp|Q4VBE8|WDR18_MOUSE	7	47.211	0.0290263	0.907499		0	1.28143e+06	937707	0
Q3U741	Q3U741_MOUSE	Ddx17	tr|Q3U741|Q3U741_MOUSE DEAD (Asp-Glu-Ala-Asp) box polypeptide 17, isoform CRA_a OS=Mus musculus OX=10090 GN=Ddx17 PE=1 SV=1;sp|Q501J6|DDX17_MOUSE Probable ATP-dependent RNA helicase DDX17 OS=Mus musculus OX=10090 GN=Ddx17 PE=1 SV=1;tr|Q3TU25|Q3TU25_MOUSE P	tr|Q3U741|Q3U741_MOUSE;sp|Q501J6|DDX17_MOUSE;tr|Q3TU25|Q3TU25_MOUSE	19	72.584	0.0908047	0.614928		0	19676000	21564750	0
Q501J7	PHAR4_MOUSE	Phactr4	sp|Q501J7|PHAR4_MOUSE Phosphatase and actin regulator 4 OS=Mus musculus OX=10090 GN=Phactr4 PE=1 SV=2;tr|A0A0A0MQJ4|A0A0A0MQJ4_MOUSE Phosphatase and actin regulator 4 (Fragment) OS=Mus musculus OX=10090 GN=Phactr4 PE=1 SV=1	sp|Q501J7|PHAR4_MOUSE;tr|A0A0A0MQJ4|A0A0A0MQJ4_MOUSE	7	76.631	0.571476	0.0462808		0	2710100	1.36348e+06	0
B2KGA7	B2KGA7_MOUSE	Zbtb8os	tr|B2KGA7|B2KGA7_MOUSE Protein archease OS=Mus musculus OX=10090 GN=Zbtb8os PE=1 SV=1;sp|Q505B7|ARCH_MOUSE Protein archease OS=Mus musculus OX=10090 GN=Zbtb8os PE=1 SV=2;tr|A8Y5E9|A8Y5E9_MOUSE Protein archease OS=Mus musculus OX=10090 GN=Zbtb8os PE=1 SV=1	tr|B2KGA7|B2KGA7_MOUSE;sp|Q505B7|ARCH_MOUSE;tr|A8Y5E9|A8Y5E9_MOUSE	7	19.58	-0.267209	0.386248		0	76646250	112702000	0
Q505D7	OPA3_MOUSE	Opa3	sp|Q505D7|OPA3_MOUSE Optic atrophy 3 protein homolog OS=Mus musculus OX=10090 GN=Opa3 PE=1 SV=1	sp|Q505D7|OPA3_MOUSE	4	20.11	-0.020605	0.961175		0	23516500	21526750	1
Q505F5	LRC47_MOUSE	Lrrc47	sp|Q505F5|LRC47_MOUSE Leucine-rich repeat-containing protein 47 OS=Mus musculus OX=10090 GN=Lrrc47 PE=1 SV=1;tr|E9PV22|E9PV22_MOUSE Leucine-rich repeat-containing protein 47 OS=Mus musculus OX=10090 GN=Lrrc47 PE=1 SV=1	sp|Q505F5|LRC47_MOUSE;tr|E9PV22|E9PV22_MOUSE	24	63.589	0.238202	0.300277		0	44107250	35758750	0
E9QKA4	E9QKA4_MOUSE	Srrm1	tr|E9QKA4|E9QKA4_MOUSE Serine/arginine repetitive matrix protein 1 OS=Mus musculus OX=10090 GN=Srrm1 PE=1 SV=1;tr|A2A8V8|A2A8V8_MOUSE Serine/arginine repetitive matrix protein 1 OS=Mus musculus OX=10090 GN=Srrm1 PE=1 SV=1;tr|A2A8V9|A2A8V9_MOUSE Serine/argi	tr|E9QKA4|E9QKA4_MOUSE;tr|A2A8V8|A2A8V8_MOUSE;tr|A2A8V9|A2A8V9_MOUSE;tr|E9PUK6|E9PUK6_MOUSE;sp|Q52KI8|SRRM1_MOUSE	7	101.16	0.129304	0.661798		0	9390950	10111800	0
Q569Z5	DDX46_MOUSE	Ddx46	sp|Q569Z5|DDX46_MOUSE Probable ATP-dependent RNA helicase DDX46 OS=Mus musculus OX=10090 GN=Ddx46 PE=1 SV=2;tr|F8WHR6|F8WHR6_MOUSE Probable ATP-dependent RNA helicase DDX46 OS=Mus musculus OX=10090 GN=Ddx46 PE=1 SV=1	sp|Q569Z5|DDX46_MOUSE;tr|F8WHR6|F8WHR6_MOUSE	20	117.45	0.500808	0.0454003		0	4515675	4347900	0
Q569Z6	TR150_MOUSE	Thrap3	sp|Q569Z6|TR150_MOUSE Thyroid hormone receptor-associated protein 3 OS=Mus musculus OX=10090 GN=Thrap3 PE=1 SV=1;tr|Q8BZN7|Q8BZN7_MOUSE Thyroid hormone receptor-associated protein 3 OS=Mus musculus OX=10090 GN=Thrap3 PE=1 SV=1	sp|Q569Z6|TR150_MOUSE;tr|Q8BZN7|Q8BZN7_MOUSE	24	108.18	0.0294886	0.877703		0	11068100	12592850	0
Q570Y9	DPTOR_MOUSE	Deptor	sp|Q570Y9|DPTOR_MOUSE DEP domain-containing mTOR-interacting protein OS=Mus musculus OX=10090 GN=Deptor PE=1 SV=2;tr|B2ZRS5|B2ZRS5_MOUSE DEP domain-containing mTOR-interacting protein OS=Mus musculus OX=10090 GN=Deptor PE=1 SV=1	sp|Q570Y9|DPTOR_MOUSE;tr|B2ZRS5|B2ZRS5_MOUSE	9	46.119	0.234131	0.355696		0	20704250	11198850	0
Q571F8	GLSL_MOUSE	Gls2	sp|Q571F8|GLSL_MOUSE Glutaminase liver isoform, mitochondrial OS=Mus musculus OX=10090 GN=Gls2 PE=1 SV=2	sp|Q571F8|GLSL_MOUSE	26	66.365	0.283525	0.257373		0	398202500	288885000	1
A0A1B0GSU0	A0A1B0GSU0_MOUSE	Aldh16a1	tr|A0A1B0GSU0|A0A1B0GSU0_MOUSE Aldehyde dehydrogenase family 16 member A1 OS=Mus musculus OX=10090 GN=Aldh16a1 PE=1 SV=1;sp|Q571I9|A16A1_MOUSE Aldehyde dehydrogenase family 16 member A1 OS=Mus musculus OX=10090 GN=Aldh16a1 PE=1 SV=2;tr|D3Z0B9|D3Z0B9_MOUSE	tr|A0A1B0GSU0|A0A1B0GSU0_MOUSE;sp|Q571I9|A16A1_MOUSE;tr|D3Z0B9|D3Z0B9_MOUSE	19	84.797	0.294919	0.226354		0	99536500	57852250	0
Q58A65	JIP4_MOUSE	Spag9	sp|Q58A65|JIP4_MOUSE C-Jun-amino-terminal kinase-interacting protein 4 OS=Mus musculus OX=10090 GN=Spag9 PE=1 SV=2;tr|F6SH61|F6SH61_MOUSE C-Jun-amino-terminal kinase-interacting protein 4 (Fragment) OS=Mus musculus OX=10090 GN=Spag9 PE=1 SV=1;tr|Z4YMB8|Z4Y	sp|Q58A65|JIP4_MOUSE;tr|F6SH61|F6SH61_MOUSE;tr|Z4YMB8|Z4YMB8_MOUSE	28	146.22	0.14177	0.487713		0	8899650	8384125	0
Q59J78	NDUF2_MOUSE	Ndufaf2	sp|Q59J78|NDUF2_MOUSE NADH dehydrogenase [ubiquinone] 1 alpha subcomplex assembly factor 2 OS=Mus musculus OX=10090 GN=Ndufaf2 PE=1 SV=1	sp|Q59J78|NDUF2_MOUSE	10	19.628	-0.0478285	0.856869		0	33409825	32995000	1
Q5BL07	PEX1_MOUSE	Pex1	sp|Q5BL07|PEX1_MOUSE Peroxisome biogenesis factor 1 OS=Mus musculus OX=10090 GN=Pex1 PE=1 SV=2	sp|Q5BL07|PEX1_MOUSE	36	141.43	0.243602	0.370827		0	5997875	5877150	0
E9PUA2	E9PUA2_MOUSE	Tut7	tr|E9PUA2|E9PUA2_MOUSE Terminal uridylyl transferase 7 OS=Mus musculus OX=10090 GN=Tut7 PE=1 SV=1;sp|Q5BLK4|TUT7_MOUSE Terminal uridylyltransferase 7 OS=Mus musculus OX=10090 GN=Tut7 PE=1 SV=3;tr|A0A286YDD7|A0A286YDD7_MOUSE Terminal uridylyl transferase 7	tr|E9PUA2|E9PUA2_MOUSE;sp|Q5BLK4|TUT7_MOUSE;tr|A0A286YDD7|A0A286YDD7_MOUSE	15	167.15	0.179937	0.436662		0	1.64817e+06	955942	0
Q5DTM8	BRE1A_MOUSE	Rnf20	sp|Q5DTM8|BRE1A_MOUSE E3 ubiquitin-protein ligase BRE1A OS=Mus musculus OX=10090 GN=Rnf20 PE=1 SV=2;tr|A2AIR2|A2AIR2_MOUSE E3 ubiquitin-protein ligase BRE1A (Fragment) OS=Mus musculus OX=10090 GN=Rnf20 PE=1 SV=1	sp|Q5DTM8|BRE1A_MOUSE;tr|A2AIR2|A2AIR2_MOUSE	6	113.52	0.22717	0.676249		0	792825	1.3646e+06	0
Q5EBG8	CA050_MOUSE	sp|Q5EBG8|CA050_MOUSE Uncharacterized protein C1orf50 homolog OS=Mus musculus OX=10090 PE=1 SV=1	sp|Q5EBG8|CA050_MOUSE Uncharacterized protein C1orf50 homolog OS=Mus musculus OX=10090 PE=1 SV=1	sp|Q5EBG8|CA050_MOUSE	8	21.862	0.0833298	0.674324		0	230717500	170460000	0
Q5F285	TM256_MOUSE	Tmem256	sp|Q5F285|TM256_MOUSE Transmembrane protein 256 OS=Mus musculus OX=10090 GN=Tmem256 PE=1 SV=1	sp|Q5F285|TM256_MOUSE	3	11.655	-0.167207	0.693081		0	514965000	412932500	0
Q5F2E7	NUFP2_MOUSE	Nufip2	sp|Q5F2E7|NUFP2_MOUSE Nuclear fragile X mental retardation-interacting protein 2 OS=Mus musculus OX=10090 GN=Nufip2 PE=1 SV=1	sp|Q5F2E7|NUFP2_MOUSE	8	75.656	-0.0314487	0.929143		0	2990575	5175400	0
Q5F2F2	ABH15_MOUSE	Abhd15	sp|Q5F2F2|ABH15_MOUSE Protein ABHD15 OS=Mus musculus OX=10090 GN=Abhd15 PE=1 SV=1	sp|Q5F2F2|ABH15_MOUSE	9	51.151	0.302598	0.449458		0	4847075	2273675	0
Q5FW57	GLYAL_MOUSE	Gm4952	sp|Q5FW57|GLYAL_MOUSE Glycine N-acyltransferase-like protein OS=Mus musculus OX=10090 GN=Gm4952 PE=1 SV=3;tr|M0QWP3|M0QWP3_MOUSE Glycine N-acyltransferase-like protein (Fragment) OS=Mus musculus OX=10090 GN=Gm4952 PE=1 SV=1	sp|Q5FW57|GLYAL_MOUSE;tr|M0QWP3|M0QWP3_MOUSE	21	34.168	-0.230879	0.435851		0	405147500	411120000	1
Q5FW60	MUP20_MOUSE	Mup20	sp|Q5FW60|MUP20_MOUSE Major urinary protein 20 OS=Mus musculus OX=10090 GN=Mup20 PE=1 SV=1	sp|Q5FW60|MUP20_MOUSE	17	20.93	0.1232	0.72664		0	2189575000	1981450000	0
Q5M8N4	D39U1_MOUSE	Sdr39u1	sp|Q5M8N4|D39U1_MOUSE Epimerase family protein SDR39U1 OS=Mus musculus OX=10090 GN=Sdr39u1 PE=1 SV=1;tr|A0A2I3BPM4|A0A2I3BPM4_MOUSE Epimerase family protein SDR39U1 (Fragment) OS=Mus musculus OX=10090 GN=Sdr39u1 PE=1 SV=1;tr|A0A2I3BRL7|A0A2I3BRL7_MOUSE Epi	sp|Q5M8N4|D39U1_MOUSE;tr|A0A2I3BPM4|A0A2I3BPM4_MOUSE;tr|A0A2I3BRL7|A0A2I3BRL7_MOUSE	7	32.994	-0.203991	0.65619		0	4969625	4992225	1
Q5ND29	RILP_MOUSE	Rilp	sp|Q5ND29|RILP_MOUSE Rab-interacting lysosomal protein OS=Mus musculus OX=10090 GN=Rilp PE=1 SV=1	sp|Q5ND29|RILP_MOUSE	11	41.139	0.0521626	0.918197		0	8612975	1.08557e+07	0
Q5RKZ7	MOCS1_MOUSE	Mocs1	sp|Q5RKZ7|MOCS1_MOUSE Molybdenum cofactor biosynthesis protein 1 OS=Mus musculus OX=10090 GN=Mocs1 PE=1 SV=2	sp|Q5RKZ7|MOCS1_MOUSE	19	69.858	0.300607	0.18013		0	39460750	31916750	1
E9Q5W5	E9Q5W5_MOUSE	Zzef1	tr|E9Q5W5|E9Q5W5_MOUSE Zinc finger ZZ-type and EF-hand domain-containing protein 1 OS=Mus musculus OX=10090 GN=Zzef1 PE=1 SV=1;sp|Q5SSH7|ZZEF1_MOUSE Zinc finger ZZ-type and EF-hand domain-containing protein 1 OS=Mus musculus OX=10090 GN=Zzef1 PE=1 SV=2;tr|	tr|E9Q5W5|E9Q5W5_MOUSE;sp|Q5SSH7|ZZEF1_MOUSE;tr|A0A140LJ04|A0A140LJ04_MOUSE	21	328.27	-0.0890906	0.788759		0	1750250	1.95648e+06	0
Q5SSW2	PSME4_MOUSE	Psme4	sp|Q5SSW2|PSME4_MOUSE Proteasome activator complex subunit 4 OS=Mus musculus OX=10090 GN=Psme4 PE=1 SV=1	sp|Q5SSW2|PSME4_MOUSE	22	211.19	0.476789	0.19983		0	3486800	3466850	0
Q5SUC9	SCO1_MOUSE	Sco1	sp|Q5SUC9|SCO1_MOUSE Protein SCO1 homolog, mitochondrial OS=Mus musculus OX=10090 GN=Sco1 PE=1 SV=1;tr|Q5SUD5|Q5SUD5_MOUSE Protein SCO1 homolog, mitochondrial OS=Mus musculus OX=10090 GN=Sco1 PE=1 SV=1	sp|Q5SUC9|SCO1_MOUSE;tr|Q5SUD5|Q5SUD5_MOUSE	5	31.617	0.105916	0.782196		0	6031685	10538450	1
Q5SUF2	LC7L3_MOUSE	Luc7l3	sp|Q5SUF2|LC7L3_MOUSE Luc7-like protein 3 OS=Mus musculus OX=10090 GN=Luc7l3 PE=1 SV=1	sp|Q5SUF2|LC7L3_MOUSE	9	51.45	0.0124312	0.969837		0	8328925	5079450	0
Q5SUR0	PUR4_MOUSE	Pfas	sp|Q5SUR0|PUR4_MOUSE Phosphoribosylformylglycinamidine synthase OS=Mus musculus OX=10090 GN=Pfas PE=1 SV=1	sp|Q5SUR0|PUR4_MOUSE	17	144.63	0.0205637	0.922717		0	9119025	6612100	0
Q5SV85	SYNRG_MOUSE	Synrg	sp|Q5SV85|SYNRG_MOUSE Synergin gamma OS=Mus musculus OX=10090 GN=Synrg PE=1 SV=1;tr|V9GX40|V9GX40_MOUSE Synergin gamma OS=Mus musculus OX=10090 GN=Synrg PE=1 SV=1;tr|V9GXD9|V9GXD9_MOUSE Synergin gamma OS=Mus musculus OX=10090 GN=Synrg PE=1 SV=1	sp|Q5SV85|SYNRG_MOUSE;tr|V9GX40|V9GX40_MOUSE;tr|V9GXD9|V9GXD9_MOUSE	11	139.61	-0.342993	0.329084		0	641922	1.18249e+06	0
Q5SVR0	TBC9B_MOUSE	Tbc1d9b	sp|Q5SVR0|TBC9B_MOUSE TBC1 domain family member 9B OS=Mus musculus OX=10090 GN=Tbc1d9b PE=1 SV=1	sp|Q5SVR0|TBC9B_MOUSE	13	141.78	0.0964497	0.667905		0	8495250	4.09988e+06	0
Q5SWU9	ACACA_MOUSE	Acaca	sp|Q5SWU9|ACACA_MOUSE Acetyl-CoA carboxylase 1 OS=Mus musculus OX=10090 GN=Acaca PE=1 SV=1	sp|Q5SWU9|ACACA_MOUSE	90	265.25	0.330369	0.0660085		0	76959750	59596250	1
D3Z3D5	D3Z3D5_MOUSE	Shroom1	tr|D3Z3D5|D3Z3D5_MOUSE Protein Shroom1 OS=Mus musculus OX=10090 GN=Shroom1 PE=1 SV=1;sp|Q5SX79|SHRM1_MOUSE Protein Shroom1 OS=Mus musculus OX=10090 GN=Shroom1 PE=1 SV=2	tr|D3Z3D5|D3Z3D5_MOUSE;sp|Q5SX79|SHRM1_MOUSE	11	77.217	0.237513	0.392985		0	3573870	2854875	0
Q5U3K5	RABL6_MOUSE	Rabl6	sp|Q5U3K5|RABL6_MOUSE Rab-like protein 6 OS=Mus musculus OX=10090 GN=Rabl6 PE=1 SV=2	sp|Q5U3K5|RABL6_MOUSE	4	79.83	-0.190102	0.710461		0	1946925	2409950	0
Q5U458	DJC11_MOUSE	Dnajc11	sp|Q5U458|DJC11_MOUSE DnaJ homolog subfamily C member 11 OS=Mus musculus OX=10090 GN=Dnajc11 PE=1 SV=2;tr|E9Q8B3|E9Q8B3_MOUSE DnaJ homolog subfamily C member 11 OS=Mus musculus OX=10090 GN=Dnajc11 PE=1 SV=1	sp|Q5U458|DJC11_MOUSE;tr|E9Q8B3|E9Q8B3_MOUSE	18	63.232	0.331696	0.252382		0	61081000	60186000	1
Q5U5V2	HYKK_MOUSE	Hykk	sp|Q5U5V2|HYKK_MOUSE Hydroxylysine kinase OS=Mus musculus OX=10090 GN=Hykk PE=1 SV=2	sp|Q5U5V2|HYKK_MOUSE	17	42.356	0.31643	0.359517		0	175999000	141135000	0
Q5XG73	ACBD5_MOUSE	Acbd5	sp|Q5XG73|ACBD5_MOUSE Acyl-CoA-binding domain-containing protein 5 OS=Mus musculus OX=10090 GN=Acbd5 PE=1 SV=1;tr|E9QNH7|E9QNH7_MOUSE Acyl-CoA-binding domain-containing protein 5 OS=Mus musculus OX=10090 GN=Acbd5 PE=1 SV=1;tr|A0A2I3BQH8|A0A2I3BQH8_MOUSE Ac	sp|Q5XG73|ACBD5_MOUSE;tr|E9QNH7|E9QNH7_MOUSE;tr|A0A2I3BQH8|A0A2I3BQH8_MOUSE;tr|A0A2I3BQ50|A0A2I3BQ50_MOUSE	18	56.613	-0.329703	0.565299		0	62729750	59260000	0
Q5XJE5	LEO1_MOUSE	Leo1	sp|Q5XJE5|LEO1_MOUSE RNA polymerase-associated protein LEO1 OS=Mus musculus OX=10090 GN=Leo1 PE=1 SV=2	sp|Q5XJE5|LEO1_MOUSE	3	75.596	-0.215686	0.40219		0	5867500	4085790	0
Q5XJY4	PARL_MOUSE	Parl	sp|Q5XJY4|PARL_MOUSE Presenilins-associated rhomboid-like protein, mitochondrial OS=Mus musculus OX=10090 GN=Parl PE=1 SV=1;tr|D6RJ50|D6RJ50_MOUSE Presenilins-associated rhomboid-like protein, mitochondrial OS=Mus musculus OX=10090 GN=Parl PE=1 SV=1	sp|Q5XJY4|PARL_MOUSE;tr|D6RJ50|D6RJ50_MOUSE	7	41.963	0.376671	0.161087		0	3.08935e+06	1.68604e+06	1
Q5XJY5	COPD_MOUSE	Arcn1	sp|Q5XJY5|COPD_MOUSE Coatomer subunit delta OS=Mus musculus OX=10090 GN=Arcn1 PE=1 SV=2	sp|Q5XJY5|COPD_MOUSE	23	57.229	0.19803	0.345054		0	192315000	161275000	0
Q5XKN4	JAGN1_MOUSE	Jagn1	sp|Q5XKN4|JAGN1_MOUSE Protein jagunal homolog 1 OS=Mus musculus OX=10090 GN=Jagn1 PE=1 SV=2;tr|A0A0N4SV89|A0A0N4SV89_MOUSE Protein jagunal homolog 1 OS=Mus musculus OX=10090 GN=Jagn1 PE=1 SV=1	sp|Q5XKN4|JAGN1_MOUSE;tr|A0A0N4SV89|A0A0N4SV89_MOUSE	2	21.102	-0.0566299	0.8907		0	29319250	34496250	0
Q5YD48	A1CF_MOUSE	A1cf	sp|Q5YD48|A1CF_MOUSE APOBEC1 complementation factor OS=Mus musculus OX=10090 GN=A1cf PE=1 SV=2;tr|A0A286YDF7|A0A286YDF7_MOUSE APOBEC1 complementation factor OS=Mus musculus OX=10090 GN=A1cf PE=1 SV=1	sp|Q5YD48|A1CF_MOUSE;tr|A0A286YDF7|A0A286YDF7_MOUSE	19	65.681	0.0471771	0.786254		0	89136500	82170250	0
Q60575	KIF1B_MOUSE	Kif1b	sp|Q60575|KIF1B_MOUSE Kinesin-like protein KIF1B OS=Mus musculus OX=10090 GN=Kif1b PE=1 SV=2;tr|A2AH75|A2AH75_MOUSE Kinesin family member 1B, isoform CRA_a OS=Mus musculus OX=10090 GN=Kif1b PE=1 SV=1	sp|Q60575|KIF1B_MOUSE;tr|A2AH75|A2AH75_MOUSE	16	204.08	-0.089873	0.877786		0	1.0395e+06	1.22439e+06	0
Q60590	A1AG1_MOUSE	Orm1	sp|Q60590|A1AG1_MOUSE Alpha-1-acid glycoprotein 1 OS=Mus musculus OX=10090 GN=Orm1 PE=1 SV=1	sp|Q60590|A1AG1_MOUSE	3	23.895	0.437464	0.0825617		0	60131000	47659500	0
Q60597	ODO1_MOUSE	Ogdh	sp|Q60597|ODO1_MOUSE 2-oxoglutarate dehydrogenase, mitochondrial OS=Mus musculus OX=10090 GN=Ogdh PE=1 SV=3;tr|Z4YJV4|Z4YJV4_MOUSE 2-oxoglutarate dehydrogenase, mitochondrial OS=Mus musculus OX=10090 GN=Ogdh PE=1 SV=1	sp|Q60597|ODO1_MOUSE;tr|Z4YJV4|Z4YJV4_MOUSE	46	116.45	0.377859	0.0533506		0	290655000	223867500	1
Q60598	SRC8_MOUSE	Cttn	sp|Q60598|SRC8_MOUSE Src substrate cortactin OS=Mus musculus OX=10090 GN=Cttn PE=1 SV=2;tr|Q921L6|Q921L6_MOUSE Cortactin, isoform CRA_a OS=Mus musculus OX=10090 GN=Cttn PE=1 SV=1	sp|Q60598|SRC8_MOUSE;tr|Q921L6|Q921L6_MOUSE	23	61.249	0.40879	0.105104		0	64638500	43974750	0
Q60605	MYL6_MOUSE	Myl6	sp|Q60605|MYL6_MOUSE Myosin light polypeptide 6 OS=Mus musculus OX=10090 GN=Myl6 PE=1 SV=3;tr|A0A1W2P6F6|A0A1W2P6F6_MOUSE Myosin light polypeptide 6 OS=Mus musculus OX=10090 GN=Myl6 PE=1 SV=1;tr|A0A1W2P7Q9|A0A1W2P7Q9_MOUSE Myosin light polypeptide 6 OS=Mus	sp|Q60605|MYL6_MOUSE;tr|A0A1W2P6F6|A0A1W2P6F6_MOUSE;tr|A0A1W2P7Q9|A0A1W2P7Q9_MOUSE;tr|A0A1W2P6G5|A0A1W2P6G5_MOUSE	7	16.93	0.110299	0.675969		0	152180500	131227000	0
Q60631	GRB2_MOUSE	Grb2	sp|Q60631|GRB2_MOUSE Growth factor receptor-bound protein 2 OS=Mus musculus OX=10090 GN=Grb2 PE=1 SV=1;tr|B1AT92|B1AT92_MOUSE Growth factor receptor-bound protein 2 OS=Mus musculus OX=10090 GN=Grb2 PE=1 SV=1	sp|Q60631|GRB2_MOUSE;tr|B1AT92|B1AT92_MOUSE	9	25.238	0.163903	0.477316		0	31635250	32237250	0
Q5SS83	Q5SS83_MOUSE	Flot2	tr|Q5SS83|Q5SS83_MOUSE Flotillin 2, isoform CRA_a OS=Mus musculus OX=10090 GN=Flot2 PE=1 SV=1;sp|Q60634|FLOT2_MOUSE Flotillin-2 OS=Mus musculus OX=10090 GN=Flot2 PE=1 SV=2	tr|Q5SS83|Q5SS83_MOUSE;sp|Q60634|FLOT2_MOUSE	8	47.116	-0.292654	0.324327		0	3998500	3.90493e+06	0
Q60649	CLPB_MOUSE	Clpb	sp|Q60649|CLPB_MOUSE Caseinolytic peptidase B protein homolog OS=Mus musculus OX=10090 GN=Clpb PE=1 SV=1;tr|Q8CCN6|Q8CCN6_MOUSE Caseinolytic peptidase B protein homolog OS=Mus musculus OX=10090 GN=Clpb PE=1 SV=1;tr|E9PY58|E9PY58_MOUSE Caseinolytic peptidas	sp|Q60649|CLPB_MOUSE;tr|Q8CCN6|Q8CCN6_MOUSE;tr|E9PY58|E9PY58_MOUSE	18	76.003	0.131388	0.605247		0	12048825	10514575	1
Q60668	HNRPD_MOUSE	Hnrnpd	sp|Q60668|HNRPD_MOUSE Heterogeneous nuclear ribonucleoprotein D0 OS=Mus musculus OX=10090 GN=Hnrnpd PE=1 SV=2;tr|F6ZV59|F6ZV59_MOUSE Heterogeneous nuclear ribonucleoprotein D0 (Fragment) OS=Mus musculus OX=10090 GN=Hnrnpd PE=1 SV=1;tr|E9Q5B6|E9Q5B6_MOUSE H	sp|Q60668|HNRPD_MOUSE;tr|F6ZV59|F6ZV59_MOUSE;tr|E9Q5B6|E9Q5B6_MOUSE	10	38.354	0.00462759	0.98409		0	138887500	140714250	0
Q60676	PPP5_MOUSE	Ppp5c	sp|Q60676|PPP5_MOUSE Serine/threonine-protein phosphatase 5 OS=Mus musculus OX=10090 GN=Ppp5c PE=1 SV=3;tr|F7BX26|F7BX26_MOUSE Serine/threonine-protein phosphatase (Fragment) OS=Mus musculus OX=10090 GN=Ppp5c PE=1 SV=1	sp|Q60676|PPP5_MOUSE;tr|F7BX26|F7BX26_MOUSE	12	56.876	0.206604	0.488412		0	17471275	17670175	0
Q60692	PSB6_MOUSE	Psmb6	sp|Q60692|PSB6_MOUSE Proteasome subunit beta type-6 OS=Mus musculus OX=10090 GN=Psmb6 PE=1 SV=3	sp|Q60692|PSB6_MOUSE	8	25.378	0.15752	0.528188		0	373192500	349497500	0
Q60710	SAMH1_MOUSE	Samhd1	sp|Q60710|SAMH1_MOUSE Deoxynucleoside triphosphate triphosphohydrolase SAMHD1 OS=Mus musculus OX=10090 GN=Samhd1 PE=1 SV=3;tr|F6TVP2|F6TVP2_MOUSE Deoxynucleoside triphosphate triphosphohydrolase SAMHD1 (Fragment) OS=Mus musculus OX=10090 GN=Samhd1 PE=1 SV=	sp|Q60710|SAMH1_MOUSE;tr|F6TVP2|F6TVP2_MOUSE;tr|E9PYG9|E9PYG9_MOUSE	22	75.892	0.401704	0.0543187		0	33237750	24405500	0
Q60737	CSK21_MOUSE	Csnk2a1	sp|Q60737|CSK21_MOUSE Casein kinase II subunit alpha OS=Mus musculus OX=10090 GN=Csnk2a1 PE=1 SV=2	sp|Q60737|CSK21_MOUSE	11	45.133	0.55822	0.0215547		0	52783500	31423850	0
F6TCF9	F6TCF9_MOUSE	Bag1	tr|F6TCF9|F6TCF9_MOUSE BAG family molecular chaperone regulator 1 OS=Mus musculus OX=10090 GN=Bag1 PE=1 SV=1;tr|A0A1L1SRT0|A0A1L1SRT0_MOUSE BAG family molecular chaperone regulator 1 OS=Mus musculus OX=10090 GN=Bag1 PE=1 SV=1;sp|Q60739|BAG1_MOUSE BAG famil	tr|F6TCF9|F6TCF9_MOUSE;tr|A0A1L1SRT0|A0A1L1SRT0_MOUSE;sp|Q60739|BAG1_MOUSE	7	39.696	0.182203	0.585894		0	5704775	5896075	0
Q60749	KHDR1_MOUSE	Khdrbs1	sp|Q60749|KHDR1_MOUSE KH domain-containing, RNA-binding, signal transduction-associated protein 1 OS=Mus musculus OX=10090 GN=Khdrbs1 PE=1 SV=2	sp|Q60749|KHDR1_MOUSE	7	48.37	-0.101245	0.639976		0	20658000	26479500	0
Q60759	GCDH_MOUSE	Gcdh	sp|Q60759|GCDH_MOUSE Glutaryl-CoA dehydrogenase, mitochondrial OS=Mus musculus OX=10090 GN=Gcdh PE=1 SV=2;tr|A0A0A0MQ68|A0A0A0MQ68_MOUSE Glutaryl-CoA dehydrogenase, mitochondrial OS=Mus musculus OX=10090 GN=Gcdh PE=1 SV=1	sp|Q60759|GCDH_MOUSE;tr|A0A0A0MQ68|A0A0A0MQ68_MOUSE	24	48.605	0.408422	0.0491354		0	1044702500	783997500	1
Q60770	STXB3_MOUSE	Stxbp3	sp|Q60770|STXB3_MOUSE Syntaxin-binding protein 3 OS=Mus musculus OX=10090 GN=Stxbp3 PE=1 SV=1	sp|Q60770|STXB3_MOUSE	14	67.942	0.0375775	0.887222		0	6447975	6268050	0
Q60817	NACA_MOUSE	Naca	sp|Q60817|NACA_MOUSE Nascent polypeptide-associated complex subunit alpha OS=Mus musculus OX=10090 GN=Naca PE=1 SV=1;sp|P70670|NACAM_MOUSE Nascent polypeptide-associated complex subunit alpha, muscle-specific form OS=Mus musculus OX=10090 GN=Naca PE=1 SV=2	sp|Q60817|NACA_MOUSE;sp|P70670|NACAM_MOUSE	9	23.384	-0.256816	0.304643		0	914052500	1131170000	0
Q60823	AKT2_MOUSE	Akt2	sp|Q60823|AKT2_MOUSE RAC-beta serine/threonine-protein kinase OS=Mus musculus OX=10090 GN=Akt2 PE=1 SV=1;tr|F8WHG5|F8WHG5_MOUSE RAC-beta serine/threonine-protein kinase OS=Mus musculus OX=10090 GN=Akt2 PE=1 SV=1;tr|D3YXM7|D3YXM7_MOUSE RAC-beta serine/threo	sp|Q60823|AKT2_MOUSE;tr|F8WHG5|F8WHG5_MOUSE;tr|D3YXM7|D3YXM7_MOUSE;tr|D3Z3N2|D3Z3N2_MOUSE	7	55.741	0.565446	0.220578		0	4200440	2627725	0
Q60854	SPB6_MOUSE	Serpinb6	sp|Q60854|SPB6_MOUSE Serpin B6 OS=Mus musculus OX=10090 GN=Serpinb6 PE=1 SV=1;tr|F8WIV2|F8WIV2_MOUSE Serine (or cysteine) peptidase inhibitor, clade B, member 6a OS=Mus musculus OX=10090 GN=Serpinb6a PE=1 SV=1;tr|E9Q108|E9Q108_MOUSE Serine (or cysteine) pe	sp|Q60854|SPB6_MOUSE;tr|F8WIV2|F8WIV2_MOUSE;tr|E9Q108|E9Q108_MOUSE;tr|E9Q0P9|E9Q0P9_MOUSE;tr|K7E6F1|K7E6F1_MOUSE;tr|E9Q3Y1|E9Q3Y1_MOUSE;tr|E9Q6X2|E9Q6X2_MOUSE	11	42.598	0.370865	0.198009		0	33435250	21333000	0
Q60855	RIPK1_MOUSE	Ripk1	sp|Q60855|RIPK1_MOUSE Receptor-interacting serine/threonine-protein kinase 1 OS=Mus musculus OX=10090 GN=Ripk1 PE=1 SV=1;tr|F7D1J2|F7D1J2_MOUSE Receptor-interacting serine/threonine-protein kinase 1 (Fragment) OS=Mus musculus OX=10090 GN=Ripk1 PE=1 SV=1	sp|Q60855|RIPK1_MOUSE;tr|F7D1J2|F7D1J2_MOUSE	10	74.854	0.269801	0.283238		0	7421350	6014775	0
Q60864	STIP1_MOUSE	Stip1	sp|Q60864|STIP1_MOUSE Stress-induced-phosphoprotein 1 OS=Mus musculus OX=10090 GN=Stip1 PE=1 SV=1	sp|Q60864|STIP1_MOUSE	38	62.581	0.0785627	0.678965		0	325415000	367875000	0
Q60865	CAPR1_MOUSE	Caprin1	sp|Q60865|CAPR1_MOUSE Caprin-1 OS=Mus musculus OX=10090 GN=Caprin1 PE=1 SV=2	sp|Q60865|CAPR1_MOUSE	18	78.168	0.0558736	0.80033		0	126707500	118282750	0
Q60866	PTER_MOUSE	Pter	sp|Q60866|PTER_MOUSE Phosphotriesterase-related protein OS=Mus musculus OX=10090 GN=Pter PE=1 SV=1;tr|A2AUR3|A2AUR3_MOUSE Phosphotriesterase-related protein (Fragment) OS=Mus musculus OX=10090 GN=Pter PE=1 SV=2;tr|A2AUR5|A2AUR5_MOUSE Phosphotriesterase-rel	sp|Q60866|PTER_MOUSE;tr|A2AUR3|A2AUR3_MOUSE;tr|A2AUR5|A2AUR5_MOUSE	19	39.218	0.365405	0.0606954		0	343305000	253545000	0
Q60902	EP15R_MOUSE	Eps15l1	sp|Q60902|EP15R_MOUSE Epidermal growth factor receptor substrate 15-like 1 OS=Mus musculus OX=10090 GN=Eps15l1 PE=1 SV=3;tr|A0A1D5RLS1|A0A1D5RLS1_MOUSE Epidermal growth factor receptor substrate 15-like 1 OS=Mus musculus OX=10090 GN=Eps15l1 PE=1 SV=1	sp|Q60902|EP15R_MOUSE;tr|A0A1D5RLS1|A0A1D5RLS1_MOUSE	24	99.307	0.298084	0.345185		0	17949250	16119575	0
Q60930	VDAC2_MOUSE	Vdac2	sp|Q60930|VDAC2_MOUSE Voltage-dependent anion-selective channel protein 2 OS=Mus musculus OX=10090 GN=Vdac2 PE=1 SV=2;tr|G3UX26|G3UX26_MOUSE Voltage-dependent anion-selective channel protein 2 OS=Mus musculus OX=10090 GN=Vdac2 PE=1 SV=1;tr|A0A286YCR8|A0A28	sp|Q60930|VDAC2_MOUSE;tr|G3UX26|G3UX26_MOUSE;tr|A0A286YCR8|A0A286YCR8_MOUSE;tr|D3YZT5|D3YZT5_MOUSE	15	31.732	0.315997	0.200749		0	448720000	430722500	1
Q60931	VDAC3_MOUSE	Vdac3	sp|Q60931|VDAC3_MOUSE Voltage-dependent anion-selective channel protein 3 OS=Mus musculus OX=10090 GN=Vdac3 PE=1 SV=1;tr|J3QMG3|J3QMG3_MOUSE Voltage-dependent anion-selective channel protein 3 OS=Mus musculus OX=10090 GN=Vdac3 PE=1 SV=1	sp|Q60931|VDAC3_MOUSE;tr|J3QMG3|J3QMG3_MOUSE	12	30.752	0.179596	0.545568		0	434545000	429932500	1
Q60932	VDAC1_MOUSE	Vdac1	sp|Q60932|VDAC1_MOUSE Voltage-dependent anion-selective channel protein 1 OS=Mus musculus OX=10090 GN=Vdac1 PE=1 SV=3	sp|Q60932|VDAC1_MOUSE	21	32.351	0.433412	0.0825702		0	1279800000	1032260000	1
Q60936	COQ8A_MOUSE	Coq8a	sp|Q60936|COQ8A_MOUSE Atypical kinase COQ8A, mitochondrial OS=Mus musculus OX=10090 GN=Coq8a PE=1 SV=2;tr|F7B1B6|F7B1B6_MOUSE Atypical kinase COQ8A, mitochondrial (Fragment) OS=Mus musculus OX=10090 GN=Coq8a PE=1 SV=1	sp|Q60936|COQ8A_MOUSE;tr|F7B1B6|F7B1B6_MOUSE	21	71.742	0.472957	0.0336964		0	149592500	99365750	1
Q60953	PML_MOUSE	Pml	sp|Q60953|PML_MOUSE Protein PML OS=Mus musculus OX=10090 GN=Pml PE=1 SV=3;tr|D3Z3A6|D3Z3A6_MOUSE Protein PML OS=Mus musculus OX=10090 GN=Pml PE=1 SV=1;tr|D3YXR5|D3YXR5_MOUSE Protein PML OS=Mus musculus OX=10090 GN=Pml PE=1 SV=1;tr|F7BTZ2|F7BTZ2_MOUSE Prote	sp|Q60953|PML_MOUSE;tr|D3Z3A6|D3Z3A6_MOUSE;tr|D3YXR5|D3YXR5_MOUSE;tr|F7BTZ2|F7BTZ2_MOUSE	16	98.241	0.144662	0.53801		0	4.9032e+06	4545450	0
Q60960	IMA5_MOUSE	Kpna1	sp|Q60960|IMA5_MOUSE Importin subunit alpha-5 OS=Mus musculus OX=10090 GN=Kpna1 PE=1 SV=2;tr|G3UXF0|G3UXF0_MOUSE Importin subunit alpha-5 (Fragment) OS=Mus musculus OX=10090 GN=Kpna1 PE=1 SV=1	sp|Q60960|IMA5_MOUSE;tr|G3UXF0|G3UXF0_MOUSE	10	60.182	0.0524145	0.881163		0	32214500	24041000	0
Q60972	RBBP4_MOUSE	Rbbp4	sp|Q60972|RBBP4_MOUSE Histone-binding protein RBBP4 OS=Mus musculus OX=10090 GN=Rbbp4 PE=1 SV=5	sp|Q60972|RBBP4_MOUSE	15	47.655	0.432481	0.062438		0	64839000	46978500	0
Q60973	RBBP7_MOUSE	Rbbp7	sp|Q60973|RBBP7_MOUSE Histone-binding protein RBBP7 OS=Mus musculus OX=10090 GN=Rbbp7 PE=1 SV=1;tr|A2AFI9|A2AFI9_MOUSE Histone-binding protein RBBP7 OS=Mus musculus OX=10090 GN=Rbbp7 PE=1 SV=1;tr|A2AFJ1|A2AFJ1_MOUSE Histone-binding protein RBBP7 OS=Mus mus	sp|Q60973|RBBP7_MOUSE;tr|A2AFI9|A2AFI9_MOUSE;tr|A2AFJ1|A2AFJ1_MOUSE;tr|F6ZLC6|F6ZLC6_MOUSE	13	47.789	0.452095	0.109318		0	10403175	3.55001e+06	0
Q60991	CP7B1_MOUSE	Cyp7b1	sp|Q60991|CP7B1_MOUSE 25-hydroxycholesterol 7-alpha-hydroxylase OS=Mus musculus OX=10090 GN=Cyp7b1 PE=1 SV=2	sp|Q60991|CP7B1_MOUSE	28	58.47	-0.0424267	0.921012		0	163794500	187210000	0
Q60992	VAV2_MOUSE	Vav2	sp|Q60992|VAV2_MOUSE Guanine nucleotide exchange factor VAV2 OS=Mus musculus OX=10090 GN=Vav2 PE=1 SV=1;tr|Q7TSI6|Q7TSI6_MOUSE Guanine nucleotide exchange factor VAV2 OS=Mus musculus OX=10090 GN=Vav2 PE=1 SV=1	sp|Q60992|VAV2_MOUSE;tr|Q7TSI6|Q7TSI6_MOUSE	5	99.914	0.0956361	0.743217		0	494270	613822	0
Q61029	LAP2B_MOUSE	Tmpo	sp|Q61029|LAP2B_MOUSE Lamina-associated polypeptide 2, isoforms beta/delta/epsilon/gamma OS=Mus musculus OX=10090 GN=Tmpo PE=1 SV=4	sp|Q61029|LAP2B_MOUSE	13	50.372	0.286181	0.144614		0	25635000	22609225	0
Q61033	LAP2A_MOUSE	Tmpo	sp|Q61033|LAP2A_MOUSE Lamina-associated polypeptide 2, isoforms alpha/zeta OS=Mus musculus OX=10090 GN=Tmpo PE=1 SV=4	sp|Q61033|LAP2A_MOUSE	17	75.167	0.278101	0.32229		0	18062025	14389750	0
Q61035	SYHC_MOUSE	Hars	sp|Q61035|SYHC_MOUSE Histidine--tRNA ligase, cytoplasmic OS=Mus musculus OX=10090 GN=Hars PE=1 SV=2	sp|Q61035|SYHC_MOUSE	20	57.432	0.0515251	0.81998		0	106832750	69421000	0
Q61081	CDC37_MOUSE	Cdc37	sp|Q61081|CDC37_MOUSE Hsp90 co-chaperone Cdc37 OS=Mus musculus OX=10090 GN=Cdc37 PE=1 SV=1;tr|A0A1L1STC0|A0A1L1STC0_MOUSE Hsp90 co-chaperone Cdc37 (Fragment) OS=Mus musculus OX=10090 GN=Cdc37 PE=1 SV=1	sp|Q61081|CDC37_MOUSE;tr|A0A1L1STC0|A0A1L1STC0_MOUSE	12	44.593	0.424955	0.213853		0	116430000	101677500	0
Q61102	ABCB7_MOUSE	Abcb7	sp|Q61102|ABCB7_MOUSE ATP-binding cassette sub-family B member 7, mitochondrial OS=Mus musculus OX=10090 GN=Abcb7 PE=1 SV=3	sp|Q61102|ABCB7_MOUSE	18	82.58	0.288716	0.173208		0	46768750	29334000	1
D3Z5N6	D3Z5N6_MOUSE	Dpf2	tr|D3Z5N6|D3Z5N6_MOUSE Zinc finger protein ubi-d4 OS=Mus musculus OX=10090 GN=Dpf2 PE=1 SV=1;sp|Q61103|REQU_MOUSE Zinc finger protein ubi-d4 OS=Mus musculus OX=10090 GN=Dpf2 PE=1 SV=1;tr|F8WIP7|F8WIP7_MOUSE Zinc finger protein ubi-d4 (Fragment) OS=Mus musc	tr|D3Z5N6|D3Z5N6_MOUSE;sp|Q61103|REQU_MOUSE;tr|F8WIP7|F8WIP7_MOUSE	4	45.854	-0.542746	0.123987		0	2095125	3.52495e+06	0
Q61129	CFAI_MOUSE	Cfi	sp|Q61129|CFAI_MOUSE Complement factor I OS=Mus musculus OX=10090 GN=Cfi PE=1 SV=3	sp|Q61129|CFAI_MOUSE	19	67.26	0.289559	0.118622		0	19703250	16698450	0
Q61133	GSTT2_MOUSE	Gstt2	sp|Q61133|GSTT2_MOUSE Glutathione S-transferase theta-2 OS=Mus musculus OX=10090 GN=Gstt2 PE=1 SV=4;tr|A0A1W2P7J9|A0A1W2P7J9_MOUSE Glutathione S-transferase theta-2 (Fragment) OS=Mus musculus OX=10090 GN=Gstt2 PE=1 SV=1;tr|A0A1W2P6L1|A0A1W2P6L1_MOUSE Gluta	sp|Q61133|GSTT2_MOUSE;tr|A0A1W2P7J9|A0A1W2P7J9_MOUSE;tr|A0A1W2P6L1|A0A1W2P6L1_MOUSE	12	27.634	0.423544	0.0791705		0	230152500	161495000	0
Q61166	MARE1_MOUSE	Mapre1	sp|Q61166|MARE1_MOUSE Microtubule-associated protein RP/EB family member 1 OS=Mus musculus OX=10090 GN=Mapre1 PE=1 SV=3	sp|Q61166|MARE1_MOUSE	9	30.016	0.207602	0.391306		0	60367500	53720750	0
Q61171	PRDX2_MOUSE	Prdx2	sp|Q61171|PRDX2_MOUSE Peroxiredoxin-2 OS=Mus musculus OX=10090 GN=Prdx2 PE=1 SV=3;tr|D3Z4A4|D3Z4A4_MOUSE Peroxiredoxin-2 (Fragment) OS=Mus musculus OX=10090 GN=Prdx2 PE=1 SV=8	sp|Q61171|PRDX2_MOUSE;tr|D3Z4A4|D3Z4A4_MOUSE	15	21.778	0.258032	0.185813		0	2181650000	1554475000	1
Q61176	ARGI1_MOUSE	Arg1	sp|Q61176|ARGI1_MOUSE Arginase-1 OS=Mus musculus OX=10090 GN=Arg1 PE=1 SV=1	sp|Q61176|ARGI1_MOUSE	26	34.807	0.283523	0.246563		0	12271875000	10014400000	0
Q61187	TS101_MOUSE	Tsg101	sp|Q61187|TS101_MOUSE Tumor susceptibility gene 101 protein OS=Mus musculus OX=10090 GN=Tsg101 PE=1 SV=2;tr|A0A1B0GS09|A0A1B0GS09_MOUSE Tumor susceptibility gene 101 protein (Fragment) OS=Mus musculus OX=10090 GN=Tsg101 PE=1 SV=1	sp|Q61187|TS101_MOUSE;tr|A0A1B0GS09|A0A1B0GS09_MOUSE	8	44.123	-0.195913	0.57451		0	9304550	8521325	0
Q61191	HCFC1_MOUSE	Hcfc1	sp|Q61191|HCFC1_MOUSE Host cell factor 1 OS=Mus musculus OX=10090 GN=Hcfc1 PE=1 SV=2;tr|B1AUX2|B1AUX2_MOUSE Host cell factor 1 OS=Mus musculus OX=10090 GN=Hcfc1 PE=1 SV=1	sp|Q61191|HCFC1_MOUSE;tr|B1AUX2|B1AUX2_MOUSE	16	210.43	0.484884	0.0419789		0	7713925	3570525	0
Q61205	PA1B3_MOUSE	Pafah1b3	sp|Q61205|PA1B3_MOUSE Platelet-activating factor acetylhydrolase IB subunit gamma OS=Mus musculus OX=10090 GN=Pafah1b3 PE=1 SV=1;tr|D3Z7E6|D3Z7E6_MOUSE Platelet-activating factor acetylhydrolase IB subunit gamma OS=Mus musculus OX=10090 GN=Pafah1b3 PE=1 SV	sp|Q61205|PA1B3_MOUSE;tr|D3Z7E6|D3Z7E6_MOUSE;tr|D3Z2X5|D3Z2X5_MOUSE;tr|Q8CA83|Q8CA83_MOUSE	8	25.853	0.397728	0.331417		0	11290125	5555575	0
E9PZ00	E9PZ00_MOUSE	Psap	tr|E9PZ00|E9PZ00_MOUSE Prosaposin OS=Mus musculus OX=10090 GN=Psap PE=1 SV=1;tr|Q8BFQ1|Q8BFQ1_MOUSE Prosaposin OS=Mus musculus OX=10090 GN=Psap PE=1 SV=1;tr|K3W4L3|K3W4L3_MOUSE Prosaposin OS=Mus musculus OX=10090 GN=Psap PE=1 SV=1;tr|J3QPG5|J3QPG5_MOUSE Pr	tr|E9PZ00|E9PZ00_MOUSE;tr|Q8BFQ1|Q8BFQ1_MOUSE;tr|K3W4L3|K3W4L3_MOUSE;tr|J3QPG5|J3QPG5_MOUSE;sp|Q61207|SAP_MOUSE	13	60.672	0.1656	0.428512		0	496112500	504127500	0
Q61210	ARHG1_MOUSE	Arhgef1	sp|Q61210|ARHG1_MOUSE Rho guanine nucleotide exchange factor 1 OS=Mus musculus OX=10090 GN=Arhgef1 PE=1 SV=2;tr|E9PUF7|E9PUF7_MOUSE Rho guanine nucleotide exchange factor 1 OS=Mus musculus OX=10090 GN=Arhgef1 PE=1 SV=1;tr|F6ZN61|F6ZN61_MOUSE Rho guanine nu	sp|Q61210|ARHG1_MOUSE;tr|E9PUF7|E9PUF7_MOUSE;tr|F6ZN61|F6ZN61_MOUSE	13	102.8	0.583942	0.339656		0	2754100	2814145	0
Q61233	PLSL_MOUSE	Lcp1	sp|Q61233|PLSL_MOUSE Plastin-2 OS=Mus musculus OX=10090 GN=Lcp1 PE=1 SV=4	sp|Q61233|PLSL_MOUSE	38	70.148	0.456624	0.0665195		0	357985000	268975000	0
Q61247	A2AP_MOUSE	Serpinf2	sp|Q61247|A2AP_MOUSE Alpha-2-antiplasmin OS=Mus musculus OX=10090 GN=Serpinf2 PE=1 SV=1;tr|Q5ND35|Q5ND35_MOUSE Alpha-2-antiplasmin (Fragment) OS=Mus musculus OX=10090 GN=Serpinf2 PE=1 SV=1	sp|Q61247|A2AP_MOUSE;tr|Q5ND35|Q5ND35_MOUSE	9	54.971	0.295193	0.117953		0	32574250	22761000	0
Q61249	IGBP1_MOUSE	Igbp1	sp|Q61249|IGBP1_MOUSE Immunoglobulin-binding protein 1 OS=Mus musculus OX=10090 GN=Igbp1 PE=1 SV=1	sp|Q61249|IGBP1_MOUSE	11	38.97	0.561149	0.108083		0	51342000	36903750	0
Q61335	BAP31_MOUSE	Bcap31	sp|Q61335|BAP31_MOUSE B-cell receptor-associated protein 31 OS=Mus musculus OX=10090 GN=Bcap31 PE=1 SV=4	sp|Q61335|BAP31_MOUSE	13	27.956	-0.435178	0.126844		0	98140750	108748000	0
Q61411	RASH_MOUSE	Hras	sp|Q61411|RASH_MOUSE GTPase HRas OS=Mus musculus OX=10090 GN=Hras PE=1 SV=2	sp|Q61411|RASH_MOUSE	5	21.298	0.225461	0.486156		0	31737500	32840250	0
Q61419	CMAH_MOUSE	Cmah	sp|Q61419|CMAH_MOUSE Cytidine monophosphate-N-acetylneuraminic acid hydroxylase OS=Mus musculus OX=10090 GN=Cmah PE=1 SV=1;tr|A0A286YDH3|A0A286YDH3_MOUSE Cytidine monophosphate-N-acetylneuraminic acid hydroxylase OS=Mus musculus OX=10090 GN=Cmah PE=1 SV=1	sp|Q61419|CMAH_MOUSE;tr|A0A286YDH3|A0A286YDH3_MOUSE	18	66.935	0.354319	0.117963		0	38901000	31416500	0
Q61425	HCDH_MOUSE	Hadh	sp|Q61425|HCDH_MOUSE Hydroxyacyl-coenzyme A dehydrogenase, mitochondrial OS=Mus musculus OX=10090 GN=Hadh PE=1 SV=2	sp|Q61425|HCDH_MOUSE	27	34.463	0.0710191	0.815671		0	2323600000	1954800000	1
A0A0N4SV80	A0A0N4SV80_MOUSE	Zfp638	tr|A0A0N4SV80|A0A0N4SV80_MOUSE Zinc finger protein 638 OS=Mus musculus OX=10090 GN=Zfp638 PE=1 SV=1;tr|E9QML5|E9QML5_MOUSE Zinc finger protein 638 OS=Mus musculus OX=10090 GN=Zfp638 PE=1 SV=2;sp|Q61464|ZN638_MOUSE Zinc finger protein 638 OS=Mus musculus OX	tr|A0A0N4SV80|A0A0N4SV80_MOUSE;tr|E9QML5|E9QML5_MOUSE;sp|Q61464|ZN638_MOUSE;tr|A0A0N4SV38|A0A0N4SV38_MOUSE;tr|A0A0N4SVI8|A0A0N4SVI8_MOUSE;tr|E9QKZ7|E9QKZ7_MOUSE;tr|Q3TZK9|Q3TZK9_MOUSE;tr|A0A0N4SVM8|A0A0N4SVM8_MOUSE	11	214.46	-0.073124	0.802031		0	741583	492825	0
E9Q4G8	E9Q4G8_MOUSE	Alcam	tr|E9Q4G8|E9Q4G8_MOUSE CD166 antigen OS=Mus musculus OX=10090 GN=Alcam PE=1 SV=1;tr|E9Q3Q6|E9Q3Q6_MOUSE CD166 antigen OS=Mus musculus OX=10090 GN=Alcam PE=1 SV=1;sp|Q61490|CD166_MOUSE CD166 antigen OS=Mus musculus OX=10090 GN=Alcam PE=1 SV=3	tr|E9Q4G8|E9Q4G8_MOUSE;tr|E9Q3Q6|E9Q3Q6_MOUSE;sp|Q61490|CD166_MOUSE	13	61.9	0.159467	0.572019		0	31515500	31865250	0
Q61510	TRI25_MOUSE	Trim25	sp|Q61510|TRI25_MOUSE E3 ubiquitin/ISG15 ligase TRIM25 OS=Mus musculus OX=10090 GN=Trim25 PE=1 SV=2;tr|Q5SU71|Q5SU71_MOUSE E3 ubiquitin/ISG15 ligase TRIM25 OS=Mus musculus OX=10090 GN=Trim25 PE=1 SV=1	sp|Q61510|TRI25_MOUSE;tr|Q5SU71|Q5SU71_MOUSE	17	71.726	0.0473518	0.826506		0	12755600	8370925	0
F8WHM5	F8WHM5_MOUSE	Glg1	tr|F8WHM5|F8WHM5_MOUSE Golgi apparatus protein 1 (Fragment) OS=Mus musculus OX=10090 GN=Glg1 PE=1 SV=1;sp|Q61543|GSLG1_MOUSE Golgi apparatus protein 1 OS=Mus musculus OX=10090 GN=Glg1 PE=1 SV=1	tr|F8WHM5|F8WHM5_MOUSE;sp|Q61543|GSLG1_MOUSE	16	132.35	0.404142	0.179604		0	5128750	4096550	0
Q5SUT0	Q5SUT0_MOUSE	Ewsr1	tr|Q5SUT0|Q5SUT0_MOUSE RNA-binding protein EWS OS=Mus musculus OX=10090 GN=Ewsr1 PE=1 SV=1;sp|Q61545|EWS_MOUSE RNA-binding protein EWS OS=Mus musculus OX=10090 GN=Ewsr1 PE=1 SV=2;tr|Q5SUS9|Q5SUS9_MOUSE RNA-binding protein EWS OS=Mus musculus OX=10090 GN=Ew	tr|Q5SUT0|Q5SUT0_MOUSE;sp|Q61545|EWS_MOUSE;tr|Q5SUS9|Q5SUS9_MOUSE	3	64.988	0.0974419	0.792888		0	17611000	20633775	0
Q61550	RAD21_MOUSE	Rad21	sp|Q61550|RAD21_MOUSE Double-strand-break repair protein rad21 homolog OS=Mus musculus OX=10090 GN=Rad21 PE=1 SV=3	sp|Q61550|RAD21_MOUSE	7	72.082	-0.0591784	0.844918		0	6941150	7816025	0
Q61578	ADRO_MOUSE	Fdxr	sp|Q61578|ADRO_MOUSE NADPH:adrenodoxin oxidoreductase, mitochondrial OS=Mus musculus OX=10090 GN=Fdxr PE=1 SV=1	sp|Q61578|ADRO_MOUSE	20	54.201	0.205447	0.377334		0	62740500	43789750	1
Q61581	IBP7_MOUSE	Igfbp7	sp|Q61581|IBP7_MOUSE Insulin-like growth factor-binding protein 7 OS=Mus musculus OX=10090 GN=Igfbp7 PE=1 SV=3;tr|F8WH23|F8WH23_MOUSE Insulin-like growth factor-binding protein 7 OS=Mus musculus OX=10090 GN=Igfbp7 PE=1 SV=1;tr|E9Q5D9|E9Q5D9_MOUSE Insulin-l	sp|Q61581|IBP7_MOUSE;tr|F8WH23|F8WH23_MOUSE;tr|E9Q5D9|E9Q5D9_MOUSE	3	28.969	0.461992	0.12943		0	1556295	1699075	0
Q61584	FXR1_MOUSE	Fxr1	sp|Q61584|FXR1_MOUSE Fragile X mental retardation syndrome-related protein 1 OS=Mus musculus OX=10090 GN=Fxr1 PE=1 SV=2;tr|A0A0G2JEP0|A0A0G2JEP0_MOUSE Fragile X mental retardation syndrome-related protein 1 OS=Mus musculus OX=10090 GN=Fxr1 PE=1 SV=1;tr|A0A	sp|Q61584|FXR1_MOUSE;tr|A0A0G2JEP0|A0A0G2JEP0_MOUSE;tr|A0A0H2UH27|A0A0H2UH27_MOUSE	14	76.221	0.188619	0.375279		0	4420725	3923700	0
Q61586	GPAT1_MOUSE	Gpam	sp|Q61586|GPAT1_MOUSE Glycerol-3-phosphate acyltransferase 1, mitochondrial OS=Mus musculus OX=10090 GN=Gpam PE=1 SV=2	sp|Q61586|GPAT1_MOUSE	25	93.703	0.285643	0.162585		0	74598750	51578000	1
Q61598	GDIB_MOUSE	Gdi2	sp|Q61598|GDIB_MOUSE Rab GDP dissociation inhibitor beta OS=Mus musculus OX=10090 GN=Gdi2 PE=1 SV=1;tr|A0A1Y7VL99|A0A1Y7VL99_MOUSE Rab GDP dissociation inhibitor (Fragment) OS=Mus musculus OX=10090 GN=Gdi2 PE=1 SV=1	sp|Q61598|GDIB_MOUSE;tr|A0A1Y7VL99|A0A1Y7VL99_MOUSE	34	50.537	0.36547	0.0620893		0	1022135000	804277500	0
Q61599	GDIR2_MOUSE	Arhgdib	sp|Q61599|GDIR2_MOUSE Rho GDP-dissociation inhibitor 2 OS=Mus musculus OX=10090 GN=Arhgdib PE=1 SV=3	sp|Q61599|GDIR2_MOUSE	6	22.851	0.522703	0.0317869		0	95964500	61534000	0
Q61655	DD19A_MOUSE	Ddx19a	sp|Q61655|DD19A_MOUSE ATP-dependent RNA helicase DDX19A OS=Mus musculus OX=10090 GN=Ddx19a PE=1 SV=2;tr|Q8BZY3|Q8BZY3_MOUSE DEAD (Asp-Glu-Ala-Asp) box polypeptide 19b OS=Mus musculus OX=10090 GN=Ddx19b PE=1 SV=1	sp|Q61655|DD19A_MOUSE;tr|Q8BZY3|Q8BZY3_MOUSE	15	53.932	0.387125	0.0990375		0	31618250	36033500	0
Q61656	DDX5_MOUSE	Ddx5	sp|Q61656|DDX5_MOUSE Probable ATP-dependent RNA helicase DDX5 OS=Mus musculus OX=10090 GN=Ddx5 PE=1 SV=2;tr|Q8BTS0|Q8BTS0_MOUSE DEAD (Asp-Glu-Ala-Asp) box polypeptide 5 OS=Mus musculus OX=10090 GN=Ddx5 PE=1 SV=1;tr|S4R1I6|S4R1I6_MOUSE MCG2872, isoform CRA_	sp|Q61656|DDX5_MOUSE;tr|Q8BTS0|Q8BTS0_MOUSE;tr|S4R1I6|S4R1I6_MOUSE	29	69.289	0.161195	0.3579		0	118600750	96055750	0
Q61687	ATRX_MOUSE	Atrx	sp|Q61687|ATRX_MOUSE Transcriptional regulator ATRX OS=Mus musculus OX=10090 GN=Atrx PE=1 SV=3;tr|F6RDB7|F6RDB7_MOUSE Transcriptional regulator ATRX (Fragment) OS=Mus musculus OX=10090 GN=Atrx PE=1 SV=2	sp|Q61687|ATRX_MOUSE;tr|F6RDB7|F6RDB7_MOUSE	8	278.58	0.0565358	0.826424		0	322242	178912	0
Q61699	HS105_MOUSE	Hsph1	sp|Q61699|HS105_MOUSE Heat shock protein 105 kDa OS=Mus musculus OX=10090 GN=Hsph1 PE=1 SV=2;tr|E9Q0U7|E9Q0U7_MOUSE Heat shock protein 105 kDa OS=Mus musculus OX=10090 GN=Hsph1 PE=1 SV=1	sp|Q61699|HS105_MOUSE;tr|E9Q0U7|E9Q0U7_MOUSE	36	96.406	-0.161496	0.380194		0	69832750	83757250	0
Q61702	ITIH1_MOUSE	Itih1	sp|Q61702|ITIH1_MOUSE Inter-alpha-trypsin inhibitor heavy chain H1 OS=Mus musculus OX=10090 GN=Itih1 PE=1 SV=2;tr|F8WJ05|F8WJ05_MOUSE Inter-alpha-trypsin inhibitor heavy chain H1 OS=Mus musculus OX=10090 GN=Itih1 PE=1 SV=1	sp|Q61702|ITIH1_MOUSE;tr|F8WJ05|F8WJ05_MOUSE	19	101.07	0.404925	0.137163		0	27913500	20962500	0
Q61704	ITIH3_MOUSE	Itih3	sp|Q61704|ITIH3_MOUSE Inter-alpha-trypsin inhibitor heavy chain H3 OS=Mus musculus OX=10090 GN=Itih3 PE=1 SV=3;tr|A0A2I3BRQ3|A0A2I3BRQ3_MOUSE Inter-alpha-trypsin inhibitor heavy chain H3 OS=Mus musculus OX=10090 GN=Itih3 PE=1 SV=1	sp|Q61704|ITIH3_MOUSE;tr|A0A2I3BRQ3|A0A2I3BRQ3_MOUSE	9	99.357	0.52729	0.231947		0	6416075	2.11835e+06	0
Q61712	DNJC1_MOUSE	Dnajc1	sp|Q61712|DNJC1_MOUSE DnaJ homolog subfamily C member 1 OS=Mus musculus OX=10090 GN=Dnajc1 PE=1 SV=1;tr|F6ZL86|F6ZL86_MOUSE DnaJ homolog subfamily C member 1 (Fragment) OS=Mus musculus OX=10090 GN=Dnajc1 PE=1 SV=1	sp|Q61712|DNJC1_MOUSE;tr|F6ZL86|F6ZL86_MOUSE	6	63.869	0.57324	0.0603185		0	6888550	4542800	0
Q61733	RT31_MOUSE	Mrps31	sp|Q61733|RT31_MOUSE 28S ribosomal protein S31, mitochondrial OS=Mus musculus OX=10090 GN=Mrps31 PE=1 SV=1	sp|Q61733|RT31_MOUSE	8	43.88	-0.390226	0.176746		0	31496250	37209250	1
Q61749	EI2BD_MOUSE	Eif2b4	sp|Q61749|EI2BD_MOUSE Translation initiation factor eIF-2B subunit delta OS=Mus musculus OX=10090 GN=Eif2b4 PE=1 SV=2;tr|D3Z780|D3Z780_MOUSE Translation initiation factor eIF-2B subunit delta OS=Mus musculus OX=10090 GN=Eif2b4 PE=1 SV=1	sp|Q61749|EI2BD_MOUSE;tr|D3Z780|D3Z780_MOUSE	13	57.624	0.194348	0.327061		0	24092000	19705400	0
Q61768	KINH_MOUSE	Kif5b	sp|Q61768|KINH_MOUSE Kinesin-1 heavy chain OS=Mus musculus OX=10090 GN=Kif5b PE=1 SV=3;tr|E9QAK5|E9QAK5_MOUSE Kinesin-like protein (Fragment) OS=Mus musculus OX=10090 GN=Kif5b PE=1 SV=1	sp|Q61768|KINH_MOUSE;tr|E9QAK5|E9QAK5_MOUSE	36	109.55	0.127533	0.443746		0	25136750	20364250	0
Q61792	LASP1_MOUSE	Lasp1	sp|Q61792|LASP1_MOUSE LIM and SH3 domain protein 1 OS=Mus musculus OX=10090 GN=Lasp1 PE=1 SV=1;tr|A2A6H0|A2A6H0_MOUSE LIM and SH3 domain protein 1 (Fragment) OS=Mus musculus OX=10090 GN=Lasp1 PE=1 SV=1;tr|A2A6G9|A2A6G9_MOUSE LIM and SH3 domain protein 1 (F	sp|Q61792|LASP1_MOUSE;tr|A2A6H0|A2A6H0_MOUSE;tr|A2A6G9|A2A6G9_MOUSE;tr|A2A6G7|A2A6G7_MOUSE;tr|A2A6G8|A2A6G8_MOUSE	16	29.994	0.251636	0.397373		0	253275000	267009000	0
Q61823	PDCD4_MOUSE	Pdcd4	sp|Q61823|PDCD4_MOUSE Programmed cell death protein 4 OS=Mus musculus OX=10090 GN=Pdcd4 PE=1 SV=1	sp|Q61823|PDCD4_MOUSE	14	51.702	0.219147	0.451854		0	45561750	32655250	0
Q61830	MRC1_MOUSE	Mrc1	sp|Q61830|MRC1_MOUSE Macrophage mannose receptor 1 OS=Mus musculus OX=10090 GN=Mrc1 PE=1 SV=2	sp|Q61830|MRC1_MOUSE	34	164.98	0.33738	0.0994592		0	18954000	15727000	0
Q61838	PZP_MOUSE	Pzp	sp|Q61838|PZP_MOUSE Pregnancy zone protein OS=Mus musculus OX=10090 GN=Pzp PE=1 SV=3	sp|Q61838|PZP_MOUSE	57	165.85	0.34856	0.0637407		0	558812500	417742500	0
Q61937	NPM_MOUSE	Npm1	sp|Q61937|NPM_MOUSE Nucleophosmin OS=Mus musculus OX=10090 GN=Npm1 PE=1 SV=1;tr|Q9DAY9|Q9DAY9_MOUSE Nucleophosmin OS=Mus musculus OX=10090 GN=Npm1 PE=1 SV=1;tr|Q5SQB0|Q5SQB0_MOUSE Nucleophosmin OS=Mus musculus OX=10090 GN=Npm1 PE=1 SV=1;tr|Q5SQB5|Q5SQB5_MO	sp|Q61937|NPM_MOUSE;tr|Q9DAY9|Q9DAY9_MOUSE;tr|Q5SQB0|Q5SQB0_MOUSE;tr|Q5SQB5|Q5SQB5_MOUSE	12	32.56	0.153038	0.50195		0	119699500	100106000	0
Q61941	NNTM_MOUSE	Nnt	sp|Q61941|NNTM_MOUSE NAD(P) transhydrogenase, mitochondrial OS=Mus musculus OX=10090 GN=Nnt PE=1 SV=2;tr|Q8C9V5|Q8C9V5_MOUSE NAD(P) transhydrogenase, mitochondrial OS=Mus musculus OX=10090 GN=Nnt PE=1 SV=1;tr|Q8BGK0|Q8BGK0_MOUSE NAD(P) transhydrogenase, mi	sp|Q61941|NNTM_MOUSE;tr|Q8C9V5|Q8C9V5_MOUSE;tr|Q8BGK0|Q8BGK0_MOUSE;tr|E9Q8F4|E9Q8F4_MOUSE	42	113.84	0.213706	0.339648		0	298252500	256287500	0
Q62048	PEA15_MOUSE	Pea15	sp|Q62048|PEA15_MOUSE Astrocytic phosphoprotein PEA-15 OS=Mus musculus OX=10090 GN=Pea15 PE=1 SV=1;tr|D3Z375|D3Z375_MOUSE Phosphoprotein-enriched in astrocytes 15A (Fragment) OS=Mus musculus OX=10090 GN=Pea15a PE=1 SV=1	sp|Q62048|PEA15_MOUSE;tr|D3Z375|D3Z375_MOUSE	6	15.054	0.472527	0.0366748		0	34021000	25271925	0
A2A4A6	A2A4A6_MOUSE	Plcg1	tr|A2A4A6|A2A4A6_MOUSE Phosphoinositide phospholipase C OS=Mus musculus OX=10090 GN=Plcg1 PE=1 SV=1;sp|Q62077|PLCG1_MOUSE 1-phosphatidylinositol 4,5-bisphosphate phosphodiesterase gamma-1 OS=Mus musculus OX=10090 GN=Plcg1 PE=1 SV=2	tr|A2A4A6|A2A4A6_MOUSE;sp|Q62077|PLCG1_MOUSE	10	148.53	0.46416	0.340915		0	1409345	765845	0
Q62086	PON2_MOUSE	Pon2	sp|Q62086|PON2_MOUSE Serum paraoxonase/arylesterase 2 OS=Mus musculus OX=10090 GN=Pon2 PE=1 SV=2	sp|Q62086|PON2_MOUSE	10	39.617	0.244422	0.227632		0	90809000	65637500	0
Q62087	PON3_MOUSE	Pon3	sp|Q62087|PON3_MOUSE Serum paraoxonase/lactonase 3 OS=Mus musculus OX=10090 GN=Pon3 PE=1 SV=2	sp|Q62087|PON3_MOUSE	12	39.351	0.398568	0.04612		0	205497500	159155000	0
Q62093	SRSF2_MOUSE	Srsf2	sp|Q62093|SRSF2_MOUSE Serine/arginine-rich splicing factor 2 OS=Mus musculus OX=10090 GN=Srsf2 PE=1 SV=4	sp|Q62093|SRSF2_MOUSE	6	25.476	-0.0367217	0.881241		0	80882500	100720250	0
Q62165	DAG1_MOUSE	Dag1	sp|Q62165|DAG1_MOUSE Dystroglycan OS=Mus musculus OX=10090 GN=Dag1 PE=1 SV=4	sp|Q62165|DAG1_MOUSE	9	96.904	0.0357157	0.889884		0	11014775	8074525	0
Q62167	DDX3X_MOUSE	Ddx3x	sp|Q62167|DDX3X_MOUSE ATP-dependent RNA helicase DDX3X OS=Mus musculus OX=10090 GN=Ddx3x PE=1 SV=3;sp|P16381|DDX3L_MOUSE Putative ATP-dependent RNA helicase Pl10 OS=Mus musculus OX=10090 GN=D1Pas1 PE=1 SV=1	sp|Q62167|DDX3X_MOUSE;sp|P16381|DDX3L_MOUSE	32	73.101	0.288645	0.172837		0	102898750	88040500	0
Q3TT92	Q3TT92_MOUSE	Dpysl3	tr|Q3TT92|Q3TT92_MOUSE Dihydropyrimidinase-related protein 3 OS=Mus musculus OX=10090 GN=Dpysl3 PE=1 SV=1;sp|Q62188|DPYL3_MOUSE Dihydropyrimidinase-related protein 3 OS=Mus musculus OX=10090 GN=Dpysl3 PE=1 SV=1;tr|E9PWE8|E9PWE8_MOUSE Dihydropyrimidinase-re	tr|Q3TT92|Q3TT92_MOUSE;sp|Q62188|DPYL3_MOUSE;tr|E9PWE8|E9PWE8_MOUSE;tr|D3YUS0|D3YUS0_MOUSE	9	61.779	-0.138169	0.398297		0	3707325	2.78663e+06	0
Q62189	SNRPA_MOUSE	Snrpa	sp|Q62189|SNRPA_MOUSE U1 small nuclear ribonucleoprotein A OS=Mus musculus OX=10090 GN=Snrpa PE=1 SV=3;tr|D3Z0S6|D3Z0S6_MOUSE U1 small nuclear ribonucleoprotein A (Fragment) OS=Mus musculus OX=10090 GN=Snrpa PE=1 SV=1;tr|F8VQ88|F8VQ88_MOUSE Uncharacterized	sp|Q62189|SNRPA_MOUSE;tr|D3Z0S6|D3Z0S6_MOUSE;tr|F8VQ88|F8VQ88_MOUSE	6	31.835	0.485065	0.133091		0	15782325	10514950	0
Q62261	SPTB2_MOUSE	Sptbn1	sp|Q62261|SPTB2_MOUSE Spectrin beta chain, non-erythrocytic 1 OS=Mus musculus OX=10090 GN=Sptbn1 PE=1 SV=2;tr|A0A0A0MQG2|A0A0A0MQG2_MOUSE Spectrin beta chain, non-erythrocytic 1 (Fragment) OS=Mus musculus OX=10090 GN=Sptbn1 PE=1 SV=1	sp|Q62261|SPTB2_MOUSE;tr|A0A0A0MQG2|A0A0A0MQG2_MOUSE	54	274.22	-0.117237	0.658432		0	4808075	5280125	0
Q62313	TGON1_MOUSE	Tgoln1	sp|Q62313|TGON1_MOUSE Trans-Golgi network integral membrane protein 1 OS=Mus musculus OX=10090 GN=Tgoln1 PE=1 SV=1;sp|Q62314|TGON2_MOUSE Trans-Golgi network integral membrane protein 2 OS=Mus musculus OX=10090 GN=Tgoln2 PE=1 SV=1	sp|Q62313|TGON1_MOUSE;sp|Q62314|TGON2_MOUSE	7	37.848	-0.0323765	0.906315		0	4387075	5967075	0
Q62318	TIF1B_MOUSE	Trim28	sp|Q62318|TIF1B_MOUSE Transcription intermediary factor 1-beta OS=Mus musculus OX=10090 GN=Trim28 PE=1 SV=3	sp|Q62318|TIF1B_MOUSE	24	88.846	0.448375	0.0345661		0	65501250	50229500	0
Q62348	TSN_MOUSE	Tsn	sp|Q62348|TSN_MOUSE Translin OS=Mus musculus OX=10090 GN=Tsn PE=1 SV=1	sp|Q62348|TSN_MOUSE	10	26.201	0.487475	0.0580905		0	78877500	67913750	0
Q62351	TFR1_MOUSE	Tfrc	sp|Q62351|TFR1_MOUSE Transferrin receptor protein 1 OS=Mus musculus OX=10090 GN=Tfrc PE=1 SV=1;tr|Q8C872|Q8C872_MOUSE Transferrin receptor protein 1 OS=Mus musculus OX=10090 GN=Tfrc PE=1 SV=1	sp|Q62351|TFR1_MOUSE;tr|Q8C872|Q8C872_MOUSE	11	85.73	-0.453282	0.207114		0	3928275	3.8908e+06	0
Q62376	RU17_MOUSE	Snrnp70	sp|Q62376|RU17_MOUSE U1 small nuclear ribonucleoprotein 70 kDa OS=Mus musculus OX=10090 GN=Snrnp70 PE=1 SV=2;tr|A0A1B0GRR8|A0A1B0GRR8_MOUSE U1 small nuclear ribonucleoprotein 70 kDa (Fragment) OS=Mus musculus OX=10090 GN=Snrnp70 PE=1 SV=1;tr|A0A1B0GR44|A0A	sp|Q62376|RU17_MOUSE;tr|A0A1B0GRR8|A0A1B0GRR8_MOUSE;tr|A0A1B0GR44|A0A1B0GR44_MOUSE	8	51.991	0.513389	0.111107		0	25546425	11294500	0
Q62384	ZPR1_MOUSE	Zpr1	sp|Q62384|ZPR1_MOUSE Zinc finger protein ZPR1 OS=Mus musculus OX=10090 GN=Zpr1 PE=1 SV=1;tr|F8WHU9|F8WHU9_MOUSE Zinc finger protein ZPR1 (Fragment) OS=Mus musculus OX=10090 GN=Zpr1 PE=1 SV=1	sp|Q62384|ZPR1_MOUSE;tr|F8WHU9|F8WHU9_MOUSE	11	50.714	0.0142849	0.946356		0	6037565	36493425	0
Q62392	PHLA1_MOUSE	Phlda1	sp|Q62392|PHLA1_MOUSE Pleckstrin homology-like domain family A member 1 OS=Mus musculus OX=10090 GN=Phlda1 PE=1 SV=2	sp|Q62392|PHLA1_MOUSE	3	45.582	-0.419274	0.246513		0	12716125	12196975	0
D3Z637	D3Z637_MOUSE	Tpd52	tr|D3Z637|D3Z637_MOUSE MCG10134, isoform CRA_c OS=Mus musculus OX=10090 GN=Tpd52 PE=1 SV=1;tr|D3Z125|D3Z125_MOUSE Tumor protein D52 (Fragment) OS=Mus musculus OX=10090 GN=Tpd52 PE=1 SV=1;tr|E9PUA7|E9PUA7_MOUSE Tumor protein D52 OS=Mus musculus OX=10090 GN=	tr|D3Z637|D3Z637_MOUSE;tr|D3Z125|D3Z125_MOUSE;tr|E9PUA7|E9PUA7_MOUSE;tr|D3Z7X7|D3Z7X7_MOUSE;sp|Q62393|TPD52_MOUSE;tr|F8WHQ1|F8WHQ1_MOUSE;tr|D3Z2U2|D3Z2U2_MOUSE	5	17.603	0.172332	0.372781		0	51411750	58085000	0
Q62418	DBNL_MOUSE	Dbnl	sp|Q62418|DBNL_MOUSE Drebrin-like protein OS=Mus musculus OX=10090 GN=Dbnl PE=1 SV=2	sp|Q62418|DBNL_MOUSE	17	48.699	0.324463	0.137641		0	64594250	49885750	0
Q62422	OSTF1_MOUSE	Ostf1	sp|Q62422|OSTF1_MOUSE Osteoclast-stimulating factor 1 OS=Mus musculus OX=10090 GN=Ostf1 PE=1 SV=2	sp|Q62422|OSTF1_MOUSE	9	23.782	0.502269	0.0347713		0	113021500	116778000	0
Q62425	NDUA4_MOUSE	Ndufa4	sp|Q62425|NDUA4_MOUSE Cytochrome c oxidase subunit NDUFA4 OS=Mus musculus OX=10090 GN=Ndufa4 PE=1 SV=2;tr|A0A0N4SVQ1|A0A0N4SVQ1_MOUSE Cytochrome c oxidase subunit NDUFA4 OS=Mus musculus OX=10090 GN=Ndufa4 PE=1 SV=1	sp|Q62425|NDUA4_MOUSE;tr|A0A0N4SVQ1|A0A0N4SVQ1_MOUSE	8	9.3267	0.272419	0.134377		0	2641525000	2369175000	1
Q62426	CYTB_MOUSE	Cstb	sp|Q62426|CYTB_MOUSE Cystatin-B OS=Mus musculus OX=10090 GN=Cstb PE=1 SV=1	sp|Q62426|CYTB_MOUSE	7	11.045	0.161955	0.491252		0	224072500	221310000	0
E9Q5P9	E9Q5P9_MOUSE	Smad2	tr|E9Q5P9|E9Q5P9_MOUSE Mothers against decapentaplegic homolog 2 (Fragment) OS=Mus musculus OX=10090 GN=Smad2 PE=1 SV=1;tr|E9Q3M0|E9Q3M0_MOUSE Mothers against decapentaplegic homolog OS=Mus musculus OX=10090 GN=Smad2 PE=1 SV=1;sp|Q62432|SMAD2_MOUSE Mothers	tr|E9Q5P9|E9Q5P9_MOUSE;tr|E9Q3M0|E9Q3M0_MOUSE;sp|Q62432|SMAD2_MOUSE;tr|E9PXA8|E9PXA8_MOUSE	5	27.329	0.497273	0.286217		0	13491400	8183300	0
Q62433	NDRG1_MOUSE	Ndrg1	sp|Q62433|NDRG1_MOUSE Protein NDRG1 OS=Mus musculus OX=10090 GN=Ndrg1 PE=1 SV=1	sp|Q62433|NDRG1_MOUSE	4	43.008	-0.061715	0.821952		0	7053000	4633600	0
Q62446	FKBP3_MOUSE	Fkbp3	sp|Q62446|FKBP3_MOUSE Peptidyl-prolyl cis-trans isomerase FKBP3 OS=Mus musculus OX=10090 GN=Fkbp3 PE=1 SV=2;tr|A0A1Y7VLK0|A0A1Y7VLK0_MOUSE Peptidylprolyl isomerase OS=Mus musculus OX=10090 GN=Fkbp3 PE=1 SV=1;tr|A0A1Y7VP01|A0A1Y7VP01_MOUSE Peptidylprolyl is	sp|Q62446|FKBP3_MOUSE;tr|A0A1Y7VLK0|A0A1Y7VLK0_MOUSE;tr|A0A1Y7VP01|A0A1Y7VP01_MOUSE	10	25.147	0.348856	0.159828		0	187432500	150653500	0
Q62448	IF4G2_MOUSE	Eif4g2	sp|Q62448|IF4G2_MOUSE Eukaryotic translation initiation factor 4 gamma 2 OS=Mus musculus OX=10090 GN=Eif4g2 PE=1 SV=2;tr|G3XA17|G3XA17_MOUSE Eukaryotic translation initiation factor 4 gamma 2 OS=Mus musculus OX=10090 GN=Eif4g2 PE=1 SV=1;tr|F7CBP1|F7CBP1_MO	sp|Q62448|IF4G2_MOUSE;tr|G3XA17|G3XA17_MOUSE;tr|F7CBP1|F7CBP1_MOUSE	23	102.1	0.488286	0.0120033		0	20481750	16838475	0
Q62465	VAT1_MOUSE	Vat1	sp|Q62465|VAT1_MOUSE Synaptic vesicle membrane protein VAT-1 homolog OS=Mus musculus OX=10090 GN=Vat1 PE=1 SV=3	sp|Q62465|VAT1_MOUSE	11	43.096	-0.0742692	0.820589		0	36180500	37346500	0
Q7TQE2	Q7TQE2_MOUSE	Zyx	tr|Q7TQE2|Q7TQE2_MOUSE Zyx protein OS=Mus musculus OX=10090 GN=Zyx PE=1 SV=1;sp|Q62523|ZYX_MOUSE Zyxin OS=Mus musculus OX=10090 GN=Zyx PE=1 SV=2	tr|Q7TQE2|Q7TQE2_MOUSE;sp|Q62523|ZYX_MOUSE	9	57.026	0.0009703	0.99751		0	7924575	8826825	0
Q63810	CANB1_MOUSE	Ppp3r1	sp|Q63810|CANB1_MOUSE Calcineurin subunit B type 1 OS=Mus musculus OX=10090 GN=Ppp3r1 PE=1 SV=3	sp|Q63810|CANB1_MOUSE	5	19.3	-0.273872	0.183355		0	20365750	33705700	0
Q63829	COMD3_MOUSE	Commd3	sp|Q63829|COMD3_MOUSE COMM domain-containing protein 3 OS=Mus musculus OX=10090 GN=Commd3 PE=1 SV=1	sp|Q63829|COMD3_MOUSE	7	22.037	0.540588	0.0586638		0	28864250	18335050	0
Q63850	NUP62_MOUSE	Nup62	sp|Q63850|NUP62_MOUSE Nuclear pore glycoprotein p62 OS=Mus musculus OX=10090 GN=Nup62 PE=1 SV=2	sp|Q63850|NUP62_MOUSE	4	53.254	0.369941	0.561682		0	24064050	10177700	0
Q63880	EST3A_MOUSE	Ces3a	sp|Q63880|EST3A_MOUSE Carboxylesterase 3A OS=Mus musculus OX=10090 GN=Ces3a PE=1 SV=2	sp|Q63880|EST3A_MOUSE	27	63.317	0.357128	0.166069		0	4793275000	3902625000	0
Q63886	UD11_MOUSE	Ugt1a1	sp|Q63886|UD11_MOUSE UDP-glucuronosyltransferase 1-1 OS=Mus musculus OX=10090 GN=Ugt1a1 PE=1 SV=2	sp|Q63886|UD11_MOUSE	21	60.047	0.209729	0.265608		0	1503150000	1304625000	0
Q63918	CAVN2_MOUSE	Cavin2	sp|Q63918|CAVN2_MOUSE Caveolae-associated protein 2 OS=Mus musculus OX=10090 GN=Cavin2 PE=1 SV=3	sp|Q63918|CAVN2_MOUSE	10	46.763	0.0380595	0.934548		0	10448000	12453575	0
Q91YS7	Q91YS7_MOUSE	Map2k2	tr|Q91YS7|Q91YS7_MOUSE Dual-specificity mitogen-activated protein kinase kinase 2 OS=Mus musculus OX=10090 GN=Map2k2 PE=1 SV=1;sp|Q63932|MP2K2_MOUSE Dual specificity mitogen-activated protein kinase kinase 2 OS=Mus musculus OX=10090 GN=Map2k2 PE=1 SV=2;tr|	tr|Q91YS7|Q91YS7_MOUSE;sp|Q63932|MP2K2_MOUSE;tr|M0QWN2|M0QWN2_MOUSE	16	44.302	0.125111	0.537553		0	49553750	43902750	0
F7A1B4	F7A1B4_MOUSE	Eng	tr|F7A1B4|F7A1B4_MOUSE Endoglin OS=Mus musculus OX=10090 GN=Eng PE=1 SV=1;tr|Q3UAM9|Q3UAM9_MOUSE Endoglin OS=Mus musculus OX=10090 GN=Eng PE=1 SV=1;sp|Q63961|EGLN_MOUSE Endoglin OS=Mus musculus OX=10090 GN=Eng PE=1 SV=2	tr|F7A1B4|F7A1B4_MOUSE;tr|Q3UAM9|Q3UAM9_MOUSE;sp|Q63961|EGLN_MOUSE	6	69.274	0.27694	0.312405		0	2622270	2.43153e+06	0
Q64010	CRK_MOUSE	Crk	sp|Q64010|CRK_MOUSE Adapter molecule crk OS=Mus musculus OX=10090 GN=Crk PE=1 SV=1;tr|Q8JZR2|Q8JZR2_MOUSE Adapter molecule crk OS=Mus musculus OX=10090 GN=Crk PE=1 SV=1;tr|Q5ND50|Q5ND50_MOUSE Adapter molecule crk OS=Mus musculus OX=10090 GN=Crk PE=1 SV=2;t	sp|Q64010|CRK_MOUSE;tr|Q8JZR2|Q8JZR2_MOUSE;tr|Q5ND50|Q5ND50_MOUSE;tr|F7D232|F7D232_MOUSE	14	33.814	0.286913	0.169415		0	36649250	36615250	0
A2AU62	A2AU62_MOUSE	Raly	tr|A2AU62|A2AU62_MOUSE RNA-binding protein Raly (Fragment) OS=Mus musculus OX=10090 GN=Raly PE=1 SV=1;sp|Q64012|RALY_MOUSE RNA-binding protein Raly OS=Mus musculus OX=10090 GN=Raly PE=1 SV=3;tr|A2AU61|A2AU61_MOUSE RNA-binding protein Raly (Fragment) OS=Mus	tr|A2AU62|A2AU62_MOUSE;sp|Q64012|RALY_MOUSE;tr|A2AU61|A2AU61_MOUSE;tr|A2AU60|A2AU60_MOUSE	6	31.69	0.354277	0.17813		0	4137775	2609100	0
Q64152	BTF3_MOUSE	Btf3	sp|Q64152|BTF3_MOUSE Transcription factor BTF3 OS=Mus musculus OX=10090 GN=Btf3 PE=1 SV=3	sp|Q64152|BTF3_MOUSE	9	22.031	-0.063489	0.845987		0	249390000	279817500	0
Q64191	ASPG_MOUSE	Aga	sp|Q64191|ASPG_MOUSE N(4)-(beta-N-acetylglucosaminyl)-L-asparaginase OS=Mus musculus OX=10090 GN=Aga PE=1 SV=1;tr|B7ZNK6|B7ZNK6_MOUSE Aga protein OS=Mus musculus OX=10090 GN=Aga PE=1 SV=1	sp|Q64191|ASPG_MOUSE;tr|B7ZNK6|B7ZNK6_MOUSE	4	37.022	-0.47591	0.277777		0	4790475	2.01703e+06	0
E9Q4Q2	E9Q4Q2_MOUSE	Sf1	tr|E9Q4Q2|E9Q4Q2_MOUSE Splicing factor 1 OS=Mus musculus OX=10090 GN=Sf1 PE=1 SV=1;tr|D3YZC9|D3YZC9_MOUSE Splicing factor 1 OS=Mus musculus OX=10090 GN=Sf1 PE=1 SV=1;tr|D3YZD0|D3YZD0_MOUSE Splicing factor 1 OS=Mus musculus OX=10090 GN=Sf1 PE=1 SV=1;sp|Q642	tr|E9Q4Q2|E9Q4Q2_MOUSE;tr|D3YZC9|D3YZC9_MOUSE;tr|D3YZD0|D3YZD0_MOUSE;sp|Q64213|SF01_MOUSE;tr|D3YVH4|D3YVH4_MOUSE	8	59.698	-0.581386	0.200441		0	7530700	11095525	0
Q64261	CDK6_MOUSE	Cdk6	sp|Q64261|CDK6_MOUSE Cyclin-dependent kinase 6 OS=Mus musculus OX=10090 GN=Cdk6 PE=1 SV=2	sp|Q64261|CDK6_MOUSE	9	37.028	0.14745	0.644822		0	3621800	3081755	0
Q64310	SURF4_MOUSE	Surf4	sp|Q64310|SURF4_MOUSE Surfeit locus protein 4 OS=Mus musculus OX=10090 GN=Surf4 PE=1 SV=1;tr|E0CXD9|E0CXD9_MOUSE Surfeit locus protein 4 OS=Mus musculus OX=10090 GN=Surf4 PE=1 SV=1;tr|F7CH13|F7CH13_MOUSE Surfeit locus protein 4 (Fragment) OS=Mus musculus O	sp|Q64310|SURF4_MOUSE;tr|E0CXD9|E0CXD9_MOUSE;tr|F7CH13|F7CH13_MOUSE	5	30.381	0.193972	0.694567		0	72867000	58258750	0
Q64324	STXB2_MOUSE	Stxbp2	sp|Q64324|STXB2_MOUSE Syntaxin-binding protein 2 OS=Mus musculus OX=10090 GN=Stxbp2 PE=1 SV=1;tr|F8WGM5|F8WGM5_MOUSE Syntaxin-binding protein 2 (Fragment) OS=Mus musculus OX=10090 GN=Stxbp2 PE=1 SV=1	sp|Q64324|STXB2_MOUSE;tr|F8WGM5|F8WGM5_MOUSE	6	66.357	0.250135	0.3815		0	4400925	3039825	0
Q64337	SQSTM_MOUSE	Sqstm1	sp|Q64337|SQSTM_MOUSE Sequestosome-1 OS=Mus musculus OX=10090 GN=Sqstm1 PE=1 SV=1;tr|D3YZJ1|D3YZJ1_MOUSE Sequestosome-1 OS=Mus musculus OX=10090 GN=Sqstm1 PE=1 SV=1	sp|Q64337|SQSTM_MOUSE;tr|D3YZJ1|D3YZJ1_MOUSE	7	48.162	-0.022967	0.940917		0	12893350	12468625	0
Q64374	RGN_MOUSE	Rgn	sp|Q64374|RGN_MOUSE Regucalcin OS=Mus musculus OX=10090 GN=Rgn PE=1 SV=1	sp|Q64374|RGN_MOUSE	34	33.406	0.0216179	0.904722		0	9583825000	9910900000	0
Q64378	FKBP5_MOUSE	Fkbp5	sp|Q64378|FKBP5_MOUSE Peptidyl-prolyl cis-trans isomerase FKBP5 OS=Mus musculus OX=10090 GN=Fkbp5 PE=1 SV=1	sp|Q64378|FKBP5_MOUSE	9	50.966	0.00903519	0.976654		0	9273250	9513450	0
Q64433	CH10_MOUSE	Hspe1	sp|Q64433|CH10_MOUSE 10 kDa heat shock protein, mitochondrial OS=Mus musculus OX=10090 GN=Hspe1 PE=1 SV=2	sp|Q64433|CH10_MOUSE	22	10.963	-0.0272813	0.891656		0	5001025000	4993400000	1
Q64442	DHSO_MOUSE	Sord	sp|Q64442|DHSO_MOUSE Sorbitol dehydrogenase OS=Mus musculus OX=10090 GN=Sord PE=1 SV=3	sp|Q64442|DHSO_MOUSE	31	38.249	0.110944	0.497861		0	6443625000	6585225000	0
Q64458	CP2CT_MOUSE	Cyp2c29	sp|Q64458|CP2CT_MOUSE Cytochrome P450 2C29 OS=Mus musculus OX=10090 GN=Cyp2c29 PE=1 SV=2;tr|Q3UT49|Q3UT49_MOUSE Cytochrome P450 2C29 OS=Mus musculus OX=10090 GN=Cyp2c29 PE=1 SV=1	sp|Q64458|CP2CT_MOUSE;tr|Q3UT49|Q3UT49_MOUSE	33	55.715	-0.0302967	0.925634		0	1548067500	1484005000	0
Q64459	CP3AB_MOUSE	Cyp3a11	sp|Q64459|CP3AB_MOUSE Cytochrome P450 3A11 OS=Mus musculus OX=10090 GN=Cyp3a11 PE=1 SV=1	sp|Q64459|CP3AB_MOUSE	21	57.854	0.380348	0.507214		0	453212500	422191000	0
Q64464	CP3AD_MOUSE	Cyp3a13	sp|Q64464|CP3AD_MOUSE Cytochrome P450 3A13 OS=Mus musculus OX=10090 GN=Cyp3a13 PE=1 SV=1	sp|Q64464|CP3AD_MOUSE	21	57.492	0.351803	0.14254		0	230887500	185762500	0
Q64471	GSTT1_MOUSE	Gstt1	sp|Q64471|GSTT1_MOUSE Glutathione S-transferase theta-1 OS=Mus musculus OX=10090 GN=Gstt1 PE=1 SV=4;tr|D3Z3X5|D3Z3X5_MOUSE Glutathione S-transferase theta-1 OS=Mus musculus OX=10090 GN=Gstt1 PE=1 SV=1	sp|Q64471|GSTT1_MOUSE;tr|D3Z3X5|D3Z3X5_MOUSE	22	27.374	0.217784	0.246382		0	910707500	951527500	0
Q64514	TPP2_MOUSE	Tpp2	sp|Q64514|TPP2_MOUSE Tripeptidyl-peptidase 2 OS=Mus musculus OX=10090 GN=Tpp2 PE=1 SV=3;tr|A0A087WRC0|A0A087WRC0_MOUSE Tripeptidyl-peptidase 2 OS=Mus musculus OX=10090 GN=Tpp2 PE=1 SV=1	sp|Q64514|TPP2_MOUSE;tr|A0A087WRC0|A0A087WRC0_MOUSE	58	139.88	0.186989	0.37382		0	132733250	92103750	0
Q64520	KGUA_MOUSE	Guk1	sp|Q64520|KGUA_MOUSE Guanylate kinase OS=Mus musculus OX=10090 GN=Guk1 PE=1 SV=2;tr|E9Q7K1|E9Q7K1_MOUSE Guanylate kinase OS=Mus musculus OX=10090 GN=Guk1 PE=1 SV=1;tr|Q564G0|Q564G0_MOUSE Guanylate kinase OS=Mus musculus OX=10090 GN=Guk1 PE=1 SV=1	sp|Q64520|KGUA_MOUSE;tr|E9Q7K1|E9Q7K1_MOUSE;tr|Q564G0|Q564G0_MOUSE	8	21.918	0.143864	0.587473		0	23763750	22512750	1
Q64521	GPDM_MOUSE	Gpd2	sp|Q64521|GPDM_MOUSE Glycerol-3-phosphate dehydrogenase, mitochondrial OS=Mus musculus OX=10090 GN=Gpd2 PE=1 SV=2;tr|A2AQR0|A2AQR0_MOUSE Glycerol-3-phosphate dehydrogenase OS=Mus musculus OX=10090 GN=Gpd2 PE=1 SV=1	sp|Q64521|GPDM_MOUSE;tr|A2AQR0|A2AQR0_MOUSE	46	80.953	0.416537	0.095128		0	192120000	141735000	1
Q64674	SPEE_MOUSE	Srm	sp|Q64674|SPEE_MOUSE Spermidine synthase OS=Mus musculus OX=10090 GN=Srm PE=1 SV=1	sp|Q64674|SPEE_MOUSE	10	33.995	0.40414	0.160799		0	90647000	57556500	0
Q64726	ZA2G_MOUSE	Azgp1	sp|Q64726|ZA2G_MOUSE Zinc-alpha-2-glycoprotein OS=Mus musculus OX=10090 GN=Azgp1 PE=1 SV=2	sp|Q64726|ZA2G_MOUSE	11	35.332	0.342016	0.202124		0	44579750	34159750	0
Q64727	VINC_MOUSE	Vcl	sp|Q64727|VINC_MOUSE Vinculin OS=Mus musculus OX=10090 GN=Vcl PE=1 SV=4	sp|Q64727|VINC_MOUSE	62	116.72	0.376256	0.0381981		0	0	0	0
Q64735	CR1L_MOUSE	Cr1l	sp|Q64735|CR1L_MOUSE Complement component receptor 1-like protein OS=Mus musculus OX=10090 GN=Cr1l PE=1 SV=1;tr|A0A0A6YY75|A0A0A6YY75_MOUSE Complement component receptor 1-like protein OS=Mus musculus OX=10090 GN=Cr1l PE=1 SV=1;tr|A0A0A6YVT1|A0A0A6YVT1_MOU	sp|Q64735|CR1L_MOUSE;tr|A0A0A6YY75|A0A0A6YY75_MOUSE;tr|A0A0A6YVT1|A0A0A6YVT1_MOUSE;tr|A0A0A6YXN9|A0A0A6YXN9_MOUSE	9	53.762	0.149699	0.552457		0	5051650	6616450	0
Q64737	PUR2_MOUSE	Gart	sp|Q64737|PUR2_MOUSE Trifunctional purine biosynthetic protein adenosine-3 OS=Mus musculus OX=10090 GN=Gart PE=1 SV=3	sp|Q64737|PUR2_MOUSE	31	107.5	0.10872	0.492743		0	59210500	45043250	0
Q64FW2	RETST_MOUSE	Retsat	sp|Q64FW2|RETST_MOUSE All-trans-retinol 13,14-reductase OS=Mus musculus OX=10090 GN=Retsat PE=1 SV=3;tr|H3BJ51|H3BJ51_MOUSE All-trans-retinol 13,14-reductase OS=Mus musculus OX=10090 GN=Retsat PE=1 SV=1;tr|H3BKK1|H3BKK1_MOUSE All-trans-retinol 13,14-reduct	sp|Q64FW2|RETST_MOUSE;tr|H3BJ51|H3BJ51_MOUSE;tr|H3BKK1|H3BKK1_MOUSE	24	67.334	0.391044	0.224389		0	47402250	32552000	0
Q66GT5	PTPM1_MOUSE	Ptpmt1	sp|Q66GT5|PTPM1_MOUSE Phosphatidylglycerophosphatase and protein-tyrosine phosphatase 1 OS=Mus musculus OX=10090 GN=Ptpmt1 PE=1 SV=1	sp|Q66GT5|PTPM1_MOUSE	8	21.942	0.374977	0.365892		0	21051750	18153925	1
Q5SXR6	Q5SXR6_MOUSE	Cltc	tr|Q5SXR6|Q5SXR6_MOUSE Clathrin heavy chain OS=Mus musculus OX=10090 GN=Cltc PE=1 SV=1;sp|Q68FD5|CLH1_MOUSE Clathrin heavy chain 1 OS=Mus musculus OX=10090 GN=Cltc PE=1 SV=3	tr|Q5SXR6|Q5SXR6_MOUSE;sp|Q68FD5|CLH1_MOUSE	88	191.98	0.392707	0.0656733		0	444592500	334747500	0
F8WGT1	F8WGT1_MOUSE	Ahcyl2	tr|F8WGT1|F8WGT1_MOUSE Adenosylhomocysteinase OS=Mus musculus OX=10090 GN=Ahcyl2 PE=1 SV=1;sp|Q68FL4|SAHH3_MOUSE Putative adenosylhomocysteinase 3 OS=Mus musculus OX=10090 GN=Ahcyl2 PE=1 SV=1;tr|F8WI65|F8WI65_MOUSE Adenosylhomocysteinase OS=Mus musculus OX	tr|F8WGT1|F8WGT1_MOUSE;sp|Q68FL4|SAHH3_MOUSE;tr|F8WI65|F8WI65_MOUSE;tr|H3BKT5|H3BKT5_MOUSE	16	66.771	0.292848	0.17581		0	10166850	10431350	0
Q3TGM7	Q3TGM7_MOUSE	Hbs1l	tr|Q3TGM7|Q3TGM7_MOUSE HBS1-like protein OS=Mus musculus OX=10090 GN=Hbs1l PE=1 SV=1;sp|Q69ZS7|HBS1L_MOUSE HBS1-like protein OS=Mus musculus OX=10090 GN=Hbs1l PE=1 SV=2	tr|Q3TGM7|Q3TGM7_MOUSE;sp|Q69ZS7|HBS1L_MOUSE	16	74.827	0.0880128	0.704205		0	9272075	12144350	0
Q6A009	LTN1_MOUSE	Ltn1	sp|Q6A009|LTN1_MOUSE E3 ubiquitin-protein ligase listerin OS=Mus musculus OX=10090 GN=Ltn1 PE=1 SV=3	sp|Q6A009|LTN1_MOUSE	16	198.92	-0.0279556	0.920339		0	1.04562e+06	905725	0
Q6A026	PDS5A_MOUSE	Pds5a	sp|Q6A026|PDS5A_MOUSE Sister chromatid cohesion protein PDS5 homolog A OS=Mus musculus OX=10090 GN=Pds5a PE=1 SV=3;tr|E9QPI5|E9QPI5_MOUSE Sister chromatid cohesion protein PDS5 homolog A OS=Mus musculus OX=10090 GN=Pds5a PE=1 SV=1	sp|Q6A026|PDS5A_MOUSE;tr|E9QPI5|E9QPI5_MOUSE	13	150.33	0.381351	0.0506849		0	1.14005e+06	932072	0
Q6A028	SWP70_MOUSE	Swap70	sp|Q6A028|SWP70_MOUSE Switch-associated protein 70 OS=Mus musculus OX=10090 GN=Swap70 PE=1 SV=2	sp|Q6A028|SWP70_MOUSE	11	68.995	-0.215511	0.455577		0	1535500	1.69336e+06	0
Q6A0A2	LAR4B_MOUSE	Larp4b	sp|Q6A0A2|LAR4B_MOUSE La-related protein 4B OS=Mus musculus OX=10090 GN=Larp4b PE=1 SV=2	sp|Q6A0A2|LAR4B_MOUSE	11	81.626	0.0789951	0.787716		0	8532475	8850200	0
Q6A0A9	F120A_MOUSE	FAM120A	sp|Q6A0A9|F120A_MOUSE Constitutive coactivator of PPAR-gamma-like protein 1 OS=Mus musculus OX=10090 GN=FAM120A PE=1 SV=2	sp|Q6A0A9|F120A_MOUSE	37	121.64	0.0968285	0.575307		0	45960750	42571500	0
Q6DFW4	NOP58_MOUSE	Nop58	sp|Q6DFW4|NOP58_MOUSE Nucleolar protein 58 OS=Mus musculus OX=10090 GN=Nop58 PE=1 SV=1;tr|A0A0A0MQ76|A0A0A0MQ76_MOUSE Nucleolar protein 58 OS=Mus musculus OX=10090 GN=Nop58 PE=1 SV=1;tr|A0A087WQ46|A0A087WQ46_MOUSE Nucleolar protein 58 (Fragment) OS=Mus mus	sp|Q6DFW4|NOP58_MOUSE;tr|A0A0A0MQ76|A0A0A0MQ76_MOUSE;tr|A0A087WQ46|A0A087WQ46_MOUSE	8	60.342	-0.168641	0.711853		0	4389825	3747650	0
Q6DVA0	LEMD2_MOUSE	Lemd2	sp|Q6DVA0|LEMD2_MOUSE LEM domain-containing protein 2 OS=Mus musculus OX=10090 GN=Lemd2 PE=1 SV=1	sp|Q6DVA0|LEMD2_MOUSE	4	57.506	0.564302	0.0813523		0	2284540	2.03933e+06	0
Q6DYE8	ENPP3_MOUSE	Enpp3	sp|Q6DYE8|ENPP3_MOUSE Ectonucleotide pyrophosphatase/phosphodiesterase family member 3 OS=Mus musculus OX=10090 GN=Enpp3 PE=1 SV=2;tr|Q91VZ7|Q91VZ7_MOUSE Ectonucleotide pyrophosphatase/phosphodiesterase family member 3 OS=Mus musculus OX=10090 GN=Enpp3 PE=	sp|Q6DYE8|ENPP3_MOUSE;tr|Q91VZ7|Q91VZ7_MOUSE	10	98.661	0.200887	0.422706		0	4122225	3203725	0
Q6GQS1	SCMC3_MOUSE	Slc25a23	sp|Q6GQS1|SCMC3_MOUSE Calcium-binding mitochondrial carrier protein SCaMC-3 OS=Mus musculus OX=10090 GN=Slc25a23 PE=1 SV=1;tr|F6X0P2|F6X0P2_MOUSE Calcium-binding mitochondrial carrier protein SCaMC-3 (Fragment) OS=Mus musculus OX=10090 GN=Slc25a23 PE=1 SV=	sp|Q6GQS1|SCMC3_MOUSE;tr|F6X0P2|F6X0P2_MOUSE	11	52.496	0.230451	0.339637		0	13825625	9339350	1
Q6GQT9	NOMO1_MOUSE	Nomo1	sp|Q6GQT9|NOMO1_MOUSE Nodal modulator 1 OS=Mus musculus OX=10090 GN=Nomo1 PE=1 SV=1	sp|Q6GQT9|NOMO1_MOUSE	39	133.42	0.349367	0.0549743		0	55265000	44412750	0
Q6GV12	KDSR_MOUSE	Kdsr	sp|Q6GV12|KDSR_MOUSE 3-ketodihydrosphingosine reductase OS=Mus musculus OX=10090 GN=Kdsr PE=1 SV=1	sp|Q6GV12|KDSR_MOUSE	3	35.955	-0.469332	0.459668		0	9697775	10768100	0
Q6IRU2	TPM4_MOUSE	Tpm4	sp|Q6IRU2|TPM4_MOUSE Tropomyosin alpha-4 chain OS=Mus musculus OX=10090 GN=Tpm4 PE=1 SV=3	sp|Q6IRU2|TPM4_MOUSE	15	28.467	0.229042	0.203853		0	97733000	92014000	0
Q6IRU5	CLCB_MOUSE	Cltb	sp|Q6IRU5|CLCB_MOUSE Clathrin light chain B OS=Mus musculus OX=10090 GN=Cltb PE=1 SV=1;tr|F7BHJ0|F7BHJ0_MOUSE Clathrin light chain (Fragment) OS=Mus musculus OX=10090 GN=Cltb PE=1 SV=1	sp|Q6IRU5|CLCB_MOUSE;tr|F7BHJ0|F7BHJ0_MOUSE	12	25.171	-0.143206	0.561337		0	112296750	119009250	0
Q6KAR6	EXOC3_MOUSE	Exoc3	sp|Q6KAR6|EXOC3_MOUSE Exocyst complex component 3 OS=Mus musculus OX=10090 GN=Exoc3 PE=1 SV=2	sp|Q6KAR6|EXOC3_MOUSE	9	86.454	0.235268	0.432503		0	3222200	2759200	0
Q6NS82	RETR2_MOUSE	Retreg2	sp|Q6NS82|RETR2_MOUSE Reticulophagy regulator 2 OS=Mus musculus OX=10090 GN=Retreg2 PE=1 SV=2;tr|A0A087WPR9|A0A087WPR9_MOUSE Reticulophagy regulator 2 (Fragment) OS=Mus musculus OX=10090 GN=Retreg2 PE=1 SV=1	sp|Q6NS82|RETR2_MOUSE;tr|A0A087WPR9|A0A087WPR9_MOUSE	6	57.541	-0.0814375	0.866396		0	19960250	21025075	0
Q6NSR8	PEPL1_MOUSE	Npepl1	sp|Q6NSR8|PEPL1_MOUSE Probable aminopeptidase NPEPL1 OS=Mus musculus OX=10090 GN=Npepl1 PE=1 SV=1	sp|Q6NSR8|PEPL1_MOUSE	15	55.939	-0.0715348	0.677157		0	74070250	68968250	0
Q6NT99	DUS23_MOUSE	Dusp23	sp|Q6NT99|DUS23_MOUSE Dual specificity protein phosphatase 23 OS=Mus musculus OX=10090 GN=Dusp23 PE=1 SV=1	sp|Q6NT99|DUS23_MOUSE	9	16.637	0.224623	0.609277		0	20311475	15425500	0
Q6NV83	SR140_MOUSE	U2surp	sp|Q6NV83|SR140_MOUSE U2 snRNP-associated SURP motif-containing protein OS=Mus musculus OX=10090 GN=U2surp PE=1 SV=3	sp|Q6NV83|SR140_MOUSE	15	118.26	0.248035	0.273504		0	2499830	1914575	0
Q6NVF9	CPSF6_MOUSE	Cpsf6	sp|Q6NVF9|CPSF6_MOUSE Cleavage and polyadenylation specificity factor subunit 6 OS=Mus musculus OX=10090 GN=Cpsf6 PE=1 SV=1;tr|H3BJ30|H3BJ30_MOUSE Cleavage and polyadenylation-specificity factor subunit 6 OS=Mus musculus OX=10090 GN=Cpsf6 PE=1 SV=1;tr|H3BJ	sp|Q6NVF9|CPSF6_MOUSE;tr|H3BJ30|H3BJ30_MOUSE;tr|H3BJW3|H3BJW3_MOUSE;tr|H3BKW0|H3BKW0_MOUSE	8	59.152	0.127406	0.711149		0	22068525	17848150	0
E9Q9E1	E9Q9E1_MOUSE	Eif4g1	tr|E9Q9E1|E9Q9E1_MOUSE Eukaryotic translation initiation factor 4 gamma 1 OS=Mus musculus OX=10090 GN=Eif4g1 PE=1 SV=1;sp|Q6NZJ6|IF4G1_MOUSE Eukaryotic translation initiation factor 4 gamma 1 OS=Mus musculus OX=10090 GN=Eif4g1 PE=1 SV=1;tr|E9PVC6|E9PVC6_MO	tr|E9Q9E1|E9Q9E1_MOUSE;sp|Q6NZJ6|IF4G1_MOUSE;tr|E9PVC6|E9PVC6_MOUSE;tr|A0A0J9YUS5|A0A0J9YUS5_MOUSE	59	175.33	0.155192	0.417165		0	71196250	65711500	0
Q6P069	SORCN_MOUSE	Sri	sp|Q6P069|SORCN_MOUSE Sorcin OS=Mus musculus OX=10090 GN=Sri PE=1 SV=1	sp|Q6P069|SORCN_MOUSE	8	21.627	0.202989	0.269411		0	74076500	78974250	0
Q6P1F6	2ABA_MOUSE	Ppp2r2a	sp|Q6P1F6|2ABA_MOUSE Serine/threonine-protein phosphatase 2A 55 kDa regulatory subunit B alpha isoform OS=Mus musculus OX=10090 GN=Ppp2r2a PE=1 SV=1;tr|Q9CWU3|Q9CWU3_MOUSE Serine/threonine-protein phosphatase 2A 55 kDa regulatory subunit B OS=Mus musculus	sp|Q6P1F6|2ABA_MOUSE;tr|Q9CWU3|Q9CWU3_MOUSE	14	51.691	-0.299425	0.546764		0	20169600	17431000	0
Q6P1H6	ANKL2_MOUSE	Ankle2	sp|Q6P1H6|ANKL2_MOUSE Ankyrin repeat and LEM domain-containing protein 2 OS=Mus musculus OX=10090 GN=Ankle2 PE=1 SV=2	sp|Q6P1H6|ANKL2_MOUSE	11	106.2	0.553717	0.11116		0	1014185	1.34047e+06	0
Q6P2B1	TNPO3_MOUSE	Tnpo3	sp|Q6P2B1|TNPO3_MOUSE Transportin-3 OS=Mus musculus OX=10090 GN=Tnpo3 PE=1 SV=1	sp|Q6P2B1|TNPO3_MOUSE	13	104.17	0.232216	0.298366		0	1.76517e+06	1.92712e+06	0
Q6P2K6	P4R3A_MOUSE	Ppp4r3a	sp|Q6P2K6|P4R3A_MOUSE Serine/threonine-protein phosphatase 4 regulatory subunit 3A OS=Mus musculus OX=10090 GN=Ppp4r3a PE=1 SV=1;tr|E9Q481|E9Q481_MOUSE Serine/threonine-protein phosphatase 4 regulatory subunit 3A OS=Mus musculus OX=10090 GN=Ppp4r3a PE=1 SV	sp|Q6P2K6|P4R3A_MOUSE;tr|E9Q481|E9Q481_MOUSE	10	93.841	0.357192	0.217271		0	2114700	1349410	0
Q6P3A8	ODBB_MOUSE	Bckdhb	sp|Q6P3A8|ODBB_MOUSE 2-oxoisovalerate dehydrogenase subunit beta, mitochondrial OS=Mus musculus OX=10090 GN=Bckdhb PE=1 SV=2	sp|Q6P3A8|ODBB_MOUSE	20	42.88	0.414793	0.026281		0	363200000	251870000	1
A0A087WRE5	A0A087WRE5_MOUSE	Nudt16	tr|A0A087WRE5|A0A087WRE5_MOUSE U8 snoRNA-decapping enzyme (Fragment) OS=Mus musculus OX=10090 GN=Nudt16 PE=1 SV=1;sp|Q6P3D0|NUD16_MOUSE U8 snoRNA-decapping enzyme OS=Mus musculus OX=10090 GN=Nudt16 PE=1 SV=1;tr|A0A087WSB5|A0A087WSB5_MOUSE U8 snoRNA-decappi	tr|A0A087WRE5|A0A087WRE5_MOUSE;sp|Q6P3D0|NUD16_MOUSE;tr|A0A087WSB5|A0A087WSB5_MOUSE	8	21.248	0.511485	0.13888		0	15618500	6877775	0
Q6P4T2	U520_MOUSE	Snrnp200	sp|Q6P4T2|U520_MOUSE U5 small nuclear ribonucleoprotein 200 kDa helicase OS=Mus musculus OX=10090 GN=Snrnp200 PE=1 SV=1	sp|Q6P4T2|U520_MOUSE	30	244.54	0.409502	0.230939		0	4429250	2790975	0
Q6P542	ABCF1_MOUSE	Abcf1	sp|Q6P542|ABCF1_MOUSE ATP-binding cassette sub-family F member 1 OS=Mus musculus OX=10090 GN=Abcf1 PE=1 SV=1	sp|Q6P542|ABCF1_MOUSE	24	94.944	0.214549	0.191553		0	31330500	25587500	0
Q6P5E4	UGGG1_MOUSE	Uggt1	sp|Q6P5E4|UGGG1_MOUSE UDP-glucose:glycoprotein glucosyltransferase 1 OS=Mus musculus OX=10090 GN=Uggt1 PE=1 SV=4	sp|Q6P5E4|UGGG1_MOUSE	54	176.43	0.161077	0.455682		0	77149750	58116250	0
Q6P5F9	XPO1_MOUSE	Xpo1	sp|Q6P5F9|XPO1_MOUSE Exportin-1 OS=Mus musculus OX=10090 GN=Xpo1 PE=1 SV=1	sp|Q6P5F9|XPO1_MOUSE	23	123.09	0.0189341	0.910697		0	21558250	12095075	0
Q6P6J9	TXD15_MOUSE	Txndc15	sp|Q6P6J9|TXD15_MOUSE Thioredoxin domain-containing protein 15 OS=Mus musculus OX=10090 GN=Txndc15 PE=1 SV=1	sp|Q6P6J9|TXD15_MOUSE	5	38.146	0.373179	0.16188		0	12032325	10260575	0
Q6P6M7	SPCS_MOUSE	Sepsecs	sp|Q6P6M7|SPCS_MOUSE O-phosphoseryl-tRNA(Sec) selenium transferase OS=Mus musculus OX=10090 GN=Sepsecs PE=1 SV=2	sp|Q6P6M7|SPCS_MOUSE	13	55.325	-0.107929	0.58896		0	37043500	36393500	0
Q6P8I4	PCNP_MOUSE	Pcnp	sp|Q6P8I4|PCNP_MOUSE PEST proteolytic signal-containing nuclear protein OS=Mus musculus OX=10090 GN=Pcnp PE=1 SV=1;tr|F8WI88|F8WI88_MOUSE PEST proteolytic signal-containing nuclear protein OS=Mus musculus OX=10090 GN=Pcnp PE=1 SV=1;tr|Q3TM89|Q3TM89_MOUSE P	sp|Q6P8I4|PCNP_MOUSE;tr|F8WI88|F8WI88_MOUSE;tr|Q3TM89|Q3TM89_MOUSE;tr|D3YWA4|D3YWA4_MOUSE	9	18.963	-0.0693438	0.76293		0	14479050	15157000	0
Q6P8J2	SAT2_MOUSE	Sat2	sp|Q6P8J2|SAT2_MOUSE Diamine acetyltransferase 2 OS=Mus musculus OX=10090 GN=Sat2 PE=1 SV=1	sp|Q6P8J2|SAT2_MOUSE	5	19.305	0.108553	0.797768		0	38772250	31441250	0
Q6P8M1	TATD1_MOUSE	Tatdn1	sp|Q6P8M1|TATD1_MOUSE Putative deoxyribonuclease TATDN1 OS=Mus musculus OX=10090 GN=Tatdn1 PE=1 SV=1;tr|A0A0R4J1E8|A0A0R4J1E8_MOUSE Putative deoxyribonuclease TATDN1 OS=Mus musculus OX=10090 GN=Tatdn1 PE=1 SV=1	sp|Q6P8M1|TATD1_MOUSE;tr|A0A0R4J1E8|A0A0R4J1E8_MOUSE	7	33.365	0.166665	0.611448		0	13689000	7911225	0
A0A1W2P701	A0A1W2P701_MOUSE	Snx6	tr|A0A1W2P701|A0A1W2P701_MOUSE Sorting nexin-6 OS=Mus musculus OX=10090 GN=Snx6 PE=1 SV=1;sp|Q6P8X1|SNX6_MOUSE Sorting nexin-6 OS=Mus musculus OX=10090 GN=Snx6 PE=1 SV=2	tr|A0A1W2P701|A0A1W2P701_MOUSE;sp|Q6P8X1|SNX6_MOUSE	12	33.542	0.0598691	0.850401		0	29655250	27745500	0
Q6P9Q6	FKB15_MOUSE	Fkbp15	sp|Q6P9Q6|FKB15_MOUSE FK506-binding protein 15 OS=Mus musculus OX=10090 GN=Fkbp15 PE=1 SV=2;tr|Q80YW9|Q80YW9_MOUSE Peptidylprolyl isomerase OS=Mus musculus OX=10090 GN=Fkbp15 PE=1 SV=1	sp|Q6P9Q6|FKB15_MOUSE;tr|Q80YW9|Q80YW9_MOUSE	22	132.96	0.0749972	0.779968		0	7637125	8167975	0
Q6P9R2	OXSR1_MOUSE	Oxsr1	sp|Q6P9R2|OXSR1_MOUSE Serine/threonine-protein kinase OSR1 OS=Mus musculus OX=10090 GN=Oxsr1 PE=1 SV=1	sp|Q6P9R2|OXSR1_MOUSE	16	58.213	-0.308635	0.287455		0	30022250	33566000	0
Q6PA06	ATLA2_MOUSE	Atl2	sp|Q6PA06|ATLA2_MOUSE Atlastin-2 OS=Mus musculus OX=10090 GN=Atl2 PE=1 SV=1;tr|E9QND8|E9QND8_MOUSE Atlastin-2 OS=Mus musculus OX=10090 GN=Atl2 PE=1 SV=1	sp|Q6PA06|ATLA2_MOUSE;tr|E9QND8|E9QND8_MOUSE	17	66.223	0.454109	0.0759547		0	39491500	31024500	0
Q6PAM1	TXLNA_MOUSE	Txlna	sp|Q6PAM1|TXLNA_MOUSE Alpha-taxilin OS=Mus musculus OX=10090 GN=Txlna PE=1 SV=1	sp|Q6PAM1|TXLNA_MOUSE	13	62.368	-0.154012	0.346598		0	13340875	10932700	0
Q6PAR5	GAPD1_MOUSE	Gapvd1	sp|Q6PAR5|GAPD1_MOUSE GTPase-activating protein and VPS9 domain-containing protein 1 OS=Mus musculus OX=10090 GN=Gapvd1 PE=1 SV=2;tr|F7ADQ2|F7ADQ2_MOUSE GTPase-activating protein and VPS9 domain-containing protein 1 (Fragment) OS=Mus musculus OX=10090 GN=G	sp|Q6PAR5|GAPD1_MOUSE;tr|F7ADQ2|F7ADQ2_MOUSE;tr|F7ADT6|F7ADT6_MOUSE	17	162.4	0.425424	0.15983		0	3960125	2398550	0
Q6PAV2	HERC4_MOUSE	Herc4	sp|Q6PAV2|HERC4_MOUSE Probable E3 ubiquitin-protein ligase HERC4 OS=Mus musculus OX=10090 GN=Herc4 PE=1 SV=2	sp|Q6PAV2|HERC4_MOUSE	17	118.41	0.524935	0.0681119		0	12516200	8244625	0
Q6PB44	PTN23_MOUSE	Ptpn23	sp|Q6PB44|PTN23_MOUSE Tyrosine-protein phosphatase non-receptor type 23 OS=Mus musculus OX=10090 GN=Ptpn23 PE=1 SV=2	sp|Q6PB44|PTN23_MOUSE	19	185.21	-0.119252	0.736778		0	1239035	1.17373e+06	0
Q6PB66	LPPRC_MOUSE	Lrpprc	sp|Q6PB66|LPPRC_MOUSE Leucine-rich PPR motif-containing protein, mitochondrial OS=Mus musculus OX=10090 GN=Lrpprc PE=1 SV=2	sp|Q6PB66|LPPRC_MOUSE	72	156.61	0.269917	0.155581		0	179180000	153090000	1
Q6PD03	2A5A_MOUSE	Ppp2r5a	sp|Q6PD03|2A5A_MOUSE Serine/threonine-protein phosphatase 2A 56 kDa regulatory subunit alpha isoform OS=Mus musculus OX=10090 GN=Ppp2r5a PE=1 SV=1	sp|Q6PD03|2A5A_MOUSE	12	56.346	0.547921	0.457081		0	13632475	13315675	0
Q6PDG5	SMRC2_MOUSE	Smarcc2	sp|Q6PDG5|SMRC2_MOUSE SWI/SNF complex subunit SMARCC2 OS=Mus musculus OX=10090 GN=Smarcc2 PE=1 SV=2;tr|Q3UID0|Q3UID0_MOUSE SWI/SNF complex subunit SMARCC2 OS=Mus musculus OX=10090 GN=Smarcc2 PE=1 SV=1	sp|Q6PDG5|SMRC2_MOUSE;tr|Q3UID0|Q3UID0_MOUSE	17	132.6	0.184343	0.569414		0	9239175	9662950	0
Q6PDI5	ECM29_MOUSE	Ecpas	sp|Q6PDI5|ECM29_MOUSE Proteasome adapter and scaffold protein ECM29 OS=Mus musculus OX=10090 GN=Ecpas PE=1 SV=3;tr|A2ALV7|A2ALV7_MOUSE Expressed sequence AI314180 (Fragment) OS=Mus musculus OX=10090 GN=Ecpas PE=1 SV=1	sp|Q6PDI5|ECM29_MOUSE;tr|A2ALV7|A2ALV7_MOUSE	45	203.7	0.374132	0.131475		0	14822500	12585300	0
Q6PDL0	DC1L2_MOUSE	Dync1li2	sp|Q6PDL0|DC1L2_MOUSE Cytoplasmic dynein 1 light intermediate chain 2 OS=Mus musculus OX=10090 GN=Dync1li2 PE=1 SV=2;tr|A0A1D5RMC1|A0A1D5RMC1_MOUSE Cytoplasmic dynein 1 light intermediate chain 2 (Fragment) OS=Mus musculus OX=10090 GN=Dync1li2 PE=1 SV=1;tr	sp|Q6PDL0|DC1L2_MOUSE;tr|A0A1D5RMC1|A0A1D5RMC1_MOUSE;tr|A0A1D5RM94|A0A1D5RM94_MOUSE	8	54.218	0.107812	0.684184		0	6209475	4888725	0
Q6PDM2	SRSF1_MOUSE	Srsf1	sp|Q6PDM2|SRSF1_MOUSE Serine/arginine-rich splicing factor 1 OS=Mus musculus OX=10090 GN=Srsf1 PE=1 SV=3;tr|H7BX95|H7BX95_MOUSE Serine/arginine-rich-splicing factor 1 OS=Mus musculus OX=10090 GN=Srsf1 PE=1 SV=1	sp|Q6PDM2|SRSF1_MOUSE;tr|H7BX95|H7BX95_MOUSE	13	27.744	0.107762	0.633918		0	53289000	52808250	0
Q6PDN3	MYLK_MOUSE	Mylk	sp|Q6PDN3|MYLK_MOUSE Myosin light chain kinase, smooth muscle OS=Mus musculus OX=10090 GN=Mylk PE=1 SV=3;tr|B1B1A8|B1B1A8_MOUSE Myosin light chain kinase, smooth muscle OS=Mus musculus OX=10090 GN=Mylk PE=1 SV=1	sp|Q6PDN3|MYLK_MOUSE;tr|B1B1A8|B1B1A8_MOUSE	27	212.92	0.295628	0.19936		0	4615050	11765350	0
E9QAS4	E9QAS4_MOUSE	Chd4	tr|E9QAS4|E9QAS4_MOUSE Chromodomain-helicase-DNA-binding protein 4 OS=Mus musculus OX=10090 GN=Chd4 PE=1 SV=1;sp|Q6PDQ2|CHD4_MOUSE Chromodomain-helicase-DNA-binding protein 4 OS=Mus musculus OX=10090 GN=Chd4 PE=1 SV=1;tr|E9QAS5|E9QAS5_MOUSE Chromodomain-he	tr|E9QAS4|E9QAS4_MOUSE;sp|Q6PDQ2|CHD4_MOUSE;tr|E9QAS5|E9QAS5_MOUSE	21	216.37	0.23098	0.421492		0	3517250	3555780	0
Q6PDY2	AEDO_MOUSE	Ado	sp|Q6PDY2|AEDO_MOUSE 2-aminoethanethiol dioxygenase OS=Mus musculus OX=10090 GN=Ado PE=1 SV=2	sp|Q6PDY2|AEDO_MOUSE	7	28.372	0.159812	0.47667		0	9422475	5650475	0
Q6PEE2	CTIF_MOUSE	Ctif	sp|Q6PEE2|CTIF_MOUSE CBP80/20-dependent translation initiation factor OS=Mus musculus OX=10090 GN=Ctif PE=1 SV=2;tr|E9Q1U6|E9Q1U6_MOUSE CBP80/20-dependent translation initiation factor OS=Mus musculus OX=10090 GN=Ctif PE=1 SV=1	sp|Q6PEE2|CTIF_MOUSE;tr|E9Q1U6|E9Q1U6_MOUSE	11	67.83	0.234444	0.258686		0	5887300	5292750	0
A0A1B0GSX7	A0A1B0GSX7_MOUSE	Nup98	tr|A0A1B0GSX7|A0A1B0GSX7_MOUSE Nuclear pore complex protein Nup98-Nup96 OS=Mus musculus OX=10090 GN=Nup98 PE=1 SV=1;sp|Q6PFD9|NUP98_MOUSE Nuclear pore complex protein Nup98-Nup96 OS=Mus musculus OX=10090 GN=Nup98 PE=1 SV=2;tr|B2RQL0|B2RQL0_MOUSE Nuclear po	tr|A0A1B0GSX7|A0A1B0GSX7_MOUSE;sp|Q6PFD9|NUP98_MOUSE;tr|B2RQL0|B2RQL0_MOUSE;tr|A0A140T8J8|A0A140T8J8_MOUSE	12	197.31	0.307836	0.310352		0	1.66633e+06	4783720	0
Q6PGB6	NAA50_MOUSE	Naa50	sp|Q6PGB6|NAA50_MOUSE N-alpha-acetyltransferase 50 OS=Mus musculus OX=10090 GN=Naa50 PE=1 SV=1	sp|Q6PGB6|NAA50_MOUSE	7	19.414	0.0445008	0.846267		0	62851000	64408250	0
Q6PGC1	DHX29_MOUSE	Dhx29	sp|Q6PGC1|DHX29_MOUSE ATP-dependent RNA helicase DHX29 OS=Mus musculus OX=10090 GN=Dhx29 PE=1 SV=1	sp|Q6PGC1|DHX29_MOUSE	23	153.97	-0.0600091	0.797211		0	2685550	4799500	0
Q6PGF7	EXOC8_MOUSE	Exoc8	sp|Q6PGF7|EXOC8_MOUSE Exocyst complex component 8 OS=Mus musculus OX=10090 GN=Exoc8 PE=1 SV=1	sp|Q6PGF7|EXOC8_MOUSE	8	81.034	0.563107	0.0327431		0	4957625	3870600	0
Q6PGH2	JUPI2_MOUSE	Jpt2	sp|Q6PGH2|JUPI2_MOUSE Jupiter microtubule associated homolog 2 OS=Mus musculus OX=10090 GN=Jpt2 PE=1 SV=1	sp|Q6PGH2|JUPI2_MOUSE	4	20.02	-0.148646	0.516136		0	7569350	10421125	0
Q6PGL7	WASC2_MOUSE	Washc2	sp|Q6PGL7|WASC2_MOUSE WASH complex subunit 2 OS=Mus musculus OX=10090 GN=Washc2 PE=1 SV=1;tr|A0A0N4SUJ0|A0A0N4SUJ0_MOUSE WASH complex subunit 2 (Fragment) OS=Mus musculus OX=10090 GN=Washc2 PE=1 SV=1;tr|A0A0N4SV74|A0A0N4SV74_MOUSE WASH complex subunit 2 (F	sp|Q6PGL7|WASC2_MOUSE;tr|A0A0N4SUJ0|A0A0N4SUJ0_MOUSE;tr|A0A0N4SV74|A0A0N4SV74_MOUSE	26	145.31	-0.108653	0.791954		0	8943375	9434300	0
Q6PHN9	RAB35_MOUSE	Rab35	sp|Q6PHN9|RAB35_MOUSE Ras-related protein Rab-35 OS=Mus musculus OX=10090 GN=Rab35 PE=1 SV=1	sp|Q6PHN9|RAB35_MOUSE	6	23.025	0.127102	0.742376		0	14529550	16470400	0
A0A0G2JGS4	A0A0G2JGS4_MOUSE	Camk2d	tr|A0A0G2JGS4|A0A0G2JGS4_MOUSE Calcium/calmodulin-dependent protein kinase type II subunit delta OS=Mus musculus OX=10090 GN=Camk2d PE=1 SV=1;tr|E9Q1T1|E9Q1T1_MOUSE Calcium/calmodulin-dependent protein kinase type II subunit delta OS=Mus musculus OX=10090	tr|A0A0G2JGS4|A0A0G2JGS4_MOUSE;tr|E9Q1T1|E9Q1T1_MOUSE;sp|Q6PHZ2|KCC2D_MOUSE;tr|E9Q1W0|E9Q1W0_MOUSE;tr|Q8CCM0|Q8CCM0_MOUSE;tr|E9Q1V9|E9Q1V9_MOUSE	5	60.003	0.0025703	0.991839		0	2261990	1.23712e+06	0
A0A2K6EDK3	A0A2K6EDK3_MOUSE	Nudcd1	tr|A0A2K6EDK3|A0A2K6EDK3_MOUSE NudC domain-containing protein 1 OS=Mus musculus OX=10090 GN=Nudcd1 PE=1 SV=1;sp|Q6PIP5|NUDC1_MOUSE NudC domain-containing protein 1 OS=Mus musculus OX=10090 GN=Nudcd1 PE=1 SV=2	tr|A0A2K6EDK3|A0A2K6EDK3_MOUSE;sp|Q6PIP5|NUDC1_MOUSE	11	66.605	0.527308	0.105209		0	6345125	5197000	0
F7AAP4	F7AAP4_MOUSE	Atp2b4	tr|F7AAP4|F7AAP4_MOUSE Calcium-transporting ATPase OS=Mus musculus OX=10090 GN=Atp2b4 PE=1 SV=1;tr|E9Q828|E9Q828_MOUSE Calcium-transporting ATPase OS=Mus musculus OX=10090 GN=Atp2b4 PE=1 SV=1;sp|Q6Q477|AT2B4_MOUSE Plasma membrane calcium-transporting ATPas	tr|F7AAP4|F7AAP4_MOUSE;tr|E9Q828|E9Q828_MOUSE;sp|Q6Q477|AT2B4_MOUSE	11	128.56	0.386557	0.091322		0	3601000	1302490	0
Q6Q899	DDX58_MOUSE	Ddx58	sp|Q6Q899|DDX58_MOUSE Probable ATP-dependent RNA helicase DDX58 OS=Mus musculus OX=10090 GN=Ddx58 PE=1 SV=2;tr|A2AP29|A2AP29_MOUSE Probable ATP-dependent RNA helicase DDX58 (Fragment) OS=Mus musculus OX=10090 GN=Ddx58 PE=1 SV=1	sp|Q6Q899|DDX58_MOUSE;tr|A2AP29|A2AP29_MOUSE	25	105.97	0.396114	0.0955455		0	21433000	15212500	0
Q6QD59	SEC20_MOUSE	Bnip1	sp|Q6QD59|SEC20_MOUSE Vesicle transport protein SEC20 OS=Mus musculus OX=10090 GN=Bnip1 PE=1 SV=1;tr|B8JJI4|B8JJI4_MOUSE Vesicle transport protein SEC20 OS=Mus musculus OX=10090 GN=Bnip1 PE=1 SV=1;tr|F7C279|F7C279_MOUSE Vesicle transport protein SEC20 (Fra	sp|Q6QD59|SEC20_MOUSE;tr|B8JJI4|B8JJI4_MOUSE;tr|F7C279|F7C279_MOUSE	9	26.175	-0.271602	0.384973		0	25808000	33653700	0
Q6R0H7	GNAS1_MOUSE	Gnas	sp|Q6R0H7|GNAS1_MOUSE Guanine nucleotide-binding protein G(s) subunit alpha isoforms XLas OS=Mus musculus OX=10090 GN=Gnas PE=1 SV=1;sp|P63094|GNAS2_MOUSE Guanine nucleotide-binding protein G(s) subunit alpha isoforms short OS=Mus musculus OX=10090 GN=Gnas	sp|Q6R0H7|GNAS1_MOUSE;sp|P63094|GNAS2_MOUSE;tr|Z4YKV1|Z4YKV1_MOUSE	15	121.5	0.206705	0.347092		0	9396300	6825225	0
Q6TCG2	PAQR9_MOUSE	Paqr9	sp|Q6TCG2|PAQR9_MOUSE Membrane progesterone receptor epsilon OS=Mus musculus OX=10090 GN=Paqr9 PE=1 SV=2	sp|Q6TCG2|PAQR9_MOUSE	9	42.741	-0.165232	0.710091		0	21162125	21795000	0
Q6TEK5	VKORL_MOUSE	Vkorc1l1	sp|Q6TEK5|VKORL_MOUSE Vitamin K epoxide reductase complex subunit 1-like protein 1 OS=Mus musculus OX=10090 GN=Vkorc1l1 PE=1 SV=1;tr|Q0VGU5|Q0VGU5_MOUSE Vitamin K epoxide reductase complex subunit 1-like protein 1 OS=Mus musculus OX=10090 GN=Vkorc1l1 PE=1	sp|Q6TEK5|VKORL_MOUSE;tr|Q0VGU5|Q0VGU5_MOUSE;tr|A0A0M3HEP8|A0A0M3HEP8_MOUSE	4	19.778	0.339619	0.267699		0	38529250	30183000	0
Q6VN19	RBP10_MOUSE	Ranbp10	sp|Q6VN19|RBP10_MOUSE Ran-binding protein 10 OS=Mus musculus OX=10090 GN=Ranbp10 PE=1 SV=2;tr|A0A0R4J0G4|A0A0R4J0G4_MOUSE Ran-binding protein 10 OS=Mus musculus OX=10090 GN=Ranbp10 PE=1 SV=1	sp|Q6VN19|RBP10_MOUSE;tr|A0A0R4J0G4|A0A0R4J0G4_MOUSE	10	67.188	0.519052	0.136595		0	6284975	5.52087e+06	0
Q6XVG2	CP254_MOUSE	Cyp2c54	sp|Q6XVG2|CP254_MOUSE Cytochrome P450 2C54 OS=Mus musculus OX=10090 GN=Cyp2c54 PE=1 SV=1	sp|Q6XVG2|CP254_MOUSE	34	55.857	-0.28838	0.137769		0	609762500	665457500	0
G3UYG6	G3UYG6_MOUSE	Gigyf2	tr|G3UYG6|G3UYG6_MOUSE GRB10-interacting GYF protein 2 OS=Mus musculus OX=10090 GN=Gigyf2 PE=1 SV=1;sp|Q6Y7W8|GGYF2_MOUSE GRB10-interacting GYF protein 2 OS=Mus musculus OX=10090 GN=Gigyf2 PE=1 SV=2;tr|G3UWR2|G3UWR2_MOUSE GRB10-interacting GYF protein 2 OS	tr|G3UYG6|G3UYG6_MOUSE;sp|Q6Y7W8|GGYF2_MOUSE;tr|G3UWR2|G3UWR2_MOUSE;tr|G3UYR9|G3UYR9_MOUSE	16	148.58	-0.0535745	0.836452		0	5107100	5616075	0
Q6ZPJ0	TEX2_MOUSE	Tex2	sp|Q6ZPJ0|TEX2_MOUSE Testis-expressed protein 2 OS=Mus musculus OX=10090 GN=Tex2 PE=1 SV=2;tr|A0A140LHL8|A0A140LHL8_MOUSE Testis-expressed protein 2 (Fragment) OS=Mus musculus OX=10090 GN=Tex2 PE=1 SV=1;tr|B1ATR2|B1ATR2_MOUSE Testis-expressed protein 2 OS=	sp|Q6ZPJ0|TEX2_MOUSE;tr|A0A140LHL8|A0A140LHL8_MOUSE;tr|B1ATR2|B1ATR2_MOUSE	15	125.22	0.147229	0.597206		0	1671695	1.27848e+06	0
Q6ZPJ3	UBE2O_MOUSE	Ube2o	sp|Q6ZPJ3|UBE2O_MOUSE (E3-independent) E2 ubiquitin-conjugating enzyme UBE2O OS=Mus musculus OX=10090 GN=Ube2o PE=1 SV=3	sp|Q6ZPJ3|UBE2O_MOUSE	14	140.83	0.260994	0.513964		0	1.73219e+06	1.37847e+06	0
Q6ZQ08	CNOT1_MOUSE	Cnot1	sp|Q6ZQ08|CNOT1_MOUSE CCR4-NOT transcription complex subunit 1 OS=Mus musculus OX=10090 GN=Cnot1 PE=1 SV=2;tr|B7ZWL1|B7ZWL1_MOUSE CCR4-NOT transcription complex subunit 1 OS=Mus musculus OX=10090 GN=Cnot1 PE=1 SV=1;tr|A0A1D5RMJ8|A0A1D5RMJ8_MOUSE CCR4-NOT t	sp|Q6ZQ08|CNOT1_MOUSE;tr|B7ZWL1|B7ZWL1_MOUSE;tr|A0A1D5RMJ8|A0A1D5RMJ8_MOUSE;tr|A0A1D5RMD8|A0A1D5RMD8_MOUSE	21	266.8	0.174223	0.752379		0	1177000	1.0316e+06	0
Q6ZQ38	CAND1_MOUSE	Cand1	sp|Q6ZQ38|CAND1_MOUSE Cullin-associated NEDD8-dissociated protein 1 OS=Mus musculus OX=10090 GN=Cand1 PE=1 SV=2	sp|Q6ZQ38|CAND1_MOUSE	52	136.33	0.27402	0.140766		0	177340000	134892000	0
Q6ZQ58	LARP1_MOUSE	Larp1	sp|Q6ZQ58|LARP1_MOUSE La-related protein 1 OS=Mus musculus OX=10090 GN=Larp1 PE=1 SV=3;tr|Z4YJT3|Z4YJT3_MOUSE La-related protein 1 OS=Mus musculus OX=10090 GN=Larp1 PE=1 SV=1	sp|Q6ZQ58|LARP1_MOUSE;tr|Z4YJT3|Z4YJT3_MOUSE	26	121.12	0.337933	0.278886		0	13876750	11432725	0
Q6ZQI3	MLEC_MOUSE	Mlec	sp|Q6ZQI3|MLEC_MOUSE Malectin OS=Mus musculus OX=10090 GN=Mlec PE=1 SV=2	sp|Q6ZQI3|MLEC_MOUSE	15	32.342	0.147375	0.500737		0	159517500	153400000	0
Q6ZWM4	LSM8_MOUSE	Lsm8	sp|Q6ZWM4|LSM8_MOUSE U6 snRNA-associated Sm-like protein LSm8 OS=Mus musculus OX=10090 GN=Lsm8 PE=1 SV=3	sp|Q6ZWM4|LSM8_MOUSE	6	10.403	0.272629	0.490787		0	70415000	55233250	0
Q6ZWN5	RS9_MOUSE	Rps9	sp|Q6ZWN5|RS9_MOUSE 40S ribosomal protein S9 OS=Mus musculus OX=10090 GN=Rps9 PE=1 SV=3;tr|F7CJS8|F7CJS8_MOUSE 40S ribosomal protein S9 (Fragment) OS=Mus musculus OX=10090 GN=Rps9 PE=1 SV=1;tr|D3YWH9|D3YWH9_MOUSE 40S ribosomal protein S9 OS=Mus musculus OX	sp|Q6ZWN5|RS9_MOUSE;tr|F7CJS8|F7CJS8_MOUSE;tr|D3YWH9|D3YWH9_MOUSE;tr|Q9CXW7|Q9CXW7_MOUSE	19	22.591	0.199229	0.339906		0	883377500	867075000	0
Q6ZWQ7	SPCS3_MOUSE	Spcs3	sp|Q6ZWQ7|SPCS3_MOUSE Signal peptidase complex subunit 3 OS=Mus musculus OX=10090 GN=Spcs3 PE=1 SV=1	sp|Q6ZWQ7|SPCS3_MOUSE	3	20.313	0.16415	0.602292		0	60628750	63438000	0
A0A0G2JDW7	A0A0G2JDW7_MOUSE	Rps27	tr|A0A0G2JDW7|A0A0G2JDW7_MOUSE 40S ribosomal protein S27 (Fragment) OS=Mus musculus OX=10090 GN=Rps27 PE=1 SV=1;sp|Q6ZWU9|RS27_MOUSE 40S ribosomal protein S27 OS=Mus musculus OX=10090 GN=Rps27 PE=1 SV=3;tr|A0A0G2JG29|A0A0G2JG29_MOUSE 40S ribosomal protein	tr|A0A0G2JDW7|A0A0G2JDW7_MOUSE;sp|Q6ZWU9|RS27_MOUSE;tr|A0A0G2JG29|A0A0G2JG29_MOUSE	3	9.2327	-0.344572	0.249046		0	135632500	136275000	0
Q6ZWV3	RL10_MOUSE	Rpl10	sp|Q6ZWV3|RL10_MOUSE 60S ribosomal protein L10 OS=Mus musculus OX=10090 GN=Rpl10 PE=1 SV=3;tr|I7HLV2|I7HLV2_MOUSE 60S ribosomal protein L10 (Fragment) OS=Mus musculus OX=10090 GN=Rpl10 PE=1 SV=1;sp|P86048|RL10L_MOUSE 60S ribosomal protein L10-like OS=Mus m	sp|Q6ZWV3|RL10_MOUSE;tr|I7HLV2|I7HLV2_MOUSE;sp|P86048|RL10L_MOUSE	13	24.604	0.141802	0.603401		0	179732500	169825000	0
Q6ZWV7	RL35_MOUSE	Rpl35	sp|Q6ZWV7|RL35_MOUSE 60S ribosomal protein L35 OS=Mus musculus OX=10090 GN=Rpl35 PE=1 SV=1;tr|G3UWD7|G3UWD7_MOUSE MCG123152 OS=Mus musculus OX=10090 GN=Gm10269 PE=1 SV=1	sp|Q6ZWV7|RL35_MOUSE;tr|G3UWD7|G3UWD7_MOUSE	5	14.552	0.0158581	0.957902		0	1196455000	1230742500	0
Q6ZWX6	IF2A_MOUSE	Eif2s1	sp|Q6ZWX6|IF2A_MOUSE Eukaryotic translation initiation factor 2 subunit 1 OS=Mus musculus OX=10090 GN=Eif2s1 PE=1 SV=3	sp|Q6ZWX6|IF2A_MOUSE	18	36.108	0.252074	0.273342		0	168010000	139712500	0
Q6ZWY3	RS27L_MOUSE	Rps27l	sp|Q6ZWY3|RS27L_MOUSE 40S ribosomal protein S27-like OS=Mus musculus OX=10090 GN=Rps27l PE=1 SV=3;tr|D6RH49|D6RH49_MOUSE 40S ribosomal protein S27 OS=Mus musculus OX=10090 GN=Rps27l PE=1 SV=1;tr|D3YYB0|D3YYB0_MOUSE 40S ribosomal protein S27 OS=Mus musculus	sp|Q6ZWY3|RS27L_MOUSE;tr|D6RH49|D6RH49_MOUSE;tr|D3YYB0|D3YYB0_MOUSE	4	9.4771	0.326307	0.284205		0	686185000	554010000	0
E9QQ10	E9QQ10_MOUSE	Akap9	tr|E9QQ10|E9QQ10_MOUSE A-kinase anchor protein 9 OS=Mus musculus OX=10090 GN=Akap9 PE=1 SV=1;sp|Q70FJ1|AKAP9_MOUSE A-kinase anchor protein 9 OS=Mus musculus OX=10090 GN=Akap9 PE=1 SV=2	tr|E9QQ10|E9QQ10_MOUSE;sp|Q70FJ1|AKAP9_MOUSE	20	434.13	0.107785	0.815795		0	764825	816368	0
Q711T7	NADE_MOUSE	Nadsyn1	sp|Q711T7|NADE_MOUSE Glutamine-dependent NAD(+) synthetase OS=Mus musculus OX=10090 GN=Nadsyn1 PE=1 SV=1;tr|G5E8V4|G5E8V4_MOUSE Glutamine-dependent NAD(+) synthetase OS=Mus musculus OX=10090 GN=Nadsyn1 PE=1 SV=1	sp|Q711T7|NADE_MOUSE;tr|G5E8V4|G5E8V4_MOUSE	11	81.652	-0.0723464	0.815049		0	4670325	4095600	0
Q71FD5	ZNRF2_MOUSE	Znrf2	sp|Q71FD5|ZNRF2_MOUSE E3 ubiquitin-protein ligase ZNRF2 OS=Mus musculus OX=10090 GN=Znrf2 PE=1 SV=1	sp|Q71FD5|ZNRF2_MOUSE	8	23.705	0.421437	0.316556		0	15132300	7660200	0
Q71KT5	ERG24_MOUSE	Tm7sf2	sp|Q71KT5|ERG24_MOUSE Delta(14)-sterol reductase OS=Mus musculus OX=10090 GN=Tm7sf2 PE=1 SV=2;tr|E0CX74|E0CX74_MOUSE Delta(14)-sterol reductase OS=Mus musculus OX=10090 GN=Tm7sf2 PE=1 SV=1;tr|E9Q4M8|E9Q4M8_MOUSE Delta(14)-sterol reductase OS=Mus musculus O	sp|Q71KT5|ERG24_MOUSE;tr|E0CX74|E0CX74_MOUSE;tr|E9Q4M8|E9Q4M8_MOUSE;tr|E0CYD6|E0CYD6_MOUSE	7	46.52	0.342727	0.301574		0	118006000	84566500	0
A0A0R4J0E1	A0A0R4J0E1_MOUSE	Fgl1	tr|A0A0R4J0E1|A0A0R4J0E1_MOUSE Fibrinogen-like protein 1 OS=Mus musculus OX=10090 GN=Fgl1 PE=1 SV=1;sp|Q71KU9|FGL1_MOUSE Fibrinogen-like protein 1 OS=Mus musculus OX=10090 GN=Fgl1 PE=1 SV=2	tr|A0A0R4J0E1|A0A0R4J0E1_MOUSE;sp|Q71KU9|FGL1_MOUSE	5	36.438	-0.425042	0.251358		0	5975400	4.17733e+06	0
Q71RI9	KAT3_MOUSE	Kyat3	sp|Q71RI9|KAT3_MOUSE Kynurenine--oxoglutarate transaminase 3 OS=Mus musculus OX=10090 GN=Kyat3 PE=1 SV=1	sp|Q71RI9|KAT3_MOUSE	21	51.126	0.444528	0.099008		0	446760000	366830000	1
A0A0R4J1V1	A0A0R4J1V1_MOUSE	Slc39a14	tr|A0A0R4J1V1|A0A0R4J1V1_MOUSE Solute carrier family 39 (Zinc transporter), member 14, isoform CRA_a OS=Mus musculus OX=10090 GN=Slc39a14 PE=1 SV=1;sp|Q75N73|S39AE_MOUSE Zinc transporter ZIP14 OS=Mus musculus OX=10090 GN=Slc39a14 PE=1 SV=1	tr|A0A0R4J1V1|A0A0R4J1V1_MOUSE;sp|Q75N73|S39AE_MOUSE	5	53.754	0.565883	0.0349104		0	57819750	34128750	0
Q76LS9	MINY1_MOUSE	Mindy1	sp|Q76LS9|MINY1_MOUSE Ubiquitin carboxyl-terminal hydrolase MINDY-1 OS=Mus musculus OX=10090 GN=Mindy1 PE=1 SV=1	sp|Q76LS9|MINY1_MOUSE	9	51.225	0.00732199	0.973302		0	49187250	42902750	0
Q76MZ3	2AAA_MOUSE	Ppp2r1a	sp|Q76MZ3|2AAA_MOUSE Serine/threonine-protein phosphatase 2A 65 kDa regulatory subunit A alpha isoform OS=Mus musculus OX=10090 GN=Ppp2r1a PE=1 SV=3	sp|Q76MZ3|2AAA_MOUSE	32	65.322	0.344345	0.0782615		0	252072500	178985000	0
Q78IK2	USMG5_MOUSE	Usmg5	sp|Q78IK2|USMG5_MOUSE Up-regulated during skeletal muscle growth protein 5 OS=Mus musculus OX=10090 GN=Usmg5 PE=1 SV=1	sp|Q78IK2|USMG5_MOUSE	3	6.3814	-0.123117	0.569333		0	1035437500	1338585000	1
Q78IK4	MIC27_MOUSE	Apool	sp|Q78IK4|MIC27_MOUSE MICOS complex subunit Mic27 OS=Mus musculus OX=10090 GN=Apool PE=1 SV=1;tr|B1AV14|B1AV14_MOUSE MICOS complex subunit OS=Mus musculus OX=10090 GN=Apool PE=1 SV=1	sp|Q78IK4|MIC27_MOUSE;tr|B1AV14|B1AV14_MOUSE	13	29.26	0.253893	0.12755		0	148457500	128570750	1
Q78JE5	FBX22_MOUSE	Fbxo22	sp|Q78JE5|FBX22_MOUSE F-box only protein 22 OS=Mus musculus OX=10090 GN=Fbxo22 PE=1 SV=2;tr|Q3V492|Q3V492_MOUSE F-box only protein 22 OS=Mus musculus OX=10090 GN=Fbxo22 PE=1 SV=1	sp|Q78JE5|FBX22_MOUSE;tr|Q3V492|Q3V492_MOUSE	10	44.202	0.0898551	0.755658		0	17431000	13283400	0
Q78JT3	3HAO_MOUSE	Haao	sp|Q78JT3|3HAO_MOUSE 3-hydroxyanthranilate 3,4-dioxygenase OS=Mus musculus OX=10090 GN=Haao PE=1 SV=1	sp|Q78JT3|3HAO_MOUSE	26	32.804	0.123034	0.450556		0	3153900000	2759925000	0
Q78JW9	UBFD1_MOUSE	Ubfd1	sp|Q78JW9|UBFD1_MOUSE Ubiquitin domain-containing protein UBFD1 OS=Mus musculus OX=10090 GN=Ubfd1 PE=1 SV=2	sp|Q78JW9|UBFD1_MOUSE	4	40.143	-0.291722	0.307264		0	5985200	7800550	0
Q78KK3	S22AI_MOUSE	Slc22a18	sp|Q78KK3|S22AI_MOUSE Solute carrier family 22 member 18 OS=Mus musculus OX=10090 GN=Slc22a18 PE=1 SV=2;tr|A0A0R4J0P7|A0A0R4J0P7_MOUSE Solute carrier family 22 member 18 OS=Mus musculus OX=10090 GN=Slc22a18 PE=1 SV=1	sp|Q78KK3|S22AI_MOUSE;tr|A0A0R4J0P7|A0A0R4J0P7_MOUSE	6	43.012	0.175115	0.654983		0	31834150	17193875	0
Q78PG9	CCD25_MOUSE	Ccdc25	sp|Q78PG9|CCD25_MOUSE Coiled-coil domain-containing protein 25 OS=Mus musculus OX=10090 GN=Ccdc25 PE=1 SV=1	sp|Q78PG9|CCD25_MOUSE	6	24.48	0.054761	0.908412		0	31007750	43622925	0
Q78PY7	SND1_MOUSE	Snd1	sp|Q78PY7|SND1_MOUSE Staphylococcal nuclease domain-containing protein 1 OS=Mus musculus OX=10090 GN=Snd1 PE=1 SV=1;tr|Q3TJ56|Q3TJ56_MOUSE Staphylococcal nuclease domain-containing protein 1 OS=Mus musculus OX=10090 GN=Snd1 PE=1 SV=1	sp|Q78PY7|SND1_MOUSE;tr|Q3TJ56|Q3TJ56_MOUSE	66	102.09	0.0911703	0.638803		0	575007500	511092500	1
Q78ZA7	NP1L4_MOUSE	Nap1l4	sp|Q78ZA7|NP1L4_MOUSE Nucleosome assembly protein 1-like 4 OS=Mus musculus OX=10090 GN=Nap1l4 PE=1 SV=1;tr|B7ZNL2|B7ZNL2_MOUSE Nap1l4 protein OS=Mus musculus OX=10090 GN=Nap1l4 PE=1 SV=1;tr|A0A140LJB5|A0A140LJB5_MOUSE Nucleosome assembly protein 1-like 4 (	sp|Q78ZA7|NP1L4_MOUSE;tr|B7ZNL2|B7ZNL2_MOUSE;tr|A0A140LJB5|A0A140LJB5_MOUSE	11	42.679	0.333379	0.0725682		0	81190500	68726500	0
Q791V5	MTCH2_MOUSE	Mtch2	sp|Q791V5|MTCH2_MOUSE Mitochondrial carrier homolog 2 OS=Mus musculus OX=10090 GN=Mtch2 PE=1 SV=1;tr|Q9D050|Q9D050_MOUSE Mitochondrial carrier homolog 2 OS=Mus musculus OX=10090 GN=Mtch2 PE=1 SV=1	sp|Q791V5|MTCH2_MOUSE;tr|Q9D050|Q9D050_MOUSE	12	33.499	0.350259	0.12976		0	655000000	579190000	1
Q7M6Y3	PICAL_MOUSE	Picalm	sp|Q7M6Y3|PICAL_MOUSE Phosphatidylinositol-binding clathrin assembly protein OS=Mus musculus OX=10090 GN=Picalm PE=1 SV=1	sp|Q7M6Y3|PICAL_MOUSE	17	71.543	0.0683532	0.783057		0	96681500	76666250	0
Q7TMB8	CYFP1_MOUSE	Cyfip1	sp|Q7TMB8|CYFP1_MOUSE Cytoplasmic FMR1-interacting protein 1 OS=Mus musculus OX=10090 GN=Cyfip1 PE=1 SV=1;tr|A0A0R4J119|A0A0R4J119_MOUSE Cytoplasmic FMR1-interacting protein OS=Mus musculus OX=10090 GN=Cyfip1 PE=1 SV=1;tr|A0A0U1RQ05|A0A0U1RQ05_MOUSE Cytopl	sp|Q7TMB8|CYFP1_MOUSE;tr|A0A0R4J119|A0A0R4J119_MOUSE;tr|A0A0U1RQ05|A0A0U1RQ05_MOUSE	21	145.24	0.143839	0.584465		0	8045675	5622250	0
Q7TMC8	FUK_MOUSE	Fuk	sp|Q7TMC8|FUK_MOUSE L-fucose kinase OS=Mus musculus OX=10090 GN=Fuk PE=1 SV=1	sp|Q7TMC8|FUK_MOUSE	14	119.27	0.0762723	0.825014		0	8332525	6472850	0
Q7TMF3	NDUAC_MOUSE	Ndufa12	sp|Q7TMF3|NDUAC_MOUSE NADH dehydrogenase [ubiquinone] 1 alpha subcomplex subunit 12 OS=Mus musculus OX=10090 GN=Ndufa12 PE=1 SV=2;tr|A0A0R4J275|A0A0R4J275_MOUSE NADH dehydrogenase [ubiquinone] 1 alpha subcomplex subunit 12 OS=Mus musculus OX=10090 GN=Ndufa	sp|Q7TMF3|NDUAC_MOUSE;tr|A0A0R4J275|A0A0R4J275_MOUSE	9	17.086	0.250049	0.239164		0	295222500	206710000	1
Q7TMQ7	WDR91_MOUSE	Wdr91	sp|Q7TMQ7|WDR91_MOUSE WD repeat-containing protein 91 OS=Mus musculus OX=10090 GN=Wdr91 PE=1 SV=1;tr|S4R1X1|S4R1X1_MOUSE WD repeat-containing protein 91 OS=Mus musculus OX=10090 GN=Wdr91 PE=1 SV=1	sp|Q7TMQ7|WDR91_MOUSE;tr|S4R1X1|S4R1X1_MOUSE	11	83.42	0.282596	0.257665		0	1.27302e+06	744458	0
Q7TMR0	PCP_MOUSE	Prcp	sp|Q7TMR0|PCP_MOUSE Lysosomal Pro-X carboxypeptidase OS=Mus musculus OX=10090 GN=Prcp PE=1 SV=2;tr|A0A140LHY2|A0A140LHY2_MOUSE Lysosomal Pro-X carboxypeptidase OS=Mus musculus OX=10090 GN=Prcp PE=1 SV=1	sp|Q7TMR0|PCP_MOUSE;tr|A0A140LHY2|A0A140LHY2_MOUSE	8	55.026	0.352179	0.381895		0	11524050	10423725	0
Q7TMS5	ABCG2_MOUSE	Abcg2	sp|Q7TMS5|ABCG2_MOUSE ATP-binding cassette sub-family G member 2 OS=Mus musculus OX=10090 GN=Abcg2 PE=1 SV=1;tr|A0A0R4J0B6|A0A0R4J0B6_MOUSE ATP-binding cassette sub-family G member 2 OS=Mus musculus OX=10090 GN=Abcg2 PE=1 SV=1;tr|S4R2E1|S4R2E1_MOUSE ATP-bi	sp|Q7TMS5|ABCG2_MOUSE;tr|A0A0R4J0B6|A0A0R4J0B6_MOUSE;tr|S4R2E1|S4R2E1_MOUSE;tr|D3Z150|D3Z150_MOUSE	16	72.977	-0.0401688	0.894663		0	29453750	28104250	0
Q7TMW6	NARFL_MOUSE	Narfl	sp|Q7TMW6|NARFL_MOUSE Cytosolic Fe-S cluster assembly factor NARFL OS=Mus musculus OX=10090 GN=Narfl PE=1 SV=2	sp|Q7TMW6|NARFL_MOUSE	10	53.107	0.404718	0.209042		0	5.21863e+06	2.9955e+06	0
Q7TN29	SMAP2_MOUSE	Smap2	sp|Q7TN29|SMAP2_MOUSE Stromal membrane-associated protein 2 OS=Mus musculus OX=10090 GN=Smap2 PE=1 SV=1	sp|Q7TN29|SMAP2_MOUSE	7	46.577	0.279078	0.276577		0	18236400	12811250	0
Q7TNC4	LC7L2_MOUSE	Luc7l2	sp|Q7TNC4|LC7L2_MOUSE Putative RNA-binding protein Luc7-like 2 OS=Mus musculus OX=10090 GN=Luc7l2 PE=1 SV=1;tr|E9Q715|E9Q715_MOUSE Putative RNA-binding protein Luc7-like 2 OS=Mus musculus OX=10090 GN=Luc7l2 PE=1 SV=1;tr|Q05CX5|Q05CX5_MOUSE Luc7l2 protein O	sp|Q7TNC4|LC7L2_MOUSE;tr|E9Q715|E9Q715_MOUSE;tr|Q05CX5|Q05CX5_MOUSE	9	46.582	0.329512	0.175323		0	23505250	17661250	0
Q7TNE1	SUCHY_MOUSE	Sugct	sp|Q7TNE1|SUCHY_MOUSE Succinate--hydroxymethylglutarate CoA-transferase OS=Mus musculus OX=10090 GN=Sugct PE=1 SV=2	sp|Q7TNE1|SUCHY_MOUSE	13	47.69	0.143933	0.66102		0	56970750	44160000	1
Q7TNG5	EMAL2_MOUSE	Eml2	sp|Q7TNG5|EMAL2_MOUSE Echinoderm microtubule-associated protein-like 2 OS=Mus musculus OX=10090 GN=Eml2 PE=1 SV=1;tr|E9QK48|E9QK48_MOUSE Echinoderm microtubule-associated protein-like 2 OS=Mus musculus OX=10090 GN=Eml2 PE=1 SV=1;tr|D6RGM3|D6RGM3_MOUSE Echi	sp|Q7TNG5|EMAL2_MOUSE;tr|E9QK48|E9QK48_MOUSE;tr|D6RGM3|D6RGM3_MOUSE	16	70.733	0.325434	0.147462		0	18566250	18397500	0
Q7TNG8	LDHD_MOUSE	Ldhd	sp|Q7TNG8|LDHD_MOUSE Probable D-lactate dehydrogenase, mitochondrial OS=Mus musculus OX=10090 GN=Ldhd PE=1 SV=1	sp|Q7TNG8|LDHD_MOUSE	23	51.847	0.354714	0.104201		0	763870000	618132500	1
Q7TPR4	ACTN1_MOUSE	Actn1	sp|Q7TPR4|ACTN1_MOUSE Alpha-actinin-1 OS=Mus musculus OX=10090 GN=Actn1 PE=1 SV=1;tr|A1BN54|A1BN54_MOUSE Alpha actinin 1a OS=Mus musculus OX=10090 GN=Actn1 PE=1 SV=1	sp|Q7TPR4|ACTN1_MOUSE;tr|A1BN54|A1BN54_MOUSE	39	103.07	0.232211	0.157809		0	40901250	34903500	0
Q7TPV4	MBB1A_MOUSE	Mybbp1a	sp|Q7TPV4|MBB1A_MOUSE Myb-binding protein 1A OS=Mus musculus OX=10090 GN=Mybbp1a PE=1 SV=2	sp|Q7TPV4|MBB1A_MOUSE	35	152.04	0.0939103	0.589172		0	17198500	9811300	0
Q7TQ95	LNP_MOUSE	Lnpk	sp|Q7TQ95|LNP_MOUSE Endoplasmic reticulum junction formation protein lunapark OS=Mus musculus OX=10090 GN=Lnpk PE=1 SV=1;tr|A2ASL8|A2ASL8_MOUSE Endoplasmic reticulum junction formation protein lunapark OS=Mus musculus OX=10090 GN=Lnpk PE=1 SV=1	sp|Q7TQ95|LNP_MOUSE;tr|A2ASL8|A2ASL8_MOUSE	8	47.499	0.198226	0.604163		0	3893725	3273600	0
Q7TQI3	OTUB1_MOUSE	Otub1	sp|Q7TQI3|OTUB1_MOUSE Ubiquitin thioesterase OTUB1 OS=Mus musculus OX=10090 GN=Otub1 PE=1 SV=2;tr|D3YWF6|D3YWF6_MOUSE Ubiquitin thioesterase OTUB1 OS=Mus musculus OX=10090 GN=Otub1 PE=1 SV=1	sp|Q7TQI3|OTUB1_MOUSE;tr|D3YWF6|D3YWF6_MOUSE	10	31.27	0.422885	0.0619096		0	163767500	126156500	0
Q7TQK5	CCD93_MOUSE	Ccdc93	sp|Q7TQK5|CCD93_MOUSE Coiled-coil domain-containing protein 93 OS=Mus musculus OX=10090 GN=Ccdc93 PE=1 SV=1;tr|E9QAD4|E9QAD4_MOUSE Coiled-coil domain-containing protein 93 OS=Mus musculus OX=10090 GN=Ccdc93 PE=1 SV=1	sp|Q7TQK5|CCD93_MOUSE;tr|E9QAD4|E9QAD4_MOUSE	13	72.602	0.403715	0.240022		0	7779775	6364775	0
Q7TSC1	PRC2A_MOUSE	Prrc2a	sp|Q7TSC1|PRC2A_MOUSE Protein PRRC2A OS=Mus musculus OX=10090 GN=Prrc2a PE=1 SV=1;tr|G3UX48|G3UX48_MOUSE Protein PRRC2A OS=Mus musculus OX=10090 GN=Prrc2a PE=1 SV=1	sp|Q7TSC1|PRC2A_MOUSE;tr|G3UX48|G3UX48_MOUSE	26	229.2	0.0889993	0.835816		0	1.78876e+06	2095160	0
Q7TSG5	SH321_MOUSE	Sh3d21	sp|Q7TSG5|SH321_MOUSE SH3 domain-containing protein 21 OS=Mus musculus OX=10090 GN=Sh3d21 PE=1 SV=1;tr|Z4YK11|Z4YK11_MOUSE SH3 domain-containing protein 21 OS=Mus musculus OX=10090 GN=Sh3d21 PE=1 SV=1	sp|Q7TSG5|SH321_MOUSE;tr|Z4YK11|Z4YK11_MOUSE	2	60.323	0.245283	0.72925		0	167755000	269635250	0
Q7TSH2	KPBB_MOUSE	Phkb	sp|Q7TSH2|KPBB_MOUSE Phosphorylase b kinase regulatory subunit beta OS=Mus musculus OX=10090 GN=Phkb PE=1 SV=1	sp|Q7TSH2|KPBB_MOUSE	19	123.89	0.113348	0.538617		0	6570500	5863650	0
Q7TSI3	PP6R1_MOUSE	Ppp6r1	sp|Q7TSI3|PP6R1_MOUSE Serine/threonine-protein phosphatase 6 regulatory subunit 1 OS=Mus musculus OX=10090 GN=Ppp6r1 PE=1 SV=1	sp|Q7TSI3|PP6R1_MOUSE	14	94.526	-0.00599035	0.975542		0	12736500	10444575	0
Q7TSV4	PGM2_MOUSE	Pgm2	sp|Q7TSV4|PGM2_MOUSE Phosphoglucomutase-2 OS=Mus musculus OX=10090 GN=Pgm2 PE=1 SV=1	sp|Q7TSV4|PGM2_MOUSE	14	68.747	0.565615	0.0891559		0	7123250	3509500	0
Q7TT37	ELP1_MOUSE	Elp1	sp|Q7TT37|ELP1_MOUSE Elongator complex protein 1 OS=Mus musculus OX=10090 GN=Elp1 PE=1 SV=2	sp|Q7TT37|ELP1_MOUSE	15	149.58	0.402234	0.207605		0	2911150	1.30953e+06	0
Q7TT50	MRCKB_MOUSE	Cdc42bpb	sp|Q7TT50|MRCKB_MOUSE Serine/threonine-protein kinase MRCK beta OS=Mus musculus OX=10090 GN=Cdc42bpb PE=1 SV=2	sp|Q7TT50|MRCKB_MOUSE	29	194.75	0.0494442	0.840451		0	0	0	0
Q80SU7	GVIN1_MOUSE	Gvin1	sp|Q80SU7|GVIN1_MOUSE Interferon-induced very large GTPase 1 OS=Mus musculus OX=10090 GN=Gvin1 PE=1 SV=1;tr|L7N451|L7N451_MOUSE Interferon-induced very large GTPase 1 OS=Mus musculus OX=10090 GN=Gvin1 PE=1 SV=1	sp|Q80SU7|GVIN1_MOUSE;tr|L7N451|L7N451_MOUSE	22	280.81	0.0163258	0.963038		0	914625	381484	0
Q80SY4	MIB1_MOUSE	Mib1	sp|Q80SY4|MIB1_MOUSE E3 ubiquitin-protein ligase MIB1 OS=Mus musculus OX=10090 GN=Mib1 PE=1 SV=1;tr|F6ZBL2|F6ZBL2_MOUSE E3 ubiquitin-protein ligase MIB1 (Fragment) OS=Mus musculus OX=10090 GN=Mib1 PE=1 SV=1	sp|Q80SY4|MIB1_MOUSE;tr|F6ZBL2|F6ZBL2_MOUSE	14	110.09	0.234717	0.312139		0	32708750	23914250	0
Q80SZ7	GBG5_MOUSE	Gng5	sp|Q80SZ7|GBG5_MOUSE Guanine nucleotide-binding protein G(I)/G(S)/G(O) subunit gamma-5 OS=Mus musculus OX=10090 GN=Gng5 PE=1 SV=2	sp|Q80SZ7|GBG5_MOUSE	4	7.3184	0.0261637	0.897674		0	112109250	126116750	0
D6RE20	D6RE20_MOUSE	Selenoi	tr|D6RE20|D6RE20_MOUSE DNA segment, Chr 5, Wayne State University 178, expressed, isoform CRA_b OS=Mus musculus OX=10090 GN=Selenoi PE=1 SV=1;tr|Q8CET7|Q8CET7_MOUSE DNA segment, Chr 5, Wayne State University 178, expressed, isoform CRA_c OS=Mus musculus OX	tr|D6RE20|D6RE20_MOUSE;tr|Q8CET7|Q8CET7_MOUSE;sp|Q80TA1|EPT1_MOUSE	3	7.4085	-0.295696	0.549149		0	183075250	186592500	0
Q80TM9	NISCH_MOUSE	Nisch	sp|Q80TM9|NISCH_MOUSE Nischarin OS=Mus musculus OX=10090 GN=Nisch PE=1 SV=2;tr|F6ZL69|F6ZL69_MOUSE Nischarin (Fragment) OS=Mus musculus OX=10090 GN=Nisch PE=1 SV=1	sp|Q80TM9|NISCH_MOUSE;tr|F6ZL69|F6ZL69_MOUSE	12	175.01	0.208733	0.568845		0	1.89393e+06	2285830	0
Q80U63	MFN2_MOUSE	Mfn2	sp|Q80U63|MFN2_MOUSE Mitofusin-2 OS=Mus musculus OX=10090 GN=Mfn2 PE=1 SV=3;tr|A8Y5E5|A8Y5E5_MOUSE Mitofusin-2 (Fragment) OS=Mus musculus OX=10090 GN=Mfn2 PE=1 SV=1	sp|Q80U63|MFN2_MOUSE;tr|A8Y5E5|A8Y5E5_MOUSE	13	86.187	-0.131556	0.711647		0	7950650	12150425	1
Q80U72	SCRIB_MOUSE	Scrib	sp|Q80U72|SCRIB_MOUSE Protein scribble homolog OS=Mus musculus OX=10090 GN=Scrib PE=1 SV=2	sp|Q80U72|SCRIB_MOUSE	23	174.06	0.433134	0.148035		0	1472170	1.15041e+06	0
Q80U93	NU214_MOUSE	Nup214	sp|Q80U93|NU214_MOUSE Nuclear pore complex protein Nup214 OS=Mus musculus OX=10090 GN=Nup214 PE=1 SV=2	sp|Q80U93|NU214_MOUSE	16	212.98	0.461071	0.0903714		0	1621825	842518	0
Q80UG5	SEPT9_MOUSE	2009-09-01	sp|Q80UG5|SEPT9_MOUSE Septin-9 OS=Mus musculus OX=10090 GN=Sept9 PE=1 SV=1;tr|A2A6U3|A2A6U3_MOUSE Septin-9 OS=Mus musculus OX=10090 GN=Sept9 PE=1 SV=1	sp|Q80UG5|SEPT9_MOUSE;tr|A2A6U3|A2A6U3_MOUSE	25	65.574	0.344441	0.066517		0	42140250	36789000	0
Q80UJ7	RB3GP_MOUSE	Rab3gap1	sp|Q80UJ7|RB3GP_MOUSE Rab3 GTPase-activating protein catalytic subunit OS=Mus musculus OX=10090 GN=Rab3gap1 PE=1 SV=4;tr|A0A1D5RLG3|A0A1D5RLG3_MOUSE Rab3 GTPase-activating protein catalytic subunit OS=Mus musculus OX=10090 GN=Rab3gap1 PE=1 SV=1	sp|Q80UJ7|RB3GP_MOUSE;tr|A0A1D5RLG3|A0A1D5RLG3_MOUSE	17	110.2	0.442766	0.119722		0	2642225	1999550	0
G3X8Y3	G3X8Y3_MOUSE	Naa15	tr|G3X8Y3|G3X8Y3_MOUSE N-alpha-acetyltransferase 15, NatA auxiliary subunit OS=Mus musculus OX=10090 GN=Naa15 PE=1 SV=1;sp|Q80UM3|NAA15_MOUSE N-alpha-acetyltransferase 15, NatA auxiliary subunit OS=Mus musculus OX=10090 GN=Naa15 PE=1 SV=1;tr|A0A0A6YW80|A0A	tr|G3X8Y3|G3X8Y3_MOUSE;sp|Q80UM3|NAA15_MOUSE;tr|A0A0A6YW80|A0A0A6YW80_MOUSE	25	101.09	0.183678	0.351223		0	9716775	8763175	0
Q80UM7	MOGS_MOUSE	Mogs	sp|Q80UM7|MOGS_MOUSE Mannosyl-oligosaccharide glucosidase OS=Mus musculus OX=10090 GN=Mogs PE=1 SV=1	sp|Q80UM7|MOGS_MOUSE	22	91.83	0.378795	0.14569		0	84827750	83090500	0
Q80UP8	S20A2_MOUSE	Slc20a2	sp|Q80UP8|S20A2_MOUSE Sodium-dependent phosphate transporter 2 OS=Mus musculus OX=10090 GN=Slc20a2 PE=1 SV=2	sp|Q80UP8|S20A2_MOUSE	3	70.865	0.121899	0.647978		0	4310200	2637900	0
Q80UU9	PGRC2_MOUSE	Pgrmc2	sp|Q80UU9|PGRC2_MOUSE Membrane-associated progesterone receptor component 2 OS=Mus musculus OX=10090 GN=Pgrmc2 PE=1 SV=2	sp|Q80UU9|PGRC2_MOUSE	11	23.334	-0.0109499	0.979546		0	67503000	44889250	0
Q80UY2	KCMF1_MOUSE	Kcmf1	sp|Q80UY2|KCMF1_MOUSE E3 ubiquitin-protein ligase KCMF1 OS=Mus musculus OX=10090 GN=Kcmf1 PE=1 SV=1;tr|A0A0N4SV15|A0A0N4SV15_MOUSE E3 ubiquitin-protein ligase KCMF1 OS=Mus musculus OX=10090 GN=Kcmf1 PE=1 SV=1	sp|Q80UY2|KCMF1_MOUSE;tr|A0A0N4SV15|A0A0N4SV15_MOUSE	4	41.791	0.186684	0.629214		0	9761500	9308550	0
Q80VC9	CAMP3_MOUSE	Camsap3	sp|Q80VC9|CAMP3_MOUSE Calmodulin-regulated spectrin-associated protein 3 OS=Mus musculus OX=10090 GN=Camsap3 PE=1 SV=1	sp|Q80VC9|CAMP3_MOUSE	11	135.17	0.206191	0.269721		0	860248	916308	0
Q80VD1	FA98B_MOUSE	Fam98b	sp|Q80VD1|FA98B_MOUSE Protein FAM98B OS=Mus musculus OX=10090 GN=Fam98b PE=1 SV=1	sp|Q80VD1|FA98B_MOUSE	9	45.349	0.329337	0.176111		0	19360250	11212225	0
Q80VJ2	SRA1_MOUSE	Sra1	sp|Q80VJ2|SRA1_MOUSE Steroid receptor RNA activator 1 OS=Mus musculus OX=10090 GN=Sra1 PE=1 SV=3;tr|G3X8R2|G3X8R2_MOUSE Steroid receptor RNA activator 1 (Fragment) OS=Mus musculus OX=10090 GN=Sra1 PE=1 SV=1	sp|Q80VJ2|SRA1_MOUSE;tr|G3X8R2|G3X8R2_MOUSE	7	25.557	0.276367	0.539034		0	14134725	21067675	0
Q80VJ3	DNPH1_MOUSE	Dnph1	sp|Q80VJ3|DNPH1_MOUSE 2-deoxynucleoside 5-phosphate N-hydrolase 1 OS=Mus musculus OX=10090 GN=Dnph1 PE=1 SV=2	sp|Q80VJ3|DNPH1_MOUSE	5	18.977	-0.16463	0.7043		0	7945175	4.63313e+06	0
Q80VP1	EPN1_MOUSE	Epn1	sp|Q80VP1|EPN1_MOUSE Epsin-1 OS=Mus musculus OX=10090 GN=Epn1 PE=1 SV=3	sp|Q80VP1|EPN1_MOUSE	9	60.211	0.327231	0.0750683		0	72389000	68946750	0
Q80W21	GSTM7_MOUSE	Gstm7	sp|Q80W21|GSTM7_MOUSE Glutathione S-transferase Mu 7 OS=Mus musculus OX=10090 GN=Gstm7 PE=1 SV=1;tr|D3YVP5|D3YVP5_MOUSE Glutathione S-transferase Mu 7 OS=Mus musculus OX=10090 GN=Gstm7 PE=1 SV=1;tr|D3YVP6|D3YVP6_MOUSE Glutathione S-transferase Mu 7 OS=Mus	sp|Q80W21|GSTM7_MOUSE;tr|D3YVP5|D3YVP5_MOUSE;tr|D3YVP6|D3YVP6_MOUSE;tr|E9QAC8|E9QAC8_MOUSE;tr|D3YZ29|D3YZ29_MOUSE	15	25.709	-0.226106	0.651984		0	50838750	62846500	0
Q80W22	THNS2_MOUSE	Thnsl2	sp|Q80W22|THNS2_MOUSE Threonine synthase-like 2 OS=Mus musculus OX=10090 GN=Thnsl2 PE=1 SV=1	sp|Q80W22|THNS2_MOUSE	21	54.187	0.446719	0.0461657		0	151615750	95423750	0
Q80W47	WIPI2_MOUSE	Wipi2	sp|Q80W47|WIPI2_MOUSE WD repeat domain phosphoinositide-interacting protein 2 OS=Mus musculus OX=10090 GN=Wipi2 PE=1 SV=1;tr|D3YWK1|D3YWK1_MOUSE WD repeat domain phosphoinositide-interacting protein 2 OS=Mus musculus OX=10090 GN=Wipi2 PE=1 SV=1	sp|Q80W47|WIPI2_MOUSE;tr|D3YWK1|D3YWK1_MOUSE	7	48.477	0.261526	0.506083		0	4658800	3255254	0
Q80W54	FACE1_MOUSE	Zmpste24	sp|Q80W54|FACE1_MOUSE CAAX prenyl protease 1 homolog OS=Mus musculus OX=10090 GN=Zmpste24 PE=1 SV=2	sp|Q80W54|FACE1_MOUSE	9	54.734	0.242094	0.314515		0	54464750	51308750	0
Q3TBU7	Q3TBU7_MOUSE	Agfg2	tr|Q3TBU7|Q3TBU7_MOUSE Arf-GAP domain and FG repeat-containing protein 2 (Fragment) OS=Mus musculus OX=10090 GN=Agfg2 PE=1 SV=1;sp|Q80WC7|AGFG2_MOUSE Arf-GAP domain and FG repeat-containing protein 2 OS=Mus musculus OX=10090 GN=Agfg2 PE=1 SV=1;tr|Q3U2K8|Q3	tr|Q3TBU7|Q3TBU7_MOUSE;sp|Q80WC7|AGFG2_MOUSE;tr|Q3U2K8|Q3U2K8_MOUSE	9	41.739	0.42537	0.0580569		0	18722525	10707075	0
Q80WJ7	LYRIC_MOUSE	Mtdh	sp|Q80WJ7|LYRIC_MOUSE Protein LYRIC OS=Mus musculus OX=10090 GN=Mtdh PE=1 SV=1;tr|F6QHD1|F6QHD1_MOUSE Protein LYRIC (Fragment) OS=Mus musculus OX=10090 GN=Mtdh PE=1 SV=2;tr|F6ZSG0|F6ZSG0_MOUSE Protein LYRIC (Fragment) OS=Mus musculus OX=10090 GN=Mtdh PE=1	sp|Q80WJ7|LYRIC_MOUSE;tr|F6QHD1|F6QHD1_MOUSE;tr|F6ZSG0|F6ZSG0_MOUSE;tr|F6QFT1|F6QFT1_MOUSE	27	63.845	-0.0678833	0.748513		0	114774750	116108250	0
A0A0A0MQL2	A0A0A0MQL2_MOUSE	A430005L14Rik	tr|A0A0A0MQL2|A0A0A0MQL2_MOUSE RIKEN cDNA A430005L14 gene (Fragment) OS=Mus musculus OX=10090 GN=A430005L14Rik PE=1 SV=1;tr|E9PUH0|E9PUH0_MOUSE RIKEN cDNA A430005L14 gene OS=Mus musculus OX=10090 GN=A430005L14Rik PE=1 SV=1;sp|Q80WR5|CA174_MOUSE UPF0688 pro	tr|A0A0A0MQL2|A0A0A0MQL2_MOUSE;tr|E9PUH0|E9PUH0_MOUSE;sp|Q80WR5|CA174_MOUSE	4	17.772	0.314008	0.2674		0	6.27963e+06	3935385	0
H3BJH7	H3BJH7_MOUSE	Aftph	tr|H3BJH7|H3BJH7_MOUSE Aftiphilin OS=Mus musculus OX=10090 GN=Aftph PE=1 SV=1;sp|Q80WT5|AFTIN_MOUSE Aftiphilin OS=Mus musculus OX=10090 GN=Aftph PE=1 SV=2;tr|H3BKM5|H3BKM5_MOUSE Aftiphilin (Fragment) OS=Mus musculus OX=10090 GN=Aftph PE=1 SV=1	tr|H3BJH7|H3BJH7_MOUSE;sp|Q80WT5|AFTIN_MOUSE;tr|H3BKM5|H3BKM5_MOUSE	13	89.516	-0.44946	0.311137		0	2188950	1.3133e+06	0
B7ZNH7	B7ZNH7_MOUSE	Col14a1	tr|B7ZNH7|B7ZNH7_MOUSE Collagen alpha-1(XIV) chain OS=Mus musculus OX=10090 GN=Col14a1 PE=1 SV=1;sp|Q80X19|COEA1_MOUSE Collagen alpha-1(XIV) chain OS=Mus musculus OX=10090 GN=Col14a1 PE=1 SV=2;tr|K3W4R4|K3W4R4_MOUSE Collagen alpha-1(XIV) chain OS=Mus muscu	tr|B7ZNH7|B7ZNH7_MOUSE;sp|Q80X19|COEA1_MOUSE;tr|K3W4R4|K3W4R4_MOUSE	30	192.75	0.472187	0.044113		0	8379175	5586750	0
Q80X50	UBP2L_MOUSE	Ubap2l	sp|Q80X50|UBP2L_MOUSE Ubiquitin-associated protein 2-like OS=Mus musculus OX=10090 GN=Ubap2l PE=1 SV=1;tr|A0A0H2UH17|A0A0H2UH17_MOUSE Ubiquitin associated protein 2-like, isoform CRA_b OS=Mus musculus OX=10090 GN=Ubap2l PE=1 SV=1;tr|A0A0G2JDV6|A0A0G2JDV6_M	sp|Q80X50|UBP2L_MOUSE;tr|A0A0H2UH17|A0A0H2UH17_MOUSE;tr|A0A0G2JDV6|A0A0G2JDV6_MOUSE	19	116.8	0.31317	0.188607		0	24936000	16488500	0
Q80X73	PELO_MOUSE	Pelo	sp|Q80X73|PELO_MOUSE Protein pelota homolog OS=Mus musculus OX=10090 GN=Pelo PE=1 SV=3	sp|Q80X73|PELO_MOUSE	9	43.349	0.00615898	0.987417		0	7654250	4701925	0
Q80X85	RT07_MOUSE	Mrps7	sp|Q80X85|RT07_MOUSE 28S ribosomal protein S7, mitochondrial OS=Mus musculus OX=10090 GN=Mrps7 PE=1 SV=1	sp|Q80X85|RT07_MOUSE	7	28.062	0.220374	0.474601		0	22177750	18316000	1
Q80X90	FLNB_MOUSE	Flnb	sp|Q80X90|FLNB_MOUSE Filamin-B OS=Mus musculus OX=10090 GN=Flnb PE=1 SV=3	sp|Q80X90|FLNB_MOUSE	113	277.82	0.00235595	0.987996		0	114595000	119136750	0
Q80XI4	PI42B_MOUSE	Pip4k2b	sp|Q80XI4|PI42B_MOUSE Phosphatidylinositol 5-phosphate 4-kinase type-2 beta OS=Mus musculus OX=10090 GN=Pip4k2b PE=1 SV=1	sp|Q80XI4|PI42B_MOUSE	5	47.318	0.120689	0.686851		0	3.90482e+06	2455125	0
A0A0R4J0I6	A0A0R4J0I6_MOUSE	Acad11	tr|A0A0R4J0I6|A0A0R4J0I6_MOUSE Acyl-CoA dehydrogenase family member 11 OS=Mus musculus OX=10090 GN=Acad11 PE=1 SV=1;sp|Q80XL6|ACD11_MOUSE Acyl-CoA dehydrogenase family member 11 OS=Mus musculus OX=10090 GN=Acad11 PE=1 SV=2;tr|D3YTQ5|D3YTQ5_MOUSE Acyl-CoA d	tr|A0A0R4J0I6|A0A0R4J0I6_MOUSE;sp|Q80XL6|ACD11_MOUSE;tr|D3YTQ5|D3YTQ5_MOUSE;tr|A0A087WSI8|A0A087WSI8_MOUSE	42	87.347	0.543774	0.0907831		0	249142500	162577500	0
Q80XN0	BDH_MOUSE	Bdh1	sp|Q80XN0|BDH_MOUSE D-beta-hydroxybutyrate dehydrogenase, mitochondrial OS=Mus musculus OX=10090 GN=Bdh1 PE=1 SV=2;tr|D3Z2Y8|D3Z2Y8_MOUSE D-beta-hydroxybutyrate dehydrogenase, mitochondrial (Fragment) OS=Mus musculus OX=10090 GN=Bdh1 PE=1 SV=1	sp|Q80XN0|BDH_MOUSE;tr|D3Z2Y8|D3Z2Y8_MOUSE	22	38.299	0.290707	0.337272		0	1434242500	1144935000	1
A0A087WRY3	A0A087WRY3_MOUSE	Nucks1	tr|A0A087WRY3|A0A087WRY3_MOUSE Nuclear ubiquitous casein and cyclin-dependent kinase substrate 1 OS=Mus musculus OX=10090 GN=Nucks1 PE=1 SV=1;sp|Q80XU3|NUCKS_MOUSE Nuclear ubiquitous casein and cyclin-dependent kinase substrate 1 OS=Mus musculus OX=10090 G	tr|A0A087WRY3|A0A087WRY3_MOUSE;sp|Q80XU3|NUCKS_MOUSE	5	26.184	-0.228804	0.331592		0	83504250	89803750	0
Q80Y14	GLRX5_MOUSE	Glrx5	sp|Q80Y14|GLRX5_MOUSE Glutaredoxin-related protein 5, mitochondrial OS=Mus musculus OX=10090 GN=Glrx5 PE=1 SV=2;tr|A0A1Y7VN70|A0A1Y7VN70_MOUSE Glutaredoxin-related protein 5, mitochondrial OS=Mus musculus OX=10090 GN=Glrx5 PE=1 SV=1	sp|Q80Y14|GLRX5_MOUSE;tr|A0A1Y7VN70|A0A1Y7VN70_MOUSE	4	16.292	0.178659	0.463928		0	461100000	386515000	1
Q80Y81	RNZ2_MOUSE	Elac2	sp|Q80Y81|RNZ2_MOUSE Zinc phosphodiesterase ELAC protein 2 OS=Mus musculus OX=10090 GN=Elac2 PE=1 SV=1;tr|B1ATP7|B1ATP7_MOUSE Zinc phosphodiesterase ELAC protein 2 OS=Mus musculus OX=10090 GN=Elac2 PE=1 SV=1	sp|Q80Y81|RNZ2_MOUSE;tr|B1ATP7|B1ATP7_MOUSE	11	92.718	0.0117802	0.968411		0	3645550	5350150	1
Q80YC5	FA12_MOUSE	F12	sp|Q80YC5|FA12_MOUSE Coagulation factor XII OS=Mus musculus OX=10090 GN=F12 PE=1 SV=2	sp|Q80YC5|FA12_MOUSE	8	65.701	0.492887	0.117902		0	5405150	2946300	0
Q80YD1	SUV3_MOUSE	Supv3l1	sp|Q80YD1|SUV3_MOUSE ATP-dependent RNA helicase SUPV3L1, mitochondrial OS=Mus musculus OX=10090 GN=Supv3l1 PE=1 SV=1	sp|Q80YD1|SUV3_MOUSE	11	87.004	-0.308909	0.366506		0	2.41134e+06	1923905	1
Q80YR4	ZN598_MOUSE	Znf598	sp|Q80YR4|ZN598_MOUSE E3 ubiquitin-protein ligase ZNF598 OS=Mus musculus OX=10090 GN=Znf598 PE=1 SV=1	sp|Q80YR4|ZN598_MOUSE	12	99.191	0.117907	0.703181		0	3517025	3287675	0
D3Z3D0	D3Z3D0_MOUSE	Zc3hc1	tr|D3Z3D0|D3Z3D0_MOUSE Nuclear-interacting partner of ALK OS=Mus musculus OX=10090 GN=Zc3hc1 PE=1 SV=1;tr|H3BKM2|H3BKM2_MOUSE Nuclear-interacting partner of ALK OS=Mus musculus OX=10090 GN=Zc3hc1 PE=1 SV=1;sp|Q80YV2|NIPA_MOUSE Nuclear-interacting partner o	tr|D3Z3D0|D3Z3D0_MOUSE;tr|H3BKM2|H3BKM2_MOUSE;sp|Q80YV2|NIPA_MOUSE	4	47.669	-0.00423438	0.994441		0	10259925	3273575	0
E9QJS0	E9QJS0_MOUSE	Mrps10	tr|E9QJS0|E9QJS0_MOUSE 28S ribosomal protein S10, mitochondrial OS=Mus musculus OX=10090 GN=Mrps10 PE=1 SV=1;sp|Q80ZK0|RT10_MOUSE 28S ribosomal protein S10, mitochondrial OS=Mus musculus OX=10090 GN=Mrps10 PE=1 SV=1;tr|G5E8U8|G5E8U8_MOUSE 28S ribosomal pro	tr|E9QJS0|E9QJS0_MOUSE;sp|Q80ZK0|RT10_MOUSE;tr|G5E8U8|G5E8U8_MOUSE;tr|G5E8U5|G5E8U5_MOUSE	4	18.698	0.00559606	0.986195		0	18552250	15352225	0
Q80ZS3	RT26_MOUSE	Mrps26	sp|Q80ZS3|RT26_MOUSE 28S ribosomal protein S26, mitochondrial OS=Mus musculus OX=10090 GN=Mrps26 PE=1 SV=1	sp|Q80ZS3|RT26_MOUSE	5	23.443	0.337616	0.13834		0	44155000	33937000	1
Q810A7	DDX42_MOUSE	Ddx42	sp|Q810A7|DDX42_MOUSE ATP-dependent RNA helicase DDX42 OS=Mus musculus OX=10090 GN=Ddx42 PE=1 SV=3	sp|Q810A7|DDX42_MOUSE	10	101.96	0.322353	0.407277		0	3046775	2003275	0
Q810B6	ANFY1_MOUSE	Ankfy1	sp|Q810B6|ANFY1_MOUSE Rabankyrin-5 OS=Mus musculus OX=10090 GN=Ankfy1 PE=1 SV=2	sp|Q810B6|ANFY1_MOUSE	22	128.65	0.381261	0.0532554		0	8667425	5202075	0
Q810J8	ZFYV1_MOUSE	Zfyve1	sp|Q810J8|ZFYV1_MOUSE Zinc finger FYVE domain-containing protein 1 OS=Mus musculus OX=10090 GN=Zfyve1 PE=1 SV=2	sp|Q810J8|ZFYV1_MOUSE	19	86.939	0.210502	0.442441		0	9281575	8076125	0
H7BWY4	H7BWY4_MOUSE	Dlg1	tr|H7BWY4|H7BWY4_MOUSE Disks large homolog 1 OS=Mus musculus OX=10090 GN=Dlg1 PE=1 SV=1;sp|Q811D0|DLG1_MOUSE Disks large homolog 1 OS=Mus musculus OX=10090 GN=Dlg1 PE=1 SV=1;tr|E9Q9H0|E9Q9H0_MOUSE Disks large homolog 1 OS=Mus musculus OX=10090 GN=Dlg1 PE=1	tr|H7BWY4|H7BWY4_MOUSE;sp|Q811D0|DLG1_MOUSE;tr|E9Q9H0|E9Q9H0_MOUSE;tr|D3Z3B8|D3Z3B8_MOUSE;tr|S4R2T8|S4R2T8_MOUSE	21	96.891	0.421138	0.0414281		0	24725500	14805750	0
Q811U4	MFN1_MOUSE	Mfn1	sp|Q811U4|MFN1_MOUSE Mitofusin-1 OS=Mus musculus OX=10090 GN=Mfn1 PE=1 SV=3	sp|Q811U4|MFN1_MOUSE	17	83.725	0.0153857	0.969769		0	6885925	4607150	1
Q8BFP9	PDK1_MOUSE	Pdk1	sp|Q8BFP9|PDK1_MOUSE [Pyruvate dehydrogenase (acetyl-transferring)] kinase isozyme 1, mitochondrial OS=Mus musculus OX=10090 GN=Pdk1 PE=1 SV=2	sp|Q8BFP9|PDK1_MOUSE	10	48.994	0.438067	0.138655		0	10104600	5529150	1
Q8BFR4	GNS_MOUSE	Gns	sp|Q8BFR4|GNS_MOUSE N-acetylglucosamine-6-sulfatase OS=Mus musculus OX=10090 GN=Gns PE=1 SV=1	sp|Q8BFR4|GNS_MOUSE	10	61.174	-0.0553805	0.790582		0	9564400	10929725	0
Q8BFR5	EFTU_MOUSE	Tufm	sp|Q8BFR5|EFTU_MOUSE Elongation factor Tu, mitochondrial OS=Mus musculus OX=10090 GN=Tufm PE=1 SV=1	sp|Q8BFR5|EFTU_MOUSE	27	49.508	0.442046	0.020997		0	874722500	683535000	1
Q8BFS6	CPPED_MOUSE	Cpped1	sp|Q8BFS6|CPPED_MOUSE Serine/threonine-protein phosphatase CPPED1 OS=Mus musculus OX=10090 GN=Cpped1 PE=1 SV=1;tr|D3Z7F7|D3Z7F7_MOUSE Serine/threonine-protein phosphatase CPPED1 (Fragment) OS=Mus musculus OX=10090 GN=Cpped1 PE=1 SV=1	sp|Q8BFS6|CPPED_MOUSE;tr|D3Z7F7|D3Z7F7_MOUSE	6	35.247	0.521355	0.0183178		0	52825500	47076250	0
Q8BFW7	LPP_MOUSE	Lpp	sp|Q8BFW7|LPP_MOUSE Lipoma-preferred partner homolog OS=Mus musculus OX=10090 GN=Lpp PE=1 SV=1	sp|Q8BFW7|LPP_MOUSE	11	65.89	0.329792	0.10104		0	43923000	34914750	0
Q8BFY9	TNPO1_MOUSE	Tnpo1	sp|Q8BFY9|TNPO1_MOUSE Transportin-1 OS=Mus musculus OX=10090 GN=Tnpo1 PE=1 SV=2;tr|Q3TKD0|Q3TKD0_MOUSE Transportin-1 (Fragment) OS=Mus musculus OX=10090 GN=Tnpo1 PE=1 SV=1;tr|J3QMX2|J3QMX2_MOUSE Transportin-1 (Fragment) OS=Mus musculus OX=10090 GN=Tnpo1 PE	sp|Q8BFY9|TNPO1_MOUSE;tr|Q3TKD0|Q3TKD0_MOUSE;tr|J3QMX2|J3QMX2_MOUSE	14	102.36	0.376521	0.0988886		0	19008250	18383050	0
Q8BFZ9	ERLN2_MOUSE	Erlin2	sp|Q8BFZ9|ERLN2_MOUSE Erlin-2 OS=Mus musculus OX=10090 GN=Erlin2 PE=1 SV=1	sp|Q8BFZ9|ERLN2_MOUSE	9	37.872	0.24801	0.516561		0	46567500	33384000	0
[truncated: 2,116 more rows]

## Sheet: Volcano_LMKO-NCD_vs_HFD
Uniprot accession	Protein name	Gene name	Fasta.headers	Majority.protein.IDs	Peptides	Mol..weight.kDa.	log2...Mean.in.LMKO.NCD.....Mean.in.LMKO.HFD...	p.value	Adjusted.p.value	Sel	iBAQ LMKO.NCD	iBAQ LMKO.HFD	MouseMitoCarta (1= yes 0=no)
[truncated: 3,465 more rows]

[truncated: 5 more sheets: Volcano_Control-NC_vs_LMKO-HFD, Volcano_Contro-NCD_vs_HFD, Volcano_Control-HFD_vs_LMKO-NCD, Volcano_Contro-HFD_vs_LMKO-HFD, Raw Data proteinGroups]
