# Supplementary material for: Mtfp1 ablation enhances mitochondrial respiration and protects against hepatic steatosis
Source: Nat Commun. 2023 Dec 20;14:8474. doi: 10.1038/s41467-023-44143-9 (PMC10733382; doi:10.1038/s41467-023-44143-9)
Supplement: Supplementary file 6 — Supplementary Data 3 [file 41467_2023_44143_MOESM6_ESM.xlsx]

## Sheet: Description
Supplemental Dataset 3 - Label Free Quantification (LFQ) MTFP1 Liver Interactome
Supplemental Dataset 3 - MTFP1 interactomics dataset

## Sheet: DataVolcano_FLAG-MTFP1_vs_Contr
Uniprot accession	Protein name	Gene name	Classification	Fasta.headers	Majority.protein.IDs	Peptides	Mol.weight.kDa.	log2...Mean.in.FLAG-MTFP1.....Mean.in.Control...	pvalue	Adjusted.pvalue	Sel	iBAQ FLAG-MTFP1	iBAQ Control	MouseMitoCarta
E9PVA8	>sp|E9PVA8|GCN1_MOUSE eIF-2-alpha kinase activator GCN1 OS=Mus musculus OX=10090 GN=Gcn1 PE=1 SV=1	Gcn1		>sp|E9PVA8|GCN1_MOUSE eIF-2-alpha kinase activator GCN1 OS=Mus musculus OX=10090 GN=Gcn1 PE=1 SV=1	sp|E9PVA8|GCN1_MOUSE	4	293.02	1000			1	13379.7	34107	0
D3Z0Y2	D3Z0Y2_MOUSE	Prdx6		">tr|D3Z0Y2|D3Z0Y2_MOUSE Peroxiredoxin-6 OS=Mus musculus OX=10090 GN=Prdx6 PE=1 SV=1;>tr|Q6GT24|Q6GT24_MOUSE Peroxiredoxin-6 OS=Mus musculus OX=10090 GN=Prdx6 PE=1 SV=1;>sp|O08709|PRDX6_MOUSE Peroxiredoxin-6 OS=Mus musculus OX=10090 GN=Prdx6 PE=1 SV=3"	"tr|D3Z0Y2|D3Z0Y2_MOUSE;tr|Q6GT24|Q6GT24_MOUSE;sp|O08709|PRDX6_MOUSE;tr|Q8BG37|Q8BG37_MOUSE"	7	22.494	1000			1	708542	184236	0
O08784	TCOF_MOUSE	Tcof1		">sp|O08784|TCOF_MOUSE Treacle protein OS=Mus musculus OX=10090 GN=Tcof1 PE=1 SV=1;>tr|H3BL37|H3BL37_MOUSE Treacle protein OS=Mus musculus OX=10090 GN=Tcof1 PE=1 SV=1"	"sp|O08784|TCOF_MOUSE;tr|H3BL37|H3BL37_MOUSE"	2	135	1000			1	46581.8	19812	0
G3UWV3	G3UWV3_MOUSE	Calu		">tr|G3UWV3|G3UWV3_MOUSE Calumenin OS=Mus musculus OX=10090 GN=Calu PE=1 SV=1;>tr|Q6XLQ8|Q6XLQ8_MOUSE Calumenin OS=Mus musculus OX=10090 GN=Calu PE=1 SV=1;>sp|O35887|CALU_MOUSE Calumenin OS=Mus musculus OX=10090 GN=Calu PE=1 SV=1;>tr|G3UXA3|G3UXA3_MOUSE Cal"	"tr|G3UWV3|G3UWV3_MOUSE;tr|Q6XLQ8|Q6XLQ8_MOUSE;sp|O35887|CALU_MOUSE;tr|G3UXA3|G3UXA3_MOUSE;tr|G3V004|G3V004_MOUSE;tr|G3UY49|G3UY49_MOUSE;tr|G3UXA8|G3UXA8_MOUSE;tr|G3UWR0|G3UWR0_MOUSE"	3	17.71	1000			1	488255	1366800	0
O55131	SEPT7_MOUSE	2007-09-01		">sp|O55131|SEPT7_MOUSE Septin-7 OS=Mus musculus OX=10090 GN=Sept7 PE=1 SV=1;>tr|E9Q9F5|E9Q9F5_MOUSE Septin-7 OS=Mus musculus OX=10090 GN=Sept7 PE=1 SV=2;>tr|E9Q1G8|E9Q1G8_MOUSE Septin-7 OS=Mus musculus OX=10090 GN=Sept7 PE=1 SV=2"	"sp|O55131|SEPT7_MOUSE;tr|E9Q9F5|E9Q9F5_MOUSE;tr|E9Q1G8|E9Q1G8_MOUSE;tr|A0A0R4J233|A0A0R4J233_MOUSE;tr|S4R2P6|S4R2P6_MOUSE;sp|Q9DA97|SEP14_MOUSE;tr|A0A1W2P6J7|A0A1W2P6J7_MOUSE;sp|Q8C650|SEP10_MOUSE"	4	50.549	1000			1	337884	260600	0
O88455	DHCR7_MOUSE	Dhcr7		">sp|O88455|DHCR7_MOUSE 7-dehydrocholesterol reductase OS=Mus musculus OX=10090 GN=Dhcr7 PE=1 SV=1;>tr|A0A140LIT2|A0A140LIT2_MOUSE 7-dehydrocholesterol reductase OS=Mus musculus OX=10090 GN=Dhcr7 PE=1 SV=1"	"sp|O88455|DHCR7_MOUSE;tr|A0A140LIT2|A0A140LIT2_MOUSE"	2	53.918	1000			1	56883	0	0
A0A0R4J0N7	A0A0R4J0N7_MOUSE	Cyp8b1		">tr|A0A0R4J0N7|A0A0R4J0N7_MOUSE 7-alpha-hydroxycholest-4-en-3-one 12-alpha-hydroxylase OS=Mus musculus OX=10090 GN=Cyp8b1 PE=1 SV=1;>sp|O88962|CP8B1_MOUSE 7-alpha-hydroxycholest-4-en-3-one 12-alpha-hydroxylase OS=Mus musculus OX=10090 GN=Cyp8b1 PE=1 SV=1"	"tr|A0A0R4J0N7|A0A0R4J0N7_MOUSE;sp|O88962|CP8B1_MOUSE"	4	57.705	1000			1	119868	0	0
P00329	>sp|P00329|ADH1_MOUSE Alcohol dehydrogenase 1 OS=Mus musculus OX=10090 GN=Adh1 PE=1 SV=2	Adh1		>sp|P00329|ADH1_MOUSE Alcohol dehydrogenase 1 OS=Mus musculus OX=10090 GN=Adh1 PE=1 SV=2	sp|P00329|ADH1_MOUSE	5	39.771	1000			1	530700	576440	0
P01029	>sp|P01029|CO4B_MOUSE Complement C4-B OS=Mus musculus OX=10090 GN=C4b PE=1 SV=3	C4b		>sp|P01029|CO4B_MOUSE Complement C4-B OS=Mus musculus OX=10090 GN=C4b PE=1 SV=3	sp|P01029|CO4B_MOUSE	3	192.91	1000			1	14046	20013	0
P01872	IGHM_MOUSE	Ighm		">sp|P01872|IGHM_MOUSE Immunoglobulin heavy constant mu OS=Mus musculus OX=10090 GN=Ighm PE=1 SV=2;>tr|A0A075B5P6|A0A075B5P6_MOUSE Immunoglobulin heavy constant mu (Fragment) OS=Mus musculus OX=10090 GN=Ighm PE=1 SV=1;>tr|A0A075B6A0|A0A075B6A0_MOUSE Immunog"	"sp|P01872|IGHM_MOUSE;tr|A0A075B5P6|A0A075B5P6_MOUSE;tr|A0A075B6A0|A0A075B6A0_MOUSE"	5	49.971	1000			1	123820	0	0
A0A075B5P5	A0A075B5P5_MOUSE	Ighg3		">tr|A0A075B5P5|A0A075B5P5_MOUSE Immunoglobulin heavy constant gamma 3 (Fragment) OS=Mus musculus OX=10090 GN=Ighg3 PE=4 SV=1;>sp|P03987|IGHG3_MOUSE Ig gamma-3 chain C region OS=Mus musculus OX=10090 PE=1 SV=2;>tr|A0A1Y7VJN6|A0A1Y7VJN6_MOUSE Immunoglobulin "	"tr|A0A075B5P5|A0A075B5P5_MOUSE;sp|P03987|IGHG3_MOUSE;tr|A0A1Y7VJN6|A0A1Y7VJN6_MOUSE"	3	36.198	1000			1	252538	0	0
A0A2R8VHF3	A0A2R8VHF3_MOUSE	Tuba1c		">tr|A0A2R8VHF3|A0A2R8VHF3_MOUSE Tubulin alpha chain (Fragment) OS=Mus musculus OX=10090 PE=3 SV=1;>sp|P68373|TBA1C_MOUSE Tubulin alpha-1C chain OS=Mus musculus OX=10090 GN=Tuba1c PE=1 SV=1;>sp|P05213|TBA1B_MOUSE Tubulin alpha-1B chain OS=Mus musculus OX=10"	"tr|A0A2R8VHF3|A0A2R8VHF3_MOUSE;sp|P68373|TBA1C_MOUSE;sp|P05213|TBA1B_MOUSE;sp|P68368|TBA4A_MOUSE;sp|Q9JJZ2|TBA8_MOUSE;sp|P68369|TBA1A_MOUSE;tr|A0A0A0MQA5|A0A0A0MQA5_MOUSE"	2	29.703	1000			1	937481	366680	0
A0A1B0GSR9	A0A1B0GSR9_MOUSE	Ldha		">tr|A0A1B0GSR9|A0A1B0GSR9_MOUSE L-lactate dehydrogenase OS=Mus musculus OX=10090 GN=Ldha PE=1 SV=1;>tr|Q564E2|Q564E2_MOUSE L-lactate dehydrogenase OS=Mus musculus OX=10090 GN=Ldha PE=1 SV=1;>sp|P06151|LDHA_MOUSE L-lactate dehydrogenase A chain OS=Mus muscu"	"tr|A0A1B0GSR9|A0A1B0GSR9_MOUSE;tr|Q564E2|Q564E2_MOUSE;sp|P06151|LDHA_MOUSE;tr|A0A1B0GSX0|A0A1B0GSX0_MOUSE;tr|A0A1B0GSL7|A0A1B0GSL7_MOUSE;tr|A0A1B0GT41|A0A1B0GT41_MOUSE;tr|A0A1B0GQX5|A0A1B0GQX5_MOUSE;tr|D3YZQ9|D3YZQ9_MOUSE;tr|A0A1B0GRC1|A0A1B0GRC1_MOUSE;tr|A0A1B0GRS2|A0A1B0GRS2_MOUSE;tr|A0A1B0GRW9|A0A1B0GRW9_MOUSE;tr|A0A1B0GSR2|A0A1B0GSR2_MOUSE;tr|A0A1B0GS79|A0A1B0GS79_MOUSE;tr|A0A1B0GRE9|A0A1B0G…	5	34.599	1000			1	556132	166510	0
A0A075B5V6	A0A075B5V6_MOUSE	Ighv1-42		">tr|A0A075B5V6|A0A075B5V6_MOUSE Immunoglobulin heavy variable V1-42 OS=Mus musculus OX=10090 GN=Ighv1-42 PE=1 SV=1;>tr|A0A075B5V1|A0A075B5V1_MOUSE Immunoglobulin heavy variable 1-31 OS=Mus musculus OX=10090 GN=Ighv1-31 PE=4 SV=1;>sp|P06330|HVM51_MOUSE Ig h"	"tr|A0A075B5V6|A0A075B5V6_MOUSE;tr|A0A075B5V1|A0A075B5V1_MOUSE;sp|P06330|HVM51_MOUSE;tr|A0A075B5V7|A0A075B5V7_MOUSE;tr|A0A075B5U6|A0A075B5U6_MOUSE;sp|P01757|HVM13_MOUSE;sp|P01756|HVM12_MOUSE;tr|A0A0A6YY38|A0A0A6YY38_MOUSE;tr|A0A0A6YXN5|A0A0A6YXN5_MOUSE;tr|A0A0A6YX66|A0A0A6YX66_MOUSE;tr|A0A0A6YWK5|A0A0A6YWK5_MOUSE;tr|A0A075B5V2|A0A075B5V2_MOUSE;tr|A0A075B5V0|A0A075B5V0_MOUSE;tr|A0A075B5U7|A0A075B5…	2	10.776	1000			1	1581500	994820	0
P07901	>sp|P07901|HS90A_MOUSE Heat shock protein HSP 90-alpha OS=Mus musculus OX=10090 GN=Hsp90aa1 PE=1 SV=4	Hsp90aa1		>sp|P07901|HS90A_MOUSE Heat shock protein HSP 90-alpha OS=Mus musculus OX=10090 GN=Hsp90aa1 PE=1 SV=4	sp|P07901|HS90A_MOUSE	7	84.787	1000			1	37154	0	0
P09405	>sp|P09405|NUCL_MOUSE Nucleolin OS=Mus musculus OX=10090 GN=Ncl PE=1 SV=2	Ncl		>sp|P09405|NUCL_MOUSE Nucleolin OS=Mus musculus OX=10090 GN=Ncl PE=1 SV=2	"sp|P09405|NUCL_MOUSE;tr|A0A087WRM5|A0A087WRM5_MOUSE"	6	76.722	1000			1	98803.8	12451.6	0
P11983	>sp|P11983|TCPA_MOUSE T-complex protein 1 subunit alpha OS=Mus musculus OX=10090 GN=Tcp1 PE=1 SV=3	Tcp1		>sp|P11983|TCPA_MOUSE T-complex protein 1 subunit alpha OS=Mus musculus OX=10090 GN=Tcp1 PE=1 SV=3	sp|P11983|TCPA_MOUSE	12	60.448	1000			1	649674	370390	0
P12025	>sp|P12025|MK_MOUSE Midkine OS=Mus musculus OX=10090 GN=Mdk PE=2 SV=2	Mdk		>sp|P12025|MK_MOUSE Midkine OS=Mus musculus OX=10090 GN=Mdk PE=2 SV=2	sp|P12025|MK_MOUSE	2	15.434	1000			1	154549	119664	0
P12265	>sp|P12265|BGLR_MOUSE Beta-glucuronidase OS=Mus musculus OX=10090 GN=Gusb PE=1 SV=2	Gusb		>sp|P12265|BGLR_MOUSE Beta-glucuronidase OS=Mus musculus OX=10090 GN=Gusb PE=1 SV=2	"sp|P12265|BGLR_MOUSE;tr|Q99KJ6|Q99KJ6_MOUSE"	4	74.194	1000			1	163018	0	0
E0CXN5	E0CXN5_MOUSE	Gpd1		">tr|E0CXN5|E0CXN5_MOUSE Glycerol-3-phosphate dehydrogenase [NAD(+)] OS=Mus musculus OX=10090 GN=Gpd1 PE=1 SV=1;>sp|P13707|GPDA_MOUSE Glycerol-3-phosphate dehydrogenase [NAD(+)], cytoplasmic OS=Mus musculus OX=10090 GN=Gpd1 PE=1 SV=3"	"tr|E0CXN5|E0CXN5_MOUSE;sp|P13707|GPDA_MOUSE;tr|D3Z0L6|D3Z0L6_MOUSE;sp|Q3ULJ0|GPD1L_MOUSE"	5	35.231	1000			1	302350	34797.8	0
P14576	SRP54_MOUSE	Srp54		">sp|P14576|SRP54_MOUSE Signal recognition particle 54 kDa protein OS=Mus musculus OX=10090 GN=Srp54 PE=1 SV=2;>tr|E9PXC0|E9PXC0_MOUSE Signal recognition particle 54 kDa protein OS=Mus musculus OX=10090 GN=Srp54c PE=1 SV=1"	"sp|P14576|SRP54_MOUSE;tr|E9PXC0|E9PXC0_MOUSE"	4	55.72	1000			1	62832.2	109093	0
P17225	PTBP1_MOUSE	Ptbp1		">sp|P17225|PTBP1_MOUSE Polypyrimidine tract-binding protein 1 OS=Mus musculus OX=10090 GN=Ptbp1 PE=1 SV=2;>tr|Q8BGJ5|Q8BGJ5_MOUSE MCG13402, isoform CRA_a OS=Mus musculus OX=10090 GN=Ptbp1 PE=1 SV=1;>tr|Q922I7|Q922I7_MOUSE MCG13402, isoform CRA_c OS=Mus mus"	"sp|P17225|PTBP1_MOUSE;tr|Q8BGJ5|Q8BGJ5_MOUSE;tr|Q922I7|Q922I7_MOUSE;tr|Q8CB58|Q8CB58_MOUSE;tr|E9QMW9|E9QMW9_MOUSE;tr|E9Q0W3|E9Q0W3_MOUSE;tr|F7AXP1|F7AXP1_MOUSE"	5	56.477	1000			1	600782	627550	0
P20918	>sp|P20918|PLMN_MOUSE Plasminogen OS=Mus musculus OX=10090 GN=Plg PE=1 SV=3	Plg		>sp|P20918|PLMN_MOUSE Plasminogen OS=Mus musculus OX=10090 GN=Plg PE=1 SV=3	sp|P20918|PLMN_MOUSE	2	90.807	1000			1	36727.5	0	0
P32233	>sp|P32233|DRG1_MOUSE Developmentally-regulated GTP-binding protein 1 OS=Mus musculus OX=10090 GN=Drg1 PE=1 SV=1	Drg1		>sp|P32233|DRG1_MOUSE Developmentally-regulated GTP-binding protein 1 OS=Mus musculus OX=10090 GN=Drg1 PE=1 SV=1	"sp|P32233|DRG1_MOUSE;tr|F7BQ65|F7BQ65_MOUSE"	10	40.512	1000			1	1483940	443735	0
P32261	>sp|P32261|ANT3_MOUSE Antithrombin-III OS=Mus musculus OX=10090 GN=Serpinc1 PE=1 SV=1	Serpinc1		>sp|P32261|ANT3_MOUSE Antithrombin-III OS=Mus musculus OX=10090 GN=Serpinc1 PE=1 SV=1	sp|P32261|ANT3_MOUSE	2	52.003	1000			1	58757.6	0	0
J3QPT6	J3QPT6_MOUSE	Asgr1		">tr|J3QPT6|J3QPT6_MOUSE Asialoglycoprotein receptor 1 (Fragment) OS=Mus musculus OX=10090 GN=Asgr1 PE=1 SV=1;>sp|P34927|ASGR1_MOUSE Asialoglycoprotein receptor 1 OS=Mus musculus OX=10090 GN=Asgr1 PE=1 SV=4;>tr|B1AR34|B1AR34_MOUSE Asialoglycoprotein recepto"	"tr|J3QPT6|J3QPT6_MOUSE;sp|P34927|ASGR1_MOUSE;tr|B1AR34|B1AR34_MOUSE"	2	15.262	1000			1	187214	193207	0
P35550	FBRL_MOUSE	Fbl		">sp|P35550|FBRL_MOUSE rRNA 2-O-methyltransferase fibrillarin OS=Mus musculus OX=10090 GN=Fbl PE=1 SV=2;>tr|A0A140LIR6|A0A140LIR6_MOUSE rRNA 2-O-methyltransferase fibrillarin (Fragment) OS=Mus musculus OX=10090 GN=Fbl PE=1 SV=1"	"sp|P35550|FBRL_MOUSE;tr|A0A140LIR6|A0A140LIR6_MOUSE"	2	34.306	1000			1	120307	0	0
P41317	>sp|P41317|MBL2_MOUSE Mannose-binding protein C OS=Mus musculus OX=10090 GN=Mbl2 PE=1 SV=2	Mbl2		>sp|P41317|MBL2_MOUSE Mannose-binding protein C OS=Mus musculus OX=10090 GN=Mbl2 PE=1 SV=2	sp|P41317|MBL2_MOUSE	4	25.957	1000			1	486634	410331	0
Q9CRB8	>sp|Q9CRB8|MTFP1_MOUSE Mitochondrial fission process protein 1 FlagTag OS=Mus musculus OX=10090 GN=Mtfp1 PE=1 SV=1	Mtfp1	Bait	>sp|Q9CRB8|MTFP1_MOUSE Mitochondrial fission process protein 1 FlagTag OS=Mus musculus OX=10090 GN=Mtfp1 PE=1 SV=1	sp|Q9CRB8|MTFP1_MOUSE	12	19.309	1000			1	266400000	0	1
A0A1L1SUN1	A0A1L1SUN1_MOUSE	Rpl29		">tr|A0A1L1SUN1|A0A1L1SUN1_MOUSE 60S ribosomal protein L29 (Fragment) OS=Mus musculus OX=10090 GN=Rpl29 PE=4 SV=1;>tr|A0A1L1SS27|A0A1L1SS27_MOUSE 60S ribosomal protein L29 (Fragment) OS=Mus musculus OX=10090 GN=Rpl29 PE=3 SV=1;>tr|F6QL70|F6QL70_MOUSE 60S ri"	"tr|A0A1L1SUN1|A0A1L1SUN1_MOUSE;tr|A0A1L1SS27|A0A1L1SS27_MOUSE;tr|F6QL70|F6QL70_MOUSE;tr|W4VSN7|W4VSN7_MOUSE;tr|Q5M8M8|Q5M8M8_MOUSE;sp|P47915|RL29_MOUSE"	2	10.533	1000			1	1225034	282487	0
P48024	EIF1_MOUSE	Eif1		">sp|P48024|EIF1_MOUSE Eukaryotic translation initiation factor 1 OS=Mus musculus OX=10090 GN=Eif1 PE=1 SV=2;>tr|A0A1L1SSA3|A0A1L1SSA3_MOUSE Eukaryotic translation initiation factor 1b (Fragment) OS=Mus musculus OX=10090 GN=Eif1b PE=1 SV=1;>tr|J3QPZ8|J3QPZ8"	"sp|P48024|EIF1_MOUSE;tr|A0A1L1SSA3|A0A1L1SSA3_MOUSE;tr|J3QPZ8|J3QPZ8_MOUSE;sp|Q9CXU9|EIF1B_MOUSE;tr|J3QN87|J3QN87_MOUSE"	3	12.746	1000			1	802266	1.86471e+06	0
P49429	HPPD_MOUSE	Hpd		">sp|P49429|HPPD_MOUSE 4-hydroxyphenylpyruvate dioxygenase OS=Mus musculus OX=10090 GN=Hpd PE=1 SV=3;>tr|D3Z1U3|D3Z1U3_MOUSE 4-hydroxyphenylpyruvate dioxygenase (Fragment) OS=Mus musculus OX=10090 GN=Hpd PE=1 SV=1"	"sp|P49429|HPPD_MOUSE;tr|D3Z1U3|D3Z1U3_MOUSE"	5	45.054	1000			1	404062	281650	0
P50247	>sp|P50247|SAHH_MOUSE Adenosylhomocysteinase OS=Mus musculus OX=10090 GN=Ahcy PE=1 SV=3	Ahcy		>sp|P50247|SAHH_MOUSE Adenosylhomocysteinase OS=Mus musculus OX=10090 GN=Ahcy PE=1 SV=3	"sp|P50247|SAHH_MOUSE;tr|A2ALT5|A2ALT5_MOUSE"	5	47.688	1000			1	124859	0	0
Q3UNX7	Q3UNX7_MOUSE	Fmo1		">tr|Q3UNX7|Q3UNX7_MOUSE Dimethylaniline monooxygenase [N-oxide-forming] 1 (Fragment) OS=Mus musculus OX=10090 GN=Fmo1 PE=1 SV=1;>sp|P50285|FMO1_MOUSE Dimethylaniline monooxygenase [N-oxide-forming] 1 OS=Mus musculus OX=10090 GN=Fmo1 PE=1 SV=1"	"tr|Q3UNX7|Q3UNX7_MOUSE;sp|P50285|FMO1_MOUSE;tr|Q8C9C1|Q8C9C1_MOUSE;tr|D3Z0T2|D3Z0T2_MOUSE;tr|A0A0A6YVP9|A0A0A6YVP9_MOUSE"	3	34.242	1000			1	135857	228528	0
G3UXT7	G3UXT7_MOUSE	Fus		">tr|G3UXT7|G3UXT7_MOUSE RNA-binding protein FUS (Fragment) OS=Mus musculus OX=10090 GN=Fus PE=1 SV=1;>tr|F6QCI0|F6QCI0_MOUSE TATA-box-binding protein-associated factor 15 (Fragment) OS=Mus musculus OX=10090 GN=Taf15 PE=1 SV=1;>tr|Q8CFQ9|Q8CFQ9_MOUSE Fusion"	"tr|G3UXT7|G3UXT7_MOUSE;tr|F6QCI0|F6QCI0_MOUSE;tr|Q8CFQ9|Q8CFQ9_MOUSE;sp|P56959|FUS_MOUSE;tr|Q8BQ46|Q8BQ46_MOUSE"	2	13.897	1000			1	231408	0	0
P60843	>sp|P60843|IF4A1_MOUSE Eukaryotic initiation factor 4A-I OS=Mus musculus OX=10090 GN=Eif4a1 PE=1 SV=1	Eif4a1		>sp|P60843|IF4A1_MOUSE Eukaryotic initiation factor 4A-I OS=Mus musculus OX=10090 GN=Eif4a1 PE=1 SV=1	"sp|P60843|IF4A1_MOUSE;tr|D6RJ60|D6RJ60_MOUSE;tr|D6RJ11|D6RJ11_MOUSE;tr|A0A0N4SVM5|A0A0N4SVM5_MOUSE;tr|A2AFK7|A2AFK7_MOUSE;tr|E9PV04|E9PV04_MOUSE;tr|A0A0N4SVP8|A0A0N4SVP8_MOUSE;sp|Q91VC3|IF4A3_MOUSE"	9	46.153	1000			1	557492	660786	0
P61804	>sp|P61804|DAD1_MOUSE Dolichyl-diphosphooligosaccharide--protein glycosyltransferase subunit DAD1 OS=Mus musculus OX=10090 GN=Dad1 PE=1 SV=3	Dad1		>sp|P61804|DAD1_MOUSE Dolichyl-diphosphooligosaccharide--protein glycosyltransferase subunit DAD1 OS=Mus musculus OX=10090 GN=Dad1 PE=1 SV=3	sp|P61804|DAD1_MOUSE	3	12.497	1000			1	2577560	997262	0
H7BWZ1	H7BWZ1_MOUSE	Ufm1		">tr|H7BWZ1|H7BWZ1_MOUSE Ubiquitin-fold modifier 1 OS=Mus musculus OX=10090 GN=Ufm1 PE=1 SV=1;>tr|D3YW97|D3YW97_MOUSE Ubiquitin-fold modifier 1 OS=Mus musculus OX=10090 GN=Ufm1 PE=1 SV=1;>sp|P61961|UFM1_MOUSE Ubiquitin-fold modifier 1 OS=Mus musculus OX=100"	"tr|H7BWZ1|H7BWZ1_MOUSE;tr|D3YW97|D3YW97_MOUSE;sp|P61961|UFM1_MOUSE"	2	6.1421	1000			1	1149874	0	0
P62960	YBOX1_MOUSE	Ybx1		">sp|P62960|YBOX1_MOUSE Nuclease-sensitive element-binding protein 1 OS=Mus musculus OX=10090 GN=Ybx1 PE=1 SV=3;>sp|Q9JKB3|YBOX3_MOUSE Y-box-binding protein 3 OS=Mus musculus OX=10090 GN=Ybx3 PE=1 SV=2;>tr|A0A0A0MQD2|A0A0A0MQD2_MOUSE Y-box-binding protein 2"	"sp|P62960|YBOX1_MOUSE;sp|Q9JKB3|YBOX3_MOUSE;tr|A0A0A0MQD2|A0A0A0MQD2_MOUSE;tr|B2RUF0|B2RUF0_MOUSE;sp|Q9Z2C8|YBOX2_MOUSE"	4	35.73	1000			1	269976	0	0
A0A0R4IZZ5	A0A0R4IZZ5_MOUSE	Clec4f		">tr|A0A0R4IZZ5|A0A0R4IZZ5_MOUSE C-type lectin domain family 4 member F OS=Mus musculus OX=10090 GN=Clec4f PE=1 SV=1;>sp|P70194|CLC4F_MOUSE C-type lectin domain family 4 member F OS=Mus musculus OX=10090 GN=Clec4f PE=1 SV=1"	"tr|A0A0R4IZZ5|A0A0R4IZZ5_MOUSE;sp|P70194|CLC4F_MOUSE"	3	61.254	1000			1	97186	0	0
A0A1B0GR78	A0A1B0GR78_MOUSE	Stim1		">tr|A0A1B0GR78|A0A1B0GR78_MOUSE Stromal interaction molecule 1 OS=Mus musculus OX=10090 GN=Stim1 PE=1 SV=1;>sp|P70302|STIM1_MOUSE Stromal interaction molecule 1 OS=Mus musculus OX=10090 GN=Stim1 PE=1 SV=2;>tr|A0A1B0GRA5|A0A1B0GRA5_MOUSE Stromal interaction"	"tr|A0A1B0GR78|A0A1B0GR78_MOUSE;sp|P70302|STIM1_MOUSE;tr|A0A1B0GRA5|A0A1B0GRA5_MOUSE"	2	62.195	1000			1	76967.5	0	0
P70441	>sp|P70441|NHRF1_MOUSE Na(+)/H(+) exchange regulatory cofactor NHE-RF1 OS=Mus musculus OX=10090 GN=Slc9a3r1 PE=1 SV=3	Slc9a3r1		>sp|P70441|NHRF1_MOUSE Na(+)/H(+) exchange regulatory cofactor NHE-RF1 OS=Mus musculus OX=10090 GN=Slc9a3r1 PE=1 SV=3	sp|P70441|NHRF1_MOUSE	3	38.6	1000			1	63262.6	23925.3	0
Q60817	NACA_MOUSE	Naca		">sp|Q60817|NACA_MOUSE Nascent polypeptide-associated complex subunit alpha OS=Mus musculus OX=10090 GN=Naca PE=1 SV=1;>sp|P70670|NACAM_MOUSE Nascent polypeptide-associated complex subunit alpha, muscle-specific form OS=Mus musculus OX=10090 GN=Naca PE=1 SV"	"sp|Q60817|NACA_MOUSE;sp|P70670|NACAM_MOUSE"	2	23.384	1000			1	805410	406617	0
G3UXY0	G3UXY0_MOUSE	Psme1		">tr|G3UXY0|G3UXY0_MOUSE Proteasome activator complex subunit 1 OS=Mus musculus OX=10090 GN=Psme1 PE=1 SV=1;>tr|G3UXZ5|G3UXZ5_MOUSE Proteasome activator complex subunit 1 (Fragment) OS=Mus musculus OX=10090 GN=Psme1 PE=1 SV=1;>sp|P97371|PSME1_MOUSE Proteaso"	"tr|G3UXY0|G3UXY0_MOUSE;tr|G3UXZ5|G3UXZ5_MOUSE;sp|P97371|PSME1_MOUSE;tr|G3X9K9|G3X9K9_MOUSE;tr|G3UXR1|G3UXR1_MOUSE;tr|G3UWN9|G3UWN9_MOUSE"	3	26.092	1000			1	136278	368664	0
P97379	>sp|P97379|G3BP2_MOUSE Ras GTPase-activating protein-binding protein 2 OS=Mus musculus OX=10090 GN=G3bp2 PE=1 SV=2	G3bp2		>sp|P97379|G3BP2_MOUSE Ras GTPase-activating protein-binding protein 2 OS=Mus musculus OX=10090 GN=G3bp2 PE=1 SV=2	"sp|P97379|G3BP2_MOUSE;tr|A0A0J9YUY8|A0A0J9YUY8_MOUSE;tr|A0A0J9YTQ8|A0A0J9YTQ8_MOUSE"	4	54.087	1000			1	262709	0	0
Q00896	A1AT3_MOUSE	Serpina1c		">sp|Q00896|A1AT3_MOUSE Alpha-1-antitrypsin 1-3 OS=Mus musculus OX=10090 GN=Serpina1c PE=1 SV=2;>tr|A0A0R4J0X5|A0A0R4J0X5_MOUSE Alpha-1-antitrypsin 1-3 OS=Mus musculus OX=10090 GN=Serpina1c PE=1 SV=1;>sp|P07758|A1AT1_MOUSE Alpha-1-antitrypsin 1-1 OS=Mus mus"	"sp|Q00896|A1AT3_MOUSE;tr|A0A0R4J0X5|A0A0R4J0X5_MOUSE;sp|P07758|A1AT1_MOUSE;tr|A0A0A0MQA3|A0A0A0MQA3_MOUSE;tr|D3YZL0|D3YZL0_MOUSE"	11	45.823	1000			1	1528856	750182	0
Q00897	>sp|Q00897|A1AT4_MOUSE Alpha-1-antitrypsin 1-4 OS=Mus musculus OX=10090 GN=Serpina1d PE=1 SV=1	Serpina1d		>sp|Q00897|A1AT4_MOUSE Alpha-1-antitrypsin 1-4 OS=Mus musculus OX=10090 GN=Serpina1d PE=1 SV=1	sp|Q00897|A1AT4_MOUSE	10	45.998	1000			1	396004	1192500	0
Q00898	>sp|Q00898|A1AT5_MOUSE Alpha-1-antitrypsin 1-5 OS=Mus musculus OX=10090 GN=Serpina1e PE=1 SV=1	Serpina1e		>sp|Q00898|A1AT5_MOUSE Alpha-1-antitrypsin 1-5 OS=Mus musculus OX=10090 GN=Serpina1e PE=1 SV=1	sp|Q00898|A1AT5_MOUSE	8	45.891	1000			1	190673	438638	0
Q01279	EGFR_MOUSE	Egfr		">sp|Q01279|EGFR_MOUSE Epidermal growth factor receptor OS=Mus musculus OX=10090 GN=Egfr PE=1 SV=1;>tr|Q9WVF5|Q9WVF5_MOUSE Epidermal growth factor receptor OS=Mus musculus OX=10090 GN=Egfr PE=1 SV=1"	"sp|Q01279|EGFR_MOUSE;tr|Q9WVF5|Q9WVF5_MOUSE"	10	134.85	1000			1	155208	39612	0
Q01768	NDKB_MOUSE	Nme2		">sp|Q01768|NDKB_MOUSE Nucleoside diphosphate kinase B OS=Mus musculus OX=10090 GN=Nme2 PE=1 SV=1;>tr|E9PZF0|E9PZF0_MOUSE Nucleoside diphosphate kinase OS=Mus musculus OX=10090 GN=Gm20390 PE=3 SV=1;>tr|Q5NC80|Q5NC80_MOUSE Nucleoside diphosphate kinase (Frag"	"sp|Q01768|NDKB_MOUSE;tr|E9PZF0|E9PZF0_MOUSE;tr|Q5NC80|Q5NC80_MOUSE;sp|P15532|NDKA_MOUSE;tr|Q5NC79|Q5NC79_MOUSE"	5	17.363	1000			1	1359336	311370	0
Q02257	>sp|Q02257|PLAK_MOUSE Junction plakoglobin OS=Mus musculus OX=10090 GN=Jup PE=1 SV=3	Jup		>sp|Q02257|PLAK_MOUSE Junction plakoglobin OS=Mus musculus OX=10090 GN=Jup PE=1 SV=3	sp|Q02257|PLAK_MOUSE	2	81.8	1000			1	45550.8	135420	0
Q04750	>sp|Q04750|TOP1_MOUSE DNA topoisomerase 1 OS=Mus musculus OX=10090 GN=Top1 PE=1 SV=2	Top1		>sp|Q04750|TOP1_MOUSE DNA topoisomerase 1 OS=Mus musculus OX=10090 GN=Top1 PE=1 SV=2	sp|Q04750|TOP1_MOUSE	3	90.875	1000			1	104873	89535.5	0
Q9D1I5	MCEE_MOUSE	Mcee	BCAA Metabolism	">sp|Q9D1I5|MCEE_MOUSE Methylmalonyl-CoA epimerase, mitochondrial OS=Mus musculus OX=10090 GN=Mcee PE=1 SV=1;>tr|A0A0U1RQ27|A0A0U1RQ27_MOUSE Methylmalonyl CoA epimerase, isoform CRA_c OS=Mus musculus OX=10090 GN=Mcee PE=1 SV=1"	"sp|Q9D1I5|MCEE_MOUSE;tr|A0A0U1RQ27|A0A0U1RQ27_MOUSE"	3	19.017	1000			1	985526	1222015	1
P47791	>sp|P47791|GSHR_MOUSE Glutathione reductase, mitochondrial OS=Mus musculus OX=10090 GN=Gsr PE=1 SV=3	Gsr	Detox	>sp|P47791|GSHR_MOUSE Glutathione reductase, mitochondrial OS=Mus musculus OX=10090 GN=Gsr PE=1 SV=3	sp|P47791|GSHR_MOUSE	6	53.662	1000			1	180740	118612	1
Q9D7P6	ISCU_MOUSE	Iscu	FeS Cluster	">sp|Q9D7P6|ISCU_MOUSE Iron-sulfur cluster assembly enzyme ISCU, mitochondrial OS=Mus musculus OX=10090 GN=Iscu PE=1 SV=1;>tr|D3Z7W0|D3Z7W0_MOUSE Iron-sulfur cluster assembly enzyme ISCU, mitochondrial OS=Mus musculus OX=10090 GN=Iscu PE=1 SV=1;>tr|D3Z0K9|D"	"sp|Q9D7P6|ISCU_MOUSE;tr|D3Z7W0|D3Z7W0_MOUSE;tr|D3Z0K9|D3Z0K9_MOUSE"	3	18.098	1000			1	241188	345943	1
Q5F2E7	>sp|Q5F2E7|NUFP2_MOUSE Nuclear fragile X mental retardation-interacting protein 2 OS=Mus musculus OX=10090 GN=Nufip2 PE=1 SV=1	Nufip2		>sp|Q5F2E7|NUFP2_MOUSE Nuclear fragile X mental retardation-interacting protein 2 OS=Mus musculus OX=10090 GN=Nufip2 PE=1 SV=1	sp|Q5F2E7|NUFP2_MOUSE	3	75.656	1000			1	309362	0	0
Q9D273	MMAB_MOUSE	Mmab	Folate and 1C Metabolism	">sp|Q9D273|MMAB_MOUSE Cob(I)yrinic acid a,c-diamide adenosyltransferase, mitochondrial OS=Mus musculus OX=10090 GN=Mmab PE=1 SV=1;>tr|D3Z1G7|D3Z1G7_MOUSE Cob(I)yrinic acid a,c-diamide adenosyltransferase, mitochondrial OS=Mus musculus OX=10090 GN=Mmab PE=1"	"sp|Q9D273|MMAB_MOUSE;tr|D3Z1G7|D3Z1G7_MOUSE"	3	26.273	1000			1	305348	84476.8	1
Q5XJY5	>sp|Q5XJY5|COPD_MOUSE Coatomer subunit delta OS=Mus musculus OX=10090 GN=Arcn1 PE=1 SV=2	Arcn1		>sp|Q5XJY5|COPD_MOUSE Coatomer subunit delta OS=Mus musculus OX=10090 GN=Arcn1 PE=1 SV=2	sp|Q5XJY5|COPD_MOUSE	4	57.229	1000			1	126218	121010	0
Q5YD48	A1CF_MOUSE	A1cf		">sp|Q5YD48|A1CF_MOUSE APOBEC1 complementation factor OS=Mus musculus OX=10090 GN=A1cf PE=1 SV=2;>tr|A0A286YDF7|A0A286YDF7_MOUSE APOBEC1 complementation factor OS=Mus musculus OX=10090 GN=A1cf PE=1 SV=1"	"sp|Q5YD48|A1CF_MOUSE;tr|A0A286YDF7|A0A286YDF7_MOUSE"	5	65.681	1000			1	143259	155412	0
Q60605	MYL6_MOUSE	Myl6		">sp|Q60605|MYL6_MOUSE Myosin light polypeptide 6 OS=Mus musculus OX=10090 GN=Myl6 PE=1 SV=3;>tr|A0A1W2P6F6|A0A1W2P6F6_MOUSE Myosin light polypeptide 6 OS=Mus musculus OX=10090 GN=Myl6 PE=1 SV=1;>tr|A0A1W2P7Q9|A0A1W2P7Q9_MOUSE Myosin light polypeptide 6 OS="	"sp|Q60605|MYL6_MOUSE;tr|A0A1W2P6F6|A0A1W2P6F6_MOUSE;tr|A0A1W2P7Q9|A0A1W2P7Q9_MOUSE;tr|A0A1W2P6G5|A0A1W2P6G5_MOUSE"	3	16.93	1000			1	193608	138470	0
J7NUP1	J7NUP1_MOUSE	Irgm1		">tr|J7NUP1|J7NUP1_MOUSE Immunity-related GTPase family M protein 1 OS=Mus musculus OX=10090 GN=Irgm1 PE=1 SV=1;>sp|Q60766|IRGM1_MOUSE Immunity-related GTPase family M protein 1 OS=Mus musculus OX=10090 GN=Irgm1 PE=1 SV=1"	"tr|J7NUP1|J7NUP1_MOUSE;sp|Q60766|IRGM1_MOUSE"	4	44.887	1000			1	349860	192350	0
Q8CFA2	>sp|Q8CFA2|GCST_MOUSE Aminomethyltransferase, mitochondrial OS=Mus musculus OX=10090 GN=Amt PE=1 SV=1	Amt	Folate and 1C Metabolism	>sp|Q8CFA2|GCST_MOUSE Aminomethyltransferase, mitochondrial OS=Mus musculus OX=10090 GN=Amt PE=1 SV=1	sp|Q8CFA2|GCST_MOUSE	3	44.008	1000			1	171888	0	1
E9PZ00	E9PZ00_MOUSE	Psap		">tr|E9PZ00|E9PZ00_MOUSE Prosaposin OS=Mus musculus OX=10090 GN=Psap PE=1 SV=1;>tr|Q8BFQ1|Q8BFQ1_MOUSE Prosaposin OS=Mus musculus OX=10090 GN=Psap PE=1 SV=1;>tr|K3W4L3|K3W4L3_MOUSE Prosaposin OS=Mus musculus OX=10090 GN=Psap PE=1 SV=1;>tr|J3QPG5|J3QPG5_MOUS"	"tr|E9PZ00|E9PZ00_MOUSE;tr|Q8BFQ1|Q8BFQ1_MOUSE;tr|K3W4L3|K3W4L3_MOUSE;tr|J3QPG5|J3QPG5_MOUSE;sp|Q61207|SAP_MOUSE"	6	60.672	1000			1	504990	61768.3	0
Q61646	>sp|Q61646|HPT_MOUSE Haptoglobin OS=Mus musculus OX=10090 GN=Hp PE=1 SV=1	Hp		>sp|Q61646|HPT_MOUSE Haptoglobin OS=Mus musculus OX=10090 GN=Hp PE=1 SV=1	sp|Q61646|HPT_MOUSE	5	38.752	1000			1	282029	56449	0
Q62095	>sp|Q62095|DDX3Y_MOUSE ATP-dependent RNA helicase DDX3Y OS=Mus musculus OX=10090 GN=Ddx3y PE=1 SV=2	Ddx3y		>sp|Q62095|DDX3Y_MOUSE ATP-dependent RNA helicase DDX3Y OS=Mus musculus OX=10090 GN=Ddx3y PE=1 SV=2	"sp|Q62095|DDX3Y_MOUSE;sp|Q61496|DDX4_MOUSE;tr|Q3V086|Q3V086_MOUSE"	19	73.427	1000			1	45330.4	0	0
Q62446	FKBP3_MOUSE	Fkbp3		">sp|Q62446|FKBP3_MOUSE Peptidyl-prolyl cis-trans isomerase FKBP3 OS=Mus musculus OX=10090 GN=Fkbp3 PE=1 SV=2;>tr|A0A1Y7VMJ9|A0A1Y7VMJ9_MOUSE Peptidyl-prolyl cis-trans isomerase FKBP3 OS=Mus musculus OX=10090 GN=Fkbp3 PE=1 SV=1;>tr|A0A1Y7VLK0|A0A1Y7VLK0_MOU"	"sp|Q62446|FKBP3_MOUSE;tr|A0A1Y7VMJ9|A0A1Y7VMJ9_MOUSE;tr|A0A1Y7VLK0|A0A1Y7VLK0_MOUSE;tr|A0A1Y7VP01|A0A1Y7VP01_MOUSE"	3	25.147	1000			1	130212	76828.8	0
Q64374	>sp|Q64374|RGN_MOUSE Regucalcin OS=Mus musculus OX=10090 GN=Rgn PE=1 SV=1	Rgn		>sp|Q64374|RGN_MOUSE Regucalcin OS=Mus musculus OX=10090 GN=Rgn PE=1 SV=1	sp|Q64374|RGN_MOUSE	3	33.406	1000			1	376802	60356.5	0
A0A0J9YUS5	A0A0J9YUS5_MOUSE	Eif4g1		">tr|A0A0J9YUS5|A0A0J9YUS5_MOUSE Eukaryotic translation initiation factor 4 gamma 1 OS=Mus musculus OX=10090 GN=Eif4g1 PE=1 SV=1;>tr|E9PVC6|E9PVC6_MOUSE Eukaryotic translation initiation factor 4 gamma 1 OS=Mus musculus OX=10090 GN=Eif4g1 PE=1 SV=1;>tr|E9Q9"	"tr|A0A0J9YUS5|A0A0J9YUS5_MOUSE;tr|E9PVC6|E9PVC6_MOUSE;tr|E9Q9E1|E9Q9E1_MOUSE;tr|E9PVC5|E9PVC5_MOUSE;sp|Q6NZJ6|IF4G1_MOUSE;tr|A0A0J9YVC1|A0A0J9YVC1_MOUSE;tr|A0A0J9YUC1|A0A0J9YUC1_MOUSE;tr|E9Q770|E9Q770_MOUSE"	5	145.31	1000			1	97160	0	0
Q6ZQI3	>sp|Q6ZQI3|MLEC_MOUSE Malectin OS=Mus musculus OX=10090 GN=Mlec PE=1 SV=2	Mlec		>sp|Q6ZQI3|MLEC_MOUSE Malectin OS=Mus musculus OX=10090 GN=Mlec PE=1 SV=2	sp|Q6ZQI3|MLEC_MOUSE	4	32.342	1000			1	249080	319160	0
A0A0G2JDW7	A0A0G2JDW7_MOUSE	Rps27		">tr|A0A0G2JDW7|A0A0G2JDW7_MOUSE 40S ribosomal protein S27 (Fragment) OS=Mus musculus OX=10090 GN=Rps27 PE=1 SV=1;>sp|Q6ZWU9|RS27_MOUSE 40S ribosomal protein S27 OS=Mus musculus OX=10090 GN=Rps27 PE=1 SV=3;>tr|A0A0G2JG29|A0A0G2JG29_MOUSE 40S ribosomal prote"	"tr|A0A0G2JDW7|A0A0G2JDW7_MOUSE;sp|Q6ZWU9|RS27_MOUSE;tr|A0A0G2JG29|A0A0G2JG29_MOUSE;tr|A0A0G2JEX7|A0A0G2JEX7_MOUSE"	7	9.2327	1000			1	24198600	6898675	0
Q6ZWX6	>sp|Q6ZWX6|IF2A_MOUSE Eukaryotic translation initiation factor 2 subunit 1 OS=Mus musculus OX=10090 GN=Eif2s1 PE=1 SV=3	Eif2s1		>sp|Q6ZWX6|IF2A_MOUSE Eukaryotic translation initiation factor 2 subunit 1 OS=Mus musculus OX=10090 GN=Eif2s1 PE=1 SV=3	sp|Q6ZWX6|IF2A_MOUSE	2	36.108	1000			1	200454	0	0
Q78JT3	>sp|Q78JT3|3HAO_MOUSE 3-hydroxyanthranilate 3,4-dioxygenase OS=Mus musculus OX=10090 GN=Haao PE=1 SV=1	Haao		>sp|Q78JT3|3HAO_MOUSE 3-hydroxyanthranilate 3,4-dioxygenase OS=Mus musculus OX=10090 GN=Haao PE=1 SV=1	sp|Q78JT3|3HAO_MOUSE	3	32.804	1000			1	151267	0	0
Q8BWM0	>sp|Q8BWM0|PGES2_MOUSE Prostaglandin E synthase 2 OS=Mus musculus OX=10090 GN=Ptges2 PE=1 SV=3	Ptges2	Hormones	>sp|Q8BWM0|PGES2_MOUSE Prostaglandin E synthase 2 OS=Mus musculus OX=10090 GN=Ptges2 PE=1 SV=3	sp|Q8BWM0|PGES2_MOUSE	4	43.323	1000			1	344368	225995	1
Q91YP0	>sp|Q91YP0|L2HDH_MOUSE L-2-hydroxyglutarate dehydrogenase, mitochondrial OS=Mus musculus OX=10090 GN=L2hgdh PE=1 SV=1	L2hgdh	Intermediate Metabolism	>sp|Q91YP0|L2HDH_MOUSE L-2-hydroxyglutarate dehydrogenase, mitochondrial OS=Mus musculus OX=10090 GN=L2hgdh PE=1 SV=1	sp|Q91YP0|L2HDH_MOUSE	3	50.898	1000			1	82221.6	153500	1
Q8BP40	>sp|Q8BP40|PPA6_MOUSE Lysophosphatidic acid phosphatase type 6 OS=Mus musculus OX=10090 GN=Acp6 PE=1 SV=1	Acp6	Lipid Metabolism	>sp|Q8BP40|PPA6_MOUSE Lysophosphatidic acid phosphatase type 6 OS=Mus musculus OX=10090 GN=Acp6 PE=1 SV=1	sp|Q8BP40|PPA6_MOUSE	7	47.624	1000			1	277449	266910	1
A0A0H2UH17	A0A0H2UH17_MOUSE	Ubap2l		">tr|A0A0H2UH17|A0A0H2UH17_MOUSE Ubiquitin associated protein 2-like, isoform CRA_b OS=Mus musculus OX=10090 GN=Ubap2l PE=1 SV=1;>tr|A0A0G2JDV6|A0A0G2JDV6_MOUSE Ubiquitin associated protein 2-like, isoform CRA_g OS=Mus musculus OX=10090 GN=Ubap2l PE=1 SV=1;"	"tr|A0A0H2UH17|A0A0H2UH17_MOUSE;tr|A0A0G2JDV6|A0A0G2JDV6_MOUSE;sp|Q80X50|UBP2L_MOUSE;tr|A0A0G2JGD0|A0A0G2JGD0_MOUSE;tr|A0A0G2JG47|A0A0G2JG47_MOUSE;tr|A0A0G2JE24|A0A0G2JE24_MOUSE;tr|A0A0G2JDT1|A0A0G2JDT1_MOUSE"	3	103.94	1000			1	60797.5	43325	0
Q7TNE1	>sp|Q7TNE1|SUCHY_MOUSE Succinate--hydroxymethylglutarate CoA-transferase OS=Mus musculus OX=10090 GN=Sugct PE=1 SV=2	Sugct	Metabolism	>sp|Q7TNE1|SUCHY_MOUSE Succinate--hydroxymethylglutarate CoA-transferase OS=Mus musculus OX=10090 GN=Sugct PE=1 SV=2	sp|Q7TNE1|SUCHY_MOUSE	5	47.69	1000			1	389450	296720	1
Q9D1L0	CHCH2_MOUSE	Chchd2	MICOS	">sp|Q9D1L0|CHCH2_MOUSE Coiled-coil-helix-coiled-coil-helix domain-containing protein 2 OS=Mus musculus OX=10090 GN=Chchd2 PE=2 SV=1;>tr|D3Z5B1|D3Z5B1_MOUSE Zinc finger, BED type-containing 5 (Fragment) OS=Mus musculus OX=10090 GN=Zbed5 PE=4 SV=8;>tr|B2RPU8"	"sp|Q9D1L0|CHCH2_MOUSE;tr|D3Z5B1|D3Z5B1_MOUSE;tr|B2RPU8|B2RPU8_MOUSE"	2	15.661	1000			1	2173320	794996	1
Q8BJW6	>sp|Q8BJW6|EIF2A_MOUSE Eukaryotic translation initiation factor 2A OS=Mus musculus OX=10090 GN=Eif2a PE=1 SV=2	Eif2a		>sp|Q8BJW6|EIF2A_MOUSE Eukaryotic translation initiation factor 2A OS=Mus musculus OX=10090 GN=Eif2a PE=1 SV=2	"sp|Q8BJW6|EIF2A_MOUSE;tr|D3YZZ6|D3YZZ6_MOUSE"	3	64.403	1000			1	114039	36881.7	0
Q505D7	>sp|Q505D7|OPA3_MOUSE Optic atrophy 3 protein homolog OS=Mus musculus OX=10090 GN=Opa3 PE=1 SV=1	Opa3	Mito Dynamics	>sp|Q505D7|OPA3_MOUSE Optic atrophy 3 protein homolog OS=Mus musculus OX=10090 GN=Opa3 PE=1 SV=1	"sp|Q505D7|OPA3_MOUSE;tr|A0A0U1RPB1|A0A0U1RPB1_MOUSE"	3	20.11	1000			1	287046	504940	1
Q80U63	>sp|Q80U63|MFN2_MOUSE Mitofusin-2 OS=Mus musculus OX=10090 GN=Mfn2 PE=1 SV=3	Mfn2	Mito Dynamics	>sp|Q80U63|MFN2_MOUSE Mitofusin-2 OS=Mus musculus OX=10090 GN=Mfn2 PE=1 SV=3	"sp|Q80U63|MFN2_MOUSE;tr|A8Y5E5|A8Y5E5_MOUSE"	3	86.187	1000			1	48451.8	0	1
Q8BVY0	>sp|Q8BVY0|RL1D1_MOUSE Ribosomal L1 domain-containing protein 1 OS=Mus musculus OX=10090 GN=Rsl1d1 PE=1 SV=1	Rsl1d1		>sp|Q8BVY0|RL1D1_MOUSE Ribosomal L1 domain-containing protein 1 OS=Mus musculus OX=10090 GN=Rsl1d1 PE=1 SV=1	sp|Q8BVY0|RL1D1_MOUSE	2	50.421	1000			1	154680	59505	0
Q9CXT8	>sp|Q9CXT8|MPPB_MOUSE Mitochondrial-processing peptidase subunit beta OS=Mus musculus OX=10090 GN=Pmpcb PE=1 SV=1	Pmpcb	Mito Protease	>sp|Q9CXT8|MPPB_MOUSE Mitochondrial-processing peptidase subunit beta OS=Mus musculus OX=10090 GN=Pmpcb PE=1 SV=1	sp|Q9CXT8|MPPB_MOUSE	10	54.614	1000			1	384708	229288	1
Q8BWN8	>sp|Q8BWN8|ACOT4_MOUSE Acyl-coenzyme A thioesterase 4 OS=Mus musculus OX=10090 GN=Acot4 PE=1 SV=1	Acot4		>sp|Q8BWN8|ACOT4_MOUSE Acyl-coenzyme A thioesterase 4 OS=Mus musculus OX=10090 GN=Acot4 PE=1 SV=1	"sp|Q8BWN8|ACOT4_MOUSE;tr|A0A1Y7VMZ4|A0A1Y7VMZ4_MOUSE;tr|Q91YQ6|Q91YQ6_MOUSE;sp|Q32Q92|ACOT6_MOUSE;sp|O55137|ACOT1_MOUSE;sp|Q6Q2Z6|ACOT5_MOUSE;sp|Q9QYR7|ACOT3_MOUSE;sp|Q9QYR9|ACOT2_MOUSE"	4	46.48	1000			1	270674	297392	0
Q8BYU6	>sp|Q8BYU6|TOIP2_MOUSE Torsin-1A-interacting protein 2 OS=Mus musculus OX=10090 GN=Tor1aip2 PE=1 SV=1	Tor1aip2		>sp|Q8BYU6|TOIP2_MOUSE Torsin-1A-interacting protein 2 OS=Mus musculus OX=10090 GN=Tor1aip2 PE=1 SV=1	sp|Q8BYU6|TOIP2_MOUSE	2	54.495	1000			1	67311.8	0	0
Q8C6B9	>sp|Q8C6B9|AROS_MOUSE Active regulator of SIRT1 OS=Mus musculus OX=10090 GN=Rps19bp1 PE=1 SV=1	Rps19bp1		>sp|Q8C6B9|AROS_MOUSE Active regulator of SIRT1 OS=Mus musculus OX=10090 GN=Rps19bp1 PE=1 SV=1	"sp|Q8C6B9|AROS_MOUSE;tr|A0A2R8VHY2|A0A2R8VHY2_MOUSE"	5	15.977	1000			1	641024	281851	0
Z4YJW0	Z4YJW0_MOUSE	Emc1		">tr|Z4YJW0|Z4YJW0_MOUSE ER membrane protein complex subunit 1 OS=Mus musculus OX=10090 GN=Emc1 PE=1 SV=1;>sp|Q8C7X2|EMC1_MOUSE ER membrane protein complex subunit 1 OS=Mus musculus OX=10090 GN=Emc1 PE=1 SV=1"	"tr|Z4YJW0|Z4YJW0_MOUSE;sp|Q8C7X2|EMC1_MOUSE"	3	111.56	1000			1	50507.8	89952.5	0
Q8CCJ3	>sp|Q8CCJ3|UFL1_MOUSE E3 UFM1-protein ligase 1 OS=Mus musculus OX=10090 GN=Ufl1 PE=1 SV=2	Ufl1		>sp|Q8CCJ3|UFL1_MOUSE E3 UFM1-protein ligase 1 OS=Mus musculus OX=10090 GN=Ufl1 PE=1 SV=2	sp|Q8CCJ3|UFL1_MOUSE	10	89.519	1000			1	476342	264935	0
Q80VP5	>sp|Q80VP5|CL065_MOUSE Probable peptide chain release factor C12orf65 homolog, mitochondrial OS=Mus musculus OX=10090 PE=1 SV=1	C12orf65	Mito Translation	>sp|Q80VP5|CL065_MOUSE Probable peptide chain release factor C12orf65 homolog, mitochondrial OS=Mus musculus OX=10090 PE=1 SV=1	sp|Q80VP5|CL065_MOUSE	4	20.787	1000			1	1360146	262140	1
Q8CI08	SLAI2_MOUSE	Slain2		">sp|Q8CI08|SLAI2_MOUSE SLAIN motif-containing protein 2 OS=Mus musculus OX=10090 GN=Slain2 PE=1 SV=2;>tr|A0A0J9YUJ0|A0A0J9YUJ0_MOUSE SLAIN motif-containing protein 2 (Fragment) OS=Mus musculus OX=10090 GN=Slain2 PE=1 SV=1"	"sp|Q8CI08|SLAI2_MOUSE;tr|A0A0J9YUJ0|A0A0J9YUJ0_MOUSE"	2	62.377	1000			1	93219.2	0	0
Q8CIE6	COPA_MOUSE	Copa		">sp|Q8CIE6|COPA_MOUSE Coatomer subunit alpha OS=Mus musculus OX=10090 GN=Copa PE=1 SV=2;>tr|F8WHL2|F8WHL2_MOUSE Coatomer subunit alpha OS=Mus musculus OX=10090 GN=Copa PE=1 SV=1"	"sp|Q8CIE6|COPA_MOUSE;tr|F8WHL2|F8WHL2_MOUSE"	5	138.43	1000			1	42097	0	0
A0A0R4J049	A0A0R4J049_MOUSE	Prmt5		">tr|A0A0R4J049|A0A0R4J049_MOUSE Protein arginine N-methyltransferase 5 OS=Mus musculus OX=10090 GN=Prmt5 PE=1 SV=1;>sp|Q8CIG8|ANM5_MOUSE Protein arginine N-methyltransferase 5 OS=Mus musculus OX=10090 GN=Prmt5 PE=1 SV=3"	"tr|A0A0R4J049|A0A0R4J049_MOUSE;sp|Q8CIG8|ANM5_MOUSE;tr|F6QQQ6|F6QQQ6_MOUSE"	7	72.737	1000			1	320726	299657	0
Q9JIK9	>sp|Q9JIK9|RT34_MOUSE 28S ribosomal protein S34, mitochondrial OS=Mus musculus OX=10090 GN=Mrps34 PE=1 SV=1	Mrps34	Mito Translation	>sp|Q9JIK9|RT34_MOUSE 28S ribosomal protein S34, mitochondrial OS=Mus musculus OX=10090 GN=Mrps34 PE=1 SV=1	sp|Q9JIK9|RT34_MOUSE	4	25.826	1000			1	865118	217708	1
Q9D6S7	>sp|Q9D6S7|RRFM_MOUSE Ribosome-recycling factor, mitochondrial OS=Mus musculus OX=10090 GN=Mrrf PE=1 SV=1	Mrrf	Mito Translation	>sp|Q9D6S7|RRFM_MOUSE Ribosome-recycling factor, mitochondrial OS=Mus musculus OX=10090 GN=Mrrf PE=1 SV=1	sp|Q9D6S7|RRFM_MOUSE	3	29.05	1000			1	859938	125777	1
Q8R1B4	>sp|Q8R1B4|EIF3C_MOUSE Eukaryotic translation initiation factor 3 subunit C OS=Mus musculus OX=10090 GN=Eif3c PE=1 SV=1	Eif3c		>sp|Q8R1B4|EIF3C_MOUSE Eukaryotic translation initiation factor 3 subunit C OS=Mus musculus OX=10090 GN=Eif3c PE=1 SV=1	sp|Q8R1B4|EIF3C_MOUSE	3	105.53	1000			1	46420.2	111440	0
Q8R1F0	>sp|Q8R1F0|L10K_MOUSE Leydig cell tumor 10 kDa protein homolog OS=Mus musculus OX=10090 GN=D8Ertd738e PE=3 SV=1	D8Ertd738e		>sp|Q8R1F0|L10K_MOUSE Leydig cell tumor 10 kDa protein homolog OS=Mus musculus OX=10090 GN=D8Ertd738e PE=3 SV=1	sp|Q8R1F0|L10K_MOUSE	3	10.197	1000			1	2519720	1.66455e+06	0
Q9CQN7	>sp|Q9CQN7|RM41_MOUSE 39S ribosomal protein L41, mitochondrial OS=Mus musculus OX=10090 GN=Mrpl41 PE=1 SV=1	Mrpl41	Mito Translation	>sp|Q9CQN7|RM41_MOUSE 39S ribosomal protein L41, mitochondrial OS=Mus musculus OX=10090 GN=Mrpl41 PE=1 SV=1	sp|Q9CQN7|RM41_MOUSE	3	15.261	1000			1	689680	0	1
Q5SSK3	TEFM_MOUSE	Tefm	Mito Translation	">sp|Q5SSK3|TEFM_MOUSE Transcription elongation factor, mitochondrial OS=Mus musculus OX=10090 GN=Tefm PE=1 SV=1;>tr|B7ZCA9|B7ZCA9_MOUSE Transcription elongation factor, mitochondrial (Fragment) OS=Mus musculus OX=10090 GN=Tefm PE=1 SV=8"	"sp|Q5SSK3|TEFM_MOUSE;tr|B7ZCA9|B7ZCA9_MOUSE;tr|F7CPB7|F7CPB7_MOUSE"	6	41.873	1000			1	531950	104704	1
Q8VDN2	>sp|Q8VDN2|AT1A1_MOUSE Sodium/potassium-transporting ATPase subunit alpha-1 OS=Mus musculus OX=10090 GN=Atp1a1 PE=1 SV=1	Atp1a1		>sp|Q8VDN2|AT1A1_MOUSE Sodium/potassium-transporting ATPase subunit alpha-1 OS=Mus musculus OX=10090 GN=Atp1a1 PE=1 SV=1	"sp|Q8VDN2|AT1A1_MOUSE;tr|D3YYN7|D3YYN7_MOUSE;sp|Q6PIC6|AT1A3_MOUSE;sp|Q6PIE5|AT1A2_MOUSE;tr|A0A0G2JGX4|A0A0G2JGX4_MOUSE;tr|Q8VCE0|Q8VCE0_MOUSE;sp|Q9WV27|AT1A4_MOUSE;sp|Q9Z1W8|AT12A_MOUSE"	6	112.98	1000			1	116054	51617.8	0
Q8VHE0	>sp|Q8VHE0|SEC63_MOUSE Translocation protein SEC63 homolog OS=Mus musculus OX=10090 GN=Sec63 PE=1 SV=4	Sec63		>sp|Q8VHE0|SEC63_MOUSE Translocation protein SEC63 homolog OS=Mus musculus OX=10090 GN=Sec63 PE=1 SV=4	sp|Q8VHE0|SEC63_MOUSE	4	87.869	1000			1	105833	24788.7	0
F6SQH7	F6SQH7_MOUSE	Poldip2		">tr|F6SQH7|F6SQH7_MOUSE Polymerase delta-interacting protein 2 (Fragment) OS=Mus musculus OX=10090 GN=Poldip2 PE=1 SV=1;>sp|Q91VA6|PDIP2_MOUSE Polymerase delta-interacting protein 2 OS=Mus musculus OX=10090 GN=Poldip2 PE=1 SV=1"	"tr|F6SQH7|F6SQH7_MOUSE;sp|Q91VA6|PDIP2_MOUSE"	5	32.545	1000			1	267588	333990	0
Q91X83	>sp|Q91X83|METK1_MOUSE S-adenosylmethionine synthase isoform type-1 OS=Mus musculus OX=10090 GN=Mat1a PE=1 SV=1	Mat1a		>sp|Q91X83|METK1_MOUSE S-adenosylmethionine synthase isoform type-1 OS=Mus musculus OX=10090 GN=Mat1a PE=1 SV=1	sp|Q91X83|METK1_MOUSE	3	43.508	1000			1	122848	0	0
Q91YI0	ARLY_MOUSE	Asl		">sp|Q91YI0|ARLY_MOUSE Argininosuccinate lyase OS=Mus musculus OX=10090 GN=Asl PE=1 SV=1;>tr|E0CY49|E0CY49_MOUSE Argininosuccinate lyase (Fragment) OS=Mus musculus OX=10090 GN=Asl PE=1 SV=1"	"sp|Q91YI0|ARLY_MOUSE;tr|E0CY49|E0CY49_MOUSE;tr|F7D439|F7D439_MOUSE"	3	51.739	1000			1	66258.8	36685.5	0
Q8K0Z7	>sp|Q8K0Z7|TACO1_MOUSE Translational activator of cytochrome c oxidase 1 OS=Mus musculus OX=10090 GN=Taco1 PE=1 SV=1	Taco1	Mito Translation	>sp|Q8K0Z7|TACO1_MOUSE Translational activator of cytochrome c oxidase 1 OS=Mus musculus OX=10090 GN=Taco1 PE=1 SV=1	sp|Q8K0Z7|TACO1_MOUSE	5	32.314	1000			1	374434	664238	1
Q9CQ40	>sp|Q9CQ40|RM49_MOUSE 39S ribosomal protein L49, mitochondrial OS=Mus musculus OX=10090 GN=Mrpl49 PE=1 SV=1	Mrpl49	Mito Translation	>sp|Q9CQ40|RM49_MOUSE 39S ribosomal protein L49, mitochondrial OS=Mus musculus OX=10090 GN=Mrpl49 PE=1 SV=1	sp|Q9CQ40|RM49_MOUSE	2	19.133	1000			1	335998	117810	1
Q922P9	GLYR1_MOUSE	Glyr1		">sp|Q922P9|GLYR1_MOUSE Putative oxidoreductase GLYR1 OS=Mus musculus OX=10090 GN=Glyr1 PE=1 SV=1;>tr|D3YYT1|D3YYT1_MOUSE Putative oxidoreductase GLYR1 OS=Mus musculus OX=10090 GN=Glyr1 PE=1 SV=1"	"sp|Q922P9|GLYR1_MOUSE;tr|D3YYT1|D3YYT1_MOUSE"	3	59.715	1000			1	266522	440185	0
Q8BRQ9	Q8BRQ9_MOUSE	Sfxn5		">tr|Q8BRQ9|Q8BRQ9_MOUSE Sideroflexin OS=Mus musculus OX=10090 GN=Sfxn5 PE=1 SV=1;>sp|Q925N0|SFXN5_MOUSE Sideroflexin-5 OS=Mus musculus OX=10090 GN=Sfxn5 PE=1 SV=2;>tr|D3YXH5|D3YXH5_MOUSE Sideroflexin-5 OS=Mus musculus OX=10090 GN=Sfxn5 PE=1 SV=1"	"tr|Q8BRQ9|Q8BRQ9_MOUSE;sp|Q925N0|SFXN5_MOUSE;tr|D3YXH5|D3YXH5_MOUSE"	2	32.783	1000			1	129082	0	0
Q9CXW2	>sp|Q9CXW2|RT22_MOUSE 28S ribosomal protein S22, mitochondrial OS=Mus musculus OX=10090 GN=Mrps22 PE=1 SV=1	Mrps22	Mito Translation	>sp|Q9CXW2|RT22_MOUSE 28S ribosomal protein S22, mitochondrial OS=Mus musculus OX=10090 GN=Mrps22 PE=1 SV=1	sp|Q9CXW2|RT22_MOUSE	4	41.192	1000			1	294332	233542	1
Q9CQV5	>sp|Q9CQV5|RT24_MOUSE 28S ribosomal protein S24, mitochondrial OS=Mus musculus OX=10090 GN=Mrps24 PE=1 SV=1	Mrps24	Mito Translation	>sp|Q9CQV5|RT24_MOUSE 28S ribosomal protein S24, mitochondrial OS=Mus musculus OX=10090 GN=Mrps24 PE=1 SV=1	sp|Q9CQV5|RT24_MOUSE	3	18.901	1000			1	228070	473050	1
F6W7C7	F6W7C7_MOUSE	Mrpl3		">tr|F6W7C7|F6W7C7_MOUSE 39S ribosomal protein L3, mitochondrial OS=Mus musculus OX=10090 GN=Mrpl3 PE=1 SV=3;>tr|D3Z456|D3Z456_MOUSE 39S ribosomal protein L3, mitochondrial OS=Mus musculus OX=10090 GN=Mrpl3 PE=1 SV=1;>sp|Q99N95|RM03_MOUSE 39S ribosomal prot"	"tr|F6W7C7|F6W7C7_MOUSE;tr|D3Z456|D3Z456_MOUSE;sp|Q99N95|RM03_MOUSE;tr|A0A1L1SU47|A0A1L1SU47_MOUSE"	2	17.553	1000			1	99245.6	89569.3	0
Q14C51	PTCD3_MOUSE	Ptcd3	Mito Translation	">sp|Q14C51|PTCD3_MOUSE Pentatricopeptide repeat domain-containing protein 3, mitochondrial OS=Mus musculus OX=10090 GN=Ptcd3 PE=1 SV=2;>tr|A0A0U1RQ61|A0A0U1RQ61_MOUSE Pentatricopeptide repeat domain-containing protein 3, mitochondrial OS=Mus musculus OX=10"	"sp|Q14C51|PTCD3_MOUSE;tr|A0A0U1RQ61|A0A0U1RQ61_MOUSE"	4	77.795	1000			1	220930	293590	1
G3X9U9	G3X9U9_MOUSE	Fis1		">tr|G3X9U9|G3X9U9_MOUSE Mitochondrial fission 1 protein OS=Mus musculus OX=10090 GN=Fis1 PE=1 SV=1;>sp|Q9CQ92|FIS1_MOUSE Mitochondrial fission 1 protein OS=Mus musculus OX=10090 GN=Fis1 PE=1 SV=1;>tr|D3YZ32|D3YZ32_MOUSE Mitochondrial fission 1 protein OS=M"	"tr|G3X9U9|G3X9U9_MOUSE;sp|Q9CQ92|FIS1_MOUSE;tr|D3YZ32|D3YZ32_MOUSE"	2	16.265	1000			1	362654	1197630	0
Q80X85	>sp|Q80X85|RT07_MOUSE 28S ribosomal protein S7, mitochondrial OS=Mus musculus OX=10090 GN=Mrps7 PE=1 SV=1	Mrps7	Mito Translation	>sp|Q80X85|RT07_MOUSE 28S ribosomal protein S7, mitochondrial OS=Mus musculus OX=10090 GN=Mrps7 PE=1 SV=1	sp|Q80X85|RT07_MOUSE	3	28.062	1000			1	203337	49973.2	1
Q8BU88	>sp|Q8BU88|RM22_MOUSE 39S ribosomal protein L22, mitochondrial OS=Mus musculus OX=10090 GN=Mrpl22 PE=1 SV=1	Mrpl22	Mito Translation	>sp|Q8BU88|RM22_MOUSE 39S ribosomal protein L22, mitochondrial OS=Mus musculus OX=10090 GN=Mrpl22 PE=1 SV=1	sp|Q8BU88|RM22_MOUSE	2	23.805	1000			1	142740	68476.3	1
Q5RL20	Q5RL20_MOUSE	Mrpl43	Mito Translation	">tr|Q5RL20|Q5RL20_MOUSE 39S ribosomal protein L43, mitochondrial OS=Mus musculus OX=10090 GN=Mrpl43 PE=1 SV=1;>sp|Q99N89|RM43_MOUSE 39S ribosomal protein L43, mitochondrial OS=Mus musculus OX=10090 GN=Mrpl43 PE=1 SV=1"	"tr|Q5RL20|Q5RL20_MOUSE;sp|Q99N89|RM43_MOUSE"	2	17.877	1000			1	124057	0	1
F6ZFT1	F6ZFT1_MOUSE	Ndufab1		">tr|F6ZFT1|F6ZFT1_MOUSE Acyl carrier protein (Fragment) OS=Mus musculus OX=10090 GN=Ndufab1 PE=1 SV=1;>tr|F8WJ64|F8WJ64_MOUSE Acyl carrier protein (Fragment) OS=Mus musculus OX=10090 GN=Ndufab1 PE=1 SV=1;>sp|Q9CR21|ACPM_MOUSE Acyl carrier protein, mitochon"	"tr|F6ZFT1|F6ZFT1_MOUSE;tr|F8WJ64|F8WJ64_MOUSE;sp|Q9CR21|ACPM_MOUSE"	3	14.309	1000			1	3050140	2548700	0
Q9CR57	RL14_MOUSE	Rpl14		">sp|Q9CR57|RL14_MOUSE 60S ribosomal protein L14 OS=Mus musculus OX=10090 GN=Rpl14 PE=1 SV=3;>tr|A0A1L1SUF6|A0A1L1SUF6_MOUSE 60S ribosomal protein L14 (Fragment) OS=Mus musculus OX=10090 GN=Rpl14 PE=1 SV=1"	"sp|Q9CR57|RL14_MOUSE;tr|A0A1L1SUF6|A0A1L1SUF6_MOUSE"	2	23.564	1000			1	395870	484173	0
Q3U186	SYRM_MOUSE	Rars2	Mito Translation	">sp|Q3U186|SYRM_MOUSE Probable arginine--tRNA ligase, mitochondrial OS=Mus musculus OX=10090 GN=Rars2 PE=1 SV=1;>tr|A2AT41|A2AT41_MOUSE Probable arginine--tRNA ligase, mitochondrial (Fragment) OS=Mus musculus OX=10090 GN=Rars2 PE=1 SV=1"	"sp|Q3U186|SYRM_MOUSE;tr|A2AT41|A2AT41_MOUSE"	2	65.335	1000			1	120109	0	1
Q9CRD2	>sp|Q9CRD2|EMC2_MOUSE ER membrane protein complex subunit 2 OS=Mus musculus OX=10090 GN=Emc2 PE=1 SV=1	Emc2		>sp|Q9CRD2|EMC2_MOUSE ER membrane protein complex subunit 2 OS=Mus musculus OX=10090 GN=Emc2 PE=1 SV=1	sp|Q9CRD2|EMC2_MOUSE	4	34.934	1000			1	298078	179030	0
Q9D1B9	>sp|Q9D1B9|RM28_MOUSE 39S ribosomal protein L28, mitochondrial OS=Mus musculus OX=10090 GN=Mrpl28 PE=1 SV=3	Mrpl28	Mito Translation	>sp|Q9D1B9|RM28_MOUSE 39S ribosomal protein L28, mitochondrial OS=Mus musculus OX=10090 GN=Mrpl28 PE=1 SV=3	sp|Q9D1B9|RM28_MOUSE	3	30.169	1000			1	82900.5	113738	1
Q922B1	>sp|Q922B1|MACD1_MOUSE O-acetyl-ADP-ribose deacetylase MACROD1 OS=Mus musculus OX=10090 GN=Macrod1 PE=1 SV=2	Macrod1	mtDNA	>sp|Q922B1|MACD1_MOUSE O-acetyl-ADP-ribose deacetylase MACROD1 OS=Mus musculus OX=10090 GN=Macrod1 PE=1 SV=2	sp|Q922B1|MACD1_MOUSE	3	35.294	1000			1	137181	468172	1
Q9CY27	TECR_MOUSE	Tecr		">sp|Q9CY27|TECR_MOUSE Very-long-chain enoyl-CoA reductase OS=Mus musculus OX=10090 GN=Tecr PE=1 SV=1;>tr|G3UWE1|G3UWE1_MOUSE MCG11048, isoform CRA_c OS=Mus musculus OX=10090 GN=Tecr PE=1 SV=1;>tr|Q52L67|Q52L67_MOUSE Gpsn2 protein OS=Mus musculus OX=10090 G"	"sp|Q9CY27|TECR_MOUSE;tr|G3UWE1|G3UWE1_MOUSE;tr|Q52L67|Q52L67_MOUSE;tr|A0A1D5RLH3|A0A1D5RLH3_MOUSE"	4	36.09	1000			1	800334	318603	0
Q8R4U6	>sp|Q8R4U6|TOP1M_MOUSE DNA topoisomerase I, mitochondrial OS=Mus musculus OX=10090 GN=Top1mt PE=2 SV=1	Top1mt	mtDNA	>sp|Q8R4U6|TOP1M_MOUSE DNA topoisomerase I, mitochondrial OS=Mus musculus OX=10090 GN=Top1mt PE=2 SV=1	sp|Q8R4U6|TOP1M_MOUSE	2	69.003	1000			1	37698	0	1
Q9D024	CCD47_MOUSE	Ccdc47		">sp|Q9D024|CCD47_MOUSE Coiled-coil domain-containing protein 47 OS=Mus musculus OX=10090 GN=Ccdc47 PE=1 SV=2;>tr|F7C265|F7C265_MOUSE Coiled-coil domain-containing protein 47 (Fragment) OS=Mus musculus OX=10090 GN=Ccdc47 PE=1 SV=1"	"sp|Q9D024|CCD47_MOUSE;tr|F7C265|F7C265_MOUSE;tr|B1AR93|B1AR93_MOUSE"	4	55.843	1000			1	357170	0	0
Q9D0T1	>sp|Q9D0T1|NH2L1_MOUSE NHP2-like protein 1 OS=Mus musculus OX=10090 GN=Snu13 PE=1 SV=4	Snu13		>sp|Q9D0T1|NH2L1_MOUSE NHP2-like protein 1 OS=Mus musculus OX=10090 GN=Snu13 PE=1 SV=4	sp|Q9D0T1|NH2L1_MOUSE	3	14.173	1000			1	314944	94428.5	0
Q8R3F5	>sp|Q8R3F5|FABD_MOUSE Malonyl-CoA-acyl carrier protein transacylase, mitochondrial OS=Mus musculus OX=10090 GN=Mcat PE=1 SV=3	Mcat	OXPHOS	>sp|Q8R3F5|FABD_MOUSE Malonyl-CoA-acyl carrier protein transacylase, mitochondrial OS=Mus musculus OX=10090 GN=Mcat PE=1 SV=3	"sp|Q8R3F5|FABD_MOUSE;tr|A0A2R8VHT7|A0A2R8VHT7_MOUSE"	4	41.928	1000			1	121876	0	1
Q9CQX2	>sp|Q9CQX2|CYB5B_MOUSE Cytochrome b5 type B OS=Mus musculus OX=10090 GN=Cyb5b PE=1 SV=1	Cyb5b	OXPHOS	>sp|Q9CQX2|CYB5B_MOUSE Cytochrome b5 type B OS=Mus musculus OX=10090 GN=Cyb5b PE=1 SV=1	sp|Q9CQX2|CYB5B_MOUSE	2	16.318	1000			1	1431514	1.69911e+06	1
Q8K215	>sp|Q8K215|LYRM4_MOUSE LYR motif-containing protein 4 OS=Mus musculus OX=10090 GN=Lyrm4 PE=1 SV=1	Lyrm4	OXPHOS	>sp|Q8K215|LYRM4_MOUSE LYR motif-containing protein 4 OS=Mus musculus OX=10090 GN=Lyrm4 PE=1 SV=1	sp|Q8K215|LYRM4_MOUSE	3	10.854	1000			1	852756	365079	1
Q9D8W7	OCAD2_MOUSE	Ociad2	OXPHOS	">sp|Q9D8W7|OCAD2_MOUSE OCIA domain-containing protein 2 OS=Mus musculus OX=10090 GN=Ociad2 PE=1 SV=1;>tr|A0A0J9YU93|A0A0J9YU93_MOUSE OCIA domain-containing protein 2 OS=Mus musculus OX=10090 GN=Ociad2 PE=1 SV=1"	"sp|Q9D8W7|OCAD2_MOUSE;tr|A0A0J9YU93|A0A0J9YU93_MOUSE;tr|A0A0J9YUI7|A0A0J9YUI7_MOUSE;tr|A0A0J9YU56|A0A0J9YU56_MOUSE"	3	16.925	1000			1	706208	1646200	1
Q9D1M7	>sp|Q9D1M7|FKB11_MOUSE Peptidyl-prolyl cis-trans isomerase FKBP11 OS=Mus musculus OX=10090 GN=Fkbp11 PE=1 SV=1	Fkbp11		>sp|Q9D1M7|FKB11_MOUSE Peptidyl-prolyl cis-trans isomerase FKBP11 OS=Mus musculus OX=10090 GN=Fkbp11 PE=1 SV=1	sp|Q9D1M7|FKB11_MOUSE	2	22.137	1000			1	652276	839860	0
Q9D1H6	NDUF4_MOUSE	Ndufaf4	OXPHOS	">sp|Q9D1H6|NDUF4_MOUSE NADH dehydrogenase [ubiquinone] 1 alpha subcomplex assembly factor 4 OS=Mus musculus OX=10090 GN=Ndufaf4 PE=1 SV=1;>tr|A2AJX3|A2AJX3_MOUSE NADH dehydrogenase [ubiquinone] 1 alpha subcomplex assembly factor 4 (Fragment) OS=Mus musculu"	"sp|Q9D1H6|NDUF4_MOUSE;tr|A2AJX3|A2AJX3_MOUSE"	4	20.082	1000			1	491164	504400	1
Q60931	VDAC3_MOUSE	Vdac3	Translocase	">sp|Q60931|VDAC3_MOUSE Voltage-dependent anion-selective channel protein 3 OS=Mus musculus OX=10090 GN=Vdac3 PE=1 SV=1;>tr|J3QMG3|J3QMG3_MOUSE Voltage-dependent anion-selective channel protein 3 OS=Mus musculus OX=10090 GN=Vdac3 PE=1 SV=1"	"sp|Q60931|VDAC3_MOUSE;tr|J3QMG3|J3QMG3_MOUSE"	5	30.752	1000			1	685426	347442	1
A0A0R4J0P1	A0A0R4J0P1_MOUSE	Acad8		">tr|A0A0R4J0P1|A0A0R4J0P1_MOUSE Acyl-Coenzyme A dehydrogenase family, member 8 OS=Mus musculus OX=10090 GN=Acad8 PE=1 SV=1;>sp|Q9D7B6|ACAD8_MOUSE Isobutyryl-CoA dehydrogenase, mitochondrial OS=Mus musculus OX=10090 GN=Acad8 PE=1 SV=2;>tr|D3YTT4|D3YTT4_MOUS"	"tr|A0A0R4J0P1|A0A0R4J0P1_MOUSE;sp|Q9D7B6|ACAD8_MOUSE;tr|D3YTT4|D3YTT4_MOUSE;tr|A0A1L1SUG2|A0A1L1SUG2_MOUSE"	6	45.091	1000			1	183992	211258	0
Q99KR3	>sp|Q99KR3|LACB2_MOUSE Endoribonuclease LACTB2 OS=Mus musculus OX=10090 GN=Lactb2 PE=1 SV=1	Lactb2	RNA	>sp|Q99KR3|LACB2_MOUSE Endoribonuclease LACTB2 OS=Mus musculus OX=10090 GN=Lactb2 PE=1 SV=1	sp|Q99KR3|LACB2_MOUSE	5	32.754	1000			1	877958	617870	1
Q9WVA2	>sp|Q9WVA2|TIM8A_MOUSE Mitochondrial import inner membrane translocase subunit Tim8 A OS=Mus musculus OX=10090 GN=Timm8a1 PE=1 SV=1	Timm8a1	Translocase	>sp|Q9WVA2|TIM8A_MOUSE Mitochondrial import inner membrane translocase subunit Tim8 A OS=Mus musculus OX=10090 GN=Timm8a1 PE=1 SV=1	"sp|Q9WVA2|TIM8A_MOUSE;sp|Q4FZG7|TI8AB_MOUSE"	3	11.042	1000			1	3720744	2593900	1
Q9D880	>sp|Q9D880|TIM50_MOUSE Mitochondrial import inner membrane translocase subunit TIM50 OS=Mus musculus OX=10090 GN=Timm50 PE=1 SV=1	Timm50	Translocase	>sp|Q9D880|TIM50_MOUSE Mitochondrial import inner membrane translocase subunit TIM50 OS=Mus musculus OX=10090 GN=Timm50 PE=1 SV=1	sp|Q9D880|TIM50_MOUSE	5	39.776	1000			1	539248	257110	1
Q9DCH4	>sp|Q9DCH4|EIF3F_MOUSE Eukaryotic translation initiation factor 3 subunit F OS=Mus musculus OX=10090 GN=Eif3f PE=1 SV=2	Eif3f		>sp|Q9DCH4|EIF3F_MOUSE Eukaryotic translation initiation factor 3 subunit F OS=Mus musculus OX=10090 GN=Eif3f PE=1 SV=2	sp|Q9DCH4|EIF3F_MOUSE	3	37.984	1000			1	275655	0	0
Q9EQS3	MYCBP_MOUSE	Mycbp		">sp|Q9EQS3|MYCBP_MOUSE c-Myc-binding protein OS=Mus musculus OX=10090 GN=Mycbp PE=1 SV=5;>tr|A2A7K5|A2A7K5_MOUSE c-Myc-binding protein OS=Mus musculus OX=10090 GN=Mycbp PE=1 SV=1"	"sp|Q9EQS3|MYCBP_MOUSE;tr|A2A7K5|A2A7K5_MOUSE"	4	11.97	1000			1	2188338	1.44025e+06	0
Q9JII6	>sp|Q9JII6|AK1A1_MOUSE Alcohol dehydrogenase [NADP(+)] OS=Mus musculus OX=10090 GN=Akr1a1 PE=1 SV=3	Akr1a1		>sp|Q9JII6|AK1A1_MOUSE Alcohol dehydrogenase [NADP(+)] OS=Mus musculus OX=10090 GN=Akr1a1 PE=1 SV=3	"sp|Q9JII6|AK1A1_MOUSE;tr|B1AXW3|B1AXW3_MOUSE"	5	36.586	1000			1	187589	0	0
Q8BGH2	>sp|Q8BGH2|SAM50_MOUSE Sorting and assembly machinery component 50 homolog OS=Mus musculus OX=10090 GN=Samm50 PE=1 SV=1	Samm50	Translocase	>sp|Q8BGH2|SAM50_MOUSE Sorting and assembly machinery component 50 homolog OS=Mus musculus OX=10090 GN=Samm50 PE=1 SV=1	sp|Q8BGH2|SAM50_MOUSE	10	51.863	1000			1	359310	342875	1
A0A0R4J023	A0A0R4J023_MOUSE	Auh		">tr|A0A0R4J023|A0A0R4J023_MOUSE Methylglutaconyl-CoA hydratase, mitochondrial OS=Mus musculus OX=10090 GN=Auh PE=1 SV=1;>sp|Q9JLZ3|AUHM_MOUSE Methylglutaconyl-CoA hydratase, mitochondrial OS=Mus musculus OX=10090 GN=Auh PE=1 SV=1;>tr|F6R307|F6R307_MOUSE Me"	"tr|A0A0R4J023|A0A0R4J023_MOUSE;sp|Q9JLZ3|AUHM_MOUSE;tr|F6R307|F6R307_MOUSE;tr|F6RT60|F6RT60_MOUSE;tr|A0A0R4J1L8|A0A0R4J1L8_MOUSE;tr|E9Q6L3|E9Q6L3_MOUSE;tr|E9QMT1|E9QMT1_MOUSE"	9	33.338	1000			1	5132470	343572	0
Q9JM62	REEP6_MOUSE	Reep6		">sp|Q9JM62|REEP6_MOUSE Receptor expression-enhancing protein 6 OS=Mus musculus OX=10090 GN=Reep6 PE=1 SV=1;>tr|D3Z6V2|D3Z6V2_MOUSE Receptor expression-enhancing protein OS=Mus musculus OX=10090 GN=Reep6 PE=1 SV=1"	"sp|Q9JM62|REEP6_MOUSE;tr|D3Z6V2|D3Z6V2_MOUSE"	2	22.204	1000			1	1559252	1.33134e+06	0
Q9QXF8	>sp|Q9QXF8|GNMT_MOUSE Glycine N-methyltransferase OS=Mus musculus OX=10090 GN=Gnmt PE=1 SV=3	Gnmt		>sp|Q9QXF8|GNMT_MOUSE Glycine N-methyltransferase OS=Mus musculus OX=10090 GN=Gnmt PE=1 SV=3	sp|Q9QXF8|GNMT_MOUSE	3	32.675	1000			1	233602	206666	0
Q9R1R8	Q9R1R8_MOUSE	Rdh11		">tr|Q9R1R8|Q9R1R8_MOUSE Retinol dehydrogenase 11 OS=Mus musculus OX=10090 GN=Rdh11 PE=1 SV=1;>sp|Q9QYF1|RDH11_MOUSE Retinol dehydrogenase 11 OS=Mus musculus OX=10090 GN=Rdh11 PE=1 SV=2"	"tr|Q9R1R8|Q9R1R8_MOUSE;sp|Q9QYF1|RDH11_MOUSE"	2	33.24	1000			1	117277	260880	0
Q9QYJ0	>sp|Q9QYJ0|DNJA2_MOUSE DnaJ homolog subfamily A member 2 OS=Mus musculus OX=10090 GN=Dnaja2 PE=1 SV=1	Dnaja2		>sp|Q9QYJ0|DNJA2_MOUSE DnaJ homolog subfamily A member 2 OS=Mus musculus OX=10090 GN=Dnaja2 PE=1 SV=1	sp|Q9QYJ0|DNJA2_MOUSE	4	45.745	1000			1	139350	112708	0
Q9QZ85	>sp|Q9QZ85|IIGP1_MOUSE Interferon-inducible GTPase 1 OS=Mus musculus OX=10090 GN=Iigp1 PE=1 SV=2	Iigp1		>sp|Q9QZ85|IIGP1_MOUSE Interferon-inducible GTPase 1 OS=Mus musculus OX=10090 GN=Iigp1 PE=1 SV=2	"sp|Q9QZ85|IIGP1_MOUSE;tr|Q3UED7|Q3UED7_MOUSE"	4	47.571	1000			1	193874	585114	0
Q9QZE5	COPG1_MOUSE	Copg1		">sp|Q9QZE5|COPG1_MOUSE Coatomer subunit gamma-1 OS=Mus musculus OX=10090 GN=Copg1 PE=1 SV=1;>sp|Q9QXK3|COPG2_MOUSE Coatomer subunit gamma-2 OS=Mus musculus OX=10090 GN=Copg2 PE=1 SV=1"	"sp|Q9QZE5|COPG1_MOUSE;sp|Q9QXK3|COPG2_MOUSE"	2	97.512	1000			1	72295.2	67454.5	0
Q9WTX5	>sp|Q9WTX5|SKP1_MOUSE S-phase kinase-associated protein 1 OS=Mus musculus OX=10090 GN=Skp1 PE=1 SV=3	Skp1		>sp|Q9WTX5|SKP1_MOUSE S-phase kinase-associated protein 1 OS=Mus musculus OX=10090 GN=Skp1 PE=1 SV=3	"sp|Q9WTX5|SKP1_MOUSE;tr|E9PUV4|E9PUV4_MOUSE;tr|E9Q3Q7|E9Q3Q7_MOUSE"	5	18.672	1000			1	116645	500322	0
Q9WUA2	>sp|Q9WUA2|SYFB_MOUSE Phenylalanine--tRNA ligase beta subunit OS=Mus musculus OX=10090 GN=Farsb PE=1 SV=2	Farsb		>sp|Q9WUA2|SYFB_MOUSE Phenylalanine--tRNA ligase beta subunit OS=Mus musculus OX=10090 GN=Farsb PE=1 SV=2	"sp|Q9WUA2|SYFB_MOUSE;tr|A0A087WS80|A0A087WS80_MOUSE;tr|A0A087WPV4|A0A087WPV4_MOUSE"	7	65.696	1000			1	163345	86468	0
Q9CYW4	>sp|Q9CYW4|HDHD3_MOUSE Haloacid dehalogenase-like hydrolase domain-containing protein 3 OS=Mus musculus OX=10090 GN=Hdhd3 PE=1 SV=1	Hdhd3	Unknown	>sp|Q9CYW4|HDHD3_MOUSE Haloacid dehalogenase-like hydrolase domain-containing protein 3 OS=Mus musculus OX=10090 GN=Hdhd3 PE=1 SV=1	sp|Q9CYW4|HDHD3_MOUSE	6	28.027	1000			1	1299114	416785	1
Q9WVJ3	CBPQ_MOUSE	Cpq		">sp|Q9WVJ3|CBPQ_MOUSE Carboxypeptidase Q OS=Mus musculus OX=10090 GN=Cpq PE=1 SV=1;>tr|A0A2I3BS14|A0A2I3BS14_MOUSE Carboxypeptidase Q (Fragment) OS=Mus musculus OX=10090 GN=Cpq PE=1 SV=1;>tr|A0A2I3BPG0|A0A2I3BPG0_MOUSE Carboxypeptidase Q (Fragment) OS=Mus "	"sp|Q9WVJ3|CBPQ_MOUSE;tr|A0A2I3BS14|A0A2I3BS14_MOUSE;tr|A0A2I3BPG0|A0A2I3BPG0_MOUSE"	4	51.813	1000			1	589334	877450	0
A0A1Y7VJZ2	A0A1Y7VJZ2_MOUSE	Gstz1		">tr|A0A1Y7VJZ2|A0A1Y7VJZ2_MOUSE Glutathione transferase zeta 1 (Maleylacetoacetate isomerase), isoform CRA_c OS=Mus musculus OX=10090 GN=Gstz1 PE=1 SV=1;>sp|Q9WVL0|MAAI_MOUSE Maleylacetoacetate isomerase OS=Mus musculus OX=10090 GN=Gstz1 PE=1 SV=1;>tr|A0A1"	"tr|A0A1Y7VJZ2|A0A1Y7VJZ2_MOUSE;sp|Q9WVL0|MAAI_MOUSE;tr|A0A1Y7VNC1|A0A1Y7VNC1_MOUSE"	5	24.205	1000			1	660748	1.06658e+06	0
Q9Z0N1	IF2G_MOUSE	Eif2s3x		">sp|Q9Z0N1|IF2G_MOUSE Eukaryotic translation initiation factor 2 subunit 3, X-linked OS=Mus musculus OX=10090 GN=Eif2s3x PE=1 SV=2;>sp|Q9Z0N2|IF2H_MOUSE Eukaryotic translation initiation factor 2 subunit 3, Y-linked OS=Mus musculus OX=10090 GN=Eif2s3y PE=1"	"sp|Q9Z0N1|IF2G_MOUSE;sp|Q9Z0N2|IF2H_MOUSE;tr|A2AAW9|A2AAW9_MOUSE"	6	51.065	1000			1	203346	0	0
Q9Z126	PLF4_MOUSE	Pf4		">sp|Q9Z126|PLF4_MOUSE Platelet factor 4 OS=Mus musculus OX=10090 GN=Pf4 PE=1 SV=1;>tr|A0A0J9YTR7|A0A0J9YTR7_MOUSE Chemokine (C-X-C motif) ligand 4, isoform CRA_a OS=Mus musculus OX=10090 GN=Pf4 PE=1 SV=1"	"sp|Q9Z126|PLF4_MOUSE;tr|A0A0J9YTR7|A0A0J9YTR7_MOUSE"	3	11.243	1000			1	13365040	3598480	0
D3Z7C0	D3Z7C0_MOUSE	Mrpl40		">tr|D3Z7C0|D3Z7C0_MOUSE 39S ribosomal protein L40, mitochondrial OS=Mus musculus OX=10090 GN=Mrpl40 PE=1 SV=1;>sp|Q9Z2Q5|RM40_MOUSE 39S ribosomal protein L40, mitochondrial OS=Mus musculus OX=10090 GN=Mrpl40 PE=1 SV=2"	"tr|D3Z7C0|D3Z7C0_MOUSE;sp|Q9Z2Q5|RM40_MOUSE"	2	19.378	1000			1	451060	562150	0
Q9Z2U0	PSA7_MOUSE	Psma7		">sp|Q9Z2U0|PSA7_MOUSE Proteasome subunit alpha type-7 OS=Mus musculus OX=10090 GN=Psma7 PE=1 SV=1;>sp|Q9CWH6|PSMA8_MOUSE Proteasome subunit alpha-type 7-like OS=Mus musculus OX=10090 GN=Psma8 PE=1 SV=1"	"sp|Q9Z2U0|PSA7_MOUSE;sp|Q9CWH6|PSMA8_MOUSE"	4	27.855	1000			1	285706	108090	0
Q9Z2U1	>sp|Q9Z2U1|PSA5_MOUSE Proteasome subunit alpha type-5 OS=Mus musculus OX=10090 GN=Psma5 PE=1 SV=1	Psma5		>sp|Q9Z2U1|PSA5_MOUSE Proteasome subunit alpha type-5 OS=Mus musculus OX=10090 GN=Psma5 PE=1 SV=1	"sp|Q9Z2U1|PSA5_MOUSE;tr|A0A0G2JF97|A0A0G2JF97_MOUSE"	3	26.411	1000			1	241672	510290	0
A0A075B5R5	>tr|A0A075B5R5|A0A075B5R5_MOUSE Immunoglobulin heavy variable 4-1 (Fragment) OS=Mus musculus OX=10090 GN=Ighv4-1 PE=1 SV=7	Ighv4-1		>tr|A0A075B5R5|A0A075B5R5_MOUSE Immunoglobulin heavy variable 4-1 (Fragment) OS=Mus musculus OX=10090 GN=Ighv4-1 PE=1 SV=7	tr|A0A075B5R5|A0A075B5R5_MOUSE	2	12.874	1000			1	579516	0	0
A0A0R4J1H2	A0A0R4J1H2_MOUSE	Glyctk		">tr|A0A0R4J1H2|A0A0R4J1H2_MOUSE Glycerate kinase OS=Mus musculus OX=10090 GN=Glyctk PE=1 SV=1;>sp|Q8QZY2|GLCTK_MOUSE Glycerate kinase OS=Mus musculus OX=10090 GN=Glyctk PE=1 SV=1;>tr|E0CZG7|E0CZG7_MOUSE Glycerate kinase (Fragment) OS=Mus musculus OX=10090 "	"tr|A0A0R4J1H2|A0A0R4J1H2_MOUSE;sp|Q8QZY2|GLCTK_MOUSE;tr|E0CZG7|E0CZG7_MOUSE;tr|E0CXF4|E0CXF4_MOUSE"	4	55.334	1000			1	350120	813002	0
G3UXJ6	G3UXJ6_MOUSE	Syncrip		">tr|G3UXJ6|G3UXJ6_MOUSE Heterogeneous nuclear ribonucleoprotein Q OS=Mus musculus OX=10090 GN=Syncrip PE=1 SV=1;>tr|G3UZ48|G3UZ48_MOUSE Heterogeneous nuclear ribonucleoprotein Q OS=Mus musculus OX=10090 GN=Syncrip PE=1 SV=1;>tr|G3UZI2|G3UZI2_MOUSE Heteroge"	"tr|G3UXJ6|G3UXJ6_MOUSE;tr|G3UZ48|G3UZ48_MOUSE;tr|G3UZI2|G3UZI2_MOUSE;tr|A0A0R4J259|A0A0R4J259_MOUSE;tr|G3V018|G3V018_MOUSE;sp|Q7TMK9|HNRPQ_MOUSE;tr|G3UWM1|G3UWM1_MOUSE;tr|G3UY67|G3UY67_MOUSE;tr|G3UXU5|G3UXU5_MOUSE;tr|S4R1E9|S4R1E9_MOUSE;tr|G3UYK7|G3UYK7_MOUSE;tr|A2AW41|A2AW41_MOUSE;tr|F7B5B5|F7B5B5_MOUSE;tr|Q8VHM5|Q8VHM5_MOUSE"	5	49.704	1000			1	190165	312125	0
A0A1D5RLI1	A0A1D5RLI1_MOUSE	Cyp2c23		">tr|A0A1D5RLI1|A0A1D5RLI1_MOUSE Cytochrome P450, family 2, subfamily c, polypeptide 23 OS=Mus musculus OX=10090 GN=Cyp2c23 PE=1 SV=1;>tr|E9Q5K4|E9Q5K4_MOUSE Cytochrome P450, family 2, subfamily c, polypeptide 23 OS=Mus musculus OX=10090 GN=Cyp2c23 PE=1 SV="	"tr|A0A1D5RLI1|A0A1D5RLI1_MOUSE;tr|E9Q5K4|E9Q5K4_MOUSE"	9	52.173	1000			1	562496	479260	0
Q91YZ8	Q91YZ8_MOUSE	Pabpc4		">tr|Q91YZ8|Q91YZ8_MOUSE Polyadenylate-binding protein OS=Mus musculus OX=10090 GN=Pabpc4 PE=1 SV=1;>tr|A3KFU5|A3KFU5_MOUSE Polyadenylate-binding protein OS=Mus musculus OX=10090 GN=Pabpc4 PE=1 SV=1;>tr|A3KFU8|A3KFU8_MOUSE Polyadenylate-binding protein OS=M"	"tr|Q91YZ8|Q91YZ8_MOUSE;tr|A3KFU5|A3KFU5_MOUSE;tr|A3KFU8|A3KFU8_MOUSE;tr|Q6PHQ9|Q6PHQ9_MOUSE;tr|V9GXG3|V9GXG3_MOUSE"	8	67.852	1000			1	120494	0	0
O88325	>tr|O88325|O88325_MOUSE Alpha-N-acetylglucosaminidase OS=Mus musculus OX=10090 GN=Naglu PE=1 SV=1	Naglu		>tr|O88325|O88325_MOUSE Alpha-N-acetylglucosaminidase OS=Mus musculus OX=10090 GN=Naglu PE=1 SV=1	tr|O88325|O88325_MOUSE	2	82.595	1000			1	118106	186679	0
Q80ZP8	Q80ZP8_MOUSE	Manf		">tr|Q80ZP8|Q80ZP8_MOUSE Armet protein OS=Mus musculus OX=10090 GN=Manf PE=1 SV=1;>tr|Q3TMX5|Q3TMX5_MOUSE Arginine-rich, mutated in early stage tumors, isoform CRA_b OS=Mus musculus OX=10090 GN=Manf PE=1 SV=1;>tr|F6USD5|F6USD5_MOUSE Mesencephalic astrocyte-"	"tr|Q80ZP8|Q80ZP8_MOUSE;tr|Q3TMX5|Q3TMX5_MOUSE;tr|F6USD5|F6USD5_MOUSE;tr|F6T4L3|F6T4L3_MOUSE;sp|Q9CXI5|MANF_MOUSE"	4	19.012	1000			1	1138244	340400	0
Q9EQI5	>tr|Q9EQI5|Q9EQI5_MOUSE Chemokine (C-X-C motif) ligand 7, isoform CRA_b OS=Mus musculus OX=10090 GN=Ppbp PE=1 SV=1	Ppbp		>tr|Q9EQI5|Q9EQI5_MOUSE Chemokine (C-X-C motif) ligand 7, isoform CRA_b OS=Mus musculus OX=10090 GN=Ppbp PE=1 SV=1	tr|Q9EQI5|Q9EQI5_MOUSE	3	12.251	1000			1	4089920	1781600	0
Q61838	>sp|Q61838|PZP_MOUSE Pregnancy zone protein OS=Mus musculus OX=10090 GN=Pzp PE=1 SV=3	Pzp		>sp|Q61838|PZP_MOUSE Pregnancy zone protein OS=Mus musculus OX=10090 GN=Pzp PE=1 SV=3	"sp|Q61838|PZP_MOUSE;tr|D3YUI3|D3YUI3_MOUSE"	14	165.85	3.68808	2.17e-06	1.53e-05	1	267630	86154.9	0
E9Q035	E9Q035_MOUSE	Gm20425		">tr|E9Q035|E9Q035_MOUSE Uncharacterized protein OS=Mus musculus OX=10090 GN=Gm20425 PE=4 SV=1;>sp|Q921I1|TRFE_MOUSE Serotransferrin OS=Mus musculus OX=10090 GN=Tf PE=1 SV=1"	"tr|E9Q035|E9Q035_MOUSE;sp|Q921I1|TRFE_MOUSE;sp|P47758|SRPRB_MOUSE;tr|D3YYR8|D3YYR8_MOUSE;tr|E9Q2Q7|E9Q2Q7_MOUSE;tr|F7CJN9|F7CJN9_MOUSE;tr|F7BAE9|F7BAE9_MOUSE;tr|A0A1W2P830|A0A1W2P830_MOUSE;tr|E9Q939|E9Q939_MOUSE"	19	107.8	3.24389	6.05e-07	6.41e-06	1	474100	73838.1	0
Q8K0E8	>sp|Q8K0E8|FIBB_MOUSE Fibrinogen beta chain OS=Mus musculus OX=10090 GN=Fgb PE=1 SV=1	Fgb		>sp|Q8K0E8|FIBB_MOUSE Fibrinogen beta chain OS=Mus musculus OX=10090 GN=Fgb PE=1 SV=1	"sp|Q8K0E8|FIBB_MOUSE;CON__P02676"	13	54.752	3.16867	8.02e-05	9.99e-05	1	1120186	262296	0
Q6P8N8	Q6P8N8_MOUSE	Clpx		">tr|Q6P8N8|Q6P8N8_MOUSE ATP-dependent Clp protease ATP-binding subunit clpX-like, mitochondrial OS=Mus musculus OX=10090 GN=Clpx PE=1 SV=1;>sp|Q9JHS4|CLPX_MOUSE ATP-dependent Clp protease ATP-binding subunit clpX-like, mitochondrial OS=Mus musculus OX=1009"	"tr|Q6P8N8|Q6P8N8_MOUSE;sp|Q9JHS4|CLPX_MOUSE;tr|F7BB92|F7BB92_MOUSE"	15	67.335	2.88951	5.41e-07	6.41e-06	1	845040	136721	0
Q8K154	Q8K154_MOUSE	Ugt2b34		">tr|Q8K154|Q8K154_MOUSE UDP-glucuronosyltransferase OS=Mus musculus OX=10090 GN=Ugt2b34 PE=1 SV=1;>tr|E9PZ30|E9PZ30_MOUSE UDP-glucuronosyltransferase OS=Mus musculus OX=10090 GN=Ugt2b34 PE=1 SV=1"	"tr|Q8K154|Q8K154_MOUSE;tr|E9PZ30|E9PZ30_MOUSE;tr|D3YUX6|D3YUX6_MOUSE;sp|Q80X89|UD2A1_MOUSE;sp|Q6PDD0|UD2A2_MOUSE;tr|A0A0J9YU36|A0A0J9YU36_MOUSE"	13	60.876	2.82026	1.71e-05	5.68e-05	1	2372980	1104550	0
P68040	>sp|P68040|RACK1_MOUSE Receptor of activated protein C kinase 1 OS=Mus musculus OX=10090 GN=Rack1 PE=1 SV=3	Rack1		>sp|P68040|RACK1_MOUSE Receptor of activated protein C kinase 1 OS=Mus musculus OX=10090 GN=Rack1 PE=1 SV=3	sp|P68040|RACK1_MOUSE	15	35.076	2.75675	0.0012158	0.000348116	1	1723002	792191	0
P42932	TCPQ_MOUSE	Cct8		">sp|P42932|TCPQ_MOUSE T-complex protein 1 subunit theta OS=Mus musculus OX=10090 GN=Cct8 PE=1 SV=3;>tr|H3BL49|H3BL49_MOUSE T-complex protein 1 subunit theta OS=Mus musculus OX=10090 GN=Cct8 PE=1 SV=1"	"sp|P42932|TCPQ_MOUSE;tr|H3BL49|H3BL49_MOUSE;tr|H3BJB6|H3BJB6_MOUSE;tr|H3BKG2|H3BKG2_MOUSE;tr|H3BLL1|H3BLL1_MOUSE;tr|H3BKR8|H3BKR8_MOUSE"	18	59.555	2.72023	3.66e-06	1.94e-05	1	1309158	468254	0
Q6A0A9	>sp|Q6A0A9|F120A_MOUSE Constitutive coactivator of PPAR-gamma-like protein 1 OS=Mus musculus OX=10090 GN=FAM120A PE=1 SV=2	FAM120A		>sp|Q6A0A9|F120A_MOUSE Constitutive coactivator of PPAR-gamma-like protein 1 OS=Mus musculus OX=10090 GN=FAM120A PE=1 SV=2	sp|Q6A0A9|F120A_MOUSE	11	121.64	2.71843	3.08e-05	6.51e-05	1	525032	78099.4	0
Q6ZWY3	RS27L_MOUSE	Rps27l		">sp|Q6ZWY3|RS27L_MOUSE 40S ribosomal protein S27-like OS=Mus musculus OX=10090 GN=Rps27l PE=1 SV=3;>tr|D6RH49|D6RH49_MOUSE 40S ribosomal protein S27 OS=Mus musculus OX=10090 GN=Rps27l PE=1 SV=1;>tr|D3YYB0|D3YYB0_MOUSE 40S ribosomal protein S27 OS=Mus muscu"	"sp|Q6ZWY3|RS27L_MOUSE;tr|D6RH49|D6RH49_MOUSE;tr|D3YYB0|D3YYB0_MOUSE"	6	9.4771	2.5803	3.69e-05	6.51e-05	1	32705000	5294000	0
A0A0R4J1R7	A0A0R4J1R7_MOUSE	Pcbd2		">tr|A0A0R4J1R7|A0A0R4J1R7_MOUSE Pterin-4-alpha-carbinolamine dehydratase 2 OS=Mus musculus OX=10090 GN=Pcbd2 PE=1 SV=1;>sp|Q9CZL5|PHS2_MOUSE Pterin-4-alpha-carbinolamine dehydratase 2 OS=Mus musculus OX=10090 GN=Pcbd2 PE=1 SV=2"	"tr|A0A0R4J1R7|A0A0R4J1R7_MOUSE;sp|Q9CZL5|PHS2_MOUSE"	7	11.74	2.46126	0.00977519	0.00127067	1	10030280	757382	0
P61358	>sp|P61358|RL27_MOUSE 60S ribosomal protein L27 OS=Mus musculus OX=10090 GN=Rpl27 PE=1 SV=2	Rpl27		>sp|P61358|RL27_MOUSE 60S ribosomal protein L27 OS=Mus musculus OX=10090 GN=Rpl27 PE=1 SV=2	"sp|P61358|RL27_MOUSE;tr|A2A4Q0|A2A4Q0_MOUSE"	7	15.798	2.45859	0.000227314	0.000162223	1	6294280	1702486	0
Q9D6M3	GHC1_MOUSE	Slc25a22	Carrier	">sp|Q9D6M3|GHC1_MOUSE Mitochondrial glutamate carrier 1 OS=Mus musculus OX=10090 GN=Slc25a22 PE=1 SV=1;>tr|E9PV90|E9PV90_MOUSE Mitochondrial glutamate carrier 1 (Fragment) OS=Mus musculus OX=10090 GN=Slc25a22 PE=1 SV=1;>tr|E9PY45|E9PY45_MOUSE Mitochondrial"	"sp|Q9D6M3|GHC1_MOUSE;tr|E9PV90|E9PV90_MOUSE;tr|E9PY45|E9PY45_MOUSE;tr|A0A0J9YTY6|A0A0J9YTY6_MOUSE;tr|E9Q6M6|E9Q6M6_MOUSE;tr|Q80X52|Q80X52_MOUSE;tr|E9Q579|E9Q579_MOUSE;sp|Q9DB41|GHC2_MOUSE;tr|V9GWS2|V9GWS2_MOUSE;tr|A0A0J9YUX4|A0A0J9YUX4_MOUSE;tr|G3UX09|G3UX09_MOUSE;tr|A0A0J9YUJ4|A0A0J9YUJ4_MOUSE;tr|A0A0J9YVJ3|A0A0J9YVJ3_MOUSE"	10	34.67	2.0088	5.66e-05	9e-05	1	2184500	939716	1
Q91VJ4	>sp|Q91VJ4|STK38_MOUSE Serine/threonine-protein kinase 38 OS=Mus musculus OX=10090 GN=Stk38 PE=1 SV=1	Stk38		>sp|Q91VJ4|STK38_MOUSE Serine/threonine-protein kinase 38 OS=Mus musculus OX=10090 GN=Stk38 PE=1 SV=1	"sp|Q91VJ4|STK38_MOUSE;sp|Q7TSE6|ST38L_MOUSE"	12	54.174	2.41611	0.00503478	0.000802088	1	1404070	1.14194e+06	0
P80313	TCPH_MOUSE	Cct7		">sp|P80313|TCPH_MOUSE T-complex protein 1 subunit eta OS=Mus musculus OX=10090 GN=Cct7 PE=1 SV=1;>tr|A0A0N4SV00|A0A0N4SV00_MOUSE T-complex protein 1 subunit eta OS=Mus musculus OX=10090 GN=Cct7 PE=1 SV=1"	"sp|P80313|TCPH_MOUSE;tr|A0A0N4SV00|A0A0N4SV00_MOUSE"	15	59.652	2.38004	2.14e-05	5.68e-05	1	1230650	917252	0
Q8BHN3	>sp|Q8BHN3|GANAB_MOUSE Neutral alpha-glucosidase AB OS=Mus musculus OX=10090 GN=Ganab PE=1 SV=1	Ganab		>sp|Q8BHN3|GANAB_MOUSE Neutral alpha-glucosidase AB OS=Mus musculus OX=10090 GN=Ganab PE=1 SV=1	sp|Q8BHN3|GANAB_MOUSE	19	106.91	2.30487	0.0019191	0.000446839	1	1095402	597250	0
J3QP56	J3QP56_MOUSE	Lypla1		">tr|J3QP56|J3QP56_MOUSE Acyl-protein thioesterase 1 OS=Mus musculus OX=10090 GN=Lypla1 PE=1 SV=1;>sp|P97823|LYPA1_MOUSE Acyl-protein thioesterase 1 OS=Mus musculus OX=10090 GN=Lypla1 PE=1 SV=1;>tr|D3Z269|D3Z269_MOUSE Acyl-protein thioesterase 1 (Fragment) "	"tr|J3QP56|J3QP56_MOUSE;sp|P97823|LYPA1_MOUSE;tr|D3Z269|D3Z269_MOUSE;tr|D3YUG4|D3YUG4_MOUSE;tr|D3Z111|D3Z111_MOUSE;tr|J3QQ63|J3QQ63_MOUSE"	6	23.726	2.2713	0.000599801	0.000226941	1	3636720	1647338	0
Q99LF4	>sp|Q99LF4|RTCB_MOUSE tRNA-splicing ligase RtcB homolog OS=Mus musculus OX=10090 GN=Rtcb PE=1 SV=1	Rtcb		>sp|Q99LF4|RTCB_MOUSE tRNA-splicing ligase RtcB homolog OS=Mus musculus OX=10090 GN=Rtcb PE=1 SV=1	sp|Q99LF4|RTCB_MOUSE	10	55.249	2.25845	0.00018917	0.000162223	1	1740572	382936	0
Q9CR62	M2OM_MOUSE	Slc25a11	Carrier	">sp|Q9CR62|M2OM_MOUSE Mitochondrial 2-oxoglutarate/malate carrier protein OS=Mus musculus OX=10090 GN=Slc25a11 PE=1 SV=3;>tr|Q5SX46|Q5SX46_MOUSE Mitochondrial 2-oxoglutarate/malate carrier protein (Fragment) OS=Mus musculus OX=10090 GN=Slc25a11 PE=1 SV=1"	"sp|Q9CR62|M2OM_MOUSE;tr|Q5SX46|Q5SX46_MOUSE;tr|Q5SX48|Q5SX48_MOUSE"	9	34.155	1.80923	0.00072726	0.000270339	1	1560592	923830	1
P15105	>sp|P15105|GLNA_MOUSE Glutamine synthetase OS=Mus musculus OX=10090 GN=Glul PE=1 SV=6	Glul		>sp|P15105|GLNA_MOUSE Glutamine synthetase OS=Mus musculus OX=10090 GN=Glul PE=1 SV=6	"sp|P15105|GLNA_MOUSE;tr|D3YVK1|D3YVK1_MOUSE;tr|D3Z121|D3Z121_MOUSE"	13	42.119	2.24299	0.000388974	0.000191666	1	8741160	1954460	0
Q61941	NNTM_MOUSE	Nnt		">sp|Q61941|NNTM_MOUSE NAD(P) transhydrogenase, mitochondrial OS=Mus musculus OX=10090 GN=Nnt PE=1 SV=2;>tr|E9Q8F4|E9Q8F4_MOUSE NAD(P) transhydrogenase, mitochondrial OS=Mus musculus OX=10090 GN=Nnt PE=1 SV=1;>tr|Q8C9V5|Q8C9V5_MOUSE NAD(P) transhydrogenase,"	"sp|Q61941|NNTM_MOUSE;tr|E9Q8F4|E9Q8F4_MOUSE;tr|Q8C9V5|Q8C9V5_MOUSE;tr|Q8BGK0|Q8BGK0_MOUSE"	23	113.84	2.24176	0.00508722	0.000804396	1	1852152	895105	0
Q8CFX1	G6PE_MOUSE	H6pd		">sp|Q8CFX1|G6PE_MOUSE GDH/6PGL endoplasmic bifunctional protein OS=Mus musculus OX=10090 GN=H6pd PE=1 SV=2;>tr|A2A7A7|A2A7A7_MOUSE GDH/6PGL endoplasmic bifunctional protein OS=Mus musculus OX=10090 GN=H6pd PE=1 SV=1"	"sp|Q8CFX1|G6PE_MOUSE;tr|A2A7A7|A2A7A7_MOUSE;tr|A2A7A8|A2A7A8_MOUSE"	10	88.927	2.21683	0.000246533	0.000163237	1	585156	313020	0
Q9Z2Z6	>sp|Q9Z2Z6|MCAT_MOUSE Mitochondrial carnitine/acylcarnitine carrier protein OS=Mus musculus OX=10090 GN=Slc25a20 PE=1 SV=1	Slc25a20	Carrier	>sp|Q9Z2Z6|MCAT_MOUSE Mitochondrial carnitine/acylcarnitine carrier protein OS=Mus musculus OX=10090 GN=Slc25a20 PE=1 SV=1	sp|Q9Z2Z6|MCAT_MOUSE	11	33.026	1.61993	0.00155998	0.0004014	1	1233128	528377	1
Q99JR1	>sp|Q99JR1|SFXN1_MOUSE Sideroflexin-1 OS=Mus musculus OX=10090 GN=Sfxn1 PE=1 SV=3	Sfxn1	Carrier	>sp|Q99JR1|SFXN1_MOUSE Sideroflexin-1 OS=Mus musculus OX=10090 GN=Sfxn1 PE=1 SV=3	sp|Q99JR1|SFXN1_MOUSE	9	35.649	1.41494	0.0028488	0.000574867	1	3322420	1.96017e+06	1
P47963	>sp|P47963|RL13_MOUSE 60S ribosomal protein L13 OS=Mus musculus OX=10090 GN=Rpl13 PE=1 SV=3	Rpl13		>sp|P47963|RL13_MOUSE 60S ribosomal protein L13 OS=Mus musculus OX=10090 GN=Rpl13 PE=1 SV=3	sp|P47963|RL13_MOUSE	9	24.305	2.15804	0.000369414	0.000191666	1	4329740	1253344	0
P01868	IGHG1_MOUSE	Ighg1		">sp|P01868|IGHG1_MOUSE Ig gamma-1 chain C region secreted form OS=Mus musculus OX=10090 GN=Ighg1 PE=1 SV=1;>sp|P01869|IGH1M_MOUSE Ig gamma-1 chain C region, membrane-bound form OS=Mus musculus OX=10090 GN=Ighg1 PE=1 SV=2"	"sp|P01868|IGHG1_MOUSE;sp|P01869|IGH1M_MOUSE"	15	35.704	2.1508	0.000149359	0.000153777	1	224127400	54899600	0
A0A0R4J1Y7	A0A0R4J1Y7_MOUSE	Txndc5		">tr|A0A0R4J1Y7|A0A0R4J1Y7_MOUSE Thioredoxin domain-containing protein 5 OS=Mus musculus OX=10090 GN=Txndc5 PE=1 SV=1;>tr|E9PXX7|E9PXX7_MOUSE Thioredoxin domain-containing protein 5 OS=Mus musculus OX=10090 GN=Txndc5 PE=1 SV=1;>sp|Q91W90|TXND5_MOUSE Thiored"	"tr|A0A0R4J1Y7|A0A0R4J1Y7_MOUSE;tr|E9PXX7|E9PXX7_MOUSE;sp|Q91W90|TXND5_MOUSE"	10	36.083	2.14657	0.00058109	0.000226941	1	1400330	1058040	0
A0A0B4J1G1	A0A0B4J1G1_MOUSE	Fcgr2b		">tr|A0A0B4J1G1|A0A0B4J1G1_MOUSE Fc receptor, IgG, low affinity IIb OS=Mus musculus OX=10090 GN=Fcgr2b PE=1 SV=1;>tr|E9Q415|E9Q415_MOUSE Fc receptor, IgG, low affinity IIb OS=Mus musculus OX=10090 GN=Fcgr2b PE=1 SV=1;>sp|P08101|FCGR2_MOUSE Low affinity immu"	"tr|A0A0B4J1G1|A0A0B4J1G1_MOUSE;tr|E9Q415|E9Q415_MOUSE;sp|P08101|FCGR2_MOUSE;tr|A0A0B4J1E6|A0A0B4J1E6_MOUSE;sp|P08508|FCGR3_MOUSE;tr|E9PUV2|E9PUV2_MOUSE;tr|A0A0B4J1M6|A0A0B4J1M6_MOUSE"	6	32.976	2.14298	0.000859183	0.000298435	1	1957740	591642	0
Q61656	DDX5_MOUSE	Ddx5		">sp|Q61656|DDX5_MOUSE Probable ATP-dependent RNA helicase DDX5 OS=Mus musculus OX=10090 GN=Ddx5 PE=1 SV=2;>tr|Q8BTS0|Q8BTS0_MOUSE DEAD (Asp-Glu-Ala-Asp) box polypeptide 5 OS=Mus musculus OX=10090 GN=Ddx5 PE=1 SV=1;>tr|S4R1I6|S4R1I6_MOUSE MCG2872, isoform C"	"sp|Q61656|DDX5_MOUSE;tr|Q8BTS0|Q8BTS0_MOUSE;tr|S4R1I6|S4R1I6_MOUSE;sp|Q501J6|DDX17_MOUSE;tr|Q3U741|Q3U741_MOUSE;tr|B1ARB9|B1ARB9_MOUSE;tr|Q3TU25|Q3TU25_MOUSE;tr|B1ARC0|B1ARC0_MOUSE"	10	69.289	2.12918	0.00162279	0.00040149	1	401014	105007	0
Q8JZR0	>sp|Q8JZR0|ACSL5_MOUSE Long-chain-fatty-acid--CoA ligase 5 OS=Mus musculus OX=10090 GN=Acsl5 PE=1 SV=1	Acsl5		>sp|Q8JZR0|ACSL5_MOUSE Long-chain-fatty-acid--CoA ligase 5 OS=Mus musculus OX=10090 GN=Acsl5 PE=1 SV=1	"sp|Q8JZR0|ACSL5_MOUSE;tr|A0A286YCG4|A0A286YCG4_MOUSE;tr|A0A286YD68|A0A286YD68_MOUSE"	16	76.205	2.11525	8.99e-05	0.000105815	1	631922	399288	0
Q6P5E4	>sp|Q6P5E4|UGGG1_MOUSE UDP-glucose:glycoprotein glucosyltransferase 1 OS=Mus musculus OX=10090 GN=Uggt1 PE=1 SV=4	Uggt1		>sp|Q6P5E4|UGGG1_MOUSE UDP-glucose:glycoprotein glucosyltransferase 1 OS=Mus musculus OX=10090 GN=Uggt1 PE=1 SV=4	"sp|Q6P5E4|UGGG1_MOUSE;tr|G3UZU8|G3UZU8_MOUSE;tr|G3UYG7|G3UYG7_MOUSE;tr|G3UY73|G3UY73_MOUSE"	21	176.43	2.06384	0.000172409	0.000158827	1	432494	168280	0
Z4YKM2	Z4YKM2_MOUSE	Cisd3		">tr|Z4YKM2|Z4YKM2_MOUSE CDGSH iron-sulfur domain-containing protein 3, mitochondrial OS=Mus musculus OX=10090 GN=Cisd3 PE=1 SV=1;>tr|B2RWE3|B2RWE3_MOUSE CDGSH iron sulfur domain 3 OS=Mus musculus OX=10090 GN=Cisd3 PE=1 SV=1;>sp|B1AR13|CISD3_MOUSE CDGSH iro"	"tr|Z4YKM2|Z4YKM2_MOUSE;tr|B2RWE3|B2RWE3_MOUSE;sp|B1AR13|CISD3_MOUSE"	6	13.155	2.0505	0.000380527	0.000191666	1	5791180	1837172	0
A0A0R4J0B4	A0A0R4J0B4_MOUSE	Cmas		">tr|A0A0R4J0B4|A0A0R4J0B4_MOUSE Cytidine monophospho-N-acetylneuraminic acid synthetase OS=Mus musculus OX=10090 GN=Cmas PE=1 SV=1;>sp|Q99KK2|NEUA_MOUSE N-acylneuraminate cytidylyltransferase OS=Mus musculus OX=10090 GN=Cmas PE=1 SV=2"	"tr|A0A0R4J0B4|A0A0R4J0B4_MOUSE;sp|Q99KK2|NEUA_MOUSE;tr|A0A0N4SW65|A0A0N4SW65_MOUSE;tr|A0A0N4SWC3|A0A0N4SWC3_MOUSE"	11	48.029	2.03982	7.1e-05	9.99e-05	1	1036600	455994	0
Q9WVD5	>sp|Q9WVD5|ORNT1_MOUSE Mitochondrial ornithine transporter 1 OS=Mus musculus OX=10090 GN=Slc25a15 PE=1 SV=1	Slc25a15	Carrier	>sp|Q9WVD5|ORNT1_MOUSE Mitochondrial ornithine transporter 1 OS=Mus musculus OX=10090 GN=Slc25a15 PE=1 SV=1	sp|Q9WVD5|ORNT1_MOUSE	10	32.823	1.25818	0.0402405	0.00420012	1	4094940	1834356	1
Q9JMG1	>sp|Q9JMG1|EDF1_MOUSE Endothelial differentiation-related factor 1 OS=Mus musculus OX=10090 GN=Edf1 PE=1 SV=1	Edf1		>sp|Q9JMG1|EDF1_MOUSE Endothelial differentiation-related factor 1 OS=Mus musculus OX=10090 GN=Edf1 PE=1 SV=1	sp|Q9JMG1|EDF1_MOUSE	6	16.369	2.01683	1.96e-05	5.68e-05	1	2731720	955995	0
Q9R112	SQOR_MOUSE	Sqor	Detox	">sp|Q9R112|SQOR_MOUSE Sulfide:quinone oxidoreductase, mitochondrial OS=Mus musculus OX=10090 GN=Sqor PE=1 SV=3;>tr|F6ZKZ3|F6ZKZ3_MOUSE Sulfide:quinone oxidoreductase, mitochondrial OS=Mus musculus OX=10090 GN=Sqor PE=1 SV=1"	"sp|Q9R112|SQOR_MOUSE;tr|F6ZKZ3|F6ZKZ3_MOUSE;tr|H3BLH2|H3BLH2_MOUSE"	14	50.282	1.67836	0.000152411	0.000153777	1	2315920	1308756	1
P09671	>sp|P09671|SODM_MOUSE Superoxide dismutase [Mn], mitochondrial OS=Mus musculus OX=10090 GN=Sod2 PE=1 SV=3	Sod2	Detox	>sp|P09671|SODM_MOUSE Superoxide dismutase [Mn], mitochondrial OS=Mus musculus OX=10090 GN=Sod2 PE=1 SV=3	sp|P09671|SODM_MOUSE	9	24.603	1.32027	0.0015724	0.0004014	1	11893820	7130340	1
P80315	TCPD_MOUSE	Cct4		">sp|P80315|TCPD_MOUSE T-complex protein 1 subunit delta OS=Mus musculus OX=10090 GN=Cct4 PE=1 SV=3;>tr|G5E839|G5E839_MOUSE T-complex protein 1 subunit delta OS=Mus musculus OX=10090 GN=Cct4 PE=1 SV=1"	"sp|P80315|TCPD_MOUSE;tr|G5E839|G5E839_MOUSE;tr|G3UYW5|G3UYW5_MOUSE;tr|G3UXF3|G3UXF3_MOUSE;tr|G3UXG2|G3UXG2_MOUSE"	16	58.066	1.98128	0.000437268	0.000194933	1	1522916	838772	0
Q8K182	CO8A_MOUSE	C8a		">sp|Q8K182|CO8A_MOUSE Complement component C8 alpha chain OS=Mus musculus OX=10090 GN=C8a PE=1 SV=1;>tr|A2A998|A2A998_MOUSE Complement component C8 alpha chain OS=Mus musculus OX=10090 GN=C8a PE=1 SV=1;>tr|A2A997|A2A997_MOUSE Complement component C8 alpha "	"sp|Q8K182|CO8A_MOUSE;tr|A2A998|A2A998_MOUSE;tr|A2A997|A2A997_MOUSE"	14	66.08	1.96945	0.00184982	0.000435971	1	812974	413026	0
E9Q800	E9Q800_MOUSE	Immt		">tr|E9Q800|E9Q800_MOUSE MICOS complex subunit MIC60 OS=Mus musculus OX=10090 GN=Immt PE=1 SV=1;>sp|Q8CAQ8|MIC60_MOUSE MICOS complex subunit Mic60 OS=Mus musculus OX=10090 GN=Immt PE=1 SV=1;>tr|E9QAY6|E9QAY6_MOUSE MICOS complex subunit MIC60 OS=Mus musculus"	"tr|E9Q800|E9Q800_MOUSE;sp|Q8CAQ8|MIC60_MOUSE;tr|E9QAY6|E9QAY6_MOUSE;tr|A0A0U1RQ14|A0A0U1RQ14_MOUSE"	19	75.6	1.90167	0.000316886	0.000186107	1	2004180	890438	0
P61514	>sp|P61514|RL37A_MOUSE 60S ribosomal protein L37a OS=Mus musculus OX=10090 GN=Rpl37a PE=1 SV=2	Rpl37a		>sp|P61514|RL37A_MOUSE 60S ribosomal protein L37a OS=Mus musculus OX=10090 GN=Rpl37a PE=1 SV=2	"sp|P61514|RL37A_MOUSE;tr|A0A1D5RL86|A0A1D5RL86_MOUSE"	5	10.275	1.90008	0.00314372	0.00059473	1	68829000	22556320	0
P08228	>sp|P08228|SODC_MOUSE Superoxide dismutase [Cu-Zn] OS=Mus musculus OX=10090 GN=Sod1 PE=1 SV=2	Sod1	Detox	>sp|P08228|SODC_MOUSE Superoxide dismutase [Cu-Zn] OS=Mus musculus OX=10090 GN=Sod1 PE=1 SV=2	sp|P08228|SODC_MOUSE	4	15.942	1.3153	0.00874454	0.00116808	1	5950460	1.43624e+06	1
E9PV24	>sp|E9PV24|FIBA_MOUSE Fibrinogen alpha chain OS=Mus musculus OX=10090 GN=Fga PE=1 SV=1	Fga		>sp|E9PV24|FIBA_MOUSE Fibrinogen alpha chain OS=Mus musculus OX=10090 GN=Fga PE=1 SV=1	"sp|E9PV24|FIBA_MOUSE;CON__P02672"	12	87.428	1.8894	0.00021387	0.000162223	1	590632	178367	0
Q6ZWN5	RS9_MOUSE	Rps9		">sp|Q6ZWN5|RS9_MOUSE 40S ribosomal protein S9 OS=Mus musculus OX=10090 GN=Rps9 PE=1 SV=3;>tr|F7CJS8|F7CJS8_MOUSE 40S ribosomal protein S9 (Fragment) OS=Mus musculus OX=10090 GN=Rps9 PE=1 SV=1;>tr|D3YWH9|D3YWH9_MOUSE 40S ribosomal protein S9 OS=Mus musculus"	"sp|Q6ZWN5|RS9_MOUSE;tr|F7CJS8|F7CJS8_MOUSE;tr|D3YWH9|D3YWH9_MOUSE;tr|Q9CXW7|Q9CXW7_MOUSE;tr|D3Z673|D3Z673_MOUSE;tr|D3YUV6|D3YUV6_MOUSE"	13	22.591	1.8562	5.94e-05	9e-05	1	10929900	3212700	0
Q61176	>sp|Q61176|ARGI1_MOUSE Arginase-1 OS=Mus musculus OX=10090 GN=Arg1 PE=1 SV=1	Arg1		>sp|Q61176|ARGI1_MOUSE Arginase-1 OS=Mus musculus OX=10090 GN=Arg1 PE=1 SV=1	sp|Q61176|ARGI1_MOUSE	12	34.807	1.85052	0.000456466	0.000194933	1	3252900	2353536	0
P01631	KV2A7_MOUSE	Igkv1-117		">sp|P01631|KV2A7_MOUSE Ig kappa chain V-II region 26-10 OS=Mus musculus OX=10090 PE=1 SV=1;>tr|A0A140T8M0|A0A140T8M0_MOUSE Immunoglobulin kappa variable 1-117 (Fragment) OS=Mus musculus OX=10090 GN=Igkv1-117 PE=4 SV=2;>tr|A0A0B4J1I0|A0A0B4J1I0_MOUSE Immuno"	"sp|P01631|KV2A7_MOUSE;tr|A0A140T8M0|A0A140T8M0_MOUSE;tr|A0A0B4J1I0|A0A0B4J1I0_MOUSE;tr|A0A075B5K8|A0A075B5K8_MOUSE;tr|F6XWB2|F6XWB2_MOUSE;tr|A0A140T8N1|A0A140T8N1_MOUSE;tr|A0A140T8M9|A0A140T8M9_MOUSE;tr|A0A075B5N0|A0A075B5N0_MOUSE;tr|A0A0G2JDE5|A0A0G2JDE5_MOUSE"	5	12.273	1.84092	0.00572624	0.000854428	1	687412000	268529200	0
P08226	APOE_MOUSE	Apoe		">sp|P08226|APOE_MOUSE Apolipoprotein E OS=Mus musculus OX=10090 GN=Apoe PE=1 SV=2;>tr|A0A1B0GX15|A0A1B0GX15_MOUSE Apolipoprotein E (Fragment) OS=Mus musculus OX=10090 GN=Apoe PE=1 SV=1;>tr|G3UWN5|G3UWN5_MOUSE Apolipoprotein E (Fragment) OS=Mus musculus OX="	"sp|P08226|APOE_MOUSE;tr|A0A1B0GX15|A0A1B0GX15_MOUSE;tr|G3UWN5|G3UWN5_MOUSE;tr|G3UZM8|G3UZM8_MOUSE"	7	35.866	1.82285	0.000999912	0.000311564	1	1166436	297023	0
P11352	GPX1_MOUSE	Gpx1	Detox	">sp|P11352|GPX1_MOUSE Glutathione peroxidase 1 OS=Mus musculus OX=10090 GN=Gpx1 PE=1 SV=2;>tr|A0A0A6YVV2|A0A0A6YVV2_MOUSE Glutathione peroxidase OS=Mus musculus OX=10090 GN=Gpx1 PE=1 SV=1;>tr|A0A0A6YY34|A0A0A6YY34_MOUSE Glutathione peroxidase OS=Mus muscul"	"sp|P11352|GPX1_MOUSE;tr|A0A0A6YVV2|A0A0A6YVV2_MOUSE;tr|A0A0A6YY34|A0A0A6YY34_MOUSE"	13	22.329	1.10268	0.0114874	0.00147513	1	24097600	12598640	1
Q8R086	>sp|Q8R086|SUOX_MOUSE Sulfite oxidase, mitochondrial OS=Mus musculus OX=10090 GN=Suox PE=1 SV=2	Suox	Detox	>sp|Q8R086|SUOX_MOUSE Sulfite oxidase, mitochondrial OS=Mus musculus OX=10090 GN=Suox PE=1 SV=2	sp|Q8R086|SUOX_MOUSE	13	60.755	1.0244	0.0133357	0.00163329	1	980442	581812	1
P70694	DHB5_MOUSE	Akr1c6		">sp|P70694|DHB5_MOUSE Estradiol 17 beta-dehydrogenase 5 OS=Mus musculus OX=10090 GN=Akr1c6 PE=1 SV=1;>tr|D3Z3P8|D3Z3P8_MOUSE Estradiol 17 beta-dehydrogenase 5 (Fragment) OS=Mus musculus OX=10090 GN=Akr1c6 PE=1 SV=8;>tr|A0A1Y7VNR7|A0A1Y7VNR7_MOUSE Estradiol"	"sp|P70694|DHB5_MOUSE;tr|D3Z3P8|D3Z3P8_MOUSE;tr|A0A1Y7VNR7|A0A1Y7VNR7_MOUSE;tr|A0A1Y7VP26|A0A1Y7VP26_MOUSE;tr|E0CYR9|E0CYR9_MOUSE;tr|A0A1Y7VLH1|A0A1Y7VLH1_MOUSE;tr|G3XA14|G3XA14_MOUSE;tr|Q3UXL1|Q3UXL1_MOUSE;tr|Q91WT7|Q91WT7_MOUSE;sp|Q91WR5|AK1CL_MOUSE;sp|Q8K023|AKC1H_MOUSE"	4	37.047	1.79414	0.00178842	0.000430606	1	253586	403723	0
O08795	>sp|O08795|GLU2B_MOUSE Glucosidase 2 subunit beta OS=Mus musculus OX=10090 GN=Prkcsh PE=1 SV=1	Prkcsh		>sp|O08795|GLU2B_MOUSE Glucosidase 2 subunit beta OS=Mus musculus OX=10090 GN=Prkcsh PE=1 SV=1	sp|O08795|GLU2B_MOUSE	7	58.792	1.77649	0.000283405	0.000177817	1	1321312	289531	0
Q9D6Y7	MSRA_MOUSE	Msra	Detox	">sp|Q9D6Y7|MSRA_MOUSE Mitochondrial peptide methionine sulfoxide reductase OS=Mus musculus OX=10090 GN=Msra PE=1 SV=1;>tr|A0A1B0GT40|A0A1B0GT40_MOUSE Mitochondrial peptide methionine sulfoxide reductase OS=Mus musculus OX=10090 GN=Msra PE=1 SV=1"	"sp|Q9D6Y7|MSRA_MOUSE;tr|A0A1B0GT40|A0A1B0GT40_MOUSE"	10	25.988	1.00879	0.0174122	0.00199423	1	4744520	3040800	1
Q9Z1J3	>sp|Q9Z1J3|NFS1_MOUSE Cysteine desulfurase, mitochondrial OS=Mus musculus OX=10090 GN=Nfs1 PE=1 SV=3	Nfs1	FeS	>sp|Q9Z1J3|NFS1_MOUSE Cysteine desulfurase, mitochondrial OS=Mus musculus OX=10090 GN=Nfs1 PE=1 SV=3	"sp|Q9Z1J3|NFS1_MOUSE;tr|V9GXS4|V9GXS4_MOUSE;tr|F7CZD1|F7CZD1_MOUSE;tr|F6TXD3|F6TXD3_MOUSE"	9	50.569	1.07357	0.0786751	0.00790039	1	413462	210015	1
P80317	>sp|P80317|TCPZ_MOUSE T-complex protein 1 subunit zeta OS=Mus musculus OX=10090 GN=Cct6a PE=1 SV=3	Cct6a		>sp|P80317|TCPZ_MOUSE T-complex protein 1 subunit zeta OS=Mus musculus OX=10090 GN=Cct6a PE=1 SV=3	"sp|P80317|TCPZ_MOUSE;sp|Q61390|TCPW_MOUSE;tr|B1AT05|B1AT05_MOUSE"	13	58.004	1.75672	0.000478404	0.000194933	1	935634	495048	0
P51658	>sp|P51658|DHB2_MOUSE Estradiol 17-beta-dehydrogenase 2 OS=Mus musculus OX=10090 GN=Hsd17b2 PE=1 SV=2	Hsd17b2		>sp|P51658|DHB2_MOUSE Estradiol 17-beta-dehydrogenase 2 OS=Mus musculus OX=10090 GN=Hsd17b2 PE=1 SV=2	sp|P51658|DHB2_MOUSE	9	41.835	1.74514	0.00159503	0.00040149	1	809692	237710	0
Q91WS0	>sp|Q91WS0|CISD1_MOUSE CDGSH iron-sulfur domain-containing protein 1 OS=Mus musculus OX=10090 GN=Cisd1 PE=1 SV=1	Cisd1	FeS	>sp|Q91WS0|CISD1_MOUSE CDGSH iron-sulfur domain-containing protein 1 OS=Mus musculus OX=10090 GN=Cisd1 PE=1 SV=1	sp|Q91WS0|CISD1_MOUSE	7	12.097	1.02634	0.0593597	0.00610546	1	4779160	3423418	1
Q3V3R1	>sp|Q3V3R1|C1TM_MOUSE Monofunctional C1-tetrahydrofolate synthase, mitochondrial OS=Mus musculus OX=10090 GN=Mthfd1l PE=1 SV=2	Mthfd1l	Folate and 1C	>sp|Q3V3R1|C1TM_MOUSE Monofunctional C1-tetrahydrofolate synthase, mitochondrial OS=Mus musculus OX=10090 GN=Mthfd1l PE=1 SV=2	sp|Q3V3R1|C1TM_MOUSE	32	105.73	2.19724	0.000223927	0.000162223	1	1555108	3737108	1
Q9D379	HYEP_MOUSE	Ephx1		">sp|Q9D379|HYEP_MOUSE Epoxide hydrolase 1 OS=Mus musculus OX=10090 GN=Ephx1 PE=1 SV=2;>tr|E9PWK1|E9PWK1_MOUSE Epoxide hydrolase OS=Mus musculus OX=10090 GN=Ephx1 PE=1 SV=1"	"sp|Q9D379|HYEP_MOUSE;tr|E9PWK1|E9PWK1_MOUSE;tr|F6YTS6|F6YTS6_MOUSE;tr|D3Z4M3|D3Z4M3_MOUSE"	18	52.576	1.72893	0.0126893	0.00159091	1	1671652	810936	0
P16332	>sp|P16332|MUTA_MOUSE Methylmalonyl-CoA mutase, mitochondrial OS=Mus musculus OX=10090 GN=Mut PE=1 SV=2	Mut	Folate and 1C	>sp|P16332|MUTA_MOUSE Methylmalonyl-CoA mutase, mitochondrial OS=Mus musculus OX=10090 GN=Mut PE=1 SV=2	sp|P16332|MUTA_MOUSE	16	82.843	1.39351	0.000972029	0.000311564	1	1931500	1226526	1
P14115	>sp|P14115|RL27A_MOUSE 60S ribosomal protein L27a OS=Mus musculus OX=10090 GN=Rpl27a PE=1 SV=5	Rpl27a		>sp|P14115|RL27A_MOUSE 60S ribosomal protein L27a OS=Mus musculus OX=10090 GN=Rpl27a PE=1 SV=5	sp|P14115|RL27A_MOUSE	4	16.605	1.69649	0.017903	0.00203942	1	1606416	710467	0
P62908	RS3_MOUSE	Rps3		">sp|P62908|RS3_MOUSE 40S ribosomal protein S3 OS=Mus musculus OX=10090 GN=Rps3 PE=1 SV=1;>tr|D3YV43|D3YV43_MOUSE 40S ribosomal protein S3 OS=Mus musculus OX=10090 GN=Rps3 PE=1 SV=1;>tr|A0A140LI77|A0A140LI77_MOUSE 40S ribosomal protein S3 OS=Mus musculus OX"	"sp|P62908|RS3_MOUSE;tr|D3YV43|D3YV43_MOUSE;tr|A0A140LI77|A0A140LI77_MOUSE"	19	26.674	1.68938	0.000590213	0.000226941	1	16454940	5733560	0
P29341	PABP1_MOUSE	Pabpc1		">sp|P29341|PABP1_MOUSE Polyadenylate-binding protein 1 OS=Mus musculus OX=10090 GN=Pabpc1 PE=1 SV=2;>tr|Q9D4E6|Q9D4E6_MOUSE Polyadenylate-binding protein OS=Mus musculus OX=10090 GN=Pabpc6 PE=1 SV=1"	"sp|P29341|PABP1_MOUSE;tr|Q9D4E6|Q9D4E6_MOUSE;tr|Q62029|Q62029_MOUSE;tr|A0A2I3BR37|A0A2I3BR37_MOUSE;tr|F6ZAX1|F6ZAX1_MOUSE;tr|A2A5N3|A2A5N3_MOUSE;tr|Q8C7D3|Q8C7D3_MOUSE"	18	70.67	1.68425	0.000884206	0.000298503	1	2340920	881264	0
Q4LDG0	S27A5_MOUSE	Slc27a5		">sp|Q4LDG0|S27A5_MOUSE Bile acyl-CoA synthetase OS=Mus musculus OX=10090 GN=Slc27a5 PE=1 SV=2;>tr|E9PXV4|E9PXV4_MOUSE Bile acyl-CoA synthetase OS=Mus musculus OX=10090 GN=Slc27a5 PE=1 SV=1"	"sp|Q4LDG0|S27A5_MOUSE;tr|E9PXV4|E9PXV4_MOUSE;tr|F6YDR6|F6YDR6_MOUSE"	14	76.202	1.68149	0.000999426	0.000311564	1	1283454	1162436	0
Q91ZA3	>sp|Q91ZA3|PCCA_MOUSE Propionyl-CoA carboxylase alpha chain, mitochondrial OS=Mus musculus OX=10090 GN=Pcca PE=1 SV=2	Pcca	Folate and 1C	>sp|Q91ZA3|PCCA_MOUSE Propionyl-CoA carboxylase alpha chain, mitochondrial OS=Mus musculus OX=10090 GN=Pcca PE=1 SV=2	"sp|Q91ZA3|PCCA_MOUSE;tr|H3BL62|H3BL62_MOUSE;tr|H3BK61|H3BK61_MOUSE;tr|D3YZC0|D3YZC0_MOUSE;tr|H3BKW6|H3BKW6_MOUSE;tr|D3YWM4|D3YWM4_MOUSE"	24	79.921	1.20696	0.00132785	0.000370195	1	3292860	1649424	1
P14131	>sp|P14131|RS16_MOUSE 40S ribosomal protein S16 OS=Mus musculus OX=10090 GN=Rps16 PE=1 SV=4	Rps16		>sp|P14131|RS16_MOUSE 40S ribosomal protein S16 OS=Mus musculus OX=10090 GN=Rps16 PE=1 SV=4	sp|P14131|RS16_MOUSE	8	16.445	1.67778	0.00225857	0.00049849	1	25440400	11933360	0
P28798	GRN_MOUSE	Grn		">sp|P28798|GRN_MOUSE Granulins OS=Mus musculus OX=10090 GN=Grn PE=1 SV=2;>tr|Q3U9N4|Q3U9N4_MOUSE Granulins OS=Mus musculus OX=10090 GN=Grn PE=1 SV=1;>tr|H3BJE0|H3BJE0_MOUSE Granulins (Fragment) OS=Mus musculus OX=10090 GN=Grn PE=1 SV=1;>tr|H3BJ90|H3BJ90_MO"	"sp|P28798|GRN_MOUSE;tr|Q3U9N4|Q3U9N4_MOUSE;tr|H3BJE0|H3BJE0_MOUSE;tr|H3BJ90|H3BJ90_MOUSE"	4	63.458	1.67588	0.0072191	0.00102226	1	365740	77891.6	0
Q8R0Y6	>sp|Q8R0Y6|AL1L1_MOUSE Cytosolic 10-formyltetrahydrofolate dehydrogenase OS=Mus musculus OX=10090 GN=Aldh1l1 PE=1 SV=1	Aldh1l1	Folate and 1C	>sp|Q8R0Y6|AL1L1_MOUSE Cytosolic 10-formyltetrahydrofolate dehydrogenase OS=Mus musculus OX=10090 GN=Aldh1l1 PE=1 SV=1	"sp|Q8R0Y6|AL1L1_MOUSE;tr|A0A0N4SW56|A0A0N4SW56_MOUSE;tr|A0A0N4SVT2|A0A0N4SVT2_MOUSE;tr|D3Z6B9|D3Z6B9_MOUSE;sp|Q8K009|AL1L2_MOUSE"	81	98.708	1.03675	0.00337848	0.000617232	1	154202000	104884600	1
Q9JJI8	>sp|Q9JJI8|RL38_MOUSE 60S ribosomal protein L38 OS=Mus musculus OX=10090 GN=Rpl38 PE=1 SV=3	Rpl38		>sp|Q9JJI8|RL38_MOUSE 60S ribosomal protein L38 OS=Mus musculus OX=10090 GN=Rpl38 PE=1 SV=3	sp|Q9JJI8|RL38_MOUSE	7	8.2038	1.65134	0.000229689	0.000162223	1	763914000	250596000	0
O89023	>sp|O89023|TPP1_MOUSE Tripeptidyl-peptidase 1 OS=Mus musculus OX=10090 GN=Tpp1 PE=1 SV=2	Tpp1		>sp|O89023|TPP1_MOUSE Tripeptidyl-peptidase 1 OS=Mus musculus OX=10090 GN=Tpp1 PE=1 SV=2	sp|O89023|TPP1_MOUSE	6	61.341	1.64638	0.00282654	0.000574867	1	1321118	946384	0
P21614	>sp|P21614|VTDB_MOUSE Vitamin D-binding protein OS=Mus musculus OX=10090 GN=Gc PE=1 SV=2	Gc		>sp|P21614|VTDB_MOUSE Vitamin D-binding protein OS=Mus musculus OX=10090 GN=Gc PE=1 SV=2	"sp|P21614|VTDB_MOUSE;tr|A0A0G2JGM6|A0A0G2JGM6_MOUSE"	9	53.6	1.64328	0.00363821	0.000647314	1	581892	391231	0
O88844	IDHC_MOUSE	Idh1		">sp|O88844|IDHC_MOUSE Isocitrate dehydrogenase [NADP] cytoplasmic OS=Mus musculus OX=10090 GN=Idh1 PE=1 SV=2;>tr|A0A087WPT4|A0A087WPT4_MOUSE Isocitrate dehydrogenase [NADP] cytoplasmic (Fragment) OS=Mus musculus OX=10090 GN=Idh1 PE=1 SV=1;>tr|A0A087WRS9|A0"	"sp|O88844|IDHC_MOUSE;tr|A0A087WPT4|A0A087WPT4_MOUSE;tr|A0A087WRS9|A0A087WRS9_MOUSE;tr|D3YVY3|D3YVY3_MOUSE;tr|A0A087WRM4|A0A087WRM4_MOUSE"	6	46.674	1.64304	0.000170335	0.000158827	1	341820	57123	0
P84089	ERH_MOUSE	Erh		">sp|P84089|ERH_MOUSE Enhancer of rudimentary homolog OS=Mus musculus OX=10090 GN=Erh PE=1 SV=1;>tr|G3UW85|G3UW85_MOUSE Enhancer of rudimentary homolog OS=Mus musculus OX=10090 GN=Erh PE=1 SV=1"	"sp|P84089|ERH_MOUSE;tr|G3UW85|G3UW85_MOUSE;tr|A0A1W2P7H9|A0A1W2P7H9_MOUSE;tr|A0A1W2P7T3|A0A1W2P7T3_MOUSE"	3	12.259	1.6351	0.00460307	0.000761959	1	2072494	890710	0
P35700	PRDX1_MOUSE	Prdx1		">sp|P35700|PRDX1_MOUSE Peroxiredoxin-1 OS=Mus musculus OX=10090 GN=Prdx1 PE=1 SV=1;>tr|B1AXW5|B1AXW5_MOUSE Peroxiredoxin-1 (Fragment) OS=Mus musculus OX=10090 GN=Prdx1 PE=1 SV=8;>tr|B1AXW6|B1AXW6_MOUSE Peroxiredoxin-1 (Fragment) OS=Mus musculus OX=10090 GN"	"sp|P35700|PRDX1_MOUSE;tr|B1AXW5|B1AXW5_MOUSE;tr|B1AXW6|B1AXW6_MOUSE;tr|B1AXW4|B1AXW4_MOUSE"	14	22.176	1.62629	0.00298164	0.000587509	1	18970480	6597860	0
P50171	DHB8_MOUSE	Hsd17b8	Metabolism	">sp|P50171|DHB8_MOUSE Estradiol 17-beta-dehydrogenase 8 OS=Mus musculus OX=10090 GN=Hsd17b8 PE=1 SV=2;>tr|G3UX44|G3UX44_MOUSE H2-K region-expressed gene 6 (Fragment) OS=Mus musculus OX=10090 GN=H2-Ke6 PE=1 SV=1"	"sp|P50171|DHB8_MOUSE;tr|G3UX44|G3UX44_MOUSE"	7	26.588	2.19832	0.000193682	0.000162223	1	1427196	794107	1
Q99LB2	DHRS4_MOUSE	Dhrs4	Metabolism	">sp|Q99LB2|DHRS4_MOUSE Dehydrogenase/reductase SDR family member 4 OS=Mus musculus OX=10090 GN=Dhrs4 PE=1 SV=3;>tr|A0A2I3BRG8|A0A2I3BRG8_MOUSE Dehydrogenase/reductase SDR family member 4 (Fragment) OS=Mus musculus OX=10090 GN=Dhrs4 PE=1 SV=1;>tr|Q9D2U3|Q9D"	"sp|Q99LB2|DHRS4_MOUSE;tr|A0A2I3BRG8|A0A2I3BRG8_MOUSE;tr|Q9D2U3|Q9D2U3_MOUSE;tr|A0A2I3BPY3|A0A2I3BPY3_MOUSE;tr|A0A2I3BQ25|A0A2I3BQ25_MOUSE;tr|A0A2I3BRQ8|A0A2I3BRQ8_MOUSE"	11	29.884	2.02532	9.69e-05	0.000108066	1	3736580	1849790	1
K7N6C2	>tr|K7N6C2|K7N6C2_MOUSE Cytochrome P450, family 2, subfamily c, polypeptide 68 OS=Mus musculus OX=10090 GN=Cyp2c68 PE=1 SV=1	Cyp2c68		>tr|K7N6C2|K7N6C2_MOUSE Cytochrome P450, family 2, subfamily c, polypeptide 68 OS=Mus musculus OX=10090 GN=Cyp2c68 PE=1 SV=1	tr|K7N6C2|K7N6C2_MOUSE	24	56.057	1.60433	0.00240618	0.000525593	1	1676220	1157230	0
Z4YJV4	Z4YJV4_MOUSE	Ogdh		">tr|Z4YJV4|Z4YJV4_MOUSE 2-oxoglutarate dehydrogenase, mitochondrial OS=Mus musculus OX=10090 GN=Ogdh PE=1 SV=1;>sp|Q60597|ODO1_MOUSE 2-oxoglutarate dehydrogenase, mitochondrial OS=Mus musculus OX=10090 GN=Ogdh PE=1 SV=3"	"tr|Z4YJV4|Z4YJV4_MOUSE;sp|Q60597|ODO1_MOUSE;tr|B2RXT3|B2RXT3_MOUSE;tr|E9Q7L0|E9Q7L0_MOUSE"	18	116.03	1.58123	0.000472637	0.000194933	1	621196	433564	0
Q8CC88	>sp|Q8CC88|VWA8_MOUSE von Willebrand factor A domain-containing protein 8 OS=Mus musculus OX=10090 GN=Vwa8 PE=1 SV=2	Vwa8	Metabolism	>sp|Q8CC88|VWA8_MOUSE von Willebrand factor A domain-containing protein 8 OS=Mus musculus OX=10090 GN=Vwa8 PE=1 SV=2	sp|Q8CC88|VWA8_MOUSE	35	213.42	1.89932	0.000355442	0.000191666	1	663936	224679	1
Q8VCG4	CO8G_MOUSE	C8g		">sp|Q8VCG4|CO8G_MOUSE Complement component C8 gamma chain OS=Mus musculus OX=10090 GN=C8g PE=1 SV=1;>tr|Q9DAC2|Q9DAC2_MOUSE Complement component 8, gamma subunit, isoform CRA_b OS=Mus musculus OX=10090 GN=C8g PE=1 SV=1"	"sp|Q8VCG4|CO8G_MOUSE;tr|Q9DAC2|Q9DAC2_MOUSE"	11	22.508	1.57334	0.00865214	0.00116808	1	3300680	1722866	0
Q9CPY7	>sp|Q9CPY7|AMPL_MOUSE Cytosol aminopeptidase OS=Mus musculus OX=10090 GN=Lap3 PE=1 SV=3	Lap3	Metabolism	>sp|Q9CPY7|AMPL_MOUSE Cytosol aminopeptidase OS=Mus musculus OX=10090 GN=Lap3 PE=1 SV=3	"sp|Q9CPY7|AMPL_MOUSE;tr|A0A0G2JEM7|A0A0G2JEM7_MOUSE"	12	56.141	1.81241	0.000371632	0.000191666	1	1311592	839280	1
A2AVJ7	A2AVJ7_MOUSE	Rrbp1		">tr|A2AVJ7|A2AVJ7_MOUSE Ribosome-binding protein 1 OS=Mus musculus OX=10090 GN=Rrbp1 PE=1 SV=1;>sp|Q99PL5|RRBP1_MOUSE Ribosome-binding protein 1 OS=Mus musculus OX=10090 GN=Rrbp1 PE=1 SV=2"	"tr|A2AVJ7|A2AVJ7_MOUSE;sp|Q99PL5|RRBP1_MOUSE"	29	158.39	1.55767	0.00111057	0.000324395	1	1601378	1286376	0
Q8BH35	>sp|Q8BH35|CO8B_MOUSE Complement component C8 beta chain OS=Mus musculus OX=10090 GN=C8b PE=1 SV=1	C8b		>sp|Q8BH35|CO8B_MOUSE Complement component C8 beta chain OS=Mus musculus OX=10090 GN=C8b PE=1 SV=1	sp|Q8BH35|CO8B_MOUSE	16	66.229	1.55695	0.00532351	0.000811478	1	2011414	1319438	0
Q91YW3	>sp|Q91YW3|DNJC3_MOUSE DnaJ homolog subfamily C member 3 OS=Mus musculus OX=10090 GN=Dnajc3 PE=1 SV=1	Dnajc3		>sp|Q91YW3|DNJC3_MOUSE DnaJ homolog subfamily C member 3 OS=Mus musculus OX=10090 GN=Dnajc3 PE=1 SV=1	sp|Q91YW3|DNJC3_MOUSE	7	57.463	1.54744	0.00091573	0.000298503	1	221818	66838.2	0
Q99MR8	>sp|Q99MR8|MCCA_MOUSE Methylcrotonoyl-CoA carboxylase subunit alpha, mitochondrial OS=Mus musculus OX=10090 GN=Mccc1 PE=1 SV=2	Mccc1	Metabolism	>sp|Q99MR8|MCCA_MOUSE Methylcrotonoyl-CoA carboxylase subunit alpha, mitochondrial OS=Mus musculus OX=10090 GN=Mccc1 PE=1 SV=2	"sp|Q99MR8|MCCA_MOUSE;tr|A0A0G2JF64|A0A0G2JF64_MOUSE;tr|A0A0G2JFQ5|A0A0G2JFQ5_MOUSE"	22	79.343	1.7404	0.000199147	0.000162223	1	2305200	1015058	1
Q91VR5	>sp|Q91VR5|DDX1_MOUSE ATP-dependent RNA helicase DDX1 OS=Mus musculus OX=10090 GN=Ddx1 PE=1 SV=1	Ddx1		>sp|Q91VR5|DDX1_MOUSE ATP-dependent RNA helicase DDX1 OS=Mus musculus OX=10090 GN=Ddx1 PE=1 SV=1	"sp|Q91VR5|DDX1_MOUSE;tr|A0A1Y7VM48|A0A1Y7VM48_MOUSE"	12	82.499	1.54074	0.000893243	0.000298503	1	741474	332820	0
A2A6U3	A2A6U3_MOUSE	2009-09-01		">tr|A2A6U3|A2A6U3_MOUSE Septin-9 OS=Mus musculus OX=10090 GN=Sept9 PE=1 SV=1;>sp|Q80UG5|SEPT9_MOUSE Septin-9 OS=Mus musculus OX=10090 GN=Sept9 PE=1 SV=1;>tr|A2A6U5|A2A6U5_MOUSE Septin-9 (Fragment) OS=Mus musculus OX=10090 GN=Sept9 PE=1 SV=1"	"tr|A2A6U3|A2A6U3_MOUSE;sp|Q80UG5|SEPT9_MOUSE;tr|A2A6U5|A2A6U5_MOUSE"	4	63.772	1.53634	0.00106837	0.000323382	1	99432.8	41036	0
P07724	>sp|P07724|ALBU_MOUSE Serum albumin OS=Mus musculus OX=10090 GN=Alb PE=1 SV=3	Alb		>sp|P07724|ALBU_MOUSE Serum albumin OS=Mus musculus OX=10090 GN=Alb PE=1 SV=3	sp|P07724|ALBU_MOUSE	37	68.692	1.53464	0.000285337	0.000177817	1	14562600	7077200	0
Q8R4H7	>sp|Q8R4H7|NAGS_MOUSE N-acetylglutamate synthase, mitochondrial OS=Mus musculus OX=10090 GN=Nags PE=1 SV=2	Nags	Metabolism	>sp|Q8R4H7|NAGS_MOUSE N-acetylglutamate synthase, mitochondrial OS=Mus musculus OX=10090 GN=Nags PE=1 SV=2	sp|Q8R4H7|NAGS_MOUSE	8	57.488	1.69653	0.00208345	0.000469623	1	383824	877840	1
Q9D115	>sp|Q9D115|ZN706_MOUSE Zinc finger protein 706 OS=Mus musculus OX=10090 GN=Znf706 PE=1 SV=1	Znf706		>sp|Q9D115|ZN706_MOUSE Zinc finger protein 706 OS=Mus musculus OX=10090 GN=Znf706 PE=1 SV=1	sp|Q9D115|ZN706_MOUSE	2	8.4977	1.52226	0.00281919	0.000574867	1	4270620	2007750	0
O09174	>sp|O09174|AMACR_MOUSE Alpha-methylacyl-CoA racemase OS=Mus musculus OX=10090 GN=Amacr PE=1 SV=4	Amacr	Metabolism	>sp|O09174|AMACR_MOUSE Alpha-methylacyl-CoA racemase OS=Mus musculus OX=10090 GN=Amacr PE=1 SV=4	sp|O09174|AMACR_MOUSE	12	41.704	1.57471	0.00485294	0.000790961	1	1984082	957392	1
E9Q133	E9Q133_MOUSE	Cct3		">tr|E9Q133|E9Q133_MOUSE T-complex protein 1 subunit gamma OS=Mus musculus OX=10090 GN=Cct3 PE=1 SV=1;>sp|P80318|TCPG_MOUSE T-complex protein 1 subunit gamma OS=Mus musculus OX=10090 GN=Cct3 PE=1 SV=1;>tr|Q3U0I3|Q3U0I3_MOUSE T-complex protein 1 subunit gamm"	"tr|E9Q133|E9Q133_MOUSE;sp|P80318|TCPG_MOUSE;tr|Q3U0I3|Q3U0I3_MOUSE;tr|F6Q609|F6Q609_MOUSE;tr|F6ZVG8|F6ZVG8_MOUSE"	11	56.526	1.51323	0.00109949	0.000324395	1	650518	439435	0
O35459	ECH1_MOUSE	Ech1	Metabolism	">sp|O35459|ECH1_MOUSE Delta(3,5)-Delta(2,4)-dienoyl-CoA isomerase, mitochondrial OS=Mus musculus OX=10090 GN=Ech1 PE=1 SV=1;>tr|F7B227|F7B227_MOUSE Delta(3,5)-Delta(2,4)-dienoyl-CoA isomerase, mitochondrial (Fragment) OS=Mus musculus OX=10090 GN=Ech1 PE=1 "	"sp|O35459|ECH1_MOUSE;tr|F7B227|F7B227_MOUSE"	12	36.118	1.51104	0.0476278	0.00492267	1	1757538	988403	1
Q9JLJ2	AL9A1_MOUSE	Aldh9a1	Metabolism	">sp|Q9JLJ2|AL9A1_MOUSE 4-trimethylaminobutyraldehyde dehydrogenase OS=Mus musculus OX=10090 GN=Aldh9a1 PE=1 SV=1;>tr|Q3U367|Q3U367_MOUSE 4-trimethylaminobutyraldehyde dehydrogenase OS=Mus musculus OX=10090 GN=Aldh9a1 PE=1 SV=1"	"sp|Q9JLJ2|AL9A1_MOUSE;tr|Q3U367|Q3U367_MOUSE"	13	53.514	1.43345	0.00298045	0.000587509	1	1070818	209769	1
O88569	>sp|O88569|ROA2_MOUSE Heterogeneous nuclear ribonucleoproteins A2/B1 OS=Mus musculus OX=10090 GN=Hnrnpa2b1 PE=1 SV=2	Hnrnpa2b1		>sp|O88569|ROA2_MOUSE Heterogeneous nuclear ribonucleoproteins A2/B1 OS=Mus musculus OX=10090 GN=Hnrnpa2b1 PE=1 SV=2	"sp|O88569|ROA2_MOUSE;tr|A0A0N4SUM2|A0A0N4SUM2_MOUSE"	5	37.402	1.49871	0.00553434	0.00083165	1	801526	743215	0
Q8CHQ9	>sp|Q8CHQ9|NT8F2_MOUSE N-acetyltransferase family 8 member 2 OS=Mus musculus OX=10090 GN=Nat8f2 PE=1 SV=1	Nat8f2		>sp|Q8CHQ9|NT8F2_MOUSE N-acetyltransferase family 8 member 2 OS=Mus musculus OX=10090 GN=Nat8f2 PE=1 SV=1	sp|Q8CHQ9|NT8F2_MOUSE	4	26.424	1.49832	0.00366608	0.000647314	1	1508088	715046	0
Q9D8N0	>sp|Q9D8N0|EF1G_MOUSE Elongation factor 1-gamma OS=Mus musculus OX=10090 GN=Eef1g PE=1 SV=3	Eef1g		>sp|Q9D8N0|EF1G_MOUSE Elongation factor 1-gamma OS=Mus musculus OX=10090 GN=Eef1g PE=1 SV=3	sp|Q9D8N0|EF1G_MOUSE	9	50.06	1.48872	0.0358473	0.00383363	1	861480	502050	0
P26043	RADI_MOUSE	Rdx		">sp|P26043|RADI_MOUSE Radixin OS=Mus musculus OX=10090 GN=Rdx PE=1 SV=3;>tr|Q7TSG6|Q7TSG6_MOUSE Radixin OS=Mus musculus OX=10090 GN=Rdx PE=1 SV=1"	"sp|P26043|RADI_MOUSE;tr|Q7TSG6|Q7TSG6_MOUSE;sp|P26041|MOES_MOUSE;sp|P26040|EZRI_MOUSE"	8	68.542	1.48365	0.0030395	0.00059084	1	148261	227048	0
Q9D826	>sp|Q9D826|SOX_MOUSE Peroxisomal sarcosine oxidase OS=Mus musculus OX=10090 GN=Pipox PE=1 SV=1	Pipox		>sp|Q9D826|SOX_MOUSE Peroxisomal sarcosine oxidase OS=Mus musculus OX=10090 GN=Pipox PE=1 SV=1	sp|Q9D826|SOX_MOUSE	13	43.846	1.48359	0.000441407	0.000194933	1	3258300	917028	0
P37040	NCPR_MOUSE	Por		">sp|P37040|NCPR_MOUSE NADPH--cytochrome P450 reductase OS=Mus musculus OX=10090 GN=Por PE=1 SV=2;>tr|Q05DV1|Q05DV1_MOUSE NADPH--cytochrome P450 reductase OS=Mus musculus OX=10090 GN=Por PE=1 SV=1"	"sp|P37040|NCPR_MOUSE;tr|Q05DV1|Q05DV1_MOUSE;tr|E9Q997|E9Q997_MOUSE;tr|E9PVT9|E9PVT9_MOUSE;tr|F6R7H8|F6R7H8_MOUSE"	13	77.043	1.48169	0.00045405	0.000194933	1	1182870	614470	0
F8WIR1	F8WIR1_MOUSE	Ctsd		">tr|F8WIR1|F8WIR1_MOUSE Cathepsin D OS=Mus musculus OX=10090 GN=Ctsd PE=1 SV=2;>sp|P18242|CATD_MOUSE Cathepsin D OS=Mus musculus OX=10090 GN=Ctsd PE=1 SV=1;>tr|F6Y6L6|F6Y6L6_MOUSE Uncharacterized protein (Fragment) OS=Mus musculus OX=10090 GN=Gm49369 PE=1 "	"tr|F8WIR1|F8WIR1_MOUSE;sp|P18242|CATD_MOUSE;tr|F6Y6L6|F6Y6L6_MOUSE;tr|A0A1B0GT66|A0A1B0GT66_MOUSE"	9	44.215	1.47128	0.00441243	0.000741996	1	1441740	1.56293e+06	0
P08003	PDIA4_MOUSE	Pdia4		">sp|P08003|PDIA4_MOUSE Protein disulfide-isomerase A4 OS=Mus musculus OX=10090 GN=Pdia4 PE=1 SV=3;>tr|A0A0R4J0Z1|A0A0R4J0Z1_MOUSE Protein disulfide-isomerase A4 OS=Mus musculus OX=10090 GN=Pdia4 PE=1 SV=1"	"sp|P08003|PDIA4_MOUSE;tr|A0A0R4J0Z1|A0A0R4J0Z1_MOUSE"	16	71.982	1.46384	0.000817954	0.000288849	1	816618	331538	0
O35423	>sp|O35423|SPYA_MOUSE Serine--pyruvate aminotransferase, mitochondrial OS=Mus musculus OX=10090 GN=Agxt PE=1 SV=3	Agxt	Metabolism	>sp|O35423|SPYA_MOUSE Serine--pyruvate aminotransferase, mitochondrial OS=Mus musculus OX=10090 GN=Agxt PE=1 SV=3	sp|O35423|SPYA_MOUSE	11	45.912	1.43014	0.00767836	0.00107742	1	2870856	1.60239e+06	1
Q07417	>sp|Q07417|ACADS_MOUSE Short-chain specific acyl-CoA dehydrogenase, mitochondrial OS=Mus musculus OX=10090 GN=Acads PE=1 SV=2	Acads	Metabolism	>sp|Q07417|ACADS_MOUSE Short-chain specific acyl-CoA dehydrogenase, mitochondrial OS=Mus musculus OX=10090 GN=Acads PE=1 SV=2	sp|Q07417|ACADS_MOUSE	20	44.889	1.40469	0.00245186	0.000530106	1	12457000	4065260	1
Q8C5H8	NAKD2_MOUSE	Nadk2	Metabolism	">sp|Q8C5H8|NAKD2_MOUSE NAD kinase 2, mitochondrial OS=Mus musculus OX=10090 GN=Nadk2 PE=1 SV=2;>tr|Z4YK42|Z4YK42_MOUSE NAD kinase 2, mitochondrial OS=Mus musculus OX=10090 GN=Nadk2 PE=1 SV=1"	"sp|Q8C5H8|NAKD2_MOUSE;tr|Z4YK42|Z4YK42_MOUSE;tr|A0A087WQI8|A0A087WQI8_MOUSE"	16	50.858	1.33614	0.0021123	0.000471113	1	1062460	1003624	1
Q91W43	>sp|Q91W43|GCSP_MOUSE Glycine dehydrogenase (decarboxylating), mitochondrial OS=Mus musculus OX=10090 GN=Gldc PE=1 SV=1	Gldc	Metabolism	>sp|Q91W43|GCSP_MOUSE Glycine dehydrogenase (decarboxylating), mitochondrial OS=Mus musculus OX=10090 GN=Gldc PE=1 SV=1	sp|Q91W43|GCSP_MOUSE	22	113.27	1.27026	0.00583254	0.000861916	1	1230372	750272	1
P24369	>sp|P24369|PPIB_MOUSE Peptidyl-prolyl cis-trans isomerase B OS=Mus musculus OX=10090 GN=Ppib PE=1 SV=2	Ppib		>sp|P24369|PPIB_MOUSE Peptidyl-prolyl cis-trans isomerase B OS=Mus musculus OX=10090 GN=Ppib PE=1 SV=2	sp|P24369|PPIB_MOUSE	16	23.713	1.42249	0.000437804	0.000194933	1	92841400	39858600	0
Q3ULD5	MCCB_MOUSE	Mccc2	Metabolism	">sp|Q3ULD5|MCCB_MOUSE Methylcrotonoyl-CoA carboxylase beta chain, mitochondrial OS=Mus musculus OX=10090 GN=Mccc2 PE=1 SV=1;>tr|Q6PD20|Q6PD20_MOUSE Mccc2 protein (Fragment) OS=Mus musculus OX=10090 GN=Mccc2 PE=1 SV=1"	"sp|Q3ULD5|MCCB_MOUSE;tr|Q6PD20|Q6PD20_MOUSE"	19	61.378	1.21883	0.00198125	0.000451388	1	3492180	2408702	1
Q9WV68	>sp|Q9WV68|DECR2_MOUSE Peroxisomal 2,4-dienoyl-CoA reductase OS=Mus musculus OX=10090 GN=Decr2 PE=1 SV=1	Decr2		>sp|Q9WV68|DECR2_MOUSE Peroxisomal 2,4-dienoyl-CoA reductase OS=Mus musculus OX=10090 GN=Decr2 PE=1 SV=1	sp|Q9WV68|DECR2_MOUSE	6	31.3	1.4134	0.00518942	0.000808488	1	795230	581410	0
P80316	>sp|P80316|TCPE_MOUSE T-complex protein 1 subunit epsilon OS=Mus musculus OX=10090 GN=Cct5 PE=1 SV=1	Cct5		>sp|P80316|TCPE_MOUSE T-complex protein 1 subunit epsilon OS=Mus musculus OX=10090 GN=Cct5 PE=1 SV=1	"sp|P80316|TCPE_MOUSE;tr|E0CZA1|E0CZA1_MOUSE"	12	59.623	1.40908	0.00136529	0.000375687	1	788120	593596	0
Q9DBG1	>sp|Q9DBG1|CP27A_MOUSE Sterol 26-hydroxylase, mitochondrial OS=Mus musculus OX=10090 GN=Cyp27a1 PE=1 SV=1	Cyp27a1	Metabolism	>sp|Q9DBG1|CP27A_MOUSE Sterol 26-hydroxylase, mitochondrial OS=Mus musculus OX=10090 GN=Cyp27a1 PE=1 SV=1	sp|Q9DBG1|CP27A_MOUSE	21	60.719	1.19351	0.00988093	0.00127658	1	5834360	2978552	1
P29758	>sp|P29758|OAT_MOUSE Ornithine aminotransferase, mitochondrial OS=Mus musculus OX=10090 GN=Oat PE=1 SV=1	Oat	Metabolism	>sp|P29758|OAT_MOUSE Ornithine aminotransferase, mitochondrial OS=Mus musculus OX=10090 GN=Oat PE=1 SV=1	sp|P29758|OAT_MOUSE	24	48.354	1.16703	0.0077419	0.00107919	1	19704100	12144380	1
Q99J39	>sp|Q99J39|DCMC_MOUSE Malonyl-CoA decarboxylase, mitochondrial OS=Mus musculus OX=10090 GN=Mlycd PE=1 SV=1	Mlycd	Metabolism	>sp|Q99J39|DCMC_MOUSE Malonyl-CoA decarboxylase, mitochondrial OS=Mus musculus OX=10090 GN=Mlycd PE=1 SV=1	sp|Q99J39|DCMC_MOUSE	9	54.735	1.1508	0.00427794	0.000730983	1	977390	282614	1
O55022	>sp|O55022|PGRC1_MOUSE Membrane-associated progesterone receptor component 1 OS=Mus musculus OX=10090 GN=Pgrmc1 PE=1 SV=4	Pgrmc1		>sp|O55022|PGRC1_MOUSE Membrane-associated progesterone receptor component 1 OS=Mus musculus OX=10090 GN=Pgrmc1 PE=1 SV=4	sp|O55022|PGRC1_MOUSE	9	21.694	1.39047	0.00103015	0.000316333	1	8882040	3890320	0
Q8BMA6	SRP68_MOUSE	Srp68		">sp|Q8BMA6|SRP68_MOUSE Signal recognition particle subunit SRP68 OS=Mus musculus OX=10090 GN=Srp68 PE=1 SV=2;>tr|A2AAN2|A2AAN2_MOUSE Signal recognition particle subunit SRP68 OS=Mus musculus OX=10090 GN=Srp68 PE=1 SV=1"	"sp|Q8BMA6|SRP68_MOUSE;tr|A2AAN2|A2AAN2_MOUSE"	13	70.573	1.37846	0.00518378	0.000808488	1	657328	440070	0
Q61694	3BHS5_MOUSE	Hsd3b5		">sp|Q61694|3BHS5_MOUSE 3 beta-hydroxysteroid dehydrogenase type 5 OS=Mus musculus OX=10090 GN=Hsd3b5 PE=1 SV=4;>sp|Q61767|3BHS4_MOUSE 3 beta-hydroxysteroid dehydrogenase type 4 OS=Mus musculus OX=10090 GN=Hsd3b4 PE=2 SV=3"	"sp|Q61694|3BHS5_MOUSE;sp|Q61767|3BHS4_MOUSE;tr|A0A087WPY5|A0A087WPY5_MOUSE;tr|E9Q007|E9Q007_MOUSE;sp|P26149|3BHS2_MOUSE;sp|O35469|3BHS6_MOUSE;sp|P24815|3BHS1_MOUSE"	13	41.892	1.36995	0.00598514	0.000869243	1	3839000	1823450	0
Q9CZS1	>sp|Q9CZS1|AL1B1_MOUSE Aldehyde dehydrogenase X, mitochondrial OS=Mus musculus OX=10090 GN=Aldh1b1 PE=1 SV=1	Aldh1b1	Metabolism	>sp|Q9CZS1|AL1B1_MOUSE Aldehyde dehydrogenase X, mitochondrial OS=Mus musculus OX=10090 GN=Aldh1b1 PE=1 SV=1	"sp|Q9CZS1|AL1B1_MOUSE;tr|G3UYH1|G3UYH1_MOUSE;tr|G3UWP3|G3UWP3_MOUSE;sp|Q9JHW9|AL1A3_MOUSE;tr|A0A1W2P8G3|A0A1W2P8G3_MOUSE;tr|A0A140LIF9|A0A140LIF9_MOUSE"	22	57.552	1.14148	0.00598963	0.000869243	1	6032660	6638600	1
P63017	HSP7C_MOUSE	Hspa8		">sp|P63017|HSP7C_MOUSE Heat shock cognate 71 kDa protein OS=Mus musculus OX=10090 GN=Hspa8 PE=1 SV=1;>tr|Q504P4|Q504P4_MOUSE Heat shock cognate 71 kDa protein OS=Mus musculus OX=10090 GN=Hspa8 PE=1 SV=1"	"sp|P63017|HSP7C_MOUSE;tr|Q504P4|Q504P4_MOUSE;sp|P17156|HSP72_MOUSE;tr|D3Z5E2|D3Z5E2_MOUSE;sp|Q61696|HS71A_MOUSE;sp|P16627|HS71L_MOUSE;sp|P17879|HS71B_MOUSE"	20	70.87	1.34931	0.00500289	0.000802088	1	1945224	948844	0
Q5RKZ7	>sp|Q5RKZ7|MOCS1_MOUSE Molybdenum cofactor biosynthesis protein 1 OS=Mus musculus OX=10090 GN=Mocs1 PE=1 SV=2	Mocs1	Metabolism	>sp|Q5RKZ7|MOCS1_MOUSE Molybdenum cofactor biosynthesis protein 1 OS=Mus musculus OX=10090 GN=Mocs1 PE=1 SV=2	"sp|Q5RKZ7|MOCS1_MOUSE;tr|G3UYX9|G3UYX9_MOUSE;tr|G3UWH1|G3UWH1_MOUSE;tr|G3UZD4|G3UZD4_MOUSE"	9	69.858	1.11849	0.0438611	0.00455558	1	337370	196815	1
P97742	>sp|P97742|CPT1A_MOUSE Carnitine O-palmitoyltransferase 1, liver isoform OS=Mus musculus OX=10090 GN=Cpt1a PE=1 SV=4	Cpt1a	Metabolism	>sp|P97742|CPT1A_MOUSE Carnitine O-palmitoyltransferase 1, liver isoform OS=Mus musculus OX=10090 GN=Cpt1a PE=1 SV=4	sp|P97742|CPT1A_MOUSE	11	88.25	1.09805	0.00585779	0.000861916	1	713978	616642	1
Q7TNG8	>sp|Q7TNG8|LDHD_MOUSE Probable D-lactate dehydrogenase, mitochondrial OS=Mus musculus OX=10090 GN=Ldhd PE=1 SV=1	Ldhd	Metabolism	>sp|Q7TNG8|LDHD_MOUSE Probable D-lactate dehydrogenase, mitochondrial OS=Mus musculus OX=10090 GN=Ldhd PE=1 SV=1	sp|Q7TNG8|LDHD_MOUSE	14	51.847	1.06097	0.0161048	0.00187489	1	3340500	2716362	1
Q91X77	>sp|Q91X77|CY250_MOUSE Cytochrome P450 2C50 OS=Mus musculus OX=10090 GN=Cyp2c50 PE=1 SV=2	Cyp2c50		>sp|Q91X77|CY250_MOUSE Cytochrome P450 2C50 OS=Mus musculus OX=10090 GN=Cyp2c50 PE=1 SV=2	sp|Q91X77|CY250_MOUSE	29	55.764	1.33188	0.00356419	0.000644166	1	24628400	8889740	0
Q00623	>sp|Q00623|APOA1_MOUSE Apolipoprotein A-I OS=Mus musculus OX=10090 GN=Apoa1 PE=1 SV=2	Apoa1		>sp|Q00623|APOA1_MOUSE Apolipoprotein A-I OS=Mus musculus OX=10090 GN=Apoa1 PE=1 SV=2	"sp|Q00623|APOA1_MOUSE;tr|A0A1L1STX7|A0A1L1STX7_MOUSE;CON__P15497"	5	30.615	1.32719	0.00111764	0.000324395	1	780032	99166.2	0
A0A0R4J1N9	A0A0R4J1N9_MOUSE	Tfam		">tr|A0A0R4J1N9|A0A0R4J1N9_MOUSE Transcription factor A, mitochondrial OS=Mus musculus OX=10090 GN=Tfam PE=1 SV=1;>sp|P40630|TFAM_MOUSE Transcription factor A, mitochondrial OS=Mus musculus OX=10090 GN=Tfam PE=1 SV=2;>tr|D3Z0F3|D3Z0F3_MOUSE Transcription fa"	"tr|A0A0R4J1N9|A0A0R4J1N9_MOUSE;sp|P40630|TFAM_MOUSE;tr|D3Z0F3|D3Z0F3_MOUSE"	7	23.384	1.32273	0.00392552	0.000687393	1	2876500	1291192	0
Q99K67	>sp|Q99K67|AASS_MOUSE Alpha-aminoadipic semialdehyde synthase, mitochondrial OS=Mus musculus OX=10090 GN=Aass PE=1 SV=1	Aass	Metabolism	>sp|Q99K67|AASS_MOUSE Alpha-aminoadipic semialdehyde synthase, mitochondrial OS=Mus musculus OX=10090 GN=Aass PE=1 SV=1	"sp|Q99K67|AASS_MOUSE;tr|F6VMP2|F6VMP2_MOUSE"	42	102.97	1.04603	0.00334983	0.000617232	1	7841020	5096440	1
Q99L13	>sp|Q99L13|3HIDH_MOUSE 3-hydroxyisobutyrate dehydrogenase, mitochondrial OS=Mus musculus OX=10090 GN=Hibadh PE=1 SV=1	Hibadh	Metabolism	>sp|Q99L13|3HIDH_MOUSE 3-hydroxyisobutyrate dehydrogenase, mitochondrial OS=Mus musculus OX=10090 GN=Hibadh PE=1 SV=1	sp|Q99L13|3HIDH_MOUSE	11	35.44	1.01269	0.0360056	0.00383363	1	6758100	3373900	1
Q9D8X2	>sp|Q9D8X2|CC124_MOUSE Coiled-coil domain-containing protein 124 OS=Mus musculus OX=10090 GN=Ccdc124 PE=1 SV=1	Ccdc124		>sp|Q9D8X2|CC124_MOUSE Coiled-coil domain-containing protein 124 OS=Mus musculus OX=10090 GN=Ccdc124 PE=1 SV=1	sp|Q9D8X2|CC124_MOUSE	7	25.345	1.31148	0.0194183	0.0021885	1	1571882	765492	0
A2AS89	>sp|A2AS89|SPEB_MOUSE Agmatinase, mitochondrial OS=Mus musculus OX=10090 GN=Agmat PE=1 SV=1	Agmat	Metabolism	>sp|A2AS89|SPEB_MOUSE Agmatinase, mitochondrial OS=Mus musculus OX=10090 GN=Agmat PE=1 SV=1	sp|A2AS89|SPEB_MOUSE	11	38.255	1.00935	0.0241015	0.00268772	1	19135500	14385580	1
P62242	>sp|P62242|RS8_MOUSE 40S ribosomal protein S8 OS=Mus musculus OX=10090 GN=Rps8 PE=1 SV=2	Rps8		>sp|P62242|RS8_MOUSE 40S ribosomal protein S8 OS=Mus musculus OX=10090 GN=Rps8 PE=1 SV=2	sp|P62242|RS8_MOUSE	10	24.205	1.29504	0.00173872	0.000423453	1	5208320	2023880	0
P99027	>sp|P99027|RLA2_MOUSE 60S acidic ribosomal protein P2 OS=Mus musculus OX=10090 GN=Rplp2 PE=1 SV=3	Rplp2		>sp|P99027|RLA2_MOUSE 60S acidic ribosomal protein P2 OS=Mus musculus OX=10090 GN=Rplp2 PE=1 SV=3	sp|P99027|RLA2_MOUSE	5	11.651	1.29472	0.00876767	0.00116808	1	10824240	5919980	0
O88451	>sp|O88451|RDH7_MOUSE Retinol dehydrogenase 7 OS=Mus musculus OX=10090 GN=Rdh7 PE=1 SV=1	Rdh7		>sp|O88451|RDH7_MOUSE Retinol dehydrogenase 7 OS=Mus musculus OX=10090 GN=Rdh7 PE=1 SV=1	"sp|O88451|RDH7_MOUSE;tr|Q8CGV4|Q8CGV4_MOUSE;tr|G5E8H9|G5E8H9_MOUSE;tr|A0A1W2P6R2|A0A1W2P6R2_MOUSE;tr|A0A1W2P7U2|A0A1W2P7U2_MOUSE;tr|Q6PHA1|Q6PHA1_MOUSE;tr|D6RFQ4|D6RFQ4_MOUSE;tr|A0A1W2P7F4|A0A1W2P7F4_MOUSE;tr|Q8K3M1|Q8K3M1_MOUSE"	14	35.66	1.29465	0.00312893	0.00059473	1	6162000	3742540	0
Q78IK4	MIC27_MOUSE	Apool	MICOS	">sp|Q78IK4|MIC27_MOUSE MICOS complex subunit Mic27 OS=Mus musculus OX=10090 GN=Apool PE=1 SV=1;>tr|B1AV14|B1AV14_MOUSE MICOS complex subunit OS=Mus musculus OX=10090 GN=Apool PE=1 SV=1"	"sp|Q78IK4|MIC27_MOUSE;tr|B1AV14|B1AV14_MOUSE"	10	29.26	1.27723	0.00185185	0.000435971	1	876342	248263	1
Q9CZX8	RS19_MOUSE	Rps19		">sp|Q9CZX8|RS19_MOUSE 40S ribosomal protein S19 OS=Mus musculus OX=10090 GN=Rps19 PE=1 SV=3;>tr|D3YUT3|D3YUT3_MOUSE 40S ribosomal protein S19 (Fragment) OS=Mus musculus OX=10090 GN=Rps19 PE=1 SV=2;>tr|D3YUG3|D3YUG3_MOUSE 40S ribosomal protein S19 (Fragment"	"sp|Q9CZX8|RS19_MOUSE;tr|D3YUT3|D3YUT3_MOUSE;tr|D3YUG3|D3YUG3_MOUSE;tr|D3Z5R8|D3Z5R8_MOUSE;tr|D3Z722|D3Z722_MOUSE;tr|S4R223|S4R223_MOUSE"	9	16.085	1.28156	0.00326625	0.000612442	1	19029800	9350920	0
Q9CRB9	MIC19_MOUSE	Chchd3	MICOS	">sp|Q9CRB9|MIC19_MOUSE MICOS complex subunit Mic19 OS=Mus musculus OX=10090 GN=Chchd3 PE=1 SV=1;>tr|Q9D9P1|Q9D9P1_MOUSE MICOS complex subunit OS=Mus musculus OX=10090 GN=Chchd3 PE=1 SV=1;>tr|D3Z0L4|D3Z0L4_MOUSE MICOS complex subunit (Fragment) OS=Mus muscu"	"sp|Q9CRB9|MIC19_MOUSE;tr|Q9D9P1|Q9D9P1_MOUSE;tr|D3Z0L4|D3Z0L4_MOUSE;tr|S4R238|S4R238_MOUSE;tr|F6QFL0|F6QFL0_MOUSE"	8	26.334	1.19419	0.00887968	0.0011686	1	2577140	1190984	1
P62301	RS13_MOUSE	Rps13		">sp|P62301|RS13_MOUSE 40S ribosomal protein S13 OS=Mus musculus OX=10090 GN=Rps13 PE=1 SV=2;>tr|Q921R2|Q921R2_MOUSE 40S ribosomal protein S13 OS=Mus musculus OX=10090 GN=Rps13 PE=1 SV=1"	"sp|P62301|RS13_MOUSE;tr|Q921R2|Q921R2_MOUSE;tr|A0A0U1RQ71|A0A0U1RQ71_MOUSE"	9	17.222	1.27483	0.00682879	0.00098226	1	46343400	20177400	0
Q8VCM7	FIBG_MOUSE	Fgg		">sp|Q8VCM7|FIBG_MOUSE Fibrinogen gamma chain OS=Mus musculus OX=10090 GN=Fgg PE=1 SV=1;>tr|Q3UER8|Q3UER8_MOUSE Fibrinogen gamma chain OS=Mus musculus OX=10090 GN=Fgg PE=1 SV=1"	"sp|Q8VCM7|FIBG_MOUSE;tr|Q3UER8|Q3UER8_MOUSE"	8	49.391	1.27423	0.0216238	0.00242418	1	584948	211910	0
P67984	>sp|P67984|RL22_MOUSE 60S ribosomal protein L22 OS=Mus musculus OX=10090 GN=Rpl22 PE=1 SV=2	Rpl22		>sp|P67984|RL22_MOUSE 60S ribosomal protein L22 OS=Mus musculus OX=10090 GN=Rpl22 PE=1 SV=2	sp|P67984|RL22_MOUSE	6	14.759	1.27295	0.00146094	0.000390976	1	157526000	62014400	0
Q05BF0	Q05BF0_MOUSE	Chchd1		">tr|Q05BF0|Q05BF0_MOUSE Chchd1 protein OS=Mus musculus OX=10090 GN=Chchd1 PE=1 SV=1;>sp|Q9CQA6|CHCH1_MOUSE Coiled-coil-helix-coiled-coil-helix domain-containing protein 1 OS=Mus musculus OX=10090 GN=Chchd1 PE=1 SV=1"	"tr|Q05BF0|Q05BF0_MOUSE;sp|Q9CQA6|CHCH1_MOUSE"	2	8.3125	1.27173	0.0044539	0.000743071	1	6508680	1755806	0
P58281	OPA1_MOUSE	Opa1	Mito Dynamics	">sp|P58281|OPA1_MOUSE Dynamin-like 120 kDa protein, mitochondrial OS=Mus musculus OX=10090 GN=Opa1 PE=1 SV=1;>tr|H7BX01|H7BX01_MOUSE Dynamin-like 120 kDa protein, mitochondrial OS=Mus musculus OX=10090 GN=Opa1 PE=1 SV=1"	"sp|P58281|OPA1_MOUSE;tr|H7BX01|H7BX01_MOUSE;tr|E0CXD1|E0CXD1_MOUSE;tr|F6U775|F6U775_MOUSE;sp|P58682|TLR8_MOUSE"	20	111.34	1.9831	2.66e-05	6.25e-05	1	611298	345432	1
Q569X9	>tr|Q569X9|Q569X9_MOUSE Cytochrome P450, family 2, subfamily c, polypeptide 67 OS=Mus musculus OX=10090 GN=Cyp2c67 PE=1 SV=1	Cyp2c67		>tr|Q569X9|Q569X9_MOUSE Cytochrome P450, family 2, subfamily c, polypeptide 67 OS=Mus musculus OX=10090 GN=Cyp2c67 PE=1 SV=1	tr|Q569X9|Q569X9_MOUSE	26	56.144	1.26877	0.00299464	0.000587509	1	10812540	7114780	0
Q6XVG2	>sp|Q6XVG2|CP254_MOUSE Cytochrome P450 2C54 OS=Mus musculus OX=10090 GN=Cyp2c54 PE=1 SV=1	Cyp2c54		>sp|Q6XVG2|CP254_MOUSE Cytochrome P450 2C54 OS=Mus musculus OX=10090 GN=Cyp2c54 PE=1 SV=1	sp|Q6XVG2|CP254_MOUSE	22	55.857	1.2623	0.00723703	0.00102226	1	2500860	1150734	0
Q8BGD9	IF4B_MOUSE	Eif4b		">sp|Q8BGD9|IF4B_MOUSE Eukaryotic translation initiation factor 4B OS=Mus musculus OX=10090 GN=Eif4b PE=1 SV=1;>tr|B2RWE8|B2RWE8_MOUSE Eif4b protein OS=Mus musculus OX=10090 GN=Eif4b PE=1 SV=1"	"sp|Q8BGD9|IF4B_MOUSE;tr|B2RWE8|B2RWE8_MOUSE"	8	68.839	1.2614	0.0299944	0.00327591	1	609130	748468	0
Q91WN4	KMO_MOUSE	Kmo	Mito Dynamics	">sp|Q91WN4|KMO_MOUSE Kynurenine 3-monooxygenase OS=Mus musculus OX=10090 GN=Kmo PE=1 SV=1;>tr|Q3V0K6|Q3V0K6_MOUSE Kynurenine 3-monooxygenase OS=Mus musculus OX=10090 GN=Kmo PE=1 SV=1"	"sp|Q91WN4|KMO_MOUSE;tr|Q3V0K6|Q3V0K6_MOUSE"	15	54.531	1.52147	0.000810878	0.000288849	1	4766860	2407912	1
Q922D8	C1TC_MOUSE	Mthfd1		">sp|Q922D8|C1TC_MOUSE C-1-tetrahydrofolate synthase, cytoplasmic OS=Mus musculus OX=10090 GN=Mthfd1 PE=1 SV=4;>tr|A0A1W2P733|A0A1W2P733_MOUSE C-1-tetrahydrofolate synthase, cytoplasmic OS=Mus musculus OX=10090 GN=Mthfd1 PE=1 SV=1"	"sp|Q922D8|C1TC_MOUSE;tr|A0A1W2P733|A0A1W2P733_MOUSE;tr|A0A1W2P7L5|A0A1W2P7L5_MOUSE"	15	101.2	1.25265	0.0748845	0.00755555	1	334493	118584	0
Q64433	>sp|Q64433|CH10_MOUSE 10 kDa heat shock protein, mitochondrial OS=Mus musculus OX=10090 GN=Hspe1 PE=1 SV=2	Hspe1	Chaperone	>sp|Q64433|CH10_MOUSE 10 kDa heat shock protein, mitochondrial OS=Mus musculus OX=10090 GN=Hspe1 PE=1 SV=2	sp|Q64433|CH10_MOUSE	8	10.963	1.40062	0.00402683	0.000699354	1	36496600	14435560	1
Q9R1P0	PSA4_MOUSE	Psma4		">sp|Q9R1P0|PSA4_MOUSE Proteasome subunit alpha type-4 OS=Mus musculus OX=10090 GN=Psma4 PE=1 SV=1;>tr|E9PW69|E9PW69_MOUSE Proteasome subunit alpha type (Fragment) OS=Mus musculus OX=10090 GN=Psma4 PE=1 SV=1;>tr|E9Q0X0|E9Q0X0_MOUSE Proteasome subunit alpha "	"sp|Q9R1P0|PSA4_MOUSE;tr|E9PW69|E9PW69_MOUSE;tr|E9Q0X0|E9Q0X0_MOUSE"	5	29.47	1.24443	0.00147888	0.000390976	1	543686	190546	0
Q921X9	>sp|Q921X9|PDIA5_MOUSE Protein disulfide-isomerase A5 OS=Mus musculus OX=10090 GN=Pdia5 PE=1 SV=1	Pdia5		>sp|Q921X9|PDIA5_MOUSE Protein disulfide-isomerase A5 OS=Mus musculus OX=10090 GN=Pdia5 PE=1 SV=1	sp|Q921X9|PDIA5_MOUSE	22	59.266	1.24419	0.0014058	0.000381876	1	4929980	3070620	0
Q9CQU0	>sp|Q9CQU0|TXD12_MOUSE Thioredoxin domain-containing protein 12 OS=Mus musculus OX=10090 GN=Txndc12 PE=1 SV=1	Txndc12		>sp|Q9CQU0|TXD12_MOUSE Thioredoxin domain-containing protein 12 OS=Mus musculus OX=10090 GN=Txndc12 PE=1 SV=1	sp|Q9CQU0|TXD12_MOUSE	8	19.048	1.22057	0.0087676	0.00116808	1	6134560	3452320	0
Q91W64	>sp|Q91W64|CP270_MOUSE Cytochrome P450 2C70 OS=Mus musculus OX=10090 GN=Cyp2c70 PE=1 SV=2	Cyp2c70		>sp|Q91W64|CP270_MOUSE Cytochrome P450 2C70 OS=Mus musculus OX=10090 GN=Cyp2c70 PE=1 SV=2	"sp|Q91W64|CP270_MOUSE;tr|E9Q8U5|E9Q8U5_MOUSE;tr|E9Q2L0|E9Q2L0_MOUSE;sp|Q9D816|CP255_MOUSE;tr|Q148B1|Q148B1_MOUSE"	19	56.019	1.22022	0.00162959	0.00040149	1	2351260	2066808	0
P80314	TCPB_MOUSE	Cct2		">sp|P80314|TCPB_MOUSE T-complex protein 1 subunit beta OS=Mus musculus OX=10090 GN=Cct2 PE=1 SV=4;>tr|A0A1W2P7B7|A0A1W2P7B7_MOUSE T-complex protein 1 subunit beta (Fragment) OS=Mus musculus OX=10090 GN=Cct2 PE=1 SV=1"	"sp|P80314|TCPB_MOUSE;tr|A0A1W2P7B7|A0A1W2P7B7_MOUSE;tr|A0A1W2P6Q3|A0A1W2P6Q3_MOUSE;tr|A0A1W2P828|A0A1W2P828_MOUSE;tr|A0A1W2P871|A0A1W2P871_MOUSE;tr|A0A1W2P8B6|A0A1W2P8B6_MOUSE"	14	57.477	1.21991	0.00255257	0.000546307	1	957616	886388	0
Q80ZS3	>sp|Q80ZS3|RT26_MOUSE 28S ribosomal protein S26, mitochondrial OS=Mus musculus OX=10090 GN=Mrps26 PE=1 SV=1	Mrps26	Mito Translation	>sp|Q80ZS3|RT26_MOUSE 28S ribosomal protein S26, mitochondrial OS=Mus musculus OX=10090 GN=Mrps26 PE=1 SV=1	sp|Q80ZS3|RT26_MOUSE	4	23.443	1.66937	0.000908106	0.000298503	1	736946	195148	1
Q9CQP0	>sp|Q9CQP0|RM33_MOUSE 39S ribosomal protein L33, mitochondrial OS=Mus musculus OX=10090 GN=Mrpl33 PE=1 SV=1	Mrpl33	Mito Translation	>sp|Q9CQP0|RM33_MOUSE 39S ribosomal protein L33, mitochondrial OS=Mus musculus OX=10090 GN=Mrpl33 PE=1 SV=1	"sp|Q9CQP0|RM33_MOUSE;tr|Q8R0E2|Q8R0E2_MOUSE"	4	7.4158	1.50247	0.00422568	0.000727922	1	39694400	18340580	1
Q8BFR5	>sp|Q8BFR5|EFTU_MOUSE Elongation factor Tu, mitochondrial OS=Mus musculus OX=10090 GN=Tufm PE=1 SV=1	Tufm	Mito Translation	>sp|Q8BFR5|EFTU_MOUSE Elongation factor Tu, mitochondrial OS=Mus musculus OX=10090 GN=Tufm PE=1 SV=1	"sp|Q8BFR5|EFTU_MOUSE;tr|A0A0U1RNQ6|A0A0U1RNQ6_MOUSE;tr|A0A0U1RPC4|A0A0U1RPC4_MOUSE"	26	49.508	1.3396	0.000499314	0.000199614	1	10462760	6282360	1
Q9CR80	>sp|Q9CR80|FA32A_MOUSE Protein FAM32A OS=Mus musculus OX=10090 GN=Fam32a PE=2 SV=1	Fam32a		>sp|Q9CR80|FA32A_MOUSE Protein FAM32A OS=Mus musculus OX=10090 GN=Fam32a PE=2 SV=1	sp|Q9CR80|FA32A_MOUSE	3	13.215	1.20189	0.0135846	0.00165421	1	1463310	636525	0
P11499	>sp|P11499|HS90B_MOUSE Heat shock protein HSP 90-beta OS=Mus musculus OX=10090 GN=Hsp90ab1 PE=1 SV=3	Hsp90ab1		>sp|P11499|HS90B_MOUSE Heat shock protein HSP 90-beta OS=Mus musculus OX=10090 GN=Hsp90ab1 PE=1 SV=3	"sp|P11499|HS90B_MOUSE;tr|E9Q3D6|E9Q3D6_MOUSE;tr|E9Q0C3|E9Q0C3_MOUSE;tr|B7ZC50|B7ZC50_MOUSE;tr|H3BLM8|H3BLM8_MOUSE;tr|Q6A099|Q6A099_MOUSE;tr|Q6DFZ1|Q6DFZ1_MOUSE"	18	83.28	1.20157	0.00782389	0.00108349	1	1227220	376944	0
Q99N91	>sp|Q99N91|RM34_MOUSE 39S ribosomal protein L34, mitochondrial OS=Mus musculus OX=10090 GN=Mrpl34 PE=1 SV=1	Mrpl34	Mito Translation	>sp|Q99N91|RM34_MOUSE 39S ribosomal protein L34, mitochondrial OS=Mus musculus OX=10090 GN=Mrpl34 PE=1 SV=1	sp|Q99N91|RM34_MOUSE	4	10.531	1.28619	0.0275304	0.00303812	1	2555772	1228596	1
Q8BK72	>sp|Q8BK72|RT27_MOUSE 28S ribosomal protein S27, mitochondrial OS=Mus musculus OX=10090 GN=Mrps27 PE=1 SV=2	Mrps27	Mito Translation	>sp|Q8BK72|RT27_MOUSE 28S ribosomal protein S27, mitochondrial OS=Mus musculus OX=10090 GN=Mrps27 PE=1 SV=2	sp|Q8BK72|RT27_MOUSE	6	47.778	1.18319	0.00489638	0.00079195	1	365032	119707	1
Q925I1	>sp|Q925I1|ATAD3_MOUSE ATPase family AAA domain-containing protein 3 OS=Mus musculus OX=10090 GN=Atad3 PE=1 SV=1	Atad3	mtDNA	>sp|Q925I1|ATAD3_MOUSE ATPase family AAA domain-containing protein 3 OS=Mus musculus OX=10090 GN=Atad3 PE=1 SV=1	"sp|Q925I1|ATAD3_MOUSE;tr|H3BK90|H3BK90_MOUSE;tr|H3BKI6|H3BKI6_MOUSE;tr|V9GWS5|V9GWS5_MOUSE;tr|A6PWR8|A6PWR8_MOUSE;sp|Q8BUM9|UBP43_MOUSE"	16	66.741	1.56462	0.000815358	0.000288849	1	1528100	1126694	1
P56395	CYB5_MOUSE	Cyb5a		">sp|P56395|CYB5_MOUSE Cytochrome b5 OS=Mus musculus OX=10090 GN=Cyb5a PE=1 SV=2;>tr|G5E850|G5E850_MOUSE Cytochrome b-5, isoform CRA_a OS=Mus musculus OX=10090 GN=Cyb5a PE=1 SV=1;>tr|E0CY88|E0CY88_MOUSE Cytochrome b5 OS=Mus musculus OX=10090 GN=Cyb5a PE=1 S"	"sp|P56395|CYB5_MOUSE;tr|G5E850|G5E850_MOUSE;tr|E0CY88|E0CY88_MOUSE"	6	15.241	1.18373	0.0119545	0.00152587	1	16376100	5067180	0
Q99KI0	>sp|Q99KI0|ACON_MOUSE Aconitate hydratase, mitochondrial OS=Mus musculus OX=10090 GN=Aco2 PE=1 SV=1	Aco2	mtDNA	>sp|Q99KI0|ACON_MOUSE Aconitate hydratase, mitochondrial OS=Mus musculus OX=10090 GN=Aco2 PE=1 SV=1	"sp|Q99KI0|ACON_MOUSE;tr|A0A2R8VJW0|A0A2R8VJW0_MOUSE;tr|A0A2R8W744|A0A2R8W744_MOUSE;tr|A0A2R8VHM8|A0A2R8VHM8_MOUSE"	29	85.462	1.18518	0.00195266	0.00044971	1	5065660	2976110	1
P62270	RS18_MOUSE	Rps18		">sp|P62270|RS18_MOUSE 40S ribosomal protein S18 OS=Mus musculus OX=10090 GN=Rps18 PE=1 SV=3;>tr|F6YVP7|F6YVP7_MOUSE Uncharacterized protein OS=Mus musculus OX=10090 GN=Gm10260 PE=3 SV=2;>tr|A0A1Y7VKY1|A0A1Y7VKY1_MOUSE MCG116671 OS=Mus musculus OX=10090 GN="	"sp|P62270|RS18_MOUSE;tr|F6YVP7|F6YVP7_MOUSE;tr|A0A1Y7VKY1|A0A1Y7VKY1_MOUSE;tr|S4R1N6|S4R1N6_MOUSE"	10	17.718	1.18201	0.0026346	0.000558224	1	18327200	9575900	0
Q9DCM0	>sp|Q9DCM0|ETHE1_MOUSE Persulfide dioxygenase ETHE1, mitochondrial OS=Mus musculus OX=10090 GN=Ethe1 PE=1 SV=2	Ethe1	OXPHOS	>sp|Q9DCM0|ETHE1_MOUSE Persulfide dioxygenase ETHE1, mitochondrial OS=Mus musculus OX=10090 GN=Ethe1 PE=1 SV=2	sp|Q9DCM0|ETHE1_MOUSE	7	27.738	2.4186	7.98e-05	9.99e-05	1	3377900	837744	1
Q8JZZ0	>sp|Q8JZZ0|UD3A2_MOUSE UDP-glucuronosyltransferase 3A2 OS=Mus musculus OX=10090 GN=Ugt3a2 PE=1 SV=2	Ugt3a2		>sp|Q8JZZ0|UD3A2_MOUSE UDP-glucuronosyltransferase 3A2 OS=Mus musculus OX=10090 GN=Ugt3a2 PE=1 SV=2	"sp|Q8JZZ0|UD3A2_MOUSE;sp|Q3UP75|UD3A1_MOUSE"	6	59.672	1.16525	0.0052958	0.000811478	1	591978	335562	0
Q91VM9	IPYR2_MOUSE	Ppa2	OXPHOS	">sp|Q91VM9|IPYR2_MOUSE Inorganic pyrophosphatase 2, mitochondrial OS=Mus musculus OX=10090 GN=Ppa2 PE=1 SV=1;>tr|D3Z636|D3Z636_MOUSE Inorganic pyrophosphatase 2, mitochondrial OS=Mus musculus OX=10090 GN=Ppa2 PE=1 SV=1;>tr|G8JL76|G8JL76_MOUSE Inorganic pyr"	"sp|Q91VM9|IPYR2_MOUSE;tr|D3Z636|D3Z636_MOUSE;tr|G8JL76|G8JL76_MOUSE"	8	38.114	2.2453	0.000244074	0.000163237	1	1143886	451420	1
P97450	ATP5J_MOUSE	Atp5j	OXPHOS	">sp|P97450|ATP5J_MOUSE ATP synthase-coupling factor 6, mitochondrial OS=Mus musculus OX=10090 GN=Atp5j PE=1 SV=1;>tr|E9QAD6|E9QAD6_MOUSE ATP synthase-coupling factor 6, mitochondrial (Fragment) OS=Mus musculus OX=10090 GN=Atp5j PE=1 SV=8"	"sp|P97450|ATP5J_MOUSE;tr|E9QAD6|E9QAD6_MOUSE"	7	12.496	1.75965	0.00032168	0.000186107	1	27185400	7274020	1
P97872	>sp|P97872|FMO5_MOUSE Dimethylaniline monooxygenase [N-oxide-forming] 5 OS=Mus musculus OX=10090 GN=Fmo5 PE=1 SV=4	Fmo5		>sp|P97872|FMO5_MOUSE Dimethylaniline monooxygenase [N-oxide-forming] 5 OS=Mus musculus OX=10090 GN=Fmo5 PE=1 SV=4	"sp|P97872|FMO5_MOUSE;tr|Q14DT3|Q14DT3_MOUSE;tr|Q8C116|Q8C116_MOUSE"	19	60	1.1479	0.0379243	0.00399775	1	1854020	1165382	0
P03930	>sp|P03930|ATP8_MOUSE ATP synthase protein 8 OS=Mus musculus OX=10090 GN=Mtatp8 PE=1 SV=1	Mtatp8	OXPHOS	>sp|P03930|ATP8_MOUSE ATP synthase protein 8 OS=Mus musculus OX=10090 GN=Mtatp8 PE=1 SV=1	sp|P03930|ATP8_MOUSE	4	7.7662	1.73092	0.000457892	0.000194933	1	34358480	16163620	1
Q922Q8	>sp|Q922Q8|LRC59_MOUSE Leucine-rich repeat-containing protein 59 OS=Mus musculus OX=10090 GN=Lrrc59 PE=1 SV=1	Lrrc59		>sp|Q922Q8|LRC59_MOUSE Leucine-rich repeat-containing protein 59 OS=Mus musculus OX=10090 GN=Lrrc59 PE=1 SV=1	sp|Q922Q8|LRC59_MOUSE	11	34.877	1.13557	0.00149466	0.000390976	1	6954740	4580200	0
B1ARA3	B1ARA3_MOUSE	Rpl26		">tr|B1ARA3|B1ARA3_MOUSE 60S ribosomal protein L26 (Fragment) OS=Mus musculus OX=10090 GN=Rpl26 PE=1 SV=1;>sp|P61255|RL26_MOUSE 60S ribosomal protein L26 OS=Mus musculus OX=10090 GN=Rpl26 PE=1 SV=1;>tr|B1ARA5|B1ARA5_MOUSE 60S ribosomal protein L26 OS=Mus mu"	"tr|B1ARA3|B1ARA3_MOUSE;sp|P61255|RL26_MOUSE;tr|B1ARA5|B1ARA5_MOUSE;tr|F7CGP0|F7CGP0_MOUSE;sp|A3KGS3|RGPA2_MOUSE;tr|A0A0A0MQD7|A0A0A0MQD7_MOUSE;tr|A0A2I3BPN8|A0A2I3BPN8_MOUSE"	8	12.217	1.1232	0.0123948	0.00156324	1	11974000	5574740	0
Q64521	GPDM_MOUSE	Gpd2	OXPHOS	">sp|Q64521|GPDM_MOUSE Glycerol-3-phosphate dehydrogenase, mitochondrial OS=Mus musculus OX=10090 GN=Gpd2 PE=1 SV=2;>tr|A2AQR0|A2AQR0_MOUSE Glycerol-3-phosphate dehydrogenase OS=Mus musculus OX=10090 GN=Gpd2 PE=1 SV=1"	"sp|Q64521|GPDM_MOUSE;tr|A2AQR0|A2AQR0_MOUSE"	15	80.953	1.60442	0.0129576	0.00161498	1	493542	359092	1
F8VQC1	F8VQC1_MOUSE	Srp72		">tr|F8VQC1|F8VQC1_MOUSE Signal recognition particle subunit SRP72 OS=Mus musculus OX=10090 GN=Srp72 PE=1 SV=1;>tr|E9Q740|E9Q740_MOUSE Signal recognition particle subunit SRP72 OS=Mus musculus OX=10090 GN=Srp72 PE=1 SV=1"	"tr|F8VQC1|F8VQC1_MOUSE;tr|E9Q740|E9Q740_MOUSE"	11	74.656	1.11617	0.0278997	0.00306292	1	629654	467159	0
P08113	ENPL_MOUSE	Hsp90b1		">sp|P08113|ENPL_MOUSE Endoplasmin OS=Mus musculus OX=10090 GN=Hsp90b1 PE=1 SV=2;>tr|F7C312|F7C312_MOUSE Endoplasmin (Fragment) OS=Mus musculus OX=10090 GN=Hsp90b1 PE=1 SV=1"	"sp|P08113|ENPL_MOUSE;tr|F7C312|F7C312_MOUSE;tr|D3Z1R1|D3Z1R1_MOUSE;tr|E9PX27|E9PX27_MOUSE"	39	92.475	1.11263	0.00824395	0.00112693	1	10222380	5860400	0
Q8JZN5	>sp|Q8JZN5|ACAD9_MOUSE Acyl-CoA dehydrogenase family member 9, mitochondrial OS=Mus musculus OX=10090 GN=Acad9 PE=1 SV=2	Acad9	OXPHOS	>sp|Q8JZN5|ACAD9_MOUSE Acyl-CoA dehydrogenase family member 9, mitochondrial OS=Mus musculus OX=10090 GN=Acad9 PE=1 SV=2	"sp|Q8JZN5|ACAD9_MOUSE;tr|A0A0G2JDY4|A0A0G2JDY4_MOUSE;tr|A0A0G2JF25|A0A0G2JF25_MOUSE"	13	68.721	1.54331	0.0027795	0.000574867	1	759624	367412	1
P62751	>sp|P62751|RL23A_MOUSE 60S ribosomal protein L23a OS=Mus musculus OX=10090 GN=Rpl23a PE=1 SV=1	Rpl23a		>sp|P62751|RL23A_MOUSE 60S ribosomal protein L23a OS=Mus musculus OX=10090 GN=Rpl23a PE=1 SV=1	"sp|P62751|RL23A_MOUSE;tr|D3YTY6|D3YTY6_MOUSE"	11	17.695	1.10195	0.00337919	0.000617232	1	96372200	61293800	0
Q9CQZ6	>sp|Q9CQZ6|NDUB3_MOUSE NADH dehydrogenase [ubiquinone] 1 beta subcomplex subunit 3 OS=Mus musculus OX=10090 GN=Ndufb3 PE=1 SV=1	Ndufb3	OXPHOS	>sp|Q9CQZ6|NDUB3_MOUSE NADH dehydrogenase [ubiquinone] 1 beta subcomplex subunit 3 OS=Mus musculus OX=10090 GN=Ndufb3 PE=1 SV=1	sp|Q9CQZ6|NDUB3_MOUSE	3	11.692	1.4537	0.0147072	0.00176056	1	1761438	1212084	1
Q9DCY0	KEG1_MOUSE	Keg1		">sp|Q9DCY0|KEG1_MOUSE Glycine N-acyltransferase-like protein Keg1 OS=Mus musculus OX=10090 GN=Keg1 PE=1 SV=1;>tr|D3Z1F5|D3Z1F5_MOUSE Glycine N-acyltransferase-like protein Keg1 (Fragment) OS=Mus musculus OX=10090 GN=Keg1 PE=1 SV=1;>tr|D3Z4V9|D3Z4V9_MOUSE G"	"sp|Q9DCY0|KEG1_MOUSE;tr|D3Z1F5|D3Z1F5_MOUSE;tr|D3Z4V9|D3Z4V9_MOUSE"	13	33.723	1.09473	0.00882061	0.00116808	1	8249500	4465104	0
P01027	>sp|P01027|CO3_MOUSE Complement C3 OS=Mus musculus OX=10090 GN=C3 PE=1 SV=3	C3		>sp|P01027|CO3_MOUSE Complement C3 OS=Mus musculus OX=10090 GN=C3 PE=1 SV=3	"sp|P01027|CO3_MOUSE;tr|H3BL60|H3BL60_MOUSE;CON__Q2UVX4"	13	186.48	1.09423	0.0151731	0.00180613	1	91270.6	49755.8	0
A0A1L1SQA8	A0A1L1SQA8_MOUSE	Rps25		">tr|A0A1L1SQA8|A0A1L1SQA8_MOUSE 40S ribosomal protein S25 OS=Mus musculus OX=10090 GN=Rps25 PE=1 SV=1;>sp|P62852|RS25_MOUSE 40S ribosomal protein S25 OS=Mus musculus OX=10090 GN=Rps25 PE=1 SV=1"	"tr|A0A1L1SQA8|A0A1L1SQA8_MOUSE;sp|P62852|RS25_MOUSE"	5	10.309	1.09088	0.00929845	0.00121616	1	31172600	16445240	0
O08583	THOC4_MOUSE	Alyref		">sp|O08583|THOC4_MOUSE THO complex subunit 4 OS=Mus musculus OX=10090 GN=Alyref PE=1 SV=3;>tr|G3X9I4|G3X9I4_MOUSE Aly/REF export factor 2 OS=Mus musculus OX=10090 GN=Alyref2 PE=1 SV=1;>sp|Q9JJW6|ALRF2_MOUSE Aly/REF export factor 2 OS=Mus musculus OX=10090 "	"sp|O08583|THOC4_MOUSE;tr|G3X9I4|G3X9I4_MOUSE;sp|Q9JJW6|ALRF2_MOUSE"	7	26.94	1.09079	0.0328903	0.00355554	1	10261440	6354240	0
Q6ZWV7	>sp|Q6ZWV7|RL35_MOUSE 60S ribosomal protein L35 OS=Mus musculus OX=10090 GN=Rpl35 PE=1 SV=1	Rpl35		>sp|Q6ZWV7|RL35_MOUSE 60S ribosomal protein L35 OS=Mus musculus OX=10090 GN=Rpl35 PE=1 SV=1	"sp|Q6ZWV7|RL35_MOUSE;tr|G3UWD7|G3UWD7_MOUSE"	5	14.552	1.08673	0.0316633	0.00344045	1	80239600	42291070	0
Q01853	>sp|Q01853|TERA_MOUSE Transitional endoplasmic reticulum ATPase OS=Mus musculus OX=10090 GN=Vcp PE=1 SV=4	Vcp		>sp|Q01853|TERA_MOUSE Transitional endoplasmic reticulum ATPase OS=Mus musculus OX=10090 GN=Vcp PE=1 SV=4	sp|Q01853|TERA_MOUSE	25	89.321	1.08486	0.0043787	0.000741996	1	2581280	1928464	0
Q99M07	>sp|Q99M07|COA5_MOUSE Cytochrome c oxidase assembly factor 5 OS=Mus musculus OX=10090 GN=Coa5 PE=1 SV=1	Coa5	OXPHOS	>sp|Q99M07|COA5_MOUSE Cytochrome c oxidase assembly factor 5 OS=Mus musculus OX=10090 GN=Coa5 PE=1 SV=1	sp|Q99M07|COA5_MOUSE	3	8.3585	1.44416	0.00269751	0.000565894	1	4634640	2905040	1
Q9Z2I9	>sp|Q9Z2I9|SUCB1_MOUSE Succinate--CoA ligase [ADP-forming] subunit beta, mitochondrial OS=Mus musculus OX=10090 GN=Sucla2 PE=1 SV=2	Sucla2	OXPHOS	>sp|Q9Z2I9|SUCB1_MOUSE Succinate--CoA ligase [ADP-forming] subunit beta, mitochondrial OS=Mus musculus OX=10090 GN=Sucla2 PE=1 SV=2	sp|Q9Z2I9|SUCB1_MOUSE	10	50.113	1.33575	0.0691158	0.00705916	1	1609354	1.36256e+06	1
Q9CQR2	>sp|Q9CQR2|RS21_MOUSE 40S ribosomal protein S21 OS=Mus musculus OX=10090 GN=Rps21 PE=1 SV=1	Rps21		>sp|Q9CQR2|RS21_MOUSE 40S ribosomal protein S21 OS=Mus musculus OX=10090 GN=Rps21 PE=1 SV=1	sp|Q9CQR2|RS21_MOUSE	4	9.1413	1.06968	0.00481987	0.000790961	1	4788080	2055142	0
Q60936	COQ8A_MOUSE	Coq8a	OXPHOS	">sp|Q60936|COQ8A_MOUSE Atypical kinase COQ8A, mitochondrial OS=Mus musculus OX=10090 GN=Coq8a PE=1 SV=2;>tr|F7B1B6|F7B1B6_MOUSE Atypical kinase COQ8A, mitochondrial (Fragment) OS=Mus musculus OX=10090 GN=Coq8a PE=1 SV=1"	"sp|Q60936|COQ8A_MOUSE;tr|F7B1B6|F7B1B6_MOUSE;tr|A0A0A6YXD9|A0A0A6YXD9_MOUSE;tr|E0CYD3|E0CYD3_MOUSE;tr|E0CYT4|E0CYT4_MOUSE;tr|E0CYG7|E0CYG7_MOUSE;tr|E0CZ05|E0CZ05_MOUSE;tr|E0CXT4|E0CXT4_MOUSE;tr|E0CXR6|E0CXR6_MOUSE;tr|E0CYC1|E0CYC1_MOUSE;tr|E0CXR1|E0CXR1_MOUSE"	11	71.742	1.24917	0.0131476	0.00161961	1	1995520	1319834	1
Q91YQ5	>sp|Q91YQ5|RPN1_MOUSE Dolichyl-diphosphooligosaccharide--protein glycosyltransferase subunit 1 OS=Mus musculus OX=10090 GN=Rpn1 PE=1 SV=1	Rpn1		>sp|Q91YQ5|RPN1_MOUSE Dolichyl-diphosphooligosaccharide--protein glycosyltransferase subunit 1 OS=Mus musculus OX=10090 GN=Rpn1 PE=1 SV=1	"sp|Q91YQ5|RPN1_MOUSE;tr|A0A0N4SUJ8|A0A0N4SUJ8_MOUSE"	25	68.527	1.05464	0.0157492	0.00186423	1	5096180	3626780	0
P62897	>sp|P62897|CYC_MOUSE Cytochrome c, somatic OS=Mus musculus OX=10090 GN=Cycs PE=1 SV=2	Cycs	OXPHOS	>sp|P62897|CYC_MOUSE Cytochrome c, somatic OS=Mus musculus OX=10090 GN=Cycs PE=1 SV=2	"sp|P62897|CYC_MOUSE;CON__P62894"	6	11.605	1.20764	0.00686111	0.00098226	1	15635760	6645600	1
Q9D051	>sp|Q9D051|ODPB_MOUSE Pyruvate dehydrogenase E1 component subunit beta, mitochondrial OS=Mus musculus OX=10090 GN=Pdhb PE=1 SV=1	Pdhb	OXPHOS	>sp|Q9D051|ODPB_MOUSE Pyruvate dehydrogenase E1 component subunit beta, mitochondrial OS=Mus musculus OX=10090 GN=Pdhb PE=1 SV=1	sp|Q9D051|ODPB_MOUSE	8	38.937	1.16301	0.0121649	0.00154343	1	674536	689223	1
Q8VIJ6	>sp|Q8VIJ6|SFPQ_MOUSE Splicing factor, proline- and glutamine-rich OS=Mus musculus OX=10090 GN=Sfpq PE=1 SV=1	Sfpq		>sp|Q8VIJ6|SFPQ_MOUSE Splicing factor, proline- and glutamine-rich OS=Mus musculus OX=10090 GN=Sfpq PE=1 SV=1	sp|Q8VIJ6|SFPQ_MOUSE	8	75.441	1.0331	0.033771	0.00363222	1	572304	257362	0
Q06185	ATP5I_MOUSE	Atp5me	OXPHOS	">sp|Q06185|ATP5I_MOUSE ATP synthase subunit e, mitochondrial OS=Mus musculus OX=10090 GN=Atp5me PE=1 SV=2;>tr|Q8BTB6|Q8BTB6_MOUSE ATP synthase, H+-transporting, mitochondrial F1F0 complex, subunit E OS=Mus musculus OX=10090 GN=Atp5k PE=1 SV=1"	"sp|Q06185|ATP5I_MOUSE;tr|Q8BTB6|Q8BTB6_MOUSE"	4	8.2355	1.07866	0.0726706	0.00736726	1	63100400	30316200	1
P56135	ATPK_MOUSE	Atp5j2	OXPHOS	">sp|P56135|ATPK_MOUSE ATP synthase subunit f, mitochondrial OS=Mus musculus OX=10090 GN=Atp5j2 PE=1 SV=3;>tr|F8WHP8|F8WHP8_MOUSE ATP synthase subunit f, mitochondrial OS=Mus musculus OX=10090 GN=Atp5j2 PE=1 SV=1"	"sp|P56135|ATPK_MOUSE;tr|F8WHP8|F8WHP8_MOUSE"	5	10.344	1.00491	0.00358745	0.000644166	1	81321400	43262200	1
Q9JHJ0	>sp|Q9JHJ0|TMOD3_MOUSE Tropomodulin-3 OS=Mus musculus OX=10090 GN=Tmod3 PE=1 SV=1	Tmod3		>sp|Q9JHJ0|TMOD3_MOUSE Tropomodulin-3 OS=Mus musculus OX=10090 GN=Tmod3 PE=1 SV=1	"sp|Q9JHJ0|TMOD3_MOUSE;tr|A0A1L1SQ12|A0A1L1SQ12_MOUSE;tr|A0A1L1SR42|A0A1L1SR42_MOUSE;tr|A0A1L1SU70|A0A1L1SU70_MOUSE;sp|Q9JKK7|TMOD2_MOUSE;sp|P49813|TMOD1_MOUSE;tr|E9QMD3|E9QMD3_MOUSE;sp|Q61329|ZFHX3_MOUSE"	21	39.502	1.02244	0.0254153	0.0028194	1	17955680	9620620	0
Q8BP67	>sp|Q8BP67|RL24_MOUSE 60S ribosomal protein L24 OS=Mus musculus OX=10090 GN=Rpl24 PE=1 SV=2	Rpl24		>sp|Q8BP67|RL24_MOUSE 60S ribosomal protein L24 OS=Mus musculus OX=10090 GN=Rpl24 PE=1 SV=2	"sp|Q8BP67|RL24_MOUSE;tr|F6RSK3|F6RSK3_MOUSE"	5	17.779	1.02161	0.0171513	0.00197503	1	13701420	4244156	0
P27773	>sp|P27773|PDIA3_MOUSE Protein disulfide-isomerase A3 OS=Mus musculus OX=10090 GN=Pdia3 PE=1 SV=2	Pdia3		>sp|P27773|PDIA3_MOUSE Protein disulfide-isomerase A3 OS=Mus musculus OX=10090 GN=Pdia3 PE=1 SV=2	"sp|P27773|PDIA3_MOUSE;tr|F6Q404|F6Q404_MOUSE"	28	56.678	1.02041	0.0160857	0.00187489	1	8426380	3871360	0
Q91VA7	>tr|Q91VA7|Q91VA7_MOUSE Isocitrate dehydrogenase [NAD] subunit, mitochondrial OS=Mus musculus OX=10090 GN=Idh3b PE=1 SV=1	Idh3b	OXPHOS/TCA	>tr|Q91VA7|Q91VA7_MOUSE Isocitrate dehydrogenase [NAD] subunit, mitochondrial OS=Mus musculus OX=10090 GN=Idh3b PE=1 SV=1	"tr|Q91VA7|Q91VA7_MOUSE;tr|V9GXV0|V9GXV0_MOUSE"	8	42.194	1.77314	3.68e-05	6.51e-05	1	1053612	452700	1
Q9WV98	TIM9_MOUSE	Timm9	Translocase	">sp|Q9WV98|TIM9_MOUSE Mitochondrial import inner membrane translocase subunit Tim9 OS=Mus musculus OX=10090 GN=Timm9 PE=1 SV=1;>tr|A0A1Y7VIZ6|A0A1Y7VIZ6_MOUSE Mitochondrial import inner membrane translocase subunit Tim9 OS=Mus musculus OX=10090 GN=Timm9 PE"	"sp|Q9WV98|TIM9_MOUSE;tr|A0A1Y7VIZ6|A0A1Y7VIZ6_MOUSE;tr|A0A1Y7VL11|A0A1Y7VL11_MOUSE"	7	10.344	1.52363	0.000380006	0.000191666	1	3393240	1967872	1
Q78PY7	SND1_MOUSE	Snd1		">sp|Q78PY7|SND1_MOUSE Staphylococcal nuclease domain-containing protein 1 OS=Mus musculus OX=10090 GN=Snd1 PE=1 SV=1;>tr|Q3TJ56|Q3TJ56_MOUSE Staphylococcal nuclease domain-containing protein 1 OS=Mus musculus OX=10090 GN=Snd1 PE=1 SV=1"	"sp|Q78PY7|SND1_MOUSE;tr|Q3TJ56|Q3TJ56_MOUSE;tr|E9Q3E9|E9Q3E9_MOUSE"	29	102.09	1.36715	0.0054675	0.000827474	1	1619818	1112294	1
Q9CRB3	HIUH_MOUSE	Urah		">sp|Q9CRB3|HIUH_MOUSE 5-hydroxyisourate hydrolase OS=Mus musculus OX=10090 GN=Urah PE=1 SV=1;>tr|A0A0A0MQC3|A0A0A0MQC3_MOUSE 5-hydroxyisourate hydrolase OS=Mus musculus OX=10090 GN=Urah PE=1 SV=1;>tr|A0A1B0GR99|A0A1B0GR99_MOUSE 5-hydroxyisourate hydrolase "	"sp|Q9CRB3|HIUH_MOUSE;tr|A0A0A0MQC3|A0A0A0MQC3_MOUSE;tr|A0A1B0GR99|A0A1B0GR99_MOUSE;tr|A0A1B0GSD0|A0A1B0GSD0_MOUSE"	7	13.559	1.00876	0.0146781	0.00176056	1	10954660	4901340	0
Q99L04	>sp|Q99L04|DHRS1_MOUSE Dehydrogenase/reductase SDR family member 1 OS=Mus musculus OX=10090 GN=Dhrs1 PE=1 SV=1	Dhrs1		>sp|Q99L04|DHRS1_MOUSE Dehydrogenase/reductase SDR family member 1 OS=Mus musculus OX=10090 GN=Dhrs1 PE=1 SV=1	sp|Q99L04|DHRS1_MOUSE	12	34.005	1.30881	0.0376877	0.00399267	1	811774	711394	1
Q8CCF0	>sp|Q8CCF0|PRP31_MOUSE U4/U6 small nuclear ribonucleoprotein Prp31 OS=Mus musculus OX=10090 GN=Prpf31 PE=1 SV=3	>sp|Q8CCF0|PRP31_MOUSE U4/U6 small nuclear ribonucleoprotein Prp31 OS=Mus musculus OX=10090 GN=Prpf31 PE=1 SV=3		>sp|Q8CCF0|PRP31_MOUSE U4/U6 small nuclear ribonucleoprotein Prp31 OS=Mus musculus OX=10090 GN=Prpf31 PE=1 SV=3	sp|Q8CCF0|PRP31_MOUSE	6	55.429	1.0022	0.223536	0.0220294	0	882854	683933	0
Q05421	CP2E1_MOUSE	Cyp2e1		">sp|Q05421|CP2E1_MOUSE Cytochrome P450 2E1 OS=Mus musculus OX=10090 GN=Cyp2e1 PE=1 SV=1;>tr|A0A1B0GSV7|A0A1B0GSV7_MOUSE Cytochrome P450 2E1 OS=Mus musculus OX=10090 GN=Cyp2e1 PE=1 SV=1;>tr|Q0PGA1|Q0PGA1_MOUSE Cytochrome P450 2E1 OS=Mus musculus OX=10090 GN"	"sp|Q05421|CP2E1_MOUSE;tr|A0A1B0GSV7|A0A1B0GSV7_MOUSE;tr|Q0PGA1|Q0PGA1_MOUSE"	21	56.804	0.999197	0.0234761		0	5124760	1984008	0
P60710	ACTB_MOUSE	Actb		">sp|P60710|ACTB_MOUSE Actin, cytoplasmic 1 OS=Mus musculus OX=10090 GN=Actb PE=1 SV=1;>tr|E9Q1F2|E9Q1F2_MOUSE Actin, cytoplasmic 1 OS=Mus musculus OX=10090 GN=Actb PE=1 SV=1;>sp|P63260|ACTG_MOUSE Actin, cytoplasmic 2 OS=Mus musculus OX=10090 GN=Actg1 PE=1 "	"sp|P60710|ACTB_MOUSE;tr|E9Q1F2|E9Q1F2_MOUSE;sp|P63260|ACTG_MOUSE;tr|E9Q5F4|E9Q5F4_MOUSE;tr|B1ATY1|B1ATY1_MOUSE;tr|G3UZ07|G3UZ07_MOUSE;tr|E9Q2D1|E9Q2D1_MOUSE;tr|G3UYG0|G3UYG0_MOUSE;tr|E9Q606|E9Q606_MOUSE;sp|Q8BFZ3|ACTBL_MOUSE;tr|F6WX90|F6WX90_MOUSE;tr|F8WGM8|F8WGM8_MOUSE;tr|A0A0U1RQ96|A0A0U1RQ96_MOUSE;tr|E9Q3M9|E9Q3M9_MOUSE"	14	41.736	0.997256	0.00488696		0	7931900	3608140	0
Q9CRD0	OCAD1_MOUSE	Ociad1		">sp|Q9CRD0|OCAD1_MOUSE OCIA domain-containing protein 1 OS=Mus musculus OX=10090 GN=Ociad1 PE=1 SV=1;>tr|A0A0J9YUK7|A0A0J9YUK7_MOUSE OCIA domain-containing protein 1 OS=Mus musculus OX=10090 GN=Ociad1 PE=1 SV=1;>tr|A0A0J9YUB6|A0A0J9YUB6_MOUSE OCIA domain-c"	"sp|Q9CRD0|OCAD1_MOUSE;tr|A0A0J9YUK7|A0A0J9YUK7_MOUSE;tr|A0A0J9YUB6|A0A0J9YUB6_MOUSE;tr|A0A0J9YTV6|A0A0J9YTV6_MOUSE"	4	27.61	0.997053	0.00539507		0	567356	989893	1
P62077	>sp|P62077|TIM8B_MOUSE Mitochondrial import inner membrane translocase subunit Tim8 B OS=Mus musculus OX=10090 GN=Timm8b PE=1 SV=1	>sp|P62077|TIM8B_MOUSE Mitochondrial import inner membrane translocase subunit Tim8 B OS=Mus musculus OX=10090 GN=Timm8b PE=1 SV=1		>sp|P62077|TIM8B_MOUSE Mitochondrial import inner membrane translocase subunit Tim8 B OS=Mus musculus OX=10090 GN=Timm8b PE=1 SV=1	sp|P62077|TIM8B_MOUSE	4	9.2864	0.995509	0.0391278		0	2130146	1412350	1
Q3UXD9	Q3UXD9_MOUSE	Pecr		">tr|Q3UXD9|Q3UXD9_MOUSE Peroxisomal trans-2-enoyl-CoA reductase OS=Mus musculus OX=10090 GN=Pecr PE=1 SV=1;>sp|Q99MZ7|PECR_MOUSE Peroxisomal trans-2-enoyl-CoA reductase OS=Mus musculus OX=10090 GN=Pecr PE=1 SV=1;>tr|D6RHN4|D6RHN4_MOUSE Peroxisomal trans-2-"	"tr|Q3UXD9|Q3UXD9_MOUSE;sp|Q99MZ7|PECR_MOUSE;tr|D6RHN4|D6RHN4_MOUSE;tr|D6RIP0|D6RIP0_MOUSE"	9	28.095	0.991558	0.00331333		0	5017940	2781054	0
P63325	RS10_MOUSE	Rps10		">sp|P63325|RS10_MOUSE 40S ribosomal protein S10 OS=Mus musculus OX=10090 GN=Rps10 PE=1 SV=1;>tr|Q3UW83|Q3UW83_MOUSE 40S ribosomal protein S10 OS=Mus musculus OX=10090 GN=Rps10 PE=1 SV=1"	"sp|P63325|RS10_MOUSE;tr|Q3UW83|Q3UW83_MOUSE"	8	18.916	0.987356	0.0213553		0	16888000	11474260	0
Q8R0Y8	>sp|Q8R0Y8|S2542_MOUSE Mitochondrial coenzyme A transporter SLC25A42 OS=Mus musculus OX=10090 GN=Slc25a42 PE=1 SV=1	>sp|Q8R0Y8|S2542_MOUSE Mitochondrial coenzyme A transporter SLC25A42 OS=Mus musculus OX=10090 GN=Slc25a42 PE=1 SV=1		>sp|Q8R0Y8|S2542_MOUSE Mitochondrial coenzyme A transporter SLC25A42 OS=Mus musculus OX=10090 GN=Slc25a42 PE=1 SV=1	sp|Q8R0Y8|S2542_MOUSE	5	35.24	0.986639	0.0915594		0	1329534	1749970	1
A0A0R4J0L6	A0A0R4J0L6_MOUSE	Mrps35		">tr|A0A0R4J0L6|A0A0R4J0L6_MOUSE 28S ribosomal protein S35, mitochondrial OS=Mus musculus OX=10090 GN=Mrps35 PE=1 SV=1;>sp|Q8BJZ4|RT35_MOUSE 28S ribosomal protein S35, mitochondrial OS=Mus musculus OX=10090 GN=Mrps35 PE=1 SV=2"	"tr|A0A0R4J0L6|A0A0R4J0L6_MOUSE;sp|Q8BJZ4|RT35_MOUSE;tr|A0A0N4SV23|A0A0N4SV23_MOUSE"	7	35.917	0.981157	0.0425424		0	618136	397912	0
P07309	>sp|P07309|TTHY_MOUSE Transthyretin OS=Mus musculus OX=10090 GN=Ttr PE=1 SV=1	>sp|P07309|TTHY_MOUSE Transthyretin OS=Mus musculus OX=10090 GN=Ttr PE=1 SV=1		>sp|P07309|TTHY_MOUSE Transthyretin OS=Mus musculus OX=10090 GN=Ttr PE=1 SV=1	sp|P07309|TTHY_MOUSE	6	15.776	0.980066	0.0203289		0	5018020	3238160	0
Q9DCX2	ATP5H_MOUSE	Atp5h		">sp|Q9DCX2|ATP5H_MOUSE ATP synthase subunit d, mitochondrial OS=Mus musculus OX=10090 GN=Atp5h PE=1 SV=3;>tr|B1ASE2|B1ASE2_MOUSE ATP synthase subunit d, mitochondrial (Fragment) OS=Mus musculus OX=10090 GN=Atp5h PE=1 SV=1"	"sp|Q9DCX2|ATP5H_MOUSE;tr|B1ASE2|B1ASE2_MOUSE"	15	18.749	0.979414	0.0225001		0	78390200	53357200	1
Q3UEG6	AGT2_MOUSE	Agxt2		">sp|Q3UEG6|AGT2_MOUSE Alanine--glyoxylate aminotransferase 2, mitochondrial OS=Mus musculus OX=10090 GN=Agxt2 PE=1 SV=1;>tr|H7BWY3|H7BWY3_MOUSE Alanine--glyoxylate aminotransferase 2, mitochondrial OS=Mus musculus OX=10090 GN=Agxt2 PE=1 SV=1"	"sp|Q3UEG6|AGT2_MOUSE;tr|H7BWY3|H7BWY3_MOUSE;tr|D3YZ49|D3YZ49_MOUSE"	21	57.114	0.976666	0.0110915		0	3919100	1740194	1
P62754	>sp|P62754|RS6_MOUSE 40S ribosomal protein S6 OS=Mus musculus OX=10090 GN=Rps6 PE=1 SV=1	>sp|P62754|RS6_MOUSE 40S ribosomal protein S6 OS=Mus musculus OX=10090 GN=Rps6 PE=1 SV=1		>sp|P62754|RS6_MOUSE 40S ribosomal protein S6 OS=Mus musculus OX=10090 GN=Rps6 PE=1 SV=1	sp|P62754|RS6_MOUSE	7	28.68	0.972793	0.0263104		0	5812040	2646586	0
P62862	RS30_MOUSE	Fau		">sp|P62862|RS30_MOUSE 40S ribosomal protein S30 OS=Mus musculus OX=10090 GN=Fau PE=1 SV=1;>tr|Q642K5|Q642K5_MOUSE 40S ribosomal protein S30 OS=Mus musculus OX=10090 GN=Fau PE=1 SV=1"	"sp|P62862|RS30_MOUSE;tr|Q642K5|Q642K5_MOUSE"	3	6.6478	0.971858	0.0253562		0	855260000	429146000	0
O35490	>sp|O35490|BHMT1_MOUSE Betaine--homocysteine S-methyltransferase 1 OS=Mus musculus OX=10090 GN=Bhmt PE=1 SV=1	>sp|O35490|BHMT1_MOUSE Betaine--homocysteine S-methyltransferase 1 OS=Mus musculus OX=10090 GN=Bhmt PE=1 SV=1		>sp|O35490|BHMT1_MOUSE Betaine--homocysteine S-methyltransferase 1 OS=Mus musculus OX=10090 GN=Bhmt PE=1 SV=1	"sp|O35490|BHMT1_MOUSE;sp|Q91WS4|BHMT2_MOUSE"	17	45.02	0.964332	0.0228371		0	9221600	4753280	0
A0A0N4SUQ1	A0A0N4SUQ1_MOUSE	Serbp1		">tr|A0A0N4SUQ1|A0A0N4SUQ1_MOUSE Plasminogen activator inhibitor 1 RNA-binding protein OS=Mus musculus OX=10090 GN=Serbp1 PE=1 SV=1;>tr|A0A0N4SUN8|A0A0N4SUN8_MOUSE Plasminogen activator inhibitor 1 RNA-binding protein OS=Mus musculus OX=10090 GN=Serbp1 PE=1"	"tr|A0A0N4SUQ1|A0A0N4SUQ1_MOUSE;tr|A0A0N4SUN8|A0A0N4SUN8_MOUSE;tr|A0A0N4SWH2|A0A0N4SWH2_MOUSE;tr|A0A0N4SV32|A0A0N4SV32_MOUSE;tr|Q3UMP4|Q3UMP4_MOUSE;sp|Q9CY58|PAIRB_MOUSE;tr|A0A0N4SVK5|A0A0N4SVK5_MOUSE;tr|A0A0N4SV40|A0A0N4SV40_MOUSE"	4	16.078	0.963842	0.158318		0	1880160	881688	0
Q80WJ7	LYRIC_MOUSE	Mtdh		">sp|Q80WJ7|LYRIC_MOUSE Protein LYRIC OS=Mus musculus OX=10090 GN=Mtdh PE=1 SV=1;>tr|F6QFT1|F6QFT1_MOUSE Protein LYRIC (Fragment) OS=Mus musculus OX=10090 GN=Mtdh PE=1 SV=8;>tr|F6QHD1|F6QHD1_MOUSE Protein LYRIC (Fragment) OS=Mus musculus OX=10090 GN=Mtdh PE"	"sp|Q80WJ7|LYRIC_MOUSE;tr|F6QFT1|F6QFT1_MOUSE;tr|F6QHD1|F6QHD1_MOUSE;tr|E9PUX0|E9PUX0_MOUSE;tr|F6ZQL0|F6ZQL0_MOUSE;tr|F6ZSG0|F6ZSG0_MOUSE"	11	63.845	0.959058	0.072457		0	1058674	577230	0
A0A0R4IZY2	A0A0R4IZY2_MOUSE	Cyp2d26		">tr|A0A0R4IZY2|A0A0R4IZY2_MOUSE Cytochrome P450 2D26 OS=Mus musculus OX=10090 GN=Cyp2d26 PE=1 SV=1;>sp|Q8CIM7|CP2DQ_MOUSE Cytochrome P450 2D26 OS=Mus musculus OX=10090 GN=Cyp2d26 PE=1 SV=1"	"tr|A0A0R4IZY2|A0A0R4IZY2_MOUSE;sp|Q8CIM7|CP2DQ_MOUSE;tr|Q6P8N9|Q6P8N9_MOUSE"	17	56.949	0.956959	0.0859909		0	4405680	2278332	0
P56593	>sp|P56593|CP2AC_MOUSE Cytochrome P450 2A12 OS=Mus musculus OX=10090 GN=Cyp2a12 PE=1 SV=2	>sp|P56593|CP2AC_MOUSE Cytochrome P450 2A12 OS=Mus musculus OX=10090 GN=Cyp2a12 PE=1 SV=2		>sp|P56593|CP2AC_MOUSE Cytochrome P450 2A12 OS=Mus musculus OX=10090 GN=Cyp2a12 PE=1 SV=2	"sp|P56593|CP2AC_MOUSE;tr|B2RXZ2|B2RXZ2_MOUSE"	17	56.179	0.950782	0.053077		0	1936040	623023	0
P12970	RL7A_MOUSE	Rpl7a		">sp|P12970|RL7A_MOUSE 60S ribosomal protein L7a OS=Mus musculus OX=10090 GN=Rpl7a PE=1 SV=2;>tr|A0A140T8L3|A0A140T8L3_MOUSE Uncharacterized protein OS=Mus musculus OX=10090 GN=Rpl7a-ps5 PE=4 SV=1"	"sp|P12970|RL7A_MOUSE;tr|A0A140T8L3|A0A140T8L3_MOUSE;tr|V9GX35|V9GX35_MOUSE"	10	29.976	0.943691	0.0155285		0	5033540	3217920	0
Q8BH95	>sp|Q8BH95|ECHM_MOUSE Enoyl-CoA hydratase, mitochondrial OS=Mus musculus OX=10090 GN=Echs1 PE=1 SV=1	>sp|Q8BH95|ECHM_MOUSE Enoyl-CoA hydratase, mitochondrial OS=Mus musculus OX=10090 GN=Echs1 PE=1 SV=1		>sp|Q8BH95|ECHM_MOUSE Enoyl-CoA hydratase, mitochondrial OS=Mus musculus OX=10090 GN=Echs1 PE=1 SV=1	sp|Q8BH95|ECHM_MOUSE	19	31.474	0.941774	0.0111555		0	53827200	30594600	1
Q99J99	>sp|Q99J99|THTM_MOUSE 3-mercaptopyruvate sulfurtransferase OS=Mus musculus OX=10090 GN=Mpst PE=1 SV=4	>sp|Q99J99|THTM_MOUSE 3-mercaptopyruvate sulfurtransferase OS=Mus musculus OX=10090 GN=Mpst PE=1 SV=4		>sp|Q99J99|THTM_MOUSE 3-mercaptopyruvate sulfurtransferase OS=Mus musculus OX=10090 GN=Mpst PE=1 SV=4	"sp|Q99J99|THTM_MOUSE;tr|A0A2R8VHT1|A0A2R8VHT1_MOUSE;tr|A0A2R8VHE5|A0A2R8VHE5_MOUSE"	13	33.097	0.93945	0.0555655		0	3659620	1616148	0
Q791V5	MTCH2_MOUSE	Mtch2		">sp|Q791V5|MTCH2_MOUSE Mitochondrial carrier homolog 2 OS=Mus musculus OX=10090 GN=Mtch2 PE=1 SV=1;>tr|A2AFW6|A2AFW6_MOUSE Mitochondrial carrier homolog 2 OS=Mus musculus OX=10090 GN=Mtch2 PE=1 SV=1;>tr|Q9D050|Q9D050_MOUSE Mitochondrial carrier homolog 2 O"	"sp|Q791V5|MTCH2_MOUSE;tr|A2AFW6|A2AFW6_MOUSE;tr|Q9D050|Q9D050_MOUSE;tr|D6RCZ1|D6RCZ1_MOUSE"	9	33.499	0.939349	0.0121934		0	3402880	1414422	1
P52196	>sp|P52196|THTR_MOUSE Thiosulfate sulfurtransferase OS=Mus musculus OX=10090 GN=Tst PE=1 SV=3	>sp|P52196|THTR_MOUSE Thiosulfate sulfurtransferase OS=Mus musculus OX=10090 GN=Tst PE=1 SV=3		>sp|P52196|THTR_MOUSE Thiosulfate sulfurtransferase OS=Mus musculus OX=10090 GN=Tst PE=1 SV=3	sp|P52196|THTR_MOUSE	15	33.466	0.938323	0.0264725		0	7970600	4862420	1
P60867	>sp|P60867|RS20_MOUSE 40S ribosomal protein S20 OS=Mus musculus OX=10090 GN=Rps20 PE=1 SV=1	>sp|P60867|RS20_MOUSE 40S ribosomal protein S20 OS=Mus musculus OX=10090 GN=Rps20 PE=1 SV=1		>sp|P60867|RS20_MOUSE 40S ribosomal protein S20 OS=Mus musculus OX=10090 GN=Rps20 PE=1 SV=1	sp|P60867|RS20_MOUSE	5	13.373	0.936936	0.092719		0	11796060	7545020	0
Q8BGA8	ACSM5_MOUSE	Acsm5		">sp|Q8BGA8|ACSM5_MOUSE Acyl-coenzyme A synthetase ACSM5, mitochondrial OS=Mus musculus OX=10090 GN=Acsm5 PE=1 SV=1;>tr|A0A140LHR8|A0A140LHR8_MOUSE Acyl-coenzyme A synthetase ACSM5, mitochondrial OS=Mus musculus OX=10090 GN=Acsm5 PE=1 SV=1"	"sp|Q8BGA8|ACSM5_MOUSE;tr|A0A140LHR8|A0A140LHR8_MOUSE;tr|Q6P8J0|Q6P8J0_MOUSE;tr|A0A140LI83|A0A140LI83_MOUSE"	11	64.328	0.93205	0.0397274		0	721828	471993	1
Q8VDJ3	VIGLN_MOUSE	Hdlbp		">sp|Q8VDJ3|VIGLN_MOUSE Vigilin OS=Mus musculus OX=10090 GN=Hdlbp PE=1 SV=1;>tr|A0A087WP83|A0A087WP83_MOUSE Vigilin OS=Mus musculus OX=10090 GN=Hdlbp PE=1 SV=1"	"sp|Q8VDJ3|VIGLN_MOUSE;tr|A0A087WP83|A0A087WP83_MOUSE;tr|A0A087WS92|A0A087WS92_MOUSE;tr|A0A087WQY9|A0A087WQY9_MOUSE;tr|A0A087WPC5|A0A087WPC5_MOUSE;tr|A0A087WPH2|A0A087WPH2_MOUSE"	38	141.74	0.931719	0.010581		0	1647080	1204186	0
Q91VS7	MGST1_MOUSE	Mgst1		">sp|Q91VS7|MGST1_MOUSE Microsomal glutathione S-transferase 1 OS=Mus musculus OX=10090 GN=Mgst1 PE=1 SV=3;>tr|E9QJW0|E9QJW0_MOUSE Microsomal glutathione S-transferase 1 OS=Mus musculus OX=10090 GN=Mgst1 PE=1 SV=1;>tr|D3YU60|D3YU60_MOUSE Microsomal glutathi"	"sp|Q91VS7|MGST1_MOUSE;tr|E9QJW0|E9QJW0_MOUSE;tr|D3YU60|D3YU60_MOUSE;tr|A0A0N4SV17|A0A0N4SV17_MOUSE;tr|D3YVR3|D3YVR3_MOUSE;tr|A0A0N4SVZ0|A0A0N4SVZ0_MOUSE"	4	17.551	0.928985	0.0115481		0	35891600	17418200	1
P58252	>sp|P58252|EF2_MOUSE Elongation factor 2 OS=Mus musculus OX=10090 GN=Eef2 PE=1 SV=2	>sp|P58252|EF2_MOUSE Elongation factor 2 OS=Mus musculus OX=10090 GN=Eef2 PE=1 SV=2		>sp|P58252|EF2_MOUSE Elongation factor 2 OS=Mus musculus OX=10090 GN=Eef2 PE=1 SV=2	"sp|P58252|EF2_MOUSE;tr|G3UXK8|G3UXK8_MOUSE;tr|G3UZ34|G3UZ34_MOUSE;sp|O08810|U5S1_MOUSE;tr|A2AH85|A2AH85_MOUSE"	21	95.313	0.912812	0.0141152		0	1277784	1021252	0
O54734	>sp|O54734|OST48_MOUSE Dolichyl-diphosphooligosaccharide--protein glycosyltransferase 48 kDa subunit OS=Mus musculus OX=10090 GN=Ddost PE=1 SV=2	>sp|O54734|OST48_MOUSE Dolichyl-diphosphooligosaccharide--protein glycosyltransferase 48 kDa subunit OS=Mus musculus OX=10090 GN=Ddost PE=1 SV=2		>sp|O54734|OST48_MOUSE Dolichyl-diphosphooligosaccharide--protein glycosyltransferase 48 kDa subunit OS=Mus musculus OX=10090 GN=Ddost PE=1 SV=2	sp|O54734|OST48_MOUSE	12	49.027	0.911128	0.0564894		0	2316400	2879920	0
Q6PF96	Q6PF96_MOUSE	Etfdh		">tr|Q6PF96|Q6PF96_MOUSE Electron transfer flavoprotein-ubiquinone oxidoreductase, mitochondrial OS=Mus musculus OX=10090 GN=Etfdh PE=1 SV=1;>sp|Q921G7|ETFD_MOUSE Electron transfer flavoprotein-ubiquinone oxidoreductase, mitochondrial OS=Mus musculus OX=100"	"tr|Q6PF96|Q6PF96_MOUSE;sp|Q921G7|ETFD_MOUSE"	20	61.16	0.909335	0.0164848		0	5335160	2431880	0
P97351	>sp|P97351|RS3A_MOUSE 40S ribosomal protein S3a OS=Mus musculus OX=10090 GN=Rps3a PE=1 SV=3	>sp|P97351|RS3A_MOUSE 40S ribosomal protein S3a OS=Mus musculus OX=10090 GN=Rps3a PE=1 SV=3		>sp|P97351|RS3A_MOUSE 40S ribosomal protein S3a OS=Mus musculus OX=10090 GN=Rps3a PE=1 SV=3	sp|P97351|RS3A_MOUSE	21	29.885	0.907936	0.0124719		0	21921800	14548880	0
Q3TCD4	Q3TCD4_MOUSE	Eci2		">tr|Q3TCD4|Q3TCD4_MOUSE Enoyl-CoA delta isomerase 2, mitochondrial OS=Mus musculus OX=10090 GN=Eci2 PE=1 SV=1;>sp|Q9WUR2|ECI2_MOUSE Enoyl-CoA delta isomerase 2, mitochondrial OS=Mus musculus OX=10090 GN=Eci2 PE=1 SV=2;>tr|E9Q7A8|E9Q7A8_MOUSE Enoyl-CoA delt"	"tr|Q3TCD4|Q3TCD4_MOUSE;sp|Q9WUR2|ECI2_MOUSE;tr|E9Q7A8|E9Q7A8_MOUSE;tr|E9PYC6|E9PYC6_MOUSE;tr|E9Q858|E9Q858_MOUSE;tr|E9PUY9|E9PUY9_MOUSE;tr|E9PYA9|E9PYA9_MOUSE;tr|E9PVM6|E9PVM6_MOUSE;tr|E9PY42|E9PY42_MOUSE;sp|Q78JN3|ECI3_MOUSE"	8	41.779	0.906114	0.028194		0	660842	188624	0
P14206	RSSA_MOUSE	Rpsa		">sp|P14206|RSSA_MOUSE 40S ribosomal protein SA OS=Mus musculus OX=10090 GN=Rpsa PE=1 SV=4;>tr|A0A1L1SRW0|A0A1L1SRW0_MOUSE 40S ribosomal protein SA (Fragment) OS=Mus musculus OX=10090 GN=Rpsa PE=1 SV=1"	"sp|P14206|RSSA_MOUSE;tr|A0A1L1SRW0|A0A1L1SRW0_MOUSE;tr|A0A1L1SUK3|A0A1L1SUK3_MOUSE"	12	32.838	0.898059	0.0264158		0	17191660	15433860	0
Q78IK2	>sp|Q78IK2|USMG5_MOUSE Up-regulated during skeletal muscle growth protein 5 OS=Mus musculus OX=10090 GN=Usmg5 PE=1 SV=1	>sp|Q78IK2|USMG5_MOUSE Up-regulated during skeletal muscle growth protein 5 OS=Mus musculus OX=10090 GN=Usmg5 PE=1 SV=1		>sp|Q78IK2|USMG5_MOUSE Up-regulated during skeletal muscle growth protein 5 OS=Mus musculus OX=10090 GN=Usmg5 PE=1 SV=1	sp|Q78IK2|USMG5_MOUSE	3	6.3814	0.895024	0.0249545		0	8946980	2055975	1
P46978	>sp|P46978|STT3A_MOUSE Dolichyl-diphosphooligosaccharide--protein glycosyltransferase subunit STT3A OS=Mus musculus OX=10090 GN=Stt3a PE=1 SV=1	>sp|P46978|STT3A_MOUSE Dolichyl-diphosphooligosaccharide--protein glycosyltransferase subunit STT3A OS=Mus musculus OX=10090 GN=Stt3a PE=1 SV=1		>sp|P46978|STT3A_MOUSE Dolichyl-diphosphooligosaccharide--protein glycosyltransferase subunit STT3A OS=Mus musculus OX=10090 GN=Stt3a PE=1 SV=1	"sp|P46978|STT3A_MOUSE;tr|D3YZN5|D3YZN5_MOUSE"	7	80.597	0.892288	0.0305819		0	395748	330016	0
Q8BH80	Q8BH80_MOUSE	Vapb		">tr|Q8BH80|Q8BH80_MOUSE Vesicle-associated membrane protein, associated protein B and C OS=Mus musculus OX=10090 GN=Vapb PE=1 SV=1;>sp|Q9QY76|VAPB_MOUSE Vesicle-associated membrane protein-associated protein B OS=Mus musculus OX=10090 GN=Vapb PE=1 SV=3"	"tr|Q8BH80|Q8BH80_MOUSE;sp|Q9QY76|VAPB_MOUSE"	6	26.918	0.890783	0.0173858		0	805646	352152	0
A0A1C7CYU3	A0A1C7CYU3_MOUSE	Nucb1		">tr|A0A1C7CYU3|A0A1C7CYU3_MOUSE Nucleobindin 1, isoform CRA_b OS=Mus musculus OX=10090 GN=Nucb1 PE=1 SV=1;>sp|Q02819|NUCB1_MOUSE Nucleobindin-1 OS=Mus musculus OX=10090 GN=Nucb1 PE=1 SV=2;>tr|A0A1B0GR92|A0A1B0GR92_MOUSE Nucleobindin-1 (Fragment) OS=Mus mus"	"tr|A0A1C7CYU3|A0A1C7CYU3_MOUSE;sp|Q02819|NUCB1_MOUSE;tr|A0A1B0GR92|A0A1B0GR92_MOUSE;tr|A0A1B0GR41|A0A1B0GR41_MOUSE;tr|A0A1B0GS16|A0A1B0GS16_MOUSE;tr|A0A1B0GT83|A0A1B0GT83_MOUSE"	9	52.997	0.888589	0.0513931		0	252050	212867	0
Q9Z2I0	>sp|Q9Z2I0|LETM1_MOUSE Mitochondrial proton/calcium exchanger protein OS=Mus musculus OX=10090 GN=Letm1 PE=1 SV=1	>sp|Q9Z2I0|LETM1_MOUSE Mitochondrial proton/calcium exchanger protein OS=Mus musculus OX=10090 GN=Letm1 PE=1 SV=1		>sp|Q9Z2I0|LETM1_MOUSE Mitochondrial proton/calcium exchanger protein OS=Mus musculus OX=10090 GN=Letm1 PE=1 SV=1	sp|Q9Z2I0|LETM1_MOUSE	20	82.988	0.877143	0.0444772		0	2382640	1677972	1
Q9CQN1	>sp|Q9CQN1|TRAP1_MOUSE Heat shock protein 75 kDa, mitochondrial OS=Mus musculus OX=10090 GN=Trap1 PE=1 SV=1	>sp|Q9CQN1|TRAP1_MOUSE Heat shock protein 75 kDa, mitochondrial OS=Mus musculus OX=10090 GN=Trap1 PE=1 SV=1		>sp|Q9CQN1|TRAP1_MOUSE Heat shock protein 75 kDa, mitochondrial OS=Mus musculus OX=10090 GN=Trap1 PE=1 SV=1	sp|Q9CQN1|TRAP1_MOUSE	23	80.208	0.86961	0.00911333		0	2186500	1543612	1
P52430	PON1_MOUSE	Pon1		">sp|P52430|PON1_MOUSE Serum paraoxonase/arylesterase 1 OS=Mus musculus OX=10090 GN=Pon1 PE=1 SV=2;>tr|H3BK03|H3BK03_MOUSE Serum paraoxonase/arylesterase 1 (Fragment) OS=Mus musculus OX=10090 GN=Pon1 PE=1 SV=8"	"sp|P52430|PON1_MOUSE;tr|H3BK03|H3BK03_MOUSE;tr|H3BLB8|H3BLB8_MOUSE"	3	39.565	0.868957	0.0140352		0	732690	151098	0
Q9CQF3	CPSF5_MOUSE	Nudt21		">sp|Q9CQF3|CPSF5_MOUSE Cleavage and polyadenylation specificity factor subunit 5 OS=Mus musculus OX=10090 GN=Nudt21 PE=1 SV=1;>tr|A0A1D5RM23|A0A1D5RM23_MOUSE Cleavage and polyadenylation-specificity factor subunit 5 OS=Mus musculus OX=10090 GN=Nudt21 PE=1 "	"sp|Q9CQF3|CPSF5_MOUSE;tr|A0A1D5RM23|A0A1D5RM23_MOUSE;tr|A0A1D5RLS2|A0A1D5RLS2_MOUSE;tr|A0A1D5RLT7|A0A1D5RLT7_MOUSE"	7	26.24	0.868791	0.197914		0	1646808	980116	0
Q9CQB4	Q9CQB4_MOUSE	Uqcrb		">tr|Q9CQB4|Q9CQB4_MOUSE Cytochrome b-c1 complex subunit 7 OS=Mus musculus OX=10090 GN=Uqcrb PE=1 SV=1;>sp|Q9D855|QCR7_MOUSE Cytochrome b-c1 complex subunit 7 OS=Mus musculus OX=10090 GN=Uqcrb PE=1 SV=3"	"tr|Q9CQB4|Q9CQB4_MOUSE;sp|Q9D855|QCR7_MOUSE"	8	13.561	0.85589	0.0452922		0	20526200	10884020	1
Q9D6R2	IDH3A_MOUSE	Idh3a		">sp|Q9D6R2|IDH3A_MOUSE Isocitrate dehydrogenase [NAD] subunit alpha, mitochondrial OS=Mus musculus OX=10090 GN=Idh3a PE=1 SV=1;>tr|A0A1L1STE6|A0A1L1STE6_MOUSE Isocitrate dehydrogenase [NAD] subunit, mitochondrial OS=Mus musculus OX=10090 GN=Idh3a PE=1 SV=1"	"sp|Q9D6R2|IDH3A_MOUSE;tr|A0A1L1STE6|A0A1L1STE6_MOUSE"	12	39.638	0.849481	0.0160664		0	1846680	1634538	1
Q6ZWZ6	Q6ZWZ6_MOUSE	Rps12-ps3		">tr|Q6ZWZ6|Q6ZWZ6_MOUSE 40S ribosomal protein S12 OS=Mus musculus OX=10090 GN=Rps12-ps3 PE=1 SV=1;>tr|F7AEH4|F7AEH4_MOUSE 40S ribosomal protein S12 OS=Mus musculus OX=10090 GN=Rps12 PE=1 SV=1;>sp|P63323|RS12_MOUSE 40S ribosomal protein S12 OS=Mus musculus "	"tr|Q6ZWZ6|Q6ZWZ6_MOUSE;tr|F7AEH4|F7AEH4_MOUSE;sp|P63323|RS12_MOUSE;tr|A0A1W2P7A1|A0A1W2P7A1_MOUSE"	7	14.515	0.845483	0.111526		0	19362800	21725100	0
Q8VE22	RT23_MOUSE	Mrps23		">sp|Q8VE22|RT23_MOUSE 28S ribosomal protein S23, mitochondrial OS=Mus musculus OX=10090 GN=Mrps23 PE=1 SV=1;>tr|Q5SXC9|Q5SXC9_MOUSE 28S ribosomal protein S23, mitochondrial OS=Mus musculus OX=10090 GN=Mrps23 PE=1 SV=1;>tr|F7ARZ1|F7ARZ1_MOUSE 28S ribosomal "	"sp|Q8VE22|RT23_MOUSE;tr|Q5SXC9|Q5SXC9_MOUSE;tr|F7ARZ1|F7ARZ1_MOUSE;tr|A7M7Q8|A7M7Q8_MOUSE;tr|Q3TI14|Q3TI14_MOUSE"	5	20.348	0.845273	0.0351864		0	496208	672387	1
Q9CZP5	>sp|Q9CZP5|BCS1_MOUSE Mitochondrial chaperone BCS1 OS=Mus musculus OX=10090 GN=Bcs1l PE=1 SV=1	>sp|Q9CZP5|BCS1_MOUSE Mitochondrial chaperone BCS1 OS=Mus musculus OX=10090 GN=Bcs1l PE=1 SV=1		>sp|Q9CZP5|BCS1_MOUSE Mitochondrial chaperone BCS1 OS=Mus musculus OX=10090 GN=Bcs1l PE=1 SV=1	sp|Q9CZP5|BCS1_MOUSE	4	47.406	0.84525	0.0805772		0	178910	59292	1
Q9D0S9	>sp|Q9D0S9|HINT2_MOUSE Histidine triad nucleotide-binding protein 2, mitochondrial OS=Mus musculus OX=10090 GN=Hint2 PE=1 SV=1	>sp|Q9D0S9|HINT2_MOUSE Histidine triad nucleotide-binding protein 2, mitochondrial OS=Mus musculus OX=10090 GN=Hint2 PE=1 SV=1		>sp|Q9D0S9|HINT2_MOUSE Histidine triad nucleotide-binding protein 2, mitochondrial OS=Mus musculus OX=10090 GN=Hint2 PE=1 SV=1	sp|Q9D0S9|HINT2_MOUSE	5	17.32	0.834758	0.0947271		0	8785680	6276240	1
P62830	>sp|P62830|RL23_MOUSE 60S ribosomal protein L23 OS=Mus musculus OX=10090 GN=Rpl23 PE=1 SV=1	>sp|P62830|RL23_MOUSE 60S ribosomal protein L23 OS=Mus musculus OX=10090 GN=Rpl23 PE=1 SV=1		>sp|P62830|RL23_MOUSE 60S ribosomal protein L23 OS=Mus musculus OX=10090 GN=Rpl23 PE=1 SV=1	"sp|P62830|RL23_MOUSE;tr|A2A6F8|A2A6F8_MOUSE"	11	14.865	0.834202	0.0243029		0	680788000	349350000	0
O88986	KBL_MOUSE	Gcat		">sp|O88986|KBL_MOUSE 2-amino-3-ketobutyrate coenzyme A ligase, mitochondrial OS=Mus musculus OX=10090 GN=Gcat PE=1 SV=2;>tr|E9PWY6|E9PWY6_MOUSE 2-amino-3-ketobutyrate coenzyme A ligase, mitochondrial OS=Mus musculus OX=10090 GN=Gcat PE=1 SV=1"	"sp|O88986|KBL_MOUSE;tr|E9PWY6|E9PWY6_MOUSE;tr|A0A2R8VHE4|A0A2R8VHE4_MOUSE"	14	44.93	0.833931	0.124903		0	3462980	3138256	1
P10639	>sp|P10639|THIO_MOUSE Thioredoxin OS=Mus musculus OX=10090 GN=Txn PE=1 SV=3	>sp|P10639|THIO_MOUSE Thioredoxin OS=Mus musculus OX=10090 GN=Txn PE=1 SV=3		>sp|P10639|THIO_MOUSE Thioredoxin OS=Mus musculus OX=10090 GN=Txn PE=1 SV=3	sp|P10639|THIO_MOUSE	3	11.675	0.833149	0.0733077		0	1911300	873996	0
P62855	>sp|P62855|RS26_MOUSE 40S ribosomal protein S26 OS=Mus musculus OX=10090 GN=Rps26 PE=1 SV=3	>sp|P62855|RS26_MOUSE 40S ribosomal protein S26 OS=Mus musculus OX=10090 GN=Rps26 PE=1 SV=3		>sp|P62855|RS26_MOUSE 40S ribosomal protein S26 OS=Mus musculus OX=10090 GN=Rps26 PE=1 SV=3	sp|P62855|RS26_MOUSE	4	13.015	0.832358	0.0541517		0	56383800	39202200	0
P51660	>sp|P51660|DHB4_MOUSE Peroxisomal multifunctional enzyme type 2 OS=Mus musculus OX=10090 GN=Hsd17b4 PE=1 SV=3	>sp|P51660|DHB4_MOUSE Peroxisomal multifunctional enzyme type 2 OS=Mus musculus OX=10090 GN=Hsd17b4 PE=1 SV=3		>sp|P51660|DHB4_MOUSE Peroxisomal multifunctional enzyme type 2 OS=Mus musculus OX=10090 GN=Hsd17b4 PE=1 SV=3	sp|P51660|DHB4_MOUSE	25	79.481	0.831611	0.0251839		0	5345460	3674060	1
Q8BWF0	>sp|Q8BWF0|SSDH_MOUSE Succinate-semialdehyde dehydrogenase, mitochondrial OS=Mus musculus OX=10090 GN=Aldh5a1 PE=1 SV=1	>sp|Q8BWF0|SSDH_MOUSE Succinate-semialdehyde dehydrogenase, mitochondrial OS=Mus musculus OX=10090 GN=Aldh5a1 PE=1 SV=1		>sp|Q8BWF0|SSDH_MOUSE Succinate-semialdehyde dehydrogenase, mitochondrial OS=Mus musculus OX=10090 GN=Aldh5a1 PE=1 SV=1	sp|Q8BWF0|SSDH_MOUSE	12	55.968	0.824493	0.0254977		0	721486	308420	1
Q60865	CAPR1_MOUSE	Caprin1		">sp|Q60865|CAPR1_MOUSE Caprin-1 OS=Mus musculus OX=10090 GN=Caprin1 PE=1 SV=2;>tr|F6YP03|F6YP03_MOUSE Caprin-1 (Fragment) OS=Mus musculus OX=10090 GN=Caprin1 PE=1 SV=1"	"sp|Q60865|CAPR1_MOUSE;tr|F6YP03|F6YP03_MOUSE;tr|A2BH47|A2BH47_MOUSE"	5	78.168	0.815269	0.226657		0	933052	614365	0
P20029	>sp|P20029|BIP_MOUSE Endoplasmic reticulum chaperone BiP OS=Mus musculus OX=10090 GN=Hspa5 PE=1 SV=3	>sp|P20029|BIP_MOUSE Endoplasmic reticulum chaperone BiP OS=Mus musculus OX=10090 GN=Hspa5 PE=1 SV=3		>sp|P20029|BIP_MOUSE Endoplasmic reticulum chaperone BiP OS=Mus musculus OX=10090 GN=Hspa5 PE=1 SV=3	sp|P20029|BIP_MOUSE	32	72.421	0.814447	0.0254421		0	20855800	13658820	0
Q9JHI5	>sp|Q9JHI5|IVD_MOUSE Isovaleryl-CoA dehydrogenase, mitochondrial OS=Mus musculus OX=10090 GN=Ivd PE=1 SV=1	>sp|Q9JHI5|IVD_MOUSE Isovaleryl-CoA dehydrogenase, mitochondrial OS=Mus musculus OX=10090 GN=Ivd PE=1 SV=1		>sp|Q9JHI5|IVD_MOUSE Isovaleryl-CoA dehydrogenase, mitochondrial OS=Mus musculus OX=10090 GN=Ivd PE=1 SV=1	sp|Q9JHI5|IVD_MOUSE	15	46.325	0.806567	0.0873135		0	3792200	2676508	1
A8DUK4	A8DUK4_MOUSE	Hbb-bs		">tr|A8DUK4|A8DUK4_MOUSE Beta-globin OS=Mus musculus OX=10090 GN=Hbb-bs PE=1 SV=1;>tr|E9Q223|E9Q223_MOUSE Hemoglobin, beta adult s chain (Fragment) OS=Mus musculus OX=10090 GN=Hbb-bs PE=1 SV=1"	"tr|A8DUK4|A8DUK4_MOUSE;tr|E9Q223|E9Q223_MOUSE"	14	15.748	0.806175	0.023091		0	1525474000	769088000	0
P62702	>sp|P62702|RS4X_MOUSE 40S ribosomal protein S4, X isoform OS=Mus musculus OX=10090 GN=Rps4x PE=1 SV=2	>sp|P62702|RS4X_MOUSE 40S ribosomal protein S4, X isoform OS=Mus musculus OX=10090 GN=Rps4x PE=1 SV=2		>sp|P62702|RS4X_MOUSE 40S ribosomal protein S4, X isoform OS=Mus musculus OX=10090 GN=Rps4x PE=1 SV=2	"sp|P62702|RS4X_MOUSE;tr|V9GWY0|V9GWY0_MOUSE"	23	29.597	0.800703	0.0484386		0	68759800	43238200	0
Q91VA0	ACSM1_MOUSE	Acsm1		">sp|Q91VA0|ACSM1_MOUSE Acyl-coenzyme A synthetase ACSM1, mitochondrial OS=Mus musculus OX=10090 GN=Acsm1 PE=1 SV=1;>tr|D3Z106|D3Z106_MOUSE Acyl-coenzyme A synthetase ACSM1, mitochondrial (Fragment) OS=Mus musculus OX=10090 GN=Acsm1 PE=1 SV=1"	"sp|Q91VA0|ACSM1_MOUSE;tr|D3Z106|D3Z106_MOUSE;tr|D3YV36|D3YV36_MOUSE;tr|A0A140LHG2|A0A140LHG2_MOUSE;tr|F6XLJ8|F6XLJ8_MOUSE;tr|F6V4U2|F6V4U2_MOUSE;sp|Q8K0L3|ACSM2_MOUSE"	20	64.76	0.788569	0.0593711		0	10751040	7169000	1
P62281	RS11_MOUSE	Rps11		">sp|P62281|RS11_MOUSE 40S ribosomal protein S11 OS=Mus musculus OX=10090 GN=Rps11 PE=1 SV=3;>tr|A0A1B0GRR3|A0A1B0GRR3_MOUSE 40S ribosomal protein S11 OS=Mus musculus OX=10090 GN=Rps11 PE=1 SV=1;>tr|A0A1B0GSE8|A0A1B0GSE8_MOUSE 40S ribosomal protein S11 (Fra"	"sp|P62281|RS11_MOUSE;tr|A0A1B0GRR3|A0A1B0GRR3_MOUSE;tr|A0A1B0GSE8|A0A1B0GSE8_MOUSE"	18	18.431	0.78604	0.0231477		0	62142800	32001600	0
P51881	>sp|P51881|ADT2_MOUSE ADP/ATP translocase 2 OS=Mus musculus OX=10090 GN=Slc25a5 PE=1 SV=3	>sp|P51881|ADT2_MOUSE ADP/ATP translocase 2 OS=Mus musculus OX=10090 GN=Slc25a5 PE=1 SV=3		>sp|P51881|ADT2_MOUSE ADP/ATP translocase 2 OS=Mus musculus OX=10090 GN=Slc25a5 PE=1 SV=3	"sp|P51881|ADT2_MOUSE;sp|P48962|ADT1_MOUSE;sp|Q3V132|ADT4_MOUSE"	20	32.931	0.783112	0.0193529		0	37453600	25482400	1
Q9DBM2	>sp|Q9DBM2|ECHP_MOUSE Peroxisomal bifunctional enzyme OS=Mus musculus OX=10090 GN=Ehhadh PE=1 SV=4	>sp|Q9DBM2|ECHP_MOUSE Peroxisomal bifunctional enzyme OS=Mus musculus OX=10090 GN=Ehhadh PE=1 SV=4		>sp|Q9DBM2|ECHP_MOUSE Peroxisomal bifunctional enzyme OS=Mus musculus OX=10090 GN=Ehhadh PE=1 SV=4	sp|Q9DBM2|ECHP_MOUSE	28	78.301	0.779479	0.0851689		0	1331592	1059770	1
Q9CW42	MARC1_MOUSE	Marc1		">sp|Q9CW42|MARC1_MOUSE Mitochondrial amidoxime-reducing component 1 OS=Mus musculus OX=10090 GN=Marc1 PE=1 SV=2;>tr|D3YZZ3|D3YZZ3_MOUSE Mitochondrial amidoxime-reducing component 1 OS=Mus musculus OX=10090 GN=Marc1 PE=1 SV=2;>tr|A0A087WPC2|A0A087WPC2_MOUSE"	"sp|Q9CW42|MARC1_MOUSE;tr|D3YZZ3|D3YZZ3_MOUSE;tr|A0A087WPC2|A0A087WPC2_MOUSE"	11	37.978	0.777026	0.0234831		0	3579300	2652516	1
Q8C2Q8	Q8C2Q8_MOUSE	Atp5c1		">tr|Q8C2Q8|Q8C2Q8_MOUSE ATP synthase subunit gamma OS=Mus musculus OX=10090 GN=Atp5c1 PE=1 SV=1;>sp|Q91VR2|ATPG_MOUSE ATP synthase subunit gamma, mitochondrial OS=Mus musculus OX=10090 GN=Atp5f1c PE=1 SV=1;>tr|A2AKU9|A2AKU9_MOUSE ATP synthase subunit gamma"	"tr|Q8C2Q8|Q8C2Q8_MOUSE;sp|Q91VR2|ATPG_MOUSE;tr|A2AKU9|A2AKU9_MOUSE;tr|A2AKV2|A2AKV2_MOUSE;tr|A2AKV3|A2AKV3_MOUSE;tr|A2AKV1|A2AKV1_MOUSE;tr|A2AKV0|A2AKV0_MOUSE"	13	30.255	0.770462	0.0295842		0	55847400	45501800	0
I7HLV2	I7HLV2_MOUSE	Rpl10		">tr|I7HLV2|I7HLV2_MOUSE 60S ribosomal protein L10 (Fragment) OS=Mus musculus OX=10090 GN=Rpl10 PE=1 SV=1;>sp|Q6ZWV3|RL10_MOUSE 60S ribosomal protein L10 OS=Mus musculus OX=10090 GN=Rpl10 PE=1 SV=3;>sp|P86048|RL10L_MOUSE 60S ribosomal protein L10-like OS=Mu"	"tr|I7HLV2|I7HLV2_MOUSE;sp|Q6ZWV3|RL10_MOUSE;sp|P86048|RL10L_MOUSE;tr|A0A1B0GXC3|A0A1B0GXC3_MOUSE"	8	23.072	0.770455	0.0493349		0	2797980	2140312	0
Q922Q1	>sp|Q922Q1|MARC2_MOUSE Mitochondrial amidoxime reducing component 2 OS=Mus musculus OX=10090 GN=Marc2 PE=1 SV=1	>sp|Q922Q1|MARC2_MOUSE Mitochondrial amidoxime reducing component 2 OS=Mus musculus OX=10090 GN=Marc2 PE=1 SV=1		>sp|Q922Q1|MARC2_MOUSE Mitochondrial amidoxime reducing component 2 OS=Mus musculus OX=10090 GN=Marc2 PE=1 SV=1	"sp|Q922Q1|MARC2_MOUSE;tr|E0CZH6|E0CZH6_MOUSE"	14	38.194	0.767607	0.0365542		0	4453860	2569792	1
Q3URS9	>sp|Q3URS9|CCD51_MOUSE Coiled-coil domain-containing protein 51 OS=Mus musculus OX=10090 GN=Ccdc51 PE=1 SV=1	>sp|Q3URS9|CCD51_MOUSE Coiled-coil domain-containing protein 51 OS=Mus musculus OX=10090 GN=Ccdc51 PE=1 SV=1		>sp|Q3URS9|CCD51_MOUSE Coiled-coil domain-containing protein 51 OS=Mus musculus OX=10090 GN=Ccdc51 PE=1 SV=1	sp|Q3URS9|CCD51_MOUSE	6	45.132	0.76591	0.106887		0	181016	71381.8	1
Q9CQC7	>sp|Q9CQC7|NDUB4_MOUSE NADH dehydrogenase [ubiquinone] 1 beta subcomplex subunit 4 OS=Mus musculus OX=10090 GN=Ndufb4 PE=1 SV=3	>sp|Q9CQC7|NDUB4_MOUSE NADH dehydrogenase [ubiquinone] 1 beta subcomplex subunit 4 OS=Mus musculus OX=10090 GN=Ndufb4 PE=1 SV=3		>sp|Q9CQC7|NDUB4_MOUSE NADH dehydrogenase [ubiquinone] 1 beta subcomplex subunit 4 OS=Mus musculus OX=10090 GN=Ndufb4 PE=1 SV=3	sp|Q9CQC7|NDUB4_MOUSE	7	15.081	0.748709	0.184011		0	3448320	2335028	1
P62889	RL30_MOUSE	Rpl30		">sp|P62889|RL30_MOUSE 60S ribosomal protein L30 OS=Mus musculus OX=10090 GN=Rpl30 PE=1 SV=2;>tr|A0A2I3BQF4|A0A2I3BQF4_MOUSE 60S ribosomal protein L30 OS=Mus musculus OX=10090 GN=Rpl30 PE=1 SV=1"	"sp|P62889|RL30_MOUSE;tr|A0A2I3BQF4|A0A2I3BQF4_MOUSE"	7	12.784	0.746025	0.0456528		0	7520720	5552160	0
Q9DB15	>sp|Q9DB15|RM12_MOUSE 39S ribosomal protein L12, mitochondrial OS=Mus musculus OX=10090 GN=Mrpl12 PE=1 SV=2	>sp|Q9DB15|RM12_MOUSE 39S ribosomal protein L12, mitochondrial OS=Mus musculus OX=10090 GN=Mrpl12 PE=1 SV=2		>sp|Q9DB15|RM12_MOUSE 39S ribosomal protein L12, mitochondrial OS=Mus musculus OX=10090 GN=Mrpl12 PE=1 SV=2	sp|Q9DB15|RM12_MOUSE	6	21.708	0.739131	0.195922		0	1818838	872385	1
Q9WVM8	AADAT_MOUSE	Aadat		">sp|Q9WVM8|AADAT_MOUSE Kynurenine/alpha-aminoadipate aminotransferase, mitochondrial OS=Mus musculus OX=10090 GN=Aadat PE=1 SV=1;>tr|Q3UNS8|Q3UNS8_MOUSE Kynurenine/alpha-aminoadipate aminotransferase, mitochondrial OS=Mus musculus OX=10090 GN=Aadat PE=1 SV"	"sp|Q9WVM8|AADAT_MOUSE;tr|Q3UNS8|Q3UNS8_MOUSE"	10	47.597	0.731499	0.0384013		0	1407140	1001435	1
Q9D0M3	CY1_MOUSE	Cyc1		">sp|Q9D0M3|CY1_MOUSE Cytochrome c1, heme protein, mitochondrial OS=Mus musculus OX=10090 GN=Cyc1 PE=1 SV=1;>tr|A0A2R8VHK1|A0A2R8VHK1_MOUSE Cytochrome c1, heme protein, mitochondrial (Fragment) OS=Mus musculus OX=10090 GN=Cyc1 PE=1 SV=1"	"sp|Q9D0M3|CY1_MOUSE;tr|A0A2R8VHK1|A0A2R8VHK1_MOUSE"	7	35.327	0.728549	0.0630817		0	21636000	14563060	1
Q8VEK3	>sp|Q8VEK3|HNRPU_MOUSE Heterogeneous nuclear ribonucleoprotein U OS=Mus musculus OX=10090 GN=Hnrnpu PE=1 SV=1	>sp|Q8VEK3|HNRPU_MOUSE Heterogeneous nuclear ribonucleoprotein U OS=Mus musculus OX=10090 GN=Hnrnpu PE=1 SV=1		>sp|Q8VEK3|HNRPU_MOUSE Heterogeneous nuclear ribonucleoprotein U OS=Mus musculus OX=10090 GN=Hnrnpu PE=1 SV=1	"sp|Q8VEK3|HNRPU_MOUSE;tr|A0A087WPX7|A0A087WPX7_MOUSE"	9	87.917	0.727546	0.03589		0	177228	69974.8	0
Q91WU0	>sp|Q91WU0|CES1F_MOUSE Carboxylesterase 1F OS=Mus musculus OX=10090 GN=Ces1f PE=1 SV=1	>sp|Q91WU0|CES1F_MOUSE Carboxylesterase 1F OS=Mus musculus OX=10090 GN=Ces1f PE=1 SV=1		>sp|Q91WU0|CES1F_MOUSE Carboxylesterase 1F OS=Mus musculus OX=10090 GN=Ces1f PE=1 SV=1	"sp|Q91WU0|CES1F_MOUSE;tr|D3Z298|D3Z298_MOUSE"	20	61.612	0.726858	0.0507284		0	2619220	2544948	0
Q03265	ATPA_MOUSE	Atp5f1a		">sp|Q03265|ATPA_MOUSE ATP synthase subunit alpha, mitochondrial OS=Mus musculus OX=10090 GN=Atp5f1a PE=1 SV=1;>tr|D3Z6F5|D3Z6F5_MOUSE ATP synthase subunit alpha OS=Mus musculus OX=10090 GN=Atp5a1 PE=1 SV=1"	"sp|Q03265|ATPA_MOUSE;tr|D3Z6F5|D3Z6F5_MOUSE;tr|D6RJ16|D6RJ16_MOUSE;REV__tr|A0A0G2JE71|A0A0G2JE71_MOUSE;REV__sp|P54729|NUB1_MOUSE;REV__tr|A0A0G2JGQ4|A0A0G2JGQ4_MOUSE;REV__tr|A0A0G2JGG7|A0A0G2JGG7_MOUSE;REV__sp|Q6S5J6|KRIT1_MOUSE"	33	59.752	0.716472	0.0194298		0	110634200	92415000	1
Q9JKR6	>sp|Q9JKR6|HYOU1_MOUSE Hypoxia up-regulated protein 1 OS=Mus musculus OX=10090 GN=Hyou1 PE=1 SV=1	>sp|Q9JKR6|HYOU1_MOUSE Hypoxia up-regulated protein 1 OS=Mus musculus OX=10090 GN=Hyou1 PE=1 SV=1		>sp|Q9JKR6|HYOU1_MOUSE Hypoxia up-regulated protein 1 OS=Mus musculus OX=10090 GN=Hyou1 PE=1 SV=1	"sp|Q9JKR6|HYOU1_MOUSE;tr|A0A1L1SQ34|A0A1L1SQ34_MOUSE;tr|E0CYZ2|E0CYZ2_MOUSE;tr|F6TRP3|F6TRP3_MOUSE"	18	111.18	0.715467	0.11957		0	859730	834794	0
Q9DCN2	NB5R3_MOUSE	Cyb5r3		">sp|Q9DCN2|NB5R3_MOUSE NADH-cytochrome b5 reductase 3 OS=Mus musculus OX=10090 GN=Cyb5r3 PE=1 SV=3;>tr|F2Z456|F2Z456_MOUSE NADH-cytochrome b5 reductase OS=Mus musculus OX=10090 GN=Cyb5r3 PE=1 SV=1;>tr|A0A0A0MQM3|A0A0A0MQM3_MOUSE NADH-cytochrome b5 reductas"	"sp|Q9DCN2|NB5R3_MOUSE;tr|F2Z456|F2Z456_MOUSE;tr|A0A0A0MQM3|A0A0A0MQM3_MOUSE"	12	34.127	0.713405	0.128583		0	6303280	4379440	1
G5E8R3	G5E8R3_MOUSE	Pcx		">tr|G5E8R3|G5E8R3_MOUSE Pyruvate carboxylase OS=Mus musculus OX=10090 GN=Pcx PE=1 SV=1;>tr|E9QPD7|E9QPD7_MOUSE Pyruvate carboxylase OS=Mus musculus OX=10090 GN=Pcx PE=1 SV=1;>sp|Q05920|PYC_MOUSE Pyruvate carboxylase, mitochondrial OS=Mus musculus OX=10090 "	"tr|G5E8R3|G5E8R3_MOUSE;tr|E9QPD7|E9QPD7_MOUSE;sp|Q05920|PYC_MOUSE;tr|A0A286YCC5|A0A286YCC5_MOUSE"	55	129.7	0.708644	0.0459512		0	25990200	17450700	0
Q9DBL1	ACDSB_MOUSE	Acadsb		">sp|Q9DBL1|ACDSB_MOUSE Short/branched chain specific acyl-CoA dehydrogenase, mitochondrial OS=Mus musculus OX=10090 GN=Acadsb PE=1 SV=1;>tr|E9Q5L3|E9Q5L3_MOUSE Short/branched chain-specific acyl-CoA dehydrogenase, mitochondrial OS=Mus musculus OX=10090 GN="	"sp|Q9DBL1|ACDSB_MOUSE;tr|E9Q5L3|E9Q5L3_MOUSE;tr|A0A140LHL4|A0A140LHL4_MOUSE"	10	47.874	0.704605	0.0703849		0	725596	504242	1
B1ARW4	B1ARW4_MOUSE	Ndufs5		">tr|B1ARW4|B1ARW4_MOUSE NADH dehydrogenase [ubiquinone] iron-sulfur protein 5 (Fragment) OS=Mus musculus OX=10090 GN=Ndufs5 PE=1 SV=1;>sp|Q99LY9|NDUS5_MOUSE NADH dehydrogenase [ubiquinone] iron-sulfur protein 5 OS=Mus musculus OX=10090 GN=Ndufs5 PE=1 SV=3"	"tr|B1ARW4|B1ARW4_MOUSE;sp|Q99LY9|NDUS5_MOUSE"	5	10.909	0.704153	0.120328		0	8663220	7207242	0
Q8VDK1	NIT1_MOUSE	Nit1		">sp|Q8VDK1|NIT1_MOUSE Deaminated glutathione amidase OS=Mus musculus OX=10090 GN=Nit1 PE=1 SV=2;>tr|D3Z2Y2|D3Z2Y2_MOUSE Deaminated glutathione amidase (Fragment) OS=Mus musculus OX=10090 GN=Nit1 PE=1 SV=1;>tr|D3Z3I3|D3Z3I3_MOUSE Deaminated glutathione amid"	"sp|Q8VDK1|NIT1_MOUSE;tr|D3Z2Y2|D3Z2Y2_MOUSE;tr|D3Z3I3|D3Z3I3_MOUSE;tr|D3YY53|D3YY53_MOUSE"	4	35.705	0.699224	0.187646		0	412468	289918	1
O55143	>sp|O55143|AT2A2_MOUSE Sarcoplasmic/endoplasmic reticulum calcium ATPase 2 OS=Mus musculus OX=10090 GN=Atp2a2 PE=1 SV=2	>sp|O55143|AT2A2_MOUSE Sarcoplasmic/endoplasmic reticulum calcium ATPase 2 OS=Mus musculus OX=10090 GN=Atp2a2 PE=1 SV=2		>sp|O55143|AT2A2_MOUSE Sarcoplasmic/endoplasmic reticulum calcium ATPase 2 OS=Mus musculus OX=10090 GN=Atp2a2 PE=1 SV=2	"sp|O55143|AT2A2_MOUSE;sp|Q8R429|AT2A1_MOUSE;tr|B1ATS4|B1ATS4_MOUSE;tr|B1ATS5|B1ATS5_MOUSE;tr|E9Q559|E9Q559_MOUSE;sp|Q64518|AT2A3_MOUSE"	10	114.86	0.698845	0.138612		0	197433	256548	0
P49935	CATH_MOUSE	Ctsh		">sp|P49935|CATH_MOUSE Pro-cathepsin H OS=Mus musculus OX=10090 GN=Ctsh PE=1 SV=2;>tr|A0A087WR20|A0A087WR20_MOUSE Pro-cathepsin H (Fragment) OS=Mus musculus OX=10090 GN=Ctsh PE=1 SV=6"	"sp|P49935|CATH_MOUSE;tr|A0A087WR20|A0A087WR20_MOUSE;tr|D3Z437|D3Z437_MOUSE"	6	37.17	0.697111	0.139948		0	1376524	1446682	0
P38647	>sp|P38647|GRP75_MOUSE Stress-70 protein, mitochondrial OS=Mus musculus OX=10090 GN=Hspa9 PE=1 SV=3	>sp|P38647|GRP75_MOUSE Stress-70 protein, mitochondrial OS=Mus musculus OX=10090 GN=Hspa9 PE=1 SV=3		>sp|P38647|GRP75_MOUSE Stress-70 protein, mitochondrial OS=Mus musculus OX=10090 GN=Hspa9 PE=1 SV=3	sp|P38647|GRP75_MOUSE	30	73.46	0.696399	0.0252209		0	18130200	16169980	1
P35564	>sp|P35564|CALX_MOUSE Calnexin OS=Mus musculus OX=10090 GN=Canx PE=1 SV=1	>sp|P35564|CALX_MOUSE Calnexin OS=Mus musculus OX=10090 GN=Canx PE=1 SV=1		>sp|P35564|CALX_MOUSE Calnexin OS=Mus musculus OX=10090 GN=Canx PE=1 SV=1	sp|P35564|CALX_MOUSE	13	67.277	0.694705	0.0968862		0	1503760	1646570	0
Q99LB7	>sp|Q99LB7|SARDH_MOUSE Sarcosine dehydrogenase, mitochondrial OS=Mus musculus OX=10090 GN=Sardh PE=1 SV=1	>sp|Q99LB7|SARDH_MOUSE Sarcosine dehydrogenase, mitochondrial OS=Mus musculus OX=10090 GN=Sardh PE=1 SV=1		>sp|Q99LB7|SARDH_MOUSE Sarcosine dehydrogenase, mitochondrial OS=Mus musculus OX=10090 GN=Sardh PE=1 SV=1	"sp|Q99LB7|SARDH_MOUSE;tr|A2AH52|A2AH52_MOUSE;tr|A2AH53|A2AH53_MOUSE"	36	101.68	0.691609	0.0380242		0	5256080	4024760	1
P24549	>sp|P24549|AL1A1_MOUSE Retinal dehydrogenase 1 OS=Mus musculus OX=10090 GN=Aldh1a1 PE=1 SV=5	>sp|P24549|AL1A1_MOUSE Retinal dehydrogenase 1 OS=Mus musculus OX=10090 GN=Aldh1a1 PE=1 SV=5		>sp|P24549|AL1A1_MOUSE Retinal dehydrogenase 1 OS=Mus musculus OX=10090 GN=Aldh1a1 PE=1 SV=5	"sp|P24549|AL1A1_MOUSE;tr|A0A286YDG6|A0A286YDG6_MOUSE;tr|A0A286YCZ0|A0A286YCZ0_MOUSE;sp|O35945|AL1A7_MOUSE"	11	54.467	0.681439	0.20961		0	275036	265810	0
P0DP28	CALM3_MOUSE	Calm3		">sp|P0DP28|CALM3_MOUSE Calmodulin-3 OS=Mus musculus OX=10090 GN=Calm3 PE=1 SV=1;>sp|P0DP27|CALM2_MOUSE Calmodulin-2 OS=Mus musculus OX=10090 GN=Calm2 PE=1 SV=1;>sp|P0DP26|CALM1_MOUSE Calmodulin-1 OS=Mus musculus OX=10090 GN=Calm1 PE=1 SV=1;>tr|Q3UKW2|Q3UKW"	"sp|P0DP28|CALM3_MOUSE;sp|P0DP27|CALM2_MOUSE;sp|P0DP26|CALM1_MOUSE;tr|Q3UKW2|Q3UKW2_MOUSE;sp|Q9D6P8|CALL3_MOUSE;tr|A0A1Y7VK66|A0A1Y7VK66_MOUSE"	5	16.837	0.668713	0.179629		0	3381500	1.09334e+06	0
A0A0R4J0I6	A0A0R4J0I6_MOUSE	Acad11		">tr|A0A0R4J0I6|A0A0R4J0I6_MOUSE Acyl-CoA dehydrogenase family member 11 OS=Mus musculus OX=10090 GN=Acad11 PE=1 SV=1;>sp|Q80XL6|ACD11_MOUSE Acyl-CoA dehydrogenase family member 11 OS=Mus musculus OX=10090 GN=Acad11 PE=1 SV=2;>tr|A0A087WSI8|A0A087WSI8_MOUSE"	"tr|A0A0R4J0I6|A0A0R4J0I6_MOUSE;sp|Q80XL6|ACD11_MOUSE;tr|A0A087WSI8|A0A087WSI8_MOUSE;tr|D3YTQ5|D3YTQ5_MOUSE;tr|F6U473|F6U473_MOUSE"	18	87.347	0.658697	0.101474		0	848254	749988	0
Q9D1I6	>sp|Q9D1I6|RM14_MOUSE 39S ribosomal protein L14, mitochondrial OS=Mus musculus OX=10090 GN=Mrpl14 PE=1 SV=1	>sp|Q9D1I6|RM14_MOUSE 39S ribosomal protein L14, mitochondrial OS=Mus musculus OX=10090 GN=Mrpl14 PE=1 SV=1		>sp|Q9D1I6|RM14_MOUSE 39S ribosomal protein L14, mitochondrial OS=Mus musculus OX=10090 GN=Mrpl14 PE=1 SV=1	sp|Q9D1I6|RM14_MOUSE	6	15.874	0.658452	0.137821		0	7621480	5673040	1
P62264	RS14_MOUSE	Rps14		">sp|P62264|RS14_MOUSE 40S ribosomal protein S14 OS=Mus musculus OX=10090 GN=Rps14 PE=1 SV=3;>tr|D3YVF4|D3YVF4_MOUSE 40S ribosomal protein S14 (Fragment) OS=Mus musculus OX=10090 GN=Rps14 PE=1 SV=1;>tr|D3Z7I1|D3Z7I1_MOUSE 40S ribosomal protein S14 (Fragment"	"sp|P62264|RS14_MOUSE;tr|D3YVF4|D3YVF4_MOUSE;tr|D3Z7I1|D3Z7I1_MOUSE"	9	16.273	0.657259	0.10175		0	182646000	109166800	0
A0A087WRE7	A0A087WRE7_MOUSE	Adhfe1		">tr|A0A087WRE7|A0A087WRE7_MOUSE Hydroxyacid-oxoacid transhydrogenase, mitochondrial (Fragment) OS=Mus musculus OX=10090 GN=Adhfe1 PE=1 SV=1;>sp|Q8R0N6|HOT_MOUSE Hydroxyacid-oxoacid transhydrogenase, mitochondrial OS=Mus musculus OX=10090 GN=Adhfe1 PE=1 SV="	"tr|A0A087WRE7|A0A087WRE7_MOUSE;sp|Q8R0N6|HOT_MOUSE"	6	49.039	0.638484	0.280012		0	1366062	647450	0
Q9ERS2	>sp|Q9ERS2|NDUAD_MOUSE NADH dehydrogenase [ubiquinone] 1 alpha subcomplex subunit 13 OS=Mus musculus OX=10090 GN=Ndufa13 PE=1 SV=3	>sp|Q9ERS2|NDUAD_MOUSE NADH dehydrogenase [ubiquinone] 1 alpha subcomplex subunit 13 OS=Mus musculus OX=10090 GN=Ndufa13 PE=1 SV=3		>sp|Q9ERS2|NDUAD_MOUSE NADH dehydrogenase [ubiquinone] 1 alpha subcomplex subunit 13 OS=Mus musculus OX=10090 GN=Ndufa13 PE=1 SV=3	sp|Q9ERS2|NDUAD_MOUSE	5	16.859	0.638213	0.185463		0	3960040	2889440	0
O70251	EF1B_MOUSE	Eef1b		">sp|O70251|EF1B_MOUSE Elongation factor 1-beta OS=Mus musculus OX=10090 GN=Eef1b PE=1 SV=5;>tr|A0A087WS46|A0A087WS46_MOUSE Eukaryotic translation elongation factor 1 beta 2 OS=Mus musculus OX=10090 GN=Eef1b2 PE=1 SV=1"	"sp|O70251|EF1B_MOUSE;tr|A0A087WS46|A0A087WS46_MOUSE;tr|G3UX43|G3UX43_MOUSE;tr|G3UZ47|G3UZ47_MOUSE;tr|M0QWK5|M0QWK5_MOUSE;tr|M0QWH8|M0QWH8_MOUSE"	7	24.693	0.636356	0.170252		0	4242460	4921220	0
Q3TJI8	Q3TJI8_MOUSE	Hsd11b1		">tr|Q3TJI8|Q3TJI8_MOUSE Corticosteroid 11-beta-dehydrogenase isozyme 1 OS=Mus musculus OX=10090 GN=Hsd11b1 PE=1 SV=1;>sp|P50172|DHI1_MOUSE Corticosteroid 11-beta-dehydrogenase isozyme 1 OS=Mus musculus OX=10090 GN=Hsd11b1 PE=1 SV=3"	"tr|Q3TJI8|Q3TJI8_MOUSE;sp|P50172|DHI1_MOUSE;tr|F2Z3U6|F2Z3U6_MOUSE"	10	28.689	0.631419	0.064572		0	1683674	652643	0
P00186	>sp|P00186|CP1A2_MOUSE Cytochrome P450 1A2 OS=Mus musculus OX=10090 GN=Cyp1a2 PE=1 SV=1	>sp|P00186|CP1A2_MOUSE Cytochrome P450 1A2 OS=Mus musculus OX=10090 GN=Cyp1a2 PE=1 SV=1		>sp|P00186|CP1A2_MOUSE Cytochrome P450 1A2 OS=Mus musculus OX=10090 GN=Cyp1a2 PE=1 SV=1	"sp|P00186|CP1A2_MOUSE;sp|P00184|CP1A1_MOUSE"	18	58.183	0.627929	0.165333		0	2984744	1617022	0
Q8CGK3	>sp|Q8CGK3|LONM_MOUSE Lon protease homolog, mitochondrial OS=Mus musculus OX=10090 GN=Lonp1 PE=1 SV=2	>sp|Q8CGK3|LONM_MOUSE Lon protease homolog, mitochondrial OS=Mus musculus OX=10090 GN=Lonp1 PE=1 SV=2		>sp|Q8CGK3|LONM_MOUSE Lon protease homolog, mitochondrial OS=Mus musculus OX=10090 GN=Lonp1 PE=1 SV=2	"sp|Q8CGK3|LONM_MOUSE;tr|A4UUI3|A4UUI3_MOUSE"	28	105.84	0.623229	0.0858211		0	1929522	2008124	1
Q921H8	THIKA_MOUSE	Acaa1a		">sp|Q921H8|THIKA_MOUSE 3-ketoacyl-CoA thiolase A, peroxisomal OS=Mus musculus OX=10090 GN=Acaa1a PE=1 SV=1;>tr|H3BKL5|H3BKL5_MOUSE 3-ketoacyl-CoA thiolase A, peroxisomal OS=Mus musculus OX=10090 GN=Acaa1a PE=1 SV=1;>tr|H3BJZ9|H3BJZ9_MOUSE 3-ketoacyl-CoA th"	"sp|Q921H8|THIKA_MOUSE;tr|H3BKL5|H3BKL5_MOUSE;tr|H3BJZ9|H3BJZ9_MOUSE;tr|H3BKA1|H3BKA1_MOUSE;tr|H3BJC1|H3BJC1_MOUSE"	15	43.953	0.621677	0.22622		0	5585120	5100220	1
Q60759	GCDH_MOUSE	Gcdh		">sp|Q60759|GCDH_MOUSE Glutaryl-CoA dehydrogenase, mitochondrial OS=Mus musculus OX=10090 GN=Gcdh PE=1 SV=2;>tr|A0A0A0MQ68|A0A0A0MQ68_MOUSE Glutaryl-CoA dehydrogenase, mitochondrial OS=Mus musculus OX=10090 GN=Gcdh PE=1 SV=1"	"sp|Q60759|GCDH_MOUSE;tr|A0A0A0MQ68|A0A0A0MQ68_MOUSE;tr|D3Z4I2|D3Z4I2_MOUSE"	12	48.605	0.620271	0.0877906		0	6791440	4927640	1
Q3U7K7	Q3U7K7_MOUSE	Trim21		">tr|Q3U7K7|Q3U7K7_MOUSE E3 ubiquitin-protein ligase TRIM21 OS=Mus musculus OX=10090 GN=Trim21 PE=1 SV=1;>sp|Q62191|RO52_MOUSE E3 ubiquitin-protein ligase TRIM21 OS=Mus musculus OX=10090 GN=Trim21 PE=1 SV=1"	"tr|Q3U7K7|Q3U7K7_MOUSE;sp|Q62191|RO52_MOUSE"	19	53.327	0.617475	0.0932566		0	7439540	7287760	0
Q8QZY1	>sp|Q8QZY1|EIF3L_MOUSE Eukaryotic translation initiation factor 3 subunit L OS=Mus musculus OX=10090 GN=Eif3l PE=1 SV=1	>sp|Q8QZY1|EIF3L_MOUSE Eukaryotic translation initiation factor 3 subunit L OS=Mus musculus OX=10090 GN=Eif3l PE=1 SV=1		>sp|Q8QZY1|EIF3L_MOUSE Eukaryotic translation initiation factor 3 subunit L OS=Mus musculus OX=10090 GN=Eif3l PE=1 SV=1	sp|Q8QZY1|EIF3L_MOUSE	6	66.612	0.616135	0.0778577		0	143016	35874	0
Q9WU19	>sp|Q9WU19|HAOX1_MOUSE Hydroxyacid oxidase 1 OS=Mus musculus OX=10090 GN=Hao1 PE=1 SV=1	>sp|Q9WU19|HAOX1_MOUSE Hydroxyacid oxidase 1 OS=Mus musculus OX=10090 GN=Hao1 PE=1 SV=1		>sp|Q9WU19|HAOX1_MOUSE Hydroxyacid oxidase 1 OS=Mus musculus OX=10090 GN=Hao1 PE=1 SV=1	sp|Q9WU19|HAOX1_MOUSE	13	41.001	0.614018	0.108314		0	769568	1206514	0
Q8C6B0	Q8C6B0_MOUSE	Mettl7a1		">tr|Q8C6B0|Q8C6B0_MOUSE MCG20149, isoform CRA_a OS=Mus musculus OX=10090 GN=Mettl7a1 PE=1 SV=1;>tr|H3BJI7|H3BJI7_MOUSE Methyltransferase hypoxia-inducible domain-containing 1 OS=Mus musculus OX=10090 GN=Methig1 PE=4 SV=1;>tr|A0A2R8VI07|A0A2R8VI07_MOUSE Unc"	"tr|Q8C6B0|Q8C6B0_MOUSE;tr|H3BJI7|H3BJI7_MOUSE;tr|A0A2R8VI07|A0A2R8VI07_MOUSE;tr|Q9D7S5|Q9D7S5_MOUSE;tr|Q76I24|Q76I24_MOUSE;tr|Q5I0W6|Q5I0W6_MOUSE;tr|Q76I26|Q76I26_MOUSE;tr|A0A2R8VK72|A0A2R8VK72_MOUSE;tr|G3X9G9|G3X9G9_MOUSE;tr|A0A2R8VHN2|A0A2R8VHN2_MOUSE;tr|A0A2R8VHH3|A0A2R8VHH3_MOUSE;REV__tr|E9QKV6|E9QKV6_MOUSE;REV__tr|A0A1D5RLD1|A0A1D5RLD1_MOUSE;REV__tr|E9PWZ6|E9PWZ6_MOUSE;REV__sp|Q9QY06|MYO9B_…	5	28.096	0.612777	0.0864036		0	938488	909745	0
P11725	OTC_MOUSE	Otc		">sp|P11725|OTC_MOUSE Ornithine carbamoyltransferase, mitochondrial OS=Mus musculus OX=10090 GN=Otc PE=1 SV=1;>tr|Q8R1A8|Q8R1A8_MOUSE Ornithine carbamoyltransferase, mitochondrial OS=Mus musculus OX=10090 GN=Otc PE=1 SV=1"	"sp|P11725|OTC_MOUSE;tr|Q8R1A8|Q8R1A8_MOUSE"	23	39.764	0.607711	0.0922883		0	83136200	60755800	1
Q99MN9	PCCB_MOUSE	Pccb		">sp|Q99MN9|PCCB_MOUSE Propionyl-CoA carboxylase beta chain, mitochondrial OS=Mus musculus OX=10090 GN=Pccb PE=1 SV=2;>tr|E9Q1J7|E9Q1J7_MOUSE Propionyl-CoA carboxylase beta chain, mitochondrial OS=Mus musculus OX=10090 GN=Pccb PE=1 SV=1"	"sp|Q99MN9|PCCB_MOUSE;tr|E9Q1J7|E9Q1J7_MOUSE;tr|D3YZC1|D3YZC1_MOUSE;tr|A0A087WQV1|A0A087WQV1_MOUSE"	25	58.408	0.600216	0.0581216		0	7534140	5842280	1
Q8R164	>sp|Q8R164|BPHL_MOUSE Valacyclovir hydrolase OS=Mus musculus OX=10090 GN=Bphl PE=1 SV=1	>sp|Q8R164|BPHL_MOUSE Valacyclovir hydrolase OS=Mus musculus OX=10090 GN=Bphl PE=1 SV=1		>sp|Q8R164|BPHL_MOUSE Valacyclovir hydrolase OS=Mus musculus OX=10090 GN=Bphl PE=1 SV=1	sp|Q8R164|BPHL_MOUSE	15	32.851	0.599914	0.0713318		0	4546280	3440300	1
Q9CQE8	>sp|Q9CQE8|RTRAF_MOUSE RNA transcription, translation and transport factor protein OS=Mus musculus OX=10090 GN=RTRAF PE=1 SV=1	>sp|Q9CQE8|RTRAF_MOUSE RNA transcription, translation and transport factor protein OS=Mus musculus OX=10090 GN=RTRAF PE=1 SV=1		>sp|Q9CQE8|RTRAF_MOUSE RNA transcription, translation and transport factor protein OS=Mus musculus OX=10090 GN=RTRAF PE=1 SV=1	sp|Q9CQE8|RTRAF_MOUSE	11	28.152	0.594147	0.061887		0	4282640	2735480	0
A2A4X6	A2A4X6_MOUSE	Gm12355		">tr|A2A4X6|A2A4X6_MOUSE MCG21910 OS=Mus musculus OX=10090 GN=Gm12355 PE=4 SV=1;>sp|P84104|SRSF3_MOUSE Serine/arginine-rich splicing factor 3 OS=Mus musculus OX=10090 GN=Srsf3 PE=1 SV=1"	"tr|A2A4X6|A2A4X6_MOUSE;sp|P84104|SRSF3_MOUSE"	3	19.13	0.589832	0.35916		0	401698	242123	0
P54071	>sp|P54071|IDHP_MOUSE Isocitrate dehydrogenase [NADP], mitochondrial OS=Mus musculus OX=10090 GN=Idh2 PE=1 SV=3	>sp|P54071|IDHP_MOUSE Isocitrate dehydrogenase [NADP], mitochondrial OS=Mus musculus OX=10090 GN=Idh2 PE=1 SV=3		>sp|P54071|IDHP_MOUSE Isocitrate dehydrogenase [NADP], mitochondrial OS=Mus musculus OX=10090 GN=Idh2 PE=1 SV=3	"sp|P54071|IDHP_MOUSE;tr|D6RIL6|D6RIL6_MOUSE;tr|A0A0U1RP68|A0A0U1RP68_MOUSE;tr|A0A0U1RPR1|A0A0U1RPR1_MOUSE"	20	50.906	0.588633	0.164175		0	2446956	2581628	1
Q9CQZ5	>sp|Q9CQZ5|NDUA6_MOUSE NADH dehydrogenase [ubiquinone] 1 alpha subcomplex subunit 6 OS=Mus musculus OX=10090 GN=Ndufa6 PE=1 SV=1	>sp|Q9CQZ5|NDUA6_MOUSE NADH dehydrogenase [ubiquinone] 1 alpha subcomplex subunit 6 OS=Mus musculus OX=10090 GN=Ndufa6 PE=1 SV=1		>sp|Q9CQZ5|NDUA6_MOUSE NADH dehydrogenase [ubiquinone] 1 alpha subcomplex subunit 6 OS=Mus musculus OX=10090 GN=Ndufa6 PE=1 SV=1	"sp|Q9CQZ5|NDUA6_MOUSE;tr|A0A2R8VI90|A0A2R8VI90_MOUSE;tr|A0A2R8W6V1|A0A2R8W6V1_MOUSE"	5	15.283	0.586723	0.261641		0	3859700	3208575	1
P62900	RL31_MOUSE	Rpl31		">sp|P62900|RL31_MOUSE 60S ribosomal protein L31 OS=Mus musculus OX=10090 GN=Rpl31 PE=1 SV=1;>tr|A0A0A6YX26|A0A0A6YX26_MOUSE 60S ribosomal protein L31 OS=Mus musculus OX=10090 GN=Rpl31 PE=1 SV=1;>tr|A0A0A6YXL3|A0A0A6YXL3_MOUSE 60S ribosomal protein L31 OS=M"	"sp|P62900|RL31_MOUSE;tr|A0A0A6YX26|A0A0A6YX26_MOUSE;tr|A0A0A6YXL3|A0A0A6YXL3_MOUSE"	6	14.463	0.584058	0.133515		0	59491200	31162200	0
Q8R4N0	>sp|Q8R4N0|CLYBL_MOUSE Citramalyl-CoA lyase, mitochondrial OS=Mus musculus OX=10090 GN=Clybl PE=1 SV=2	>sp|Q8R4N0|CLYBL_MOUSE Citramalyl-CoA lyase, mitochondrial OS=Mus musculus OX=10090 GN=Clybl PE=1 SV=2		>sp|Q8R4N0|CLYBL_MOUSE Citramalyl-CoA lyase, mitochondrial OS=Mus musculus OX=10090 GN=Clybl PE=1 SV=2	sp|Q8R4N0|CLYBL_MOUSE	10	37.548	0.576349	0.105444		0	936620	704894	1
Q9WUR9	KAD4_MOUSE	Ak4		">sp|Q9WUR9|KAD4_MOUSE Adenylate kinase 4, mitochondrial OS=Mus musculus OX=10090 GN=Ak4 PE=1 SV=1;>tr|A2ARF6|A2ARF6_MOUSE Adenylate kinase 4, mitochondrial (Fragment) OS=Mus musculus OX=10090 GN=Ak4 PE=1 SV=1;>tr|F6TEU8|F6TEU8_MOUSE Adenylate kinase 4, mit"	"sp|Q9WUR9|KAD4_MOUSE;tr|A2ARF6|A2ARF6_MOUSE;tr|F6TEU8|F6TEU8_MOUSE;tr|A2ARF5|A2ARF5_MOUSE"	8	25.061	0.573325	0.195781		0	2339624	526599	1
G3UX26	G3UX26_MOUSE	Vdac2		">tr|G3UX26|G3UX26_MOUSE Voltage-dependent anion-selective channel protein 2 OS=Mus musculus OX=10090 GN=Vdac2 PE=1 SV=1;>sp|Q60930|VDAC2_MOUSE Voltage-dependent anion-selective channel protein 2 OS=Mus musculus OX=10090 GN=Vdac2 PE=1 SV=2;>tr|A0A286YCR8|A0"	"tr|G3UX26|G3UX26_MOUSE;sp|Q60930|VDAC2_MOUSE;tr|A0A286YCR8|A0A286YCR8_MOUSE;tr|D3YZT5|D3YZT5_MOUSE;tr|D3YUN8|D3YUN8_MOUSE"	9	30.446	0.568949	0.243766		0	1604658	1159190	0
O35129	PHB2_MOUSE	Phb2		">sp|O35129|PHB2_MOUSE Prohibitin-2 OS=Mus musculus OX=10090 GN=Phb2 PE=1 SV=1;>tr|F6QPR1|F6QPR1_MOUSE Prohibitin-2 (Fragment) OS=Mus musculus OX=10090 GN=Phb2 PE=1 SV=1"	"sp|O35129|PHB2_MOUSE;tr|F6QPR1|F6QPR1_MOUSE;tr|F6Q8V7|F6Q8V7_MOUSE"	16	33.296	0.566184	0.102176		0	8668600	7221540	1
P05202	>sp|P05202|AATM_MOUSE Aspartate aminotransferase, mitochondrial OS=Mus musculus OX=10090 GN=Got2 PE=1 SV=1	>sp|P05202|AATM_MOUSE Aspartate aminotransferase, mitochondrial OS=Mus musculus OX=10090 GN=Got2 PE=1 SV=1		>sp|P05202|AATM_MOUSE Aspartate aminotransferase, mitochondrial OS=Mus musculus OX=10090 GN=Got2 PE=1 SV=1	sp|P05202|AATM_MOUSE	26	47.411	0.562412	0.0933522		0	33996000	25066200	1
Q3TML0	Q3TML0_MOUSE	Pdia6		">tr|Q3TML0|Q3TML0_MOUSE Protein disulfide-isomerase A6 OS=Mus musculus OX=10090 GN=Pdia6 PE=1 SV=1;>sp|Q922R8|PDIA6_MOUSE Protein disulfide-isomerase A6 OS=Mus musculus OX=10090 GN=Pdia6 PE=1 SV=3"	"tr|Q3TML0|Q3TML0_MOUSE;sp|Q922R8|PDIA6_MOUSE"	15	48.689	0.560739	0.31529		0	3915220	3985626	0
Q9CQA3	>sp|Q9CQA3|SDHB_MOUSE Succinate dehydrogenase [ubiquinone] iron-sulfur subunit, mitochondrial OS=Mus musculus OX=10090 GN=Sdhb PE=1 SV=1	>sp|Q9CQA3|SDHB_MOUSE Succinate dehydrogenase [ubiquinone] iron-sulfur subunit, mitochondrial OS=Mus musculus OX=10090 GN=Sdhb PE=1 SV=1		>sp|Q9CQA3|SDHB_MOUSE Succinate dehydrogenase [ubiquinone] iron-sulfur subunit, mitochondrial OS=Mus musculus OX=10090 GN=Sdhb PE=1 SV=1	sp|Q9CQA3|SDHB_MOUSE	13	31.814	0.558109	0.0810554		0	5091920	4151700	1
Q9QZD8	>sp|Q9QZD8|DIC_MOUSE Mitochondrial dicarboxylate carrier OS=Mus musculus OX=10090 GN=Slc25a10 PE=1 SV=2	>sp|Q9QZD8|DIC_MOUSE Mitochondrial dicarboxylate carrier OS=Mus musculus OX=10090 GN=Slc25a10 PE=1 SV=2		>sp|Q9QZD8|DIC_MOUSE Mitochondrial dicarboxylate carrier OS=Mus musculus OX=10090 GN=Slc25a10 PE=1 SV=2	sp|Q9QZD8|DIC_MOUSE	9	31.715	0.557973	0.138173		0	3116480	2087470	1
P01837	>sp|P01837|IGKC_MOUSE Immunoglobulin kappa constant OS=Mus musculus OX=10090 GN=Igkc PE=1 SV=2	>sp|P01837|IGKC_MOUSE Immunoglobulin kappa constant OS=Mus musculus OX=10090 GN=Igkc PE=1 SV=2		>sp|P01837|IGKC_MOUSE Immunoglobulin kappa constant OS=Mus musculus OX=10090 GN=Igkc PE=1 SV=2	sp|P01837|IGKC_MOUSE	7	11.934	0.555739	0.152428		0	297460000	275980000	0
O35488	S27A2_MOUSE	Slc27a2		">sp|O35488|S27A2_MOUSE Very long-chain acyl-CoA synthetase OS=Mus musculus OX=10090 GN=Slc27a2 PE=1 SV=2;>tr|A2ANX6|A2ANX6_MOUSE Very long-chain acyl-CoA synthetase OS=Mus musculus OX=10090 GN=Slc27a2 PE=1 SV=2"	"sp|O35488|S27A2_MOUSE;tr|A2ANX6|A2ANX6_MOUSE"	17	70.422	0.554842	0.114887		0	1701622	1242878	0
P63276	>sp|P63276|RS17_MOUSE 40S ribosomal protein S17 OS=Mus musculus OX=10090 GN=Rps17 PE=1 SV=2	>sp|P63276|RS17_MOUSE 40S ribosomal protein S17 OS=Mus musculus OX=10090 GN=Rps17 PE=1 SV=2		>sp|P63276|RS17_MOUSE 40S ribosomal protein S17 OS=Mus musculus OX=10090 GN=Rps17 PE=1 SV=2	sp|P63276|RS17_MOUSE	8	15.524	0.553739	0.214651		0	17355980	10599480	0
Q05117	>sp|Q05117|PPA5_MOUSE Tartrate-resistant acid phosphatase type 5 OS=Mus musculus OX=10090 GN=Acp5 PE=1 SV=2	>sp|Q05117|PPA5_MOUSE Tartrate-resistant acid phosphatase type 5 OS=Mus musculus OX=10090 GN=Acp5 PE=1 SV=2		>sp|Q05117|PPA5_MOUSE Tartrate-resistant acid phosphatase type 5 OS=Mus musculus OX=10090 GN=Acp5 PE=1 SV=2	sp|Q05117|PPA5_MOUSE	3	36.807	0.552232	0.146403		0	736506	426580	0
Q9D7N3	>sp|Q9D7N3|RT09_MOUSE 28S ribosomal protein S9, mitochondrial OS=Mus musculus OX=10090 GN=Mrps9 PE=1 SV=3	>sp|Q9D7N3|RT09_MOUSE 28S ribosomal protein S9, mitochondrial OS=Mus musculus OX=10090 GN=Mrps9 PE=1 SV=3		>sp|Q9D7N3|RT09_MOUSE 28S ribosomal protein S9, mitochondrial OS=Mus musculus OX=10090 GN=Mrps9 PE=1 SV=3	"sp|Q9D7N3|RT09_MOUSE;tr|A0A0J9YU02|A0A0J9YU02_MOUSE"	7	44.929	0.54329	0.212671		0	220686	292758	1
P30115	>sp|P30115|GSTA3_MOUSE Glutathione S-transferase A3 OS=Mus musculus OX=10090 GN=Gsta3 PE=1 SV=2	>sp|P30115|GSTA3_MOUSE Glutathione S-transferase A3 OS=Mus musculus OX=10090 GN=Gsta3 PE=1 SV=2		>sp|P30115|GSTA3_MOUSE Glutathione S-transferase A3 OS=Mus musculus OX=10090 GN=Gsta3 PE=1 SV=2	"sp|P30115|GSTA3_MOUSE;tr|A0A087WQI6|A0A087WQI6_MOUSE;tr|Q6P8Q0|Q6P8Q0_MOUSE;sp|P13745|GSTA1_MOUSE;tr|D3Z6A6|D3Z6A6_MOUSE;tr|D3YZV3|D3YZV3_MOUSE;sp|P10648|GSTA2_MOUSE;sp|P24472|GSTA4_MOUSE;tr|E9Q6L7|E9Q6L7_MOUSE"	7	25.36	0.543249	0.363344		0	2062726	1652692	0
P97855	>sp|P97855|G3BP1_MOUSE Ras GTPase-activating protein-binding protein 1 OS=Mus musculus OX=10090 GN=G3bp1 PE=1 SV=1	>sp|P97855|G3BP1_MOUSE Ras GTPase-activating protein-binding protein 1 OS=Mus musculus OX=10090 GN=G3bp1 PE=1 SV=1		>sp|P97855|G3BP1_MOUSE Ras GTPase-activating protein-binding protein 1 OS=Mus musculus OX=10090 GN=G3bp1 PE=1 SV=1	sp|P97855|G3BP1_MOUSE	4	51.828	0.54308	0.0590359		0	512116	388658	0
Q3UQ44	>sp|Q3UQ44|IQGA2_MOUSE Ras GTPase-activating-like protein IQGAP2 OS=Mus musculus OX=10090 GN=Iqgap2 PE=1 SV=2	>sp|Q3UQ44|IQGA2_MOUSE Ras GTPase-activating-like protein IQGAP2 OS=Mus musculus OX=10090 GN=Iqgap2 PE=1 SV=2		>sp|Q3UQ44|IQGA2_MOUSE Ras GTPase-activating-like protein IQGAP2 OS=Mus musculus OX=10090 GN=Iqgap2 PE=1 SV=2	sp|Q3UQ44|IQGA2_MOUSE	5	180.53	0.542568	0.252048		0	133736	139855	0
Q9DCW4	ETFB_MOUSE	Etfb		">sp|Q9DCW4|ETFB_MOUSE Electron transfer flavoprotein subunit beta OS=Mus musculus OX=10090 GN=Etfb PE=1 SV=3;>tr|A0A0U1RNP5|A0A0U1RNP5_MOUSE Electron transfer flavoprotein subunit beta (Fragment) OS=Mus musculus OX=10090 GN=Etfb PE=4 SV=1;>tr|A0A0N4SVE0|A0"	"sp|Q9DCW4|ETFB_MOUSE;tr|A0A0U1RNP5|A0A0U1RNP5_MOUSE;tr|A0A0N4SVE0|A0A0N4SVE0_MOUSE;tr|A0A0U1RNR3|A0A0U1RNR3_MOUSE;tr|A0A0U1RNK9|A0A0U1RNK9_MOUSE;tr|A0A0N4SWE9|A0A0N4SWE9_MOUSE;tr|A0A0U1RQB4|A0A0U1RQB4_MOUSE"	14	27.623	0.54072	0.0686351		0	36574200	23920400	1
P10605	>sp|P10605|CATB_MOUSE Cathepsin B OS=Mus musculus OX=10090 GN=Ctsb PE=1 SV=2	>sp|P10605|CATB_MOUSE Cathepsin B OS=Mus musculus OX=10090 GN=Ctsb PE=1 SV=2		>sp|P10605|CATB_MOUSE Cathepsin B OS=Mus musculus OX=10090 GN=Ctsb PE=1 SV=2	sp|P10605|CATB_MOUSE	8	37.279	0.52917	0.196967		0	3710180	2.90751e+06	0
Q8R1I1	>sp|Q8R1I1|QCR9_MOUSE Cytochrome b-c1 complex subunit 9 OS=Mus musculus OX=10090 GN=Uqcr10 PE=1 SV=1	>sp|Q8R1I1|QCR9_MOUSE Cytochrome b-c1 complex subunit 9 OS=Mus musculus OX=10090 GN=Uqcr10 PE=1 SV=1		>sp|Q8R1I1|QCR9_MOUSE Cytochrome b-c1 complex subunit 9 OS=Mus musculus OX=10090 GN=Uqcr10 PE=1 SV=1	sp|Q8R1I1|QCR9_MOUSE	4	7.4454	0.529025	0.358859		0	22943800	15451600	1
G3UYV7	G3UYV7_MOUSE	Rps28		">tr|G3UYV7|G3UYV7_MOUSE 40S ribosomal protein S28 (Fragment) OS=Mus musculus OX=10090 GN=Rps28 PE=1 SV=1;>sp|P62858|RS28_MOUSE 40S ribosomal protein S28 OS=Mus musculus OX=10090 GN=Rps28 PE=1 SV=1"	"tr|G3UYV7|G3UYV7_MOUSE;sp|P62858|RS28_MOUSE"	3	6.3442	0.525281	0.267615		0	27178000	42782960	0
Q62425	NDUA4_MOUSE	Ndufa4		">sp|Q62425|NDUA4_MOUSE Cytochrome c oxidase subunit NDUFA4 OS=Mus musculus OX=10090 GN=Ndufa4 PE=1 SV=2;>tr|A0A0N4SVQ1|A0A0N4SVQ1_MOUSE Cytochrome c oxidase subunit NDUFA4 OS=Mus musculus OX=10090 GN=Ndufa4 PE=1 SV=1"	"sp|Q62425|NDUA4_MOUSE;tr|A0A0N4SVQ1|A0A0N4SVQ1_MOUSE"	7	9.3267	0.524574	0.193798		0	15363520	8968400	1
Q80UM7	>sp|Q80UM7|MOGS_MOUSE Mannosyl-oligosaccharide glucosidase OS=Mus musculus OX=10090 GN=Mogs PE=1 SV=1	>sp|Q80UM7|MOGS_MOUSE Mannosyl-oligosaccharide glucosidase OS=Mus musculus OX=10090 GN=Mogs PE=1 SV=1		>sp|Q80UM7|MOGS_MOUSE Mannosyl-oligosaccharide glucosidase OS=Mus musculus OX=10090 GN=Mogs PE=1 SV=1	sp|Q80UM7|MOGS_MOUSE	8	91.83	0.524118	0.266289		0	161149	288642	0
Q99JY9	ARP3_MOUSE	Actr3		">sp|Q99JY9|ARP3_MOUSE Actin-related protein 3 OS=Mus musculus OX=10090 GN=Actr3 PE=1 SV=3;>tr|A0A087WRA1|A0A087WRA1_MOUSE Actin-related protein 3 (Fragment) OS=Mus musculus OX=10090 GN=Actr3 PE=1 SV=1"	"sp|Q99JY9|ARP3_MOUSE;tr|A0A087WRA1|A0A087WRA1_MOUSE;tr|A0A087WPR6|A0A087WPR6_MOUSE;tr|A0A087WP86|A0A087WP86_MOUSE;tr|A0A087WQ14|A0A087WQ14_MOUSE;sp|Q641P0|ARP3B_MOUSE"	4	47.357	0.515887	0.361827		0	388073	220248	0
P52825	>sp|P52825|CPT2_MOUSE Carnitine O-palmitoyltransferase 2, mitochondrial OS=Mus musculus OX=10090 GN=Cpt2 PE=1 SV=2	>sp|P52825|CPT2_MOUSE Carnitine O-palmitoyltransferase 2, mitochondrial OS=Mus musculus OX=10090 GN=Cpt2 PE=1 SV=2		>sp|P52825|CPT2_MOUSE Carnitine O-palmitoyltransferase 2, mitochondrial OS=Mus musculus OX=10090 GN=Cpt2 PE=1 SV=2	"sp|P52825|CPT2_MOUSE;tr|A2A8E8|A2A8E8_MOUSE;tr|A2A8E7|A2A8E7_MOUSE;tr|A2A8E9|A2A8E9_MOUSE"	21	73.98	0.513265	0.0866136		0	2389882	1387406	1
P22315	HEMH_MOUSE	Fech		">sp|P22315|HEMH_MOUSE Ferrochelatase, mitochondrial OS=Mus musculus OX=10090 GN=Fech PE=1 SV=2;>tr|Q544X6|Q544X6_MOUSE Ferrochelatase OS=Mus musculus OX=10090 GN=Fech PE=1 SV=1"	"sp|P22315|HEMH_MOUSE;tr|Q544X6|Q544X6_MOUSE"	14	47.13	0.511184	0.197938		0	1437348	1237932	0
O88587	COMT_MOUSE	Comt		">sp|O88587|COMT_MOUSE Catechol O-methyltransferase OS=Mus musculus OX=10090 GN=Comt PE=1 SV=2;>tr|D3Z227|D3Z227_MOUSE Catechol O-methyltransferase (Fragment) OS=Mus musculus OX=10090 GN=Comt PE=1 SV=1"	"sp|O88587|COMT_MOUSE;tr|D3Z227|D3Z227_MOUSE"	10	29.486	0.504827	0.284601		0	2439472	3078926	1
Q62167	DDX3X_MOUSE	Ddx3x		">sp|Q62167|DDX3X_MOUSE ATP-dependent RNA helicase DDX3X OS=Mus musculus OX=10090 GN=Ddx3x PE=1 SV=3;>sp|P16381|DDX3L_MOUSE Putative ATP-dependent RNA helicase Pl10 OS=Mus musculus OX=10090 GN=D1Pas1 PE=1 SV=1"	"sp|Q62167|DDX3X_MOUSE;sp|P16381|DDX3L_MOUSE"	23	73.101	0.496306	0.21765		0	1134688	1187192	0
P62918	>sp|P62918|RL8_MOUSE 60S ribosomal protein L8 OS=Mus musculus OX=10090 GN=Rpl8 PE=1 SV=2	>sp|P62918|RL8_MOUSE 60S ribosomal protein L8 OS=Mus musculus OX=10090 GN=Rpl8 PE=1 SV=2		>sp|P62918|RL8_MOUSE 60S ribosomal protein L8 OS=Mus musculus OX=10090 GN=Rpl8 PE=1 SV=2	sp|P62918|RL8_MOUSE	7	28.024	0.492776	0.448768		0	4699600	4192734	0
Q8K2C9	>sp|Q8K2C9|HACD3_MOUSE Very-long-chain (3R)-3-hydroxyacyl-CoA dehydratase 3 OS=Mus musculus OX=10090 GN=Hacd3 PE=1 SV=2	>sp|Q8K2C9|HACD3_MOUSE Very-long-chain (3R)-3-hydroxyacyl-CoA dehydratase 3 OS=Mus musculus OX=10090 GN=Hacd3 PE=1 SV=2		>sp|Q8K2C9|HACD3_MOUSE Very-long-chain (3R)-3-hydroxyacyl-CoA dehydratase 3 OS=Mus musculus OX=10090 GN=Hacd3 PE=1 SV=2	sp|Q8K2C9|HACD3_MOUSE	3	43.131	0.490949	0.24754		0	868788	271011	0
Q8VCF0	>sp|Q8VCF0|MAVS_MOUSE Mitochondrial antiviral-signaling protein OS=Mus musculus OX=10090 GN=Mavs PE=1 SV=1	>sp|Q8VCF0|MAVS_MOUSE Mitochondrial antiviral-signaling protein OS=Mus musculus OX=10090 GN=Mavs PE=1 SV=1		>sp|Q8VCF0|MAVS_MOUSE Mitochondrial antiviral-signaling protein OS=Mus musculus OX=10090 GN=Mavs PE=1 SV=1	sp|Q8VCF0|MAVS_MOUSE	7	53.398	0.490058	0.291102		0	1185174	1.8187e+06	1
Q9CZ13	>sp|Q9CZ13|QCR1_MOUSE Cytochrome b-c1 complex subunit 1, mitochondrial OS=Mus musculus OX=10090 GN=Uqcrc1 PE=1 SV=2	>sp|Q9CZ13|QCR1_MOUSE Cytochrome b-c1 complex subunit 1, mitochondrial OS=Mus musculus OX=10090 GN=Uqcrc1 PE=1 SV=2		>sp|Q9CZ13|QCR1_MOUSE Cytochrome b-c1 complex subunit 1, mitochondrial OS=Mus musculus OX=10090 GN=Uqcrc1 PE=1 SV=2	"sp|Q9CZ13|QCR1_MOUSE;tr|A0A0A6YW82|A0A0A6YW82_MOUSE;tr|A0A0A6YWX6|A0A0A6YWX6_MOUSE;tr|A0A0A6YVZ0|A0A0A6YVZ0_MOUSE"	22	52.851	0.489027	0.0997322		0	29175800	24787200	1
Q8BWQ1	>sp|Q8BWQ1|UD2A3_MOUSE UDP-glucuronosyltransferase 2A3 OS=Mus musculus OX=10090 GN=Ugt2a3 PE=1 SV=1	>sp|Q8BWQ1|UD2A3_MOUSE UDP-glucuronosyltransferase 2A3 OS=Mus musculus OX=10090 GN=Ugt2a3 PE=1 SV=1		>sp|Q8BWQ1|UD2A3_MOUSE UDP-glucuronosyltransferase 2A3 OS=Mus musculus OX=10090 GN=Ugt2a3 PE=1 SV=1	sp|Q8BWQ1|UD2A3_MOUSE	15	61.119	0.484588	0.153261		0	4239160	3287000	0
P17182	ENOA_MOUSE	Eno1		">sp|P17182|ENOA_MOUSE Alpha-enolase OS=Mus musculus OX=10090 GN=Eno1 PE=1 SV=3;>tr|Q6PHC1|Q6PHC1_MOUSE Alpha-enolase OS=Mus musculus OX=10090 GN=Eno1 PE=1 SV=1"	"sp|P17182|ENOA_MOUSE;tr|Q6PHC1|Q6PHC1_MOUSE;tr|B1ARR7|B1ARR7_MOUSE;tr|B0QZL1|B0QZL1_MOUSE;tr|A0A0N4SUI6|A0A0N4SUI6_MOUSE;tr|B1ARR6|B1ARR6_MOUSE;tr|Q5SX61|Q5SX61_MOUSE;tr|Q5SX60|Q5SX60_MOUSE;tr|D3YVD3|D3YVD3_MOUSE;tr|D3Z2S4|D3Z2S4_MOUSE;tr|Q5SX59|Q5SX59_MOUSE;tr|D3Z6E4|D3Z6E4_MOUSE;tr|A0A0N4SUX5|A0A0N4SUX5_MOUSE;sp|P21550|ENOB_MOUSE;sp|P17183|ENOG_MOUSE"	7	47.14	0.484483	0.262586		0	225855	294243	0
Q8BH59	>sp|Q8BH59|CMC1_MOUSE Calcium-binding mitochondrial carrier protein Aralar1 OS=Mus musculus OX=10090 GN=Slc25a12 PE=1 SV=1	>sp|Q8BH59|CMC1_MOUSE Calcium-binding mitochondrial carrier protein Aralar1 OS=Mus musculus OX=10090 GN=Slc25a12 PE=1 SV=1		>sp|Q8BH59|CMC1_MOUSE Calcium-binding mitochondrial carrier protein Aralar1 OS=Mus musculus OX=10090 GN=Slc25a12 PE=1 SV=1	"sp|Q8BH59|CMC1_MOUSE;tr|V9GXX9|V9GXX9_MOUSE"	11	74.569	0.482062	0.125829		0	207022	192085	1
Q99LP6	>sp|Q99LP6|GRPE1_MOUSE GrpE protein homolog 1, mitochondrial OS=Mus musculus OX=10090 GN=Grpel1 PE=1 SV=1	>sp|Q99LP6|GRPE1_MOUSE GrpE protein homolog 1, mitochondrial OS=Mus musculus OX=10090 GN=Grpel1 PE=1 SV=1		>sp|Q99LP6|GRPE1_MOUSE GrpE protein homolog 1, mitochondrial OS=Mus musculus OX=10090 GN=Grpel1 PE=1 SV=1	sp|Q99LP6|GRPE1_MOUSE	8	24.307	0.477553	0.30504		0	3723360	3728882	1
O08749	>sp|O08749|DLDH_MOUSE Dihydrolipoyl dehydrogenase, mitochondrial OS=Mus musculus OX=10090 GN=Dld PE=1 SV=2	>sp|O08749|DLDH_MOUSE Dihydrolipoyl dehydrogenase, mitochondrial OS=Mus musculus OX=10090 GN=Dld PE=1 SV=2		>sp|O08749|DLDH_MOUSE Dihydrolipoyl dehydrogenase, mitochondrial OS=Mus musculus OX=10090 GN=Dld PE=1 SV=2	sp|O08749|DLDH_MOUSE	17	54.272	0.474858	0.177524		0	4805240	4222000	1
P16675	PPGB_MOUSE	Ctsa		">sp|P16675|PPGB_MOUSE Lysosomal protective protein OS=Mus musculus OX=10090 GN=Ctsa PE=1 SV=1;>tr|G3X8T3|G3X8T3_MOUSE Carboxypeptidase OS=Mus musculus OX=10090 GN=Ctsa PE=1 SV=1"	"sp|P16675|PPGB_MOUSE;tr|G3X8T3|G3X8T3_MOUSE"	4	53.844	0.472853	0.397987		0	782834	284078	0
P31786	ACBP_MOUSE	Dbi		">sp|P31786|ACBP_MOUSE Acyl-CoA-binding protein OS=Mus musculus OX=10090 GN=Dbi PE=1 SV=2;>tr|M0QWU8|M0QWU8_MOUSE Acyl-CoA-binding protein OS=Mus musculus OX=10090 GN=Dbi PE=1 SV=1;>tr|Q4VWZ5|Q4VWZ5_MOUSE Acyl-CoA-binding protein OS=Mus musculus OX=10090 GN"	"sp|P31786|ACBP_MOUSE;tr|M0QWU8|M0QWU8_MOUSE;tr|Q4VWZ5|Q4VWZ5_MOUSE;tr|D3Z563|D3Z563_MOUSE"	3	10	0.471327	0.179945		0	1724866	1179430	1
B2M1R6	B2M1R6_MOUSE	Hnrnpk		">tr|B2M1R6|B2M1R6_MOUSE Heterogeneous nuclear ribonucleoprotein K OS=Mus musculus OX=10090 GN=Hnrnpk PE=1 SV=1;>sp|P61979|HNRPK_MOUSE Heterogeneous nuclear ribonucleoprotein K OS=Mus musculus OX=10090 GN=Hnrnpk PE=1 SV=1;>tr|H3BLL4|H3BLL4_MOUSE Heterogeneo"	"tr|B2M1R6|B2M1R6_MOUSE;sp|P61979|HNRPK_MOUSE;tr|H3BLL4|H3BLL4_MOUSE;tr|H3BKD0|H3BKD0_MOUSE;tr|A0A286YDM3|A0A286YDM3_MOUSE;tr|H3BK96|H3BK96_MOUSE;tr|H3BKI8|H3BKI8_MOUSE;tr|A0A286YCM2|A0A286YCM2_MOUSE;tr|H3BJS9|H3BJS9_MOUSE;tr|A0A286YEC4|A0A286YEC4_MOUSE;tr|A0A286YDH1|A0A286YDH1_MOUSE;tr|H3BLP7|H3BLP7_MOUSE;tr|Q8BT23|Q8BT23_MOUSE"	12	48.562	0.456181	0.267755		0	1854818	1906230	0
Q9DCJ5	>sp|Q9DCJ5|NDUA8_MOUSE NADH dehydrogenase [ubiquinone] 1 alpha subcomplex subunit 8 OS=Mus musculus OX=10090 GN=Ndufa8 PE=1 SV=3	>sp|Q9DCJ5|NDUA8_MOUSE NADH dehydrogenase [ubiquinone] 1 alpha subcomplex subunit 8 OS=Mus musculus OX=10090 GN=Ndufa8 PE=1 SV=3		>sp|Q9DCJ5|NDUA8_MOUSE NADH dehydrogenase [ubiquinone] 1 alpha subcomplex subunit 8 OS=Mus musculus OX=10090 GN=Ndufa8 PE=1 SV=3	sp|Q9DCJ5|NDUA8_MOUSE	8	19.992	0.453251	0.282364		0	5973960	5482140	1
Q9CZW5	>sp|Q9CZW5|TOM70_MOUSE Mitochondrial import receptor subunit TOM70 OS=Mus musculus OX=10090 GN=Tomm70 PE=1 SV=2	>sp|Q9CZW5|TOM70_MOUSE Mitochondrial import receptor subunit TOM70 OS=Mus musculus OX=10090 GN=Tomm70 PE=1 SV=2		>sp|Q9CZW5|TOM70_MOUSE Mitochondrial import receptor subunit TOM70 OS=Mus musculus OX=10090 GN=Tomm70 PE=1 SV=2	sp|Q9CZW5|TOM70_MOUSE	10	67.589	0.45293	0.459747		0	450816	596570	1
Q61171	PRDX2_MOUSE	Prdx2		">sp|Q61171|PRDX2_MOUSE Peroxiredoxin-2 OS=Mus musculus OX=10090 GN=Prdx2 PE=1 SV=3;>tr|D3Z4A4|D3Z4A4_MOUSE Peroxiredoxin-2 (Fragment) OS=Mus musculus OX=10090 GN=Prdx2 PE=1 SV=8"	"sp|Q61171|PRDX2_MOUSE;tr|D3Z4A4|D3Z4A4_MOUSE"	10	21.778	0.452429	0.195348		0	4760720	3399820	1
Q9DBF1	AL7A1_MOUSE	Aldh7a1		">sp|Q9DBF1|AL7A1_MOUSE Alpha-aminoadipic semialdehyde dehydrogenase OS=Mus musculus OX=10090 GN=Aldh7a1 PE=1 SV=4;>tr|G3UYR8|G3UYR8_MOUSE Alpha-aminoadipic semialdehyde dehydrogenase OS=Mus musculus OX=10090 GN=Aldh7a1 PE=1 SV=1;>tr|G3UY72|G3UY72_MOUSE Alp"	"sp|Q9DBF1|AL7A1_MOUSE;tr|G3UYR8|G3UYR8_MOUSE;tr|G3UY72|G3UY72_MOUSE;tr|E9Q1H3|E9Q1H3_MOUSE;tr|E9Q1G1|E9Q1G1_MOUSE"	18	58.861	0.440616	0.209842		0	6225060	5499860	1
P63242	IF5A1_MOUSE	Eif5a		">sp|P63242|IF5A1_MOUSE Eukaryotic translation initiation factor 5A-1 OS=Mus musculus OX=10090 GN=Eif5a PE=1 SV=2;>tr|J3QPS8|J3QPS8_MOUSE Eukaryotic translation initiation factor 5A-1 OS=Mus musculus OX=10090 GN=Eif5a PE=1 SV=1;>tr|A0A0A0MQM0|A0A0A0MQM0_MOU"	"sp|P63242|IF5A1_MOUSE;tr|J3QPS8|J3QPS8_MOUSE;tr|A0A0A0MQM0|A0A0A0MQM0_MOUSE;sp|Q8BGY2|IF5A2_MOUSE"	4	16.832	0.437408	0.470607		0	3395190	2686552	0
P33267	>sp|P33267|CP2F2_MOUSE Cytochrome P450 2F2 OS=Mus musculus OX=10090 GN=Cyp2f2 PE=1 SV=1	>sp|P33267|CP2F2_MOUSE Cytochrome P450 2F2 OS=Mus musculus OX=10090 GN=Cyp2f2 PE=1 SV=1		>sp|P33267|CP2F2_MOUSE Cytochrome P450 2F2 OS=Mus musculus OX=10090 GN=Cyp2f2 PE=1 SV=1	"sp|P33267|CP2F2_MOUSE;tr|A0A0U1RPL9|A0A0U1RPL9_MOUSE"	21	55.948	0.435976	0.286581		0	4481100	3677136	0
P11714	CP2D9_MOUSE	Cyp2d9		">sp|P11714|CP2D9_MOUSE Cytochrome P450 2D9 OS=Mus musculus OX=10090 GN=Cyp2d9 PE=1 SV=2;>tr|A0A2R8VHT2|A0A2R8VHT2_MOUSE Cytochrome P450 2D9 (Fragment) OS=Mus musculus OX=10090 GN=Cyp2d9 PE=1 SV=1;>tr|A0A2R8VHS2|A0A2R8VHS2_MOUSE Cytochrome P450 2D9 (Fragmen"	"sp|P11714|CP2D9_MOUSE;tr|A0A2R8VHT2|A0A2R8VHT2_MOUSE;tr|A0A2R8VHS2|A0A2R8VHS2_MOUSE;tr|A0A2R8VHW1|A0A2R8VHW1_MOUSE;tr|A0A2R8W6Y8|A0A2R8W6Y8_MOUSE;tr|A0A2R8VHD8|A0A2R8VHD8_MOUSE;tr|A0A2R8VI52|A0A2R8VI52_MOUSE"	13	56.949	0.434599	0.465732		0	2931740	2535542	0
P56382	>sp|P56382|ATP5E_MOUSE ATP synthase subunit epsilon, mitochondrial OS=Mus musculus OX=10090 GN=Atp5f1e PE=1 SV=2	>sp|P56382|ATP5E_MOUSE ATP synthase subunit epsilon, mitochondrial OS=Mus musculus OX=10090 GN=Atp5f1e PE=1 SV=2		>sp|P56382|ATP5E_MOUSE ATP synthase subunit epsilon, mitochondrial OS=Mus musculus OX=10090 GN=Atp5f1e PE=1 SV=2	sp|P56382|ATP5E_MOUSE	2	5.8378	0.433602	0.354814		0	27678000	29130660	1
P14869	RLA0_MOUSE	Rplp0		">sp|P14869|RLA0_MOUSE 60S acidic ribosomal protein P0 OS=Mus musculus OX=10090 GN=Rplp0 PE=1 SV=3;>tr|S4R1N1|S4R1N1_MOUSE 60S acidic ribosomal protein P0 (Fragment) OS=Mus musculus OX=10090 GN=Rplp0 PE=1 SV=1;>tr|D3YVM5|D3YVM5_MOUSE 60S acidic ribosomal pr"	"sp|P14869|RLA0_MOUSE;tr|S4R1N1|S4R1N1_MOUSE;tr|D3YVM5|D3YVM5_MOUSE"	10	34.216	0.431423	0.239662		0	2332780	1481048	0
P99029	PRDX5_MOUSE	Prdx5		">sp|P99029|PRDX5_MOUSE Peroxiredoxin-5, mitochondrial OS=Mus musculus OX=10090 GN=Prdx5 PE=1 SV=2;>tr|G3UZJ4|G3UZJ4_MOUSE Peroxiredoxin-5, mitochondrial OS=Mus musculus OX=10090 GN=Prdx5 PE=1 SV=1;>tr|H3BJQ7|H3BJQ7_MOUSE Peroxiredoxin-5, mitochondrial OS=M"	"sp|P99029|PRDX5_MOUSE;tr|G3UZJ4|G3UZJ4_MOUSE;tr|H3BJQ7|H3BJQ7_MOUSE"	11	21.897	0.428663	0.143795		0	6832840	6470760	1
P62245	RS15A_MOUSE	Rps15a		">sp|P62245|RS15A_MOUSE 40S ribosomal protein S15a OS=Mus musculus OX=10090 GN=Rps15a PE=1 SV=2;>tr|F8WJ41|F8WJ41_MOUSE 40S ribosomal protein S15a (Fragment) OS=Mus musculus OX=10090 GN=Rps15a PE=1 SV=1;>tr|D3Z712|D3Z712_MOUSE 40S ribosomal protein S15a (Fr"	"sp|P62245|RS15A_MOUSE;tr|F8WJ41|F8WJ41_MOUSE;tr|D3Z712|D3Z712_MOUSE;tr|D3YVB4|D3YVB4_MOUSE"	8	14.839	0.422183	0.274556		0	1847290	1507794	0
Q8JZU2	TXTP_MOUSE	Slc25a1		">sp|Q8JZU2|TXTP_MOUSE Tricarboxylate transport protein, mitochondrial OS=Mus musculus OX=10090 GN=Slc25a1 PE=1 SV=1;>tr|F6VVY4|F6VVY4_MOUSE Tricarboxylate transport protein, mitochondrial (Fragment) OS=Mus musculus OX=10090 GN=Slc25a1 PE=1 SV=1"	"sp|Q8JZU2|TXTP_MOUSE;tr|F6VVY4|F6VVY4_MOUSE"	9	33.931	0.421954	0.334472		0	1605232	1971780	1
D3YUM1	D3YUM1_MOUSE	Ndufv1		">tr|D3YUM1|D3YUM1_MOUSE NADH dehydrogenase [ubiquinone] flavoprotein 1, mitochondrial OS=Mus musculus OX=10090 GN=Ndufv1 PE=1 SV=1;>sp|Q91YT0|NDUV1_MOUSE NADH dehydrogenase [ubiquinone] flavoprotein 1, mitochondrial OS=Mus musculus OX=10090 GN=Ndufv1 PE=1 "	"tr|D3YUM1|D3YUM1_MOUSE;sp|Q91YT0|NDUV1_MOUSE;tr|D3Z1U9|D3Z1U9_MOUSE;tr|D3Z0K1|D3Z0K1_MOUSE;tr|D3YXX5|D3YXX5_MOUSE;tr|D6RG60|D6RG60_MOUSE"	21	49.913	0.420355	0.366638		0	3931160	2858840	0
P47738	>sp|P47738|ALDH2_MOUSE Aldehyde dehydrogenase, mitochondrial OS=Mus musculus OX=10090 GN=Aldh2 PE=1 SV=1	>sp|P47738|ALDH2_MOUSE Aldehyde dehydrogenase, mitochondrial OS=Mus musculus OX=10090 GN=Aldh2 PE=1 SV=1		>sp|P47738|ALDH2_MOUSE Aldehyde dehydrogenase, mitochondrial OS=Mus musculus OX=10090 GN=Aldh2 PE=1 SV=1	"sp|P47738|ALDH2_MOUSE;tr|A0A0G2JFQ0|A0A0G2JFQ0_MOUSE;tr|D3YYF3|D3YYF3_MOUSE;tr|A0A0G2JF60|A0A0G2JF60_MOUSE"	30	56.537	0.420317	0.140825		0	78307600	64540200	1
A0A2I3BPG9	A0A2I3BPG9_MOUSE	Rpl36a-ps1		">tr|A0A2I3BPG9|A0A2I3BPG9_MOUSE MCG113838 OS=Mus musculus OX=10090 GN=Rpl36a-ps1 PE=3 SV=1;>sp|P83882|RL36A_MOUSE 60S ribosomal protein L36a OS=Mus musculus OX=10090 GN=Rpl36a PE=3 SV=2"	"tr|A0A2I3BPG9|A0A2I3BPG9_MOUSE;sp|P83882|RL36A_MOUSE;tr|A0A0A6YW33|A0A0A6YW33_MOUSE"	3	12.455	0.419109	0.490776		0	16497800	15759400	0
Q9Z2I8	>sp|Q9Z2I8|SUCB2_MOUSE Succinate--CoA ligase [GDP-forming] subunit beta, mitochondrial OS=Mus musculus OX=10090 GN=Suclg2 PE=1 SV=3	>sp|Q9Z2I8|SUCB2_MOUSE Succinate--CoA ligase [GDP-forming] subunit beta, mitochondrial OS=Mus musculus OX=10090 GN=Suclg2 PE=1 SV=3		>sp|Q9Z2I8|SUCB2_MOUSE Succinate--CoA ligase [GDP-forming] subunit beta, mitochondrial OS=Mus musculus OX=10090 GN=Suclg2 PE=1 SV=3	"sp|Q9Z2I8|SUCB2_MOUSE;tr|A0A0N4SWD1|A0A0N4SWD1_MOUSE"	22	46.839	0.413798	0.209231		0	5994120	5597520	1
P16460	>sp|P16460|ASSY_MOUSE Argininosuccinate synthase OS=Mus musculus OX=10090 GN=Ass1 PE=1 SV=1	>sp|P16460|ASSY_MOUSE Argininosuccinate synthase OS=Mus musculus OX=10090 GN=Ass1 PE=1 SV=1		>sp|P16460|ASSY_MOUSE Argininosuccinate synthase OS=Mus musculus OX=10090 GN=Ass1 PE=1 SV=1	sp|P16460|ASSY_MOUSE	16	46.584	0.410812	0.462921		0	881010	1234390	0
Q9DB20	>sp|Q9DB20|ATPO_MOUSE ATP synthase subunit O, mitochondrial OS=Mus musculus OX=10090 GN=Atp5o PE=1 SV=1	>sp|Q9DB20|ATPO_MOUSE ATP synthase subunit O, mitochondrial OS=Mus musculus OX=10090 GN=Atp5o PE=1 SV=1		>sp|Q9DB20|ATPO_MOUSE ATP synthase subunit O, mitochondrial OS=Mus musculus OX=10090 GN=Atp5o PE=1 SV=1	"sp|Q9DB20|ATPO_MOUSE;tr|F7D3P8|F7D3P8_MOUSE;tr|F6XVM5|F6XVM5_MOUSE"	13	23.363	0.407658	0.151742		0	133841000	141317600	1
Q2TPA8	HSDL2_MOUSE	Hsdl2		">sp|Q2TPA8|HSDL2_MOUSE Hydroxysteroid dehydrogenase-like protein 2 OS=Mus musculus OX=10090 GN=Hsdl2 PE=1 SV=1;>tr|B1AX78|B1AX78_MOUSE Hydroxysteroid dehydrogenase-like protein 2 OS=Mus musculus OX=10090 GN=Hsdl2 PE=1 SV=1"	"sp|Q2TPA8|HSDL2_MOUSE;tr|B1AX78|B1AX78_MOUSE;tr|B1AX77|B1AX77_MOUSE"	12	54.208	0.404256	0.394876		0	749086	850406	1
Q3UNX5	>sp|Q3UNX5|ACSM3_MOUSE Acyl-coenzyme A synthetase ACSM3, mitochondrial OS=Mus musculus OX=10090 GN=Acsm3 PE=1 SV=2	>sp|Q3UNX5|ACSM3_MOUSE Acyl-coenzyme A synthetase ACSM3, mitochondrial OS=Mus musculus OX=10090 GN=Acsm3 PE=1 SV=2		>sp|Q3UNX5|ACSM3_MOUSE Acyl-coenzyme A synthetase ACSM3, mitochondrial OS=Mus musculus OX=10090 GN=Acsm3 PE=1 SV=2	sp|Q3UNX5|ACSM3_MOUSE	35	65.622	0.40273	0.194637		0	43046000	46826000	1
Q63836	SBP2_MOUSE	Selenbp2		">sp|Q63836|SBP2_MOUSE Selenium-binding protein 2 OS=Mus musculus OX=10090 GN=Selenbp2 PE=1 SV=2;>sp|P17563|SBP1_MOUSE Methanethiol oxidase OS=Mus musculus OX=10090 GN=Selenbp1 PE=1 SV=2;>tr|A0A0R4J135|A0A0R4J135_MOUSE Selenium-binding protein 2 OS=Mus musc"	"sp|Q63836|SBP2_MOUSE;sp|P17563|SBP1_MOUSE;tr|A0A0R4J135|A0A0R4J135_MOUSE;tr|G3UYY2|G3UYY2_MOUSE;tr|D6RHN2|D6RHN2_MOUSE;tr|G3UWK0|G3UWK0_MOUSE;tr|G3UZT2|G3UZT2_MOUSE"	9	52.609	0.396959	0.22224		0	406224	299462	0
Q9EQ20	>sp|Q9EQ20|MMSA_MOUSE Methylmalonate-semialdehyde dehydrogenase [acylating], mitochondrial OS=Mus musculus OX=10090 GN=Aldh6a1 PE=1 SV=1	>sp|Q9EQ20|MMSA_MOUSE Methylmalonate-semialdehyde dehydrogenase [acylating], mitochondrial OS=Mus musculus OX=10090 GN=Aldh6a1 PE=1 SV=1		>sp|Q9EQ20|MMSA_MOUSE Methylmalonate-semialdehyde dehydrogenase [acylating], mitochondrial OS=Mus musculus OX=10090 GN=Aldh6a1 PE=1 SV=1	"sp|Q9EQ20|MMSA_MOUSE;tr|A0A1Y7VJ32|A0A1Y7VJ32_MOUSE"	30	57.915	0.389901	0.172451		0	17192480	12495980	1
P97807	>sp|P97807|FUMH_MOUSE Fumarate hydratase, mitochondrial OS=Mus musculus OX=10090 GN=Fh PE=1 SV=3	>sp|P97807|FUMH_MOUSE Fumarate hydratase, mitochondrial OS=Mus musculus OX=10090 GN=Fh PE=1 SV=3		>sp|P97807|FUMH_MOUSE Fumarate hydratase, mitochondrial OS=Mus musculus OX=10090 GN=Fh PE=1 SV=3	"sp|P97807|FUMH_MOUSE;tr|H3BKG7|H3BKG7_MOUSE"	21	54.356	0.388509	0.243182		0	5814640	4994020	1
P47740	AL3A2_MOUSE	Aldh3a2		">sp|P47740|AL3A2_MOUSE Fatty aldehyde dehydrogenase OS=Mus musculus OX=10090 GN=Aldh3a2 PE=1 SV=2;>tr|B1AV77|B1AV77_MOUSE Aldehyde dehydrogenase OS=Mus musculus OX=10090 GN=Aldh3a2 PE=1 SV=1;>tr|B1ATI0|B1ATI0_MOUSE Aldehyde dehydrogenase OS=Mus musculus OX"	"sp|P47740|AL3A2_MOUSE;tr|B1AV77|B1AV77_MOUSE;tr|B1ATI0|B1ATI0_MOUSE;tr|A0A140LJF9|A0A140LJF9_MOUSE;sp|P47739|AL3A1_MOUSE"	13	53.97	0.38709	0.466325		0	1800406	904668	1
P51410	RL9_MOUSE	Rpl9		">sp|P51410|RL9_MOUSE 60S ribosomal protein L9 OS=Mus musculus OX=10090 GN=Rpl9 PE=2 SV=2;>tr|A0A0G2JES3|A0A0G2JES3_MOUSE 60S ribosomal protein L9 (Fragment) OS=Mus musculus OX=10090 GN=Rpl9 PE=1 SV=1;>tr|A0A140T8T4|A0A140T8T4_MOUSE Uncharacterized protein "	"sp|P51410|RL9_MOUSE;tr|A0A0G2JES3|A0A0G2JES3_MOUSE;tr|A0A140T8T4|A0A140T8T4_MOUSE;tr|D3Z629|D3Z629_MOUSE;tr|D3YZT0|D3YZT0_MOUSE;tr|S4R1R7|S4R1R7_MOUSE;tr|A0A0G2JFQ3|A0A0G2JFQ3_MOUSE"	7	21.881	0.384697	0.31815		0	23303200	18999200	0
P62274	>sp|P62274|RS29_MOUSE 40S ribosomal protein S29 OS=Mus musculus OX=10090 GN=Rps29 PE=1 SV=2	>sp|P62274|RS29_MOUSE 40S ribosomal protein S29 OS=Mus musculus OX=10090 GN=Rps29 PE=1 SV=2		>sp|P62274|RS29_MOUSE 40S ribosomal protein S29 OS=Mus musculus OX=10090 GN=Rps29 PE=1 SV=2	sp|P62274|RS29_MOUSE	3	6.6767	0.371167	0.525271		0	2660910	1469240	0
P23589	>sp|P23589|CAH5A_MOUSE Carbonic anhydrase 5A, mitochondrial OS=Mus musculus OX=10090 GN=Ca5a PE=1 SV=2	>sp|P23589|CAH5A_MOUSE Carbonic anhydrase 5A, mitochondrial OS=Mus musculus OX=10090 GN=Ca5a PE=1 SV=2		>sp|P23589|CAH5A_MOUSE Carbonic anhydrase 5A, mitochondrial OS=Mus musculus OX=10090 GN=Ca5a PE=1 SV=2	sp|P23589|CAH5A_MOUSE	7	34.072	0.370386	0.371885		0	1206718	597760	1
Q9D7S7	>sp|Q9D7S7|RL22L_MOUSE 60S ribosomal protein L22-like 1 OS=Mus musculus OX=10090 GN=Rpl22l1 PE=1 SV=1	>sp|Q9D7S7|RL22L_MOUSE 60S ribosomal protein L22-like 1 OS=Mus musculus OX=10090 GN=Rpl22l1 PE=1 SV=1		>sp|Q9D7S7|RL22L_MOUSE 60S ribosomal protein L22-like 1 OS=Mus musculus OX=10090 GN=Rpl22l1 PE=1 SV=1	sp|Q9D7S7|RL22L_MOUSE	5	14.467	0.366193	0.402017		0	22921200	20814600	0
A0A0R4J0I1	A0A0R4J0I1_MOUSE	Serpina3k		">tr|A0A0R4J0I1|A0A0R4J0I1_MOUSE MCG1051009 OS=Mus musculus OX=10090 GN=Serpina3k PE=1 SV=1;>sp|P07759|SPA3K_MOUSE Serine protease inhibitor A3K OS=Mus musculus OX=10090 GN=Serpina3k PE=1 SV=2"	"tr|A0A0R4J0I1|A0A0R4J0I1_MOUSE;sp|P07759|SPA3K_MOUSE;sp|Q03734|SPA3M_MOUSE"	9	46.672	0.365818	0.477701		0	1122398	1.09791e+06	0
E9QPX3	E9QPX3_MOUSE	Ndufs4		">tr|E9QPX3|E9QPX3_MOUSE NADH dehydrogenase [ubiquinone] iron-sulfur protein 4, mitochondrial OS=Mus musculus OX=10090 GN=Ndufs4 PE=1 SV=1;>sp|Q9CXZ1|NDUS4_MOUSE NADH dehydrogenase [ubiquinone] iron-sulfur protein 4, mitochondrial OS=Mus musculus OX=10090 G"	"tr|E9QPX3|E9QPX3_MOUSE;sp|Q9CXZ1|NDUS4_MOUSE"	5	19.803	0.364144	0.4654		0	3859180	3515180	0
Q91XE0	>sp|Q91XE0|GLYAT_MOUSE Glycine N-acyltransferase OS=Mus musculus OX=10090 GN=Glyat PE=1 SV=1	>sp|Q91XE0|GLYAT_MOUSE Glycine N-acyltransferase OS=Mus musculus OX=10090 GN=Glyat PE=1 SV=1		>sp|Q91XE0|GLYAT_MOUSE Glycine N-acyltransferase OS=Mus musculus OX=10090 GN=Glyat PE=1 SV=1	sp|Q91XE0|GLYAT_MOUSE	13	34.098	0.358618	0.337027		0	11767220	6812360	1
O08547	SC22B_MOUSE	Sec22b		">sp|O08547|SC22B_MOUSE Vesicle-trafficking protein SEC22b OS=Mus musculus OX=10090 GN=Sec22b PE=1 SV=3;>tr|E9Q6R3|E9Q6R3_MOUSE Vesicle-trafficking protein SEC22b OS=Mus musculus OX=10090 GN=Sec22b PE=1 SV=1"	"sp|O08547|SC22B_MOUSE;tr|E9Q6R3|E9Q6R3_MOUSE;tr|A0A0G2JF08|A0A0G2JF08_MOUSE"	3	24.74	0.357943	0.343557		0	168039	101288	0
E9PWY9	E9PWY9_MOUSE	Farsa		">tr|E9PWY9|E9PWY9_MOUSE Phenylalanine--tRNA ligase alpha subunit OS=Mus musculus OX=10090 GN=Farsa PE=1 SV=1;>sp|Q8C0C7|SYFA_MOUSE Phenylalanine--tRNA ligase alpha subunit OS=Mus musculus OX=10090 GN=Farsa PE=1 SV=1"	"tr|E9PWY9|E9PWY9_MOUSE;sp|Q8C0C7|SYFA_MOUSE;tr|D6RIJ2|D6RIJ2_MOUSE"	9	57.47	0.356566	0.521367		0	602914	343679	0
P14211	>sp|P14211|CALR_MOUSE Calreticulin OS=Mus musculus OX=10090 GN=Calr PE=1 SV=1	>sp|P14211|CALR_MOUSE Calreticulin OS=Mus musculus OX=10090 GN=Calr PE=1 SV=1		>sp|P14211|CALR_MOUSE Calreticulin OS=Mus musculus OX=10090 GN=Calr PE=1 SV=1	sp|P14211|CALR_MOUSE	14	47.994	0.355667	0.321646		0	3355180	2906320	0
Q3UEP4	Q3UEP4_MOUSE	Ugt2b36		">tr|Q3UEP4|Q3UEP4_MOUSE UDP-glucuronosyltransferase OS=Mus musculus OX=10090 GN=Ugt2b36 PE=1 SV=1;>tr|D3YUP6|D3YUP6_MOUSE UDP glucuronosyltransferase 2 family, polypeptide B36 (Fragment) OS=Mus musculus OX=10090 GN=Ugt2b36 PE=1 SV=1"	"tr|Q3UEP4|Q3UEP4_MOUSE;tr|D3YUP6|D3YUP6_MOUSE;tr|D3YWN0|D3YWN0_MOUSE"	13	61.041	0.355402	0.42042		0	2625978	2211420	0
Q8QZT1	>sp|Q8QZT1|THIL_MOUSE Acetyl-CoA acetyltransferase, mitochondrial OS=Mus musculus OX=10090 GN=Acat1 PE=1 SV=1	>sp|Q8QZT1|THIL_MOUSE Acetyl-CoA acetyltransferase, mitochondrial OS=Mus musculus OX=10090 GN=Acat1 PE=1 SV=1		>sp|Q8QZT1|THIL_MOUSE Acetyl-CoA acetyltransferase, mitochondrial OS=Mus musculus OX=10090 GN=Acat1 PE=1 SV=1	sp|Q8QZT1|THIL_MOUSE	14	44.816	0.349622	0.26942		0	7841820	8822380	1
Q9D2G2	>sp|Q9D2G2|ODO2_MOUSE Dihydrolipoyllysine-residue succinyltransferase component of 2-oxoglutarate dehydrogenase complex, mitochondrial OS=Mus musculus OX=10090 GN=Dlst PE=1 SV=1	>sp|Q9D2G2|ODO2_MOUSE Dihydrolipoyllysine-residue succinyltransferase component of 2-oxoglutarate dehydrogenase complex, mitochondrial OS=Mus musculus OX=10090 GN=Dlst PE=1 SV=1		>sp|Q9D2G2|ODO2_MOUSE Dihydrolipoyllysine-residue succinyltransferase component of 2-oxoglutarate dehydrogenase complex, mitochondrial OS=Mus musculus OX=10090 GN=Dlst PE=1 SV=1	sp|Q9D2G2|ODO2_MOUSE	11	48.994	0.348385	0.395003		0	2042702	1868838	1
Q571F8	>sp|Q571F8|GLSL_MOUSE Glutaminase liver isoform, mitochondrial OS=Mus musculus OX=10090 GN=Gls2 PE=1 SV=2	>sp|Q571F8|GLSL_MOUSE Glutaminase liver isoform, mitochondrial OS=Mus musculus OX=10090 GN=Gls2 PE=1 SV=2		>sp|Q571F8|GLSL_MOUSE Glutaminase liver isoform, mitochondrial OS=Mus musculus OX=10090 GN=Gls2 PE=1 SV=2	"sp|Q571F8|GLSL_MOUSE;tr|F6SJZ7|F6SJZ7_MOUSE;tr|F6WPK7|F6WPK7_MOUSE;tr|E0CYF7|E0CYF7_MOUSE;tr|D6RI88|D6RI88_MOUSE"	21	66.365	0.343624	0.32182		0	4167240	3728314	1
Q9D1D4	TMEDA_MOUSE	Tmed10		">sp|Q9D1D4|TMEDA_MOUSE Transmembrane emp24 domain-containing protein 10 OS=Mus musculus OX=10090 GN=Tmed10 PE=1 SV=1;>tr|A0A1Y7VM54|A0A1Y7VM54_MOUSE Transmembrane emp24 domain-containing protein 10 OS=Mus musculus OX=10090 GN=Tmed10 PE=1 SV=1"	"sp|Q9D1D4|TMEDA_MOUSE;tr|A0A1Y7VM54|A0A1Y7VM54_MOUSE"	4	24.911	0.342649	0.421687		0	595070	693708	0
Q91V92	ACLY_MOUSE	Acly		">sp|Q91V92|ACLY_MOUSE ATP-citrate synthase OS=Mus musculus OX=10090 GN=Acly PE=1 SV=1;>tr|Q3V117|Q3V117_MOUSE ATP-citrate synthase OS=Mus musculus OX=10090 GN=Acly PE=1 SV=1;>tr|Q3TS02|Q3TS02_MOUSE ATP-citrate synthase OS=Mus musculus OX=10090 GN=Acly PE=1"	"sp|Q91V92|ACLY_MOUSE;tr|Q3V117|Q3V117_MOUSE;tr|Q3TS02|Q3TS02_MOUSE"	18	119.73	0.341126	0.317964		0	373476	587406	1
B1AU25	B1AU25_MOUSE	Aifm1		">tr|B1AU25|B1AU25_MOUSE Apoptosis-inducing factor 1, mitochondrial OS=Mus musculus OX=10090 GN=Aifm1 PE=1 SV=1;>sp|Q9Z0X1|AIFM1_MOUSE Apoptosis-inducing factor 1, mitochondrial OS=Mus musculus OX=10090 GN=Aifm1 PE=1 SV=1"	"tr|B1AU25|B1AU25_MOUSE;sp|Q9Z0X1|AIFM1_MOUSE"	18	66.113	0.33501	0.285552		0	2862600	2997850	0
Q80XN0	BDH_MOUSE	Bdh1		">sp|Q80XN0|BDH_MOUSE D-beta-hydroxybutyrate dehydrogenase, mitochondrial OS=Mus musculus OX=10090 GN=Bdh1 PE=1 SV=2;>tr|D3Z2Y8|D3Z2Y8_MOUSE D-beta-hydroxybutyrate dehydrogenase, mitochondrial (Fragment) OS=Mus musculus OX=10090 GN=Bdh1 PE=1 SV=1"	"sp|Q80XN0|BDH_MOUSE;tr|D3Z2Y8|D3Z2Y8_MOUSE"	13	38.299	0.328054	0.333082		0	6663800	5853780	1
D3Z315	D3Z315_MOUSE	Cope		">tr|D3Z315|D3Z315_MOUSE Coatomer subunit epsilon (Fragment) OS=Mus musculus OX=10090 GN=Cope PE=1 SV=1;>sp|O89079|COPE_MOUSE Coatomer subunit epsilon OS=Mus musculus OX=10090 GN=Cope PE=1 SV=3"	"tr|D3Z315|D3Z315_MOUSE;sp|O89079|COPE_MOUSE;tr|F6YFR7|F6YFR7_MOUSE;tr|E9Q6I5|E9Q6I5_MOUSE;tr|F6XIG5|F6XIG5_MOUSE"	7	25.37	0.322125	0.572403		0	1030728	787382	0
P52503	NDUS6_MOUSE	Ndufs6		">sp|P52503|NDUS6_MOUSE NADH dehydrogenase [ubiquinone] iron-sulfur protein 6, mitochondrial OS=Mus musculus OX=10090 GN=Ndufs6 PE=1 SV=2;>tr|A0A1Y7VM38|A0A1Y7VM38_MOUSE NADH dehydrogenase [ubiquinone] iron-sulfur protein 6, mitochondrial OS=Mus musculus OX"	"sp|P52503|NDUS6_MOUSE;tr|A0A1Y7VM38|A0A1Y7VM38_MOUSE;tr|A0A1Y7VKP8|A0A1Y7VKP8_MOUSE"	6	13.02	0.319282	0.496312		0	6198960	5231460	1
Q91VB8	Q91VB8_MOUSE	Hba-a1		">tr|Q91VB8|Q91VB8_MOUSE Alpha globin 1 OS=Mus musculus OX=10090 GN=Hba-a1 PE=1 SV=1;>sp|P01942|HBA_MOUSE Hemoglobin subunit alpha OS=Mus musculus OX=10090 GN=Hba PE=1 SV=2"	"tr|Q91VB8|Q91VB8_MOUSE;sp|P01942|HBA_MOUSE;sp|P06467|HBAZ_MOUSE;tr|A7M7S6|A7M7S6_MOUSE"	11	15.112	0.311017	0.311808		0	759326000	635100000	0
P67778	PHB_MOUSE	Phb		">sp|P67778|PHB_MOUSE Prohibitin OS=Mus musculus OX=10090 GN=Phb PE=1 SV=1;>tr|Q5SQG5|Q5SQG5_MOUSE Prohibitin (Fragment) OS=Mus musculus OX=10090 GN=Phb PE=1 SV=1"	"sp|P67778|PHB_MOUSE;tr|Q5SQG5|Q5SQG5_MOUSE"	18	29.82	0.309995	0.408926		0	18583440	17991480	1
Q9D172	GAL3A_MOUSE	Gatd3a		">sp|Q9D172|GAL3A_MOUSE Glutamine amidotransferase-like class 1 domain-containing protein 3A, mitochondrial OS=Mus musculus OX=10090 GN=Gatd3a PE=1 SV=1;>tr|A0A1W2P7B6|A0A1W2P7B6_MOUSE ES1 protein homolog, mitochondrial (Fragment) OS=Mus musculus OX=10090 G"	"sp|Q9D172|GAL3A_MOUSE;tr|A0A1W2P7B6|A0A1W2P7B6_MOUSE;tr|A0A1W2P870|A0A1W2P870_MOUSE"	7	28.09	0.309066	0.318308		0	3319296	3034582	1
Q9DBN5	LONP2_MOUSE	Lonp2		">sp|Q9DBN5|LONP2_MOUSE Lon protease homolog 2, peroxisomal OS=Mus musculus OX=10090 GN=Lonp2 PE=1 SV=1;>tr|Q8BK80|Q8BK80_MOUSE Lon protease homolog 2, peroxisomal OS=Mus musculus OX=10090 GN=Lonp2 PE=1 SV=1"	"sp|Q9DBN5|LONP2_MOUSE;tr|Q8BK80|Q8BK80_MOUSE"	6	94.525	0.30046	0.635478		0	85380.6	155224	0
P17047	>sp|P17047|LAMP2_MOUSE Lysosome-associated membrane glycoprotein 2 OS=Mus musculus OX=10090 GN=Lamp2 PE=1 SV=2	>sp|P17047|LAMP2_MOUSE Lysosome-associated membrane glycoprotein 2 OS=Mus musculus OX=10090 GN=Lamp2 PE=1 SV=2		>sp|P17047|LAMP2_MOUSE Lysosome-associated membrane glycoprotein 2 OS=Mus musculus OX=10090 GN=Lamp2 PE=1 SV=2	sp|P17047|LAMP2_MOUSE	2	45.681	0.29668	0.394824		0	511544	685690	0
O35386	>sp|O35386|PAHX_MOUSE Phytanoyl-CoA dioxygenase, peroxisomal OS=Mus musculus OX=10090 GN=Phyh PE=1 SV=1	>sp|O35386|PAHX_MOUSE Phytanoyl-CoA dioxygenase, peroxisomal OS=Mus musculus OX=10090 GN=Phyh PE=1 SV=1		>sp|O35386|PAHX_MOUSE Phytanoyl-CoA dioxygenase, peroxisomal OS=Mus musculus OX=10090 GN=Phyh PE=1 SV=1	sp|O35386|PAHX_MOUSE	6	38.607	0.294726	0.456819		0	409164	275734	1
Q9JKY7	Q9JKY7_MOUSE	Cyp2d22		">tr|Q9JKY7|Q9JKY7_MOUSE Cytochrome P450 CYP2D22 OS=Mus musculus OX=10090 GN=Cyp2d22 PE=1 SV=1;>tr|A0A2R8VKC7|A0A2R8VKC7_MOUSE Cytochrome P450, family 2, subfamily d, polypeptide 22 (Fragment) OS=Mus musculus OX=10090 GN=Cyp2d22 PE=1 SV=1"	"tr|Q9JKY7|Q9JKY7_MOUSE;tr|A0A2R8VKC7|A0A2R8VKC7_MOUSE"	9	56.467	0.286345	0.451843		0	475392	434860	0
Q9DD20	>sp|Q9DD20|MET7B_MOUSE Methyltransferase-like protein 7B OS=Mus musculus OX=10090 GN=Mettl7b PE=1 SV=2	>sp|Q9DD20|MET7B_MOUSE Methyltransferase-like protein 7B OS=Mus musculus OX=10090 GN=Mettl7b PE=1 SV=2		>sp|Q9DD20|MET7B_MOUSE Methyltransferase-like protein 7B OS=Mus musculus OX=10090 GN=Mettl7b PE=1 SV=2	sp|Q9DD20|MET7B_MOUSE	7	28.049	0.283285	0.483294		0	1489702	1169602	0
Q9DBT9	>sp|Q9DBT9|M2GD_MOUSE Dimethylglycine dehydrogenase, mitochondrial OS=Mus musculus OX=10090 GN=Dmgdh PE=1 SV=1	>sp|Q9DBT9|M2GD_MOUSE Dimethylglycine dehydrogenase, mitochondrial OS=Mus musculus OX=10090 GN=Dmgdh PE=1 SV=1		>sp|Q9DBT9|M2GD_MOUSE Dimethylglycine dehydrogenase, mitochondrial OS=Mus musculus OX=10090 GN=Dmgdh PE=1 SV=1	sp|Q9DBT9|M2GD_MOUSE	38	97.254	0.279796	0.445074		0	6494340	4984420	1
P42125	>sp|P42125|ECI1_MOUSE Enoyl-CoA delta isomerase 1, mitochondrial OS=Mus musculus OX=10090 GN=Eci1 PE=1 SV=2	>sp|P42125|ECI1_MOUSE Enoyl-CoA delta isomerase 1, mitochondrial OS=Mus musculus OX=10090 GN=Eci1 PE=1 SV=2		>sp|P42125|ECI1_MOUSE Enoyl-CoA delta isomerase 1, mitochondrial OS=Mus musculus OX=10090 GN=Eci1 PE=1 SV=2	sp|P42125|ECI1_MOUSE	15	32.25	0.276659	0.417435		0	10291900	6614600	1
Q8VCW8	>sp|Q8VCW8|ACSF2_MOUSE Acyl-CoA synthetase family member 2, mitochondrial OS=Mus musculus OX=10090 GN=Acsf2 PE=1 SV=1	>sp|Q8VCW8|ACSF2_MOUSE Acyl-CoA synthetase family member 2, mitochondrial OS=Mus musculus OX=10090 GN=Acsf2 PE=1 SV=1		>sp|Q8VCW8|ACSF2_MOUSE Acyl-CoA synthetase family member 2, mitochondrial OS=Mus musculus OX=10090 GN=Acsf2 PE=1 SV=1	sp|Q8VCW8|ACSF2_MOUSE	26	67.95	0.272686	0.462719		0	5984100	4565060	1
Q8BW75	>sp|Q8BW75|AOFB_MOUSE Amine oxidase [flavin-containing] B OS=Mus musculus OX=10090 GN=Maob PE=1 SV=4	>sp|Q8BW75|AOFB_MOUSE Amine oxidase [flavin-containing] B OS=Mus musculus OX=10090 GN=Maob PE=1 SV=4		>sp|Q8BW75|AOFB_MOUSE Amine oxidase [flavin-containing] B OS=Mus musculus OX=10090 GN=Maob PE=1 SV=4	"sp|Q8BW75|AOFB_MOUSE;tr|E9Q3X6|E9Q3X6_MOUSE;tr|E9PVL9|E9PVL9_MOUSE"	21	58.557	0.270297	0.474761		0	3490660	3722740	1
Q9DCS3	>sp|Q9DCS3|MECR_MOUSE Enoyl-[acyl-carrier-protein] reductase, mitochondrial OS=Mus musculus OX=10090 GN=Mecr PE=1 SV=2	>sp|Q9DCS3|MECR_MOUSE Enoyl-[acyl-carrier-protein] reductase, mitochondrial OS=Mus musculus OX=10090 GN=Mecr PE=1 SV=2		>sp|Q9DCS3|MECR_MOUSE Enoyl-[acyl-carrier-protein] reductase, mitochondrial OS=Mus musculus OX=10090 GN=Mecr PE=1 SV=2	"sp|Q9DCS3|MECR_MOUSE;tr|A2A845|A2A845_MOUSE"	9	40.342	0.269698	0.503007		0	1064680	760328	1
Q6ZWZ7	Q6ZWZ7_MOUSE	Rpl17		">tr|Q6ZWZ7|Q6ZWZ7_MOUSE 60S ribosomal protein L17 OS=Mus musculus OX=10090 GN=Rpl17 PE=1 SV=1;>sp|Q9CPR4|RL17_MOUSE 60S ribosomal protein L17 OS=Mus musculus OX=10090 GN=Rpl17 PE=1 SV=3"	"tr|Q6ZWZ7|Q6ZWZ7_MOUSE;sp|Q9CPR4|RL17_MOUSE;tr|B2RY53|B2RY53_MOUSE"	8	21.397	0.267934	0.529955		0	4584880	5486380	0
Q9WTP7	>sp|Q9WTP7|KAD3_MOUSE GTP:AMP phosphotransferase AK3, mitochondrial OS=Mus musculus OX=10090 GN=Ak3 PE=1 SV=3	>sp|Q9WTP7|KAD3_MOUSE GTP:AMP phosphotransferase AK3, mitochondrial OS=Mus musculus OX=10090 GN=Ak3 PE=1 SV=3		>sp|Q9WTP7|KAD3_MOUSE GTP:AMP phosphotransferase AK3, mitochondrial OS=Mus musculus OX=10090 GN=Ak3 PE=1 SV=3	"sp|Q9WTP7|KAD3_MOUSE;tr|F6RP11|F6RP11_MOUSE"	16	25.426	0.258616	0.411454		0	5463640	4566620	1
P50544	ACADV_MOUSE	Acadvl		">sp|P50544|ACADV_MOUSE Very long-chain specific acyl-CoA dehydrogenase, mitochondrial OS=Mus musculus OX=10090 GN=Acadvl PE=1 SV=3;>tr|B1AR28|B1AR28_MOUSE Very long-chain-specific acyl-CoA dehydrogenase, mitochondrial OS=Mus musculus OX=10090 GN=Acadvl PE="	"sp|P50544|ACADV_MOUSE;tr|B1AR28|B1AR28_MOUSE"	38	70.875	0.256245	0.422406		0	9982300	9473940	1
Q9D0F3	>sp|Q9D0F3|LMAN1_MOUSE Protein ERGIC-53 OS=Mus musculus OX=10090 GN=Lman1 PE=1 SV=1	>sp|Q9D0F3|LMAN1_MOUSE Protein ERGIC-53 OS=Mus musculus OX=10090 GN=Lman1 PE=1 SV=1		>sp|Q9D0F3|LMAN1_MOUSE Protein ERGIC-53 OS=Mus musculus OX=10090 GN=Lman1 PE=1 SV=1	"sp|Q9D0F3|LMAN1_MOUSE;tr|D3Z5B9|D3Z5B9_MOUSE"	6	57.788	0.250055	0.610512		0	474440	219058	0
Q8VEM8	MPCP_MOUSE	Slc25a3		">sp|Q8VEM8|MPCP_MOUSE Phosphate carrier protein, mitochondrial OS=Mus musculus OX=10090 GN=Slc25a3 PE=1 SV=1;>tr|G5E902|G5E902_MOUSE MCG10343, isoform CRA_b OS=Mus musculus OX=10090 GN=Slc25a3 PE=1 SV=1"	"sp|Q8VEM8|MPCP_MOUSE;tr|G5E902|G5E902_MOUSE"	13	39.632	0.24947	0.429248		0	4452160	3104940	1
P26443	>sp|P26443|DHE3_MOUSE Glutamate dehydrogenase 1, mitochondrial OS=Mus musculus OX=10090 GN=Glud1 PE=1 SV=1	>sp|P26443|DHE3_MOUSE Glutamate dehydrogenase 1, mitochondrial OS=Mus musculus OX=10090 GN=Glud1 PE=1 SV=1		>sp|P26443|DHE3_MOUSE Glutamate dehydrogenase 1, mitochondrial OS=Mus musculus OX=10090 GN=Glud1 PE=1 SV=1	"sp|P26443|DHE3_MOUSE;tr|F7CFA5|F7CFA5_MOUSE;sp|Q9D9C6|CC182_MOUSE"	35	61.336	0.242094	0.435121		0	73781200	54799800	1
Q61733	>sp|Q61733|RT31_MOUSE 28S ribosomal protein S31, mitochondrial OS=Mus musculus OX=10090 GN=Mrps31 PE=1 SV=1	>sp|Q61733|RT31_MOUSE 28S ribosomal protein S31, mitochondrial OS=Mus musculus OX=10090 GN=Mrps31 PE=1 SV=1		>sp|Q61733|RT31_MOUSE 28S ribosomal protein S31, mitochondrial OS=Mus musculus OX=10090 GN=Mrps31 PE=1 SV=1	sp|Q61733|RT31_MOUSE	4	43.88	0.238	0.477219		0	330782	471296	1
Q91VT4	>sp|Q91VT4|CBR4_MOUSE Carbonyl reductase family member 4 OS=Mus musculus OX=10090 GN=Cbr4 PE=1 SV=2	>sp|Q91VT4|CBR4_MOUSE Carbonyl reductase family member 4 OS=Mus musculus OX=10090 GN=Cbr4 PE=1 SV=2		>sp|Q91VT4|CBR4_MOUSE Carbonyl reductase family member 4 OS=Mus musculus OX=10090 GN=Cbr4 PE=1 SV=2	"sp|Q91VT4|CBR4_MOUSE;tr|D3Z6C4|D3Z6C4_MOUSE"	6	25.414	0.236754	0.492033		0	2427256	878412	1
P34914	HYES_MOUSE	Ephx2		">sp|P34914|HYES_MOUSE Bifunctional epoxide hydrolase 2 OS=Mus musculus OX=10090 GN=Ephx2 PE=1 SV=2;>tr|A8JYK8|A8JYK8_MOUSE Bifunctional epoxide hydrolase 2 OS=Mus musculus OX=10090 GN=Ephx2 PE=1 SV=1"	"sp|P34914|HYES_MOUSE;tr|A8JYK8|A8JYK8_MOUSE"	19	62.515	0.235405	0.481648		0	6426280	5849080	1
Q99N87	RT05_MOUSE	Mrps5		">sp|Q99N87|RT05_MOUSE 28S ribosomal protein S5, mitochondrial OS=Mus musculus OX=10090 GN=Mrps5 PE=1 SV=1;>tr|B2FDG7|B2FDG7_MOUSE 28S ribosomal protein S5, mitochondrial (Fragment) OS=Mus musculus OX=10090 GN=Mrps5 PE=1 SV=1"	"sp|Q99N87|RT05_MOUSE;tr|B2FDG7|B2FDG7_MOUSE"	4	48.206	0.23224	0.618793		0	451390	393173	1
Q8K370	ACD10_MOUSE	Acad10		">sp|Q8K370|ACD10_MOUSE Acyl-CoA dehydrogenase family member 10 OS=Mus musculus OX=10090 GN=Acad10 PE=1 SV=1;>tr|D3Z7X0|D3Z7X0_MOUSE Acyl-Coenzyme A dehydrogenase family, member 12 OS=Mus musculus OX=10090 GN=Acad12 PE=1 SV=1"	"sp|Q8K370|ACD10_MOUSE;tr|D3Z7X0|D3Z7X0_MOUSE;tr|D3Z2B3|D3Z2B3_MOUSE"	11	118.98	0.22705	0.632052		0	181436	149948	1
P85094	>sp|P85094|ISC2A_MOUSE Isochorismatase domain-containing protein 2A OS=Mus musculus OX=10090 GN=Isoc2a PE=1 SV=1	>sp|P85094|ISC2A_MOUSE Isochorismatase domain-containing protein 2A OS=Mus musculus OX=10090 GN=Isoc2a PE=1 SV=1		>sp|P85094|ISC2A_MOUSE Isochorismatase domain-containing protein 2A OS=Mus musculus OX=10090 GN=Isoc2a PE=1 SV=1	sp|P85094|ISC2A_MOUSE	6	22.417	0.227022	0.481577		0	15360380	17669600	1
Q9D1R9	RL34_MOUSE	Rpl34		">sp|Q9D1R9|RL34_MOUSE 60S ribosomal protein L34 OS=Mus musculus OX=10090 GN=Rpl34 PE=1 SV=2;>tr|A0A0G2JGY8|A0A0G2JGY8_MOUSE 60S ribosomal protein L34 (Fragment) OS=Mus musculus OX=10090 GN=Rpl34 PE=1 SV=4;>tr|A0A0G2JEY6|A0A0G2JEY6_MOUSE 60S ribosomal prote"	"sp|Q9D1R9|RL34_MOUSE;tr|A0A0G2JGY8|A0A0G2JGY8_MOUSE;tr|A0A0G2JEY6|A0A0G2JEY6_MOUSE"	4	13.293	0.225955	0.617413		0	5590820	3.07096e+06	0
Q9CZN7	>sp|Q9CZN7|GLYM_MOUSE Serine hydroxymethyltransferase, mitochondrial OS=Mus musculus OX=10090 GN=Shmt2 PE=1 SV=1	>sp|Q9CZN7|GLYM_MOUSE Serine hydroxymethyltransferase, mitochondrial OS=Mus musculus OX=10090 GN=Shmt2 PE=1 SV=1		>sp|Q9CZN7|GLYM_MOUSE Serine hydroxymethyltransferase, mitochondrial OS=Mus musculus OX=10090 GN=Shmt2 PE=1 SV=1	sp|Q9CZN7|GLYM_MOUSE	25	55.758	0.222801	0.426424		0	9055820	9218520	1
Q99LC5	>sp|Q99LC5|ETFA_MOUSE Electron transfer flavoprotein subunit alpha, mitochondrial OS=Mus musculus OX=10090 GN=Etfa PE=1 SV=2	>sp|Q99LC5|ETFA_MOUSE Electron transfer flavoprotein subunit alpha, mitochondrial OS=Mus musculus OX=10090 GN=Etfa PE=1 SV=2		>sp|Q99LC5|ETFA_MOUSE Electron transfer flavoprotein subunit alpha, mitochondrial OS=Mus musculus OX=10090 GN=Etfa PE=1 SV=2	sp|Q99LC5|ETFA_MOUSE	19	35.009	0.215797	0.46334		0	36773200	27920940	1
P61922	>sp|P61922|GABT_MOUSE 4-aminobutyrate aminotransferase, mitochondrial OS=Mus musculus OX=10090 GN=Abat PE=1 SV=1	>sp|P61922|GABT_MOUSE 4-aminobutyrate aminotransferase, mitochondrial OS=Mus musculus OX=10090 GN=Abat PE=1 SV=1		>sp|P61922|GABT_MOUSE 4-aminobutyrate aminotransferase, mitochondrial OS=Mus musculus OX=10090 GN=Abat PE=1 SV=1	"sp|P61922|GABT_MOUSE;tr|Q3TUE8|Q3TUE8_MOUSE;tr|F7C9G3|F7C9G3_MOUSE;tr|F6RN86|F6RN86_MOUSE"	21	56.451	0.214797	0.608179		0	8661760	8505580	1
D3YYM6	D3YYM6_MOUSE	Rps5		">tr|D3YYM6|D3YYM6_MOUSE 40S ribosomal protein S5 (Fragment) OS=Mus musculus OX=10090 GN=Rps5 PE=1 SV=1;>tr|D3Z1S8|D3Z1S8_MOUSE 40S ribosomal protein S5 (Fragment) OS=Mus musculus OX=10090 GN=Rps5 PE=1 SV=1;>tr|Q91V55|Q91V55_MOUSE 40S ribosomal protein S5 O"	"tr|D3YYM6|D3YYM6_MOUSE;tr|D3Z1S8|D3Z1S8_MOUSE;tr|Q91V55|Q91V55_MOUSE;sp|P97461|RS5_MOUSE"	11	20.413	0.212939	0.586258		0	13833600	12153720	0
Q9QXX4	>sp|Q9QXX4|CMC2_MOUSE Calcium-binding mitochondrial carrier protein Aralar2 OS=Mus musculus OX=10090 GN=Slc25a13 PE=1 SV=1	>sp|Q9QXX4|CMC2_MOUSE Calcium-binding mitochondrial carrier protein Aralar2 OS=Mus musculus OX=10090 GN=Slc25a13 PE=1 SV=1		>sp|Q9QXX4|CMC2_MOUSE Calcium-binding mitochondrial carrier protein Aralar2 OS=Mus musculus OX=10090 GN=Slc25a13 PE=1 SV=1	sp|Q9QXX4|CMC2_MOUSE	36	74.466	0.203227	0.471282		0	9083360	8187340	1
P38060	>sp|P38060|HMGCL_MOUSE Hydroxymethylglutaryl-CoA lyase, mitochondrial OS=Mus musculus OX=10090 GN=Hmgcl PE=1 SV=2	>sp|P38060|HMGCL_MOUSE Hydroxymethylglutaryl-CoA lyase, mitochondrial OS=Mus musculus OX=10090 GN=Hmgcl PE=1 SV=2		>sp|P38060|HMGCL_MOUSE Hydroxymethylglutaryl-CoA lyase, mitochondrial OS=Mus musculus OX=10090 GN=Hmgcl PE=1 SV=2	"sp|P38060|HMGCL_MOUSE;tr|V9GXD2|V9GXD2_MOUSE;tr|V9GWZ9|V9GWZ9_MOUSE;tr|D3YVU9|D3YVU9_MOUSE;sp|Q8JZS7|HMGC2_MOUSE"	14	34.238	0.199991	0.578297		0	11573220	11062360	1
O08601	>sp|O08601|MTP_MOUSE Microsomal triglyceride transfer protein large subunit OS=Mus musculus OX=10090 GN=Mttp PE=1 SV=2	>sp|O08601|MTP_MOUSE Microsomal triglyceride transfer protein large subunit OS=Mus musculus OX=10090 GN=Mttp PE=1 SV=2		>sp|O08601|MTP_MOUSE Microsomal triglyceride transfer protein large subunit OS=Mus musculus OX=10090 GN=Mttp PE=1 SV=2	sp|O08601|MTP_MOUSE	26	99.098	0.193898	0.62743		0	1335414	2073076	0
Q8C196	>sp|Q8C196|CPSM_MOUSE Carbamoyl-phosphate synthase [ammonia], mitochondrial OS=Mus musculus OX=10090 GN=Cps1 PE=1 SV=2	>sp|Q8C196|CPSM_MOUSE Carbamoyl-phosphate synthase [ammonia], mitochondrial OS=Mus musculus OX=10090 GN=Cps1 PE=1 SV=2		>sp|Q8C196|CPSM_MOUSE Carbamoyl-phosphate synthase [ammonia], mitochondrial OS=Mus musculus OX=10090 GN=Cps1 PE=1 SV=2	"sp|Q8C196|CPSM_MOUSE;tr|E9QAI5|E9QAI5_MOUSE;tr|G3UWN2|G3UWN2_MOUSE;sp|B2RQC6|PYR1_MOUSE;tr|E9QAT6|E9QAT6_MOUSE"	110	164.62	0.190133	0.486231		0	245820000	217432800	1
Q8QZS1	HIBCH_MOUSE	Hibch		">sp|Q8QZS1|HIBCH_MOUSE 3-hydroxyisobutyryl-CoA hydrolase, mitochondrial OS=Mus musculus OX=10090 GN=Hibch PE=1 SV=1;>tr|E0CX19|E0CX19_MOUSE 3-hydroxyisobutyryl-CoA hydrolase, mitochondrial OS=Mus musculus OX=10090 GN=Hibch PE=1 SV=1"	"sp|Q8QZS1|HIBCH_MOUSE;tr|E0CX19|E0CX19_MOUSE"	16	43.037	0.188452	0.660519		0	1483520	1.29441e+06	1
P09103	>sp|P09103|PDIA1_MOUSE Protein disulfide-isomerase OS=Mus musculus OX=10090 GN=P4hb PE=1 SV=2	>sp|P09103|PDIA1_MOUSE Protein disulfide-isomerase OS=Mus musculus OX=10090 GN=P4hb PE=1 SV=2		>sp|P09103|PDIA1_MOUSE Protein disulfide-isomerase OS=Mus musculus OX=10090 GN=P4hb PE=1 SV=2	"sp|P09103|PDIA1_MOUSE;tr|E9Q8G8|E9Q8G8_MOUSE"	28	57.058	0.185661	0.556164		0	15520320	12390000	0
A0A0R3P9C8	A0A0R3P9C8_MOUSE	Ndufa9		">tr|A0A0R3P9C8|A0A0R3P9C8_MOUSE NADH dehydrogenase [ubiquinone] 1 alpha subcomplex subunit 9, mitochondrial OS=Mus musculus OX=10090 GN=Ndufa9 PE=1 SV=1;>sp|Q9DC69|NDUA9_MOUSE NADH dehydrogenase [ubiquinone] 1 alpha subcomplex subunit 9, mitochondrial OS=M"	"tr|A0A0R3P9C8|A0A0R3P9C8_MOUSE;sp|Q9DC69|NDUA9_MOUSE"	17	42.121	0.18259	0.71471		0	5393680	4137880	0
Q9CQ69	>sp|Q9CQ69|QCR8_MOUSE Cytochrome b-c1 complex subunit 8 OS=Mus musculus OX=10090 GN=Uqcrq PE=1 SV=3	>sp|Q9CQ69|QCR8_MOUSE Cytochrome b-c1 complex subunit 8 OS=Mus musculus OX=10090 GN=Uqcrq PE=1 SV=3		>sp|Q9CQ69|QCR8_MOUSE Cytochrome b-c1 complex subunit 8 OS=Mus musculus OX=10090 GN=Uqcrq PE=1 SV=3	sp|Q9CQ69|QCR8_MOUSE	5	9.7681	0.181948	0.69454		0	34130200	31020600	1
Q3TCN2	>sp|Q3TCN2|PLBL2_MOUSE Putative phospholipase B-like 2 OS=Mus musculus OX=10090 GN=Plbd2 PE=1 SV=2	>sp|Q3TCN2|PLBL2_MOUSE Putative phospholipase B-like 2 OS=Mus musculus OX=10090 GN=Plbd2 PE=1 SV=2		>sp|Q3TCN2|PLBL2_MOUSE Putative phospholipase B-like 2 OS=Mus musculus OX=10090 GN=Plbd2 PE=1 SV=2	sp|Q3TCN2|PLBL2_MOUSE	4	66.289	0.175343	0.721769		0	88082.4	92956.2	0
Q9CPQ8	>sp|Q9CPQ8|ATP5L_MOUSE ATP synthase subunit g, mitochondrial OS=Mus musculus OX=10090 GN=Atp5l PE=1 SV=1	>sp|Q9CPQ8|ATP5L_MOUSE ATP synthase subunit g, mitochondrial OS=Mus musculus OX=10090 GN=Atp5l PE=1 SV=1		>sp|Q9CPQ8|ATP5L_MOUSE ATP synthase subunit g, mitochondrial OS=Mus musculus OX=10090 GN=Atp5l PE=1 SV=1	"sp|Q9CPQ8|ATP5L_MOUSE;tr|J3QNM7|J3QNM7_MOUSE"	7	11.424	0.166095	0.559859		0	43795800	40759200	1
P62843	RS15_MOUSE	Rps15		">sp|P62843|RS15_MOUSE 40S ribosomal protein S15 OS=Mus musculus OX=10090 GN=Rps15 PE=1 SV=2;>tr|D3YTQ9|D3YTQ9_MOUSE 40S ribosomal protein S15 OS=Mus musculus OX=10090 GN=Rps15 PE=1 SV=1"	"sp|P62843|RS15_MOUSE;tr|D3YTQ9|D3YTQ9_MOUSE"	4	17.04	0.157482	0.790068		0	2879232	4195560	0
Q91Y97	>sp|Q91Y97|ALDOB_MOUSE Fructose-bisphosphate aldolase B OS=Mus musculus OX=10090 GN=Aldob PE=1 SV=3	>sp|Q91Y97|ALDOB_MOUSE Fructose-bisphosphate aldolase B OS=Mus musculus OX=10090 GN=Aldob PE=1 SV=3		>sp|Q91Y97|ALDOB_MOUSE Fructose-bisphosphate aldolase B OS=Mus musculus OX=10090 GN=Aldob PE=1 SV=3	"sp|Q91Y97|ALDOB_MOUSE;tr|D3YWI1|D3YWI1_MOUSE;sp|P05063|ALDOC_MOUSE;tr|Q9CPQ9|Q9CPQ9_MOUSE;tr|A6ZI47|A6ZI47_MOUSE;sp|P05064|ALDOA_MOUSE;tr|A6ZI44|A6ZI44_MOUSE;tr|A6ZI46|A6ZI46_MOUSE"	13	39.507	0.15314	0.656383		0	1524972	2352592	0
D3YZ54	D3YZ54_MOUSE	Hacl1		">tr|D3YZ54|D3YZ54_MOUSE 2-hydroxyacyl-CoA lyase 1 OS=Mus musculus OX=10090 GN=Hacl1 PE=1 SV=2;>sp|Q9QXE0|HACL1_MOUSE 2-hydroxyacyl-CoA lyase 1 OS=Mus musculus OX=10090 GN=Hacl1 PE=1 SV=2;>tr|E9PWM4|E9PWM4_MOUSE 2-hydroxyacyl-CoA lyase 1 OS=Mus musculus OX="	"tr|D3YZ54|D3YZ54_MOUSE;sp|Q9QXE0|HACL1_MOUSE;tr|E9PWM4|E9PWM4_MOUSE;tr|A0A2I3BRS0|A0A2I3BRS0_MOUSE;tr|D6RDE9|D6RDE9_MOUSE;tr|E9Q0K0|E9Q0K0_MOUSE;tr|E9Q7H7|E9Q7H7_MOUSE;tr|E9Q9L4|E9Q9L4_MOUSE"	12	60.995	0.151378	0.645164		0	679062	723414	0
D3Z6S1	D3Z6S1_MOUSE	Tmem214		">tr|D3Z6S1|D3Z6S1_MOUSE Transmembrane protein 214 OS=Mus musculus OX=10090 GN=Tmem214 PE=1 SV=3;>sp|Q8BM55|TM214_MOUSE Transmembrane protein 214 OS=Mus musculus OX=10090 GN=Tmem214 PE=1 SV=1"	"tr|D3Z6S1|D3Z6S1_MOUSE;sp|Q8BM55|TM214_MOUSE"	8	71.302	0.148869	0.770427		0	368340	241996	0
A0A0R4J083	A0A0R4J083_MOUSE	Acadl		">tr|A0A0R4J083|A0A0R4J083_MOUSE Long-chain-specific acyl-CoA dehydrogenase, mitochondrial OS=Mus musculus OX=10090 GN=Acadl PE=1 SV=1;>sp|P51174|ACADL_MOUSE Long-chain specific acyl-CoA dehydrogenase, mitochondrial OS=Mus musculus OX=10090 GN=Acadl PE=1 SV"	"tr|A0A0R4J083|A0A0R4J083_MOUSE;sp|P51174|ACADL_MOUSE"	20	47.896	0.144071	0.630799		0	5967680	3776040	0
P35979	>sp|P35979|RL12_MOUSE 60S ribosomal protein L12 OS=Mus musculus OX=10090 GN=Rpl12 PE=1 SV=2	>sp|P35979|RL12_MOUSE 60S ribosomal protein L12 OS=Mus musculus OX=10090 GN=Rpl12 PE=1 SV=2		>sp|P35979|RL12_MOUSE 60S ribosomal protein L12 OS=Mus musculus OX=10090 GN=Rpl12 PE=1 SV=2	sp|P35979|RL12_MOUSE	5	17.804	0.140833	0.668318		0	1756152	1714910	0
Q9QXD1	>sp|Q9QXD1|ACOX2_MOUSE Peroxisomal acyl-coenzyme A oxidase 2 OS=Mus musculus OX=10090 GN=Acox2 PE=1 SV=2	>sp|Q9QXD1|ACOX2_MOUSE Peroxisomal acyl-coenzyme A oxidase 2 OS=Mus musculus OX=10090 GN=Acox2 PE=1 SV=2		>sp|Q9QXD1|ACOX2_MOUSE Peroxisomal acyl-coenzyme A oxidase 2 OS=Mus musculus OX=10090 GN=Acox2 PE=1 SV=2	"sp|Q9QXD1|ACOX2_MOUSE;tr|E9Q5T5|E9Q5T5_MOUSE"	16	76.862	0.135586	0.676736		0	962026	1088084	0
P25444	RS2_MOUSE	Rps2		">sp|P25444|RS2_MOUSE 40S ribosomal protein S2 OS=Mus musculus OX=10090 GN=Rps2 PE=1 SV=3;>tr|D3YVC1|D3YVC1_MOUSE 40S ribosomal protein S2 (Fragment) OS=Mus musculus OX=10090 GN=Rps2 PE=1 SV=1;>tr|D3YWJ3|D3YWJ3_MOUSE 40S ribosomal protein S2 OS=Mus musculus"	"sp|P25444|RS2_MOUSE;tr|D3YVC1|D3YVC1_MOUSE;tr|D3YWJ3|D3YWJ3_MOUSE;tr|D3Z536|D3Z536_MOUSE"	18	31.231	0.134211	0.707572		0	21345600	22568000	0
Q3TGU7	Q3TGU7_MOUSE	Pa2g4		">tr|Q3TGU7|Q3TGU7_MOUSE Proliferation-associated 2G4 OS=Mus musculus OX=10090 GN=Pa2g4 PE=1 SV=1;>sp|P50580|PA2G4_MOUSE Proliferation-associated protein 2G4 OS=Mus musculus OX=10090 GN=Pa2g4 PE=1 SV=3"	"tr|Q3TGU7|Q3TGU7_MOUSE;sp|P50580|PA2G4_MOUSE"	9	43.698	0.132605	0.739174		0	318227	356694	0
Q9CQE1	NPS3B_MOUSE	Nipsnap3b		">sp|Q9CQE1|NPS3B_MOUSE Protein NipSnap homolog 3B OS=Mus musculus OX=10090 GN=Nipsnap3b PE=1 SV=1;>tr|B1AWZ5|B1AWZ5_MOUSE Protein NipSnap homolog 3B OS=Mus musculus OX=10090 GN=Nipsnap3b PE=1 SV=1"	"sp|Q9CQE1|NPS3B_MOUSE;tr|B1AWZ5|B1AWZ5_MOUSE"	4	28.308	0.12833	0.834981		0	1972510	2410910	1
Q8BWT1	>sp|Q8BWT1|THIM_MOUSE 3-ketoacyl-CoA thiolase, mitochondrial OS=Mus musculus OX=10090 GN=Acaa2 PE=1 SV=3	>sp|Q8BWT1|THIM_MOUSE 3-ketoacyl-CoA thiolase, mitochondrial OS=Mus musculus OX=10090 GN=Acaa2 PE=1 SV=3		>sp|Q8BWT1|THIM_MOUSE 3-ketoacyl-CoA thiolase, mitochondrial OS=Mus musculus OX=10090 GN=Acaa2 PE=1 SV=3	sp|Q8BWT1|THIM_MOUSE	32	41.829	0.124979	0.644985		0	86031600	66583000	1
P25688	URIC_MOUSE	Uox		">sp|P25688|URIC_MOUSE Uricase OS=Mus musculus OX=10090 GN=Uox PE=1 SV=2;>tr|A0A0G2JG44|A0A0G2JG44_MOUSE Uricase (Fragment) OS=Mus musculus OX=10090 GN=Uox PE=1 SV=1;>tr|D3Z4U1|D3Z4U1_MOUSE Uricase OS=Mus musculus OX=10090 GN=Uox PE=1 SV=1"	"sp|P25688|URIC_MOUSE;tr|A0A0G2JG44|A0A0G2JG44_MOUSE;tr|D3Z4U1|D3Z4U1_MOUSE;tr|A0A0G2JFT6|A0A0G2JFT6_MOUSE"	22	35.039	0.122525	0.762204		0	30461800	37235400	0
K9J7B2	>tr|K9J7B2|K9J7B2_MOUSE UDP-glucuronosyltransferase OS=Mus musculus OX=10090 GN=Ugt1a6b PE=1 SV=1	>tr|K9J7B2|K9J7B2_MOUSE UDP-glucuronosyltransferase OS=Mus musculus OX=10090 GN=Ugt1a6b PE=1 SV=1		>tr|K9J7B2|K9J7B2_MOUSE UDP-glucuronosyltransferase OS=Mus musculus OX=10090 GN=Ugt1a6b PE=1 SV=1	tr|K9J7B2|K9J7B2_MOUSE	14	60.49	0.117032	0.78614		0	1305246	1075456	0
Q91VD9	>sp|Q91VD9|NDUS1_MOUSE NADH-ubiquinone oxidoreductase 75 kDa subunit, mitochondrial OS=Mus musculus OX=10090 GN=Ndufs1 PE=1 SV=2	>sp|Q91VD9|NDUS1_MOUSE NADH-ubiquinone oxidoreductase 75 kDa subunit, mitochondrial OS=Mus musculus OX=10090 GN=Ndufs1 PE=1 SV=2		>sp|Q91VD9|NDUS1_MOUSE NADH-ubiquinone oxidoreductase 75 kDa subunit, mitochondrial OS=Mus musculus OX=10090 GN=Ndufs1 PE=1 SV=2	"sp|Q91VD9|NDUS1_MOUSE;tr|A0A087WQ77|A0A087WQ77_MOUSE;tr|A0A087WQR0|A0A087WQR0_MOUSE;tr|A0A087WSU3|A0A087WSU3_MOUSE;tr|A0A087WR47|A0A087WR47_MOUSE;tr|A0A087WP77|A0A087WP77_MOUSE"	25	79.776	0.115824	0.802076		0	2763920	2533310	1
P63038	>sp|P63038|CH60_MOUSE 60 kDa heat shock protein, mitochondrial OS=Mus musculus OX=10090 GN=Hspd1 PE=1 SV=1	>sp|P63038|CH60_MOUSE 60 kDa heat shock protein, mitochondrial OS=Mus musculus OX=10090 GN=Hspd1 PE=1 SV=1		>sp|P63038|CH60_MOUSE 60 kDa heat shock protein, mitochondrial OS=Mus musculus OX=10090 GN=Hspd1 PE=1 SV=1	"sp|P63038|CH60_MOUSE;tr|D3Z2F2|D3Z2F2_MOUSE;tr|D3Z7J9|D3Z7J9_MOUSE"	42	60.955	0.103749	0.733856		0	77883800	88826200	1
Q9CQ62	>sp|Q9CQ62|DECR_MOUSE 2,4-dienoyl-CoA reductase, mitochondrial OS=Mus musculus OX=10090 GN=Decr1 PE=1 SV=1	>sp|Q9CQ62|DECR_MOUSE 2,4-dienoyl-CoA reductase, mitochondrial OS=Mus musculus OX=10090 GN=Decr1 PE=1 SV=1		>sp|Q9CQ62|DECR_MOUSE 2,4-dienoyl-CoA reductase, mitochondrial OS=Mus musculus OX=10090 GN=Decr1 PE=1 SV=1	sp|Q9CQ62|DECR_MOUSE	15	36.213	0.102521	0.706972		0	6032820	6124320	1
Q3UJU9	>sp|Q3UJU9|RMD3_MOUSE Regulator of microtubule dynamics protein 3 OS=Mus musculus OX=10090 GN=Rmdn3 PE=1 SV=2	>sp|Q3UJU9|RMD3_MOUSE Regulator of microtubule dynamics protein 3 OS=Mus musculus OX=10090 GN=Rmdn3 PE=1 SV=2		>sp|Q3UJU9|RMD3_MOUSE Regulator of microtubule dynamics protein 3 OS=Mus musculus OX=10090 GN=Rmdn3 PE=1 SV=2	sp|Q3UJU9|RMD3_MOUSE	7	52.028	0.100806	0.841142		0	299004	283533	1
P32020	>sp|P32020|NLTP_MOUSE Non-specific lipid-transfer protein OS=Mus musculus OX=10090 GN=Scp2 PE=1 SV=3	>sp|P32020|NLTP_MOUSE Non-specific lipid-transfer protein OS=Mus musculus OX=10090 GN=Scp2 PE=1 SV=3		>sp|P32020|NLTP_MOUSE Non-specific lipid-transfer protein OS=Mus musculus OX=10090 GN=Scp2 PE=1 SV=3	"sp|P32020|NLTP_MOUSE;tr|A2APS4|A2APS4_MOUSE;tr|A2APS5|A2APS5_MOUSE"	28	59.125	0.0972684	0.733356		0	17523540	13251380	1
P61620	>sp|P61620|S61A1_MOUSE Protein transport protein Sec61 subunit alpha isoform 1 OS=Mus musculus OX=10090 GN=Sec61a1 PE=1 SV=2	>sp|P61620|S61A1_MOUSE Protein transport protein Sec61 subunit alpha isoform 1 OS=Mus musculus OX=10090 GN=Sec61a1 PE=1 SV=2		>sp|P61620|S61A1_MOUSE Protein transport protein Sec61 subunit alpha isoform 1 OS=Mus musculus OX=10090 GN=Sec61a1 PE=1 SV=2	"sp|P61620|S61A1_MOUSE;tr|A2ATT9|A2ATT9_MOUSE;tr|Q9CYJ6|Q9CYJ6_MOUSE;sp|Q9JLR1|S61A2_MOUSE"	7	52.264	0.0857353	0.865		0	619178	919532	0
P56654	>sp|P56654|CP237_MOUSE Cytochrome P450 2C37 OS=Mus musculus OX=10090 GN=Cyp2c37 PE=1 SV=2	>sp|P56654|CP237_MOUSE Cytochrome P450 2C37 OS=Mus musculus OX=10090 GN=Cyp2c37 PE=1 SV=2		>sp|P56654|CP237_MOUSE Cytochrome P450 2C37 OS=Mus musculus OX=10090 GN=Cyp2c37 PE=1 SV=2	sp|P56654|CP237_MOUSE	23	55.606	0.0829504	0.84813		0	1179632	956802	0
Q9ER88	RT29_MOUSE	Dap3		">sp|Q9ER88|RT29_MOUSE 28S ribosomal protein S29, mitochondrial OS=Mus musculus OX=10090 GN=Dap3 PE=1 SV=1;>tr|G3X9M0|G3X9M0_MOUSE 28S ribosomal protein S29, mitochondrial OS=Mus musculus OX=10090 GN=Dap3 PE=1 SV=1;>tr|A0A0R4J1B9|A0A0R4J1B9_MOUSE 28S riboso"	"sp|Q9ER88|RT29_MOUSE;tr|G3X9M0|G3X9M0_MOUSE;tr|A0A0R4J1B9|A0A0R4J1B9_MOUSE;tr|G3UWZ6|G3UWZ6_MOUSE;tr|G3UYM6|G3UYM6_MOUSE;tr|G3UWR5|G3UWR5_MOUSE;tr|G3UWJ4|G3UWJ4_MOUSE;tr|G3UZC0|G3UZC0_MOUSE;tr|G3UWM7|G3UWM7_MOUSE"	8	44.699	0.0796386	0.854297		0	296376	206927	1
Q5FW57	GLYAL_MOUSE	Gm4952		">sp|Q5FW57|GLYAL_MOUSE Glycine N-acyltransferase-like protein OS=Mus musculus OX=10090 GN=Gm4952 PE=1 SV=3;>tr|M0QWP3|M0QWP3_MOUSE Glycine N-acyltransferase-like protein (Fragment) OS=Mus musculus OX=10090 GN=Gm4952 PE=1 SV=1"	"sp|Q5FW57|GLYAL_MOUSE;tr|M0QWP3|M0QWP3_MOUSE"	11	34.168	0.0753227	0.870501		0	3056136	967177	1
Q9CZU6	>sp|Q9CZU6|CISY_MOUSE Citrate synthase, mitochondrial OS=Mus musculus OX=10090 GN=Cs PE=1 SV=1	>sp|Q9CZU6|CISY_MOUSE Citrate synthase, mitochondrial OS=Mus musculus OX=10090 GN=Cs PE=1 SV=1		>sp|Q9CZU6|CISY_MOUSE Citrate synthase, mitochondrial OS=Mus musculus OX=10090 GN=Cs PE=1 SV=1	"sp|Q9CZU6|CISY_MOUSE;tr|Q80X68|Q80X68_MOUSE"	16	51.736	0.0748908	0.79732		0	6418080	3723600	1
D3Z041	D3Z041_MOUSE	Acsl1		">tr|D3Z041|D3Z041_MOUSE Long-chain-fatty-acid--CoA ligase 1 OS=Mus musculus OX=10090 GN=Acsl1 PE=1 SV=1;>sp|P41216|ACSL1_MOUSE Long-chain-fatty-acid--CoA ligase 1 OS=Mus musculus OX=10090 GN=Acsl1 PE=1 SV=2"	"tr|D3Z041|D3Z041_MOUSE;sp|P41216|ACSL1_MOUSE;tr|D3Z457|D3Z457_MOUSE;tr|D3YVF6|D3YVF6_MOUSE;tr|F6WNZ2|F6WNZ2_MOUSE;tr|A0A1B0GRS8|A0A1B0GRS8_MOUSE"	35	78.034	0.0686979	0.81402		0	8075020	5801200	0
Q9R0H0	ACOX1_MOUSE	Acox1		">sp|Q9R0H0|ACOX1_MOUSE Peroxisomal acyl-coenzyme A oxidase 1 OS=Mus musculus OX=10090 GN=Acox1 PE=1 SV=5;>tr|A2A848|A2A848_MOUSE Peroxisomal acyl-coenzyme A oxidase 1 (Fragment) OS=Mus musculus OX=10090 GN=Acox1 PE=1 SV=1"	"sp|Q9R0H0|ACOX1_MOUSE;tr|A2A848|A2A848_MOUSE"	29	74.648	0.066059	0.837712		0	8224500	7471680	0
Q9DCM2	>sp|Q9DCM2|GSTK1_MOUSE Glutathione S-transferase kappa 1 OS=Mus musculus OX=10090 GN=Gstk1 PE=1 SV=3	>sp|Q9DCM2|GSTK1_MOUSE Glutathione S-transferase kappa 1 OS=Mus musculus OX=10090 GN=Gstk1 PE=1 SV=3		>sp|Q9DCM2|GSTK1_MOUSE Glutathione S-transferase kappa 1 OS=Mus musculus OX=10090 GN=Gstk1 PE=1 SV=3	"sp|Q9DCM2|GSTK1_MOUSE;tr|A0A0N4SVE5|A0A0N4SVE5_MOUSE"	13	25.704	0.0627389	0.847601		0	2964360	3813700	1
Q99JY0	>sp|Q99JY0|ECHB_MOUSE Trifunctional enzyme subunit beta, mitochondrial OS=Mus musculus OX=10090 GN=Hadhb PE=1 SV=1	>sp|Q99JY0|ECHB_MOUSE Trifunctional enzyme subunit beta, mitochondrial OS=Mus musculus OX=10090 GN=Hadhb PE=1 SV=1		>sp|Q99JY0|ECHB_MOUSE Trifunctional enzyme subunit beta, mitochondrial OS=Mus musculus OX=10090 GN=Hadhb PE=1 SV=1	"sp|Q99JY0|ECHB_MOUSE;tr|D3YXU1|D3YXU1_MOUSE"	24	51.386	0.0622326	0.836681		0	6875120	10516420	1
Q64458	CP2CT_MOUSE	Cyp2c29		">sp|Q64458|CP2CT_MOUSE Cytochrome P450 2C29 OS=Mus musculus OX=10090 GN=Cyp2c29 PE=1 SV=2;>tr|Q3UT49|Q3UT49_MOUSE Cytochrome P450 2C29 OS=Mus musculus OX=10090 GN=Cyp2c29 PE=1 SV=1"	"sp|Q64458|CP2CT_MOUSE;tr|Q3UT49|Q3UT49_MOUSE;tr|H3BLM0|H3BLM0_MOUSE;sp|Q6PB75|PAPD7_MOUSE;tr|A0A0G2JDV2|A0A0G2JDV2_MOUSE"	22	55.715	0.0562199	0.878336		0	4326852	3672712	0
P62267	>sp|P62267|RS23_MOUSE 40S ribosomal protein S23 OS=Mus musculus OX=10090 GN=Rps23 PE=1 SV=3	>sp|P62267|RS23_MOUSE 40S ribosomal protein S23 OS=Mus musculus OX=10090 GN=Rps23 PE=1 SV=3		>sp|P62267|RS23_MOUSE 40S ribosomal protein S23 OS=Mus musculus OX=10090 GN=Rps23 PE=1 SV=3	sp|P62267|RS23_MOUSE	7	15.807	0.0468224	0.908164		0	47879200	43685200	0
P24270	>sp|P24270|CATA_MOUSE Catalase OS=Mus musculus OX=10090 GN=Cat PE=1 SV=4	>sp|P24270|CATA_MOUSE Catalase OS=Mus musculus OX=10090 GN=Cat PE=1 SV=4		>sp|P24270|CATA_MOUSE Catalase OS=Mus musculus OX=10090 GN=Cat PE=1 SV=4	"sp|P24270|CATA_MOUSE;tr|A2AL20|A2AL20_MOUSE"	28	59.795	0.0420478	0.887637		0	17781300	14077640	1
O55125	>sp|O55125|NIPS1_MOUSE Protein NipSnap homolog 1 OS=Mus musculus OX=10090 GN=Nipsnap1 PE=1 SV=1	>sp|O55125|NIPS1_MOUSE Protein NipSnap homolog 1 OS=Mus musculus OX=10090 GN=Nipsnap1 PE=1 SV=1		>sp|O55125|NIPS1_MOUSE Protein NipSnap homolog 1 OS=Mus musculus OX=10090 GN=Nipsnap1 PE=1 SV=1	"sp|O55125|NIPS1_MOUSE;tr|Q5SVG6|Q5SVG6_MOUSE;tr|Q7TMG8|Q7TMG8_MOUSE;sp|O55126|NIPS2_MOUSE"	13	33.363	0.0242309	0.940473		0	9000520	7582860	1
Q63880	>sp|Q63880|EST3A_MOUSE Carboxylesterase 3A OS=Mus musculus OX=10090 GN=Ces3a PE=1 SV=2	>sp|Q63880|EST3A_MOUSE Carboxylesterase 3A OS=Mus musculus OX=10090 GN=Ces3a PE=1 SV=2		>sp|Q63880|EST3A_MOUSE Carboxylesterase 3A OS=Mus musculus OX=10090 GN=Ces3a PE=1 SV=2	"sp|Q63880|EST3A_MOUSE;tr|A0A2I3BRT7|A0A2I3BRT7_MOUSE;sp|P42703|LIFR_MOUSE"	19	63.317	0.00855557	0.979332		0	7918380	8180540	0
Q8C165	>sp|Q8C165|P20D1_MOUSE N-fatty-acyl-amino acid synthase/hydrolase PM20D1 OS=Mus musculus OX=10090 GN=Pm20d1 PE=1 SV=1	>sp|Q8C165|P20D1_MOUSE N-fatty-acyl-amino acid synthase/hydrolase PM20D1 OS=Mus musculus OX=10090 GN=Pm20d1 PE=1 SV=1		>sp|Q8C165|P20D1_MOUSE N-fatty-acyl-amino acid synthase/hydrolase PM20D1 OS=Mus musculus OX=10090 GN=Pm20d1 PE=1 SV=1	"sp|Q8C165|P20D1_MOUSE;tr|F7B8J4|F7B8J4_MOUSE"	6	55.662	0.00102105	0.997978		0	305750	267030	0
P16015	>sp|P16015|CAH3_MOUSE Carbonic anhydrase 3 OS=Mus musculus OX=10090 GN=Ca3 PE=1 SV=3	>sp|P16015|CAH3_MOUSE Carbonic anhydrase 3 OS=Mus musculus OX=10090 GN=Ca3 PE=1 SV=3		>sp|P16015|CAH3_MOUSE Carbonic anhydrase 3 OS=Mus musculus OX=10090 GN=Ca3 PE=1 SV=3	sp|P16015|CAH3_MOUSE	10	29.366	0.000873699	0.998418		0	2339110	1511968	0
Q9CR61	>sp|Q9CR61|NDUB7_MOUSE NADH dehydrogenase [ubiquinone] 1 beta subcomplex subunit 7 OS=Mus musculus OX=10090 GN=Ndufb7 PE=1 SV=3	>sp|Q9CR61|NDUB7_MOUSE NADH dehydrogenase [ubiquinone] 1 beta subcomplex subunit 7 OS=Mus musculus OX=10090 GN=Ndufb7 PE=1 SV=3		>sp|Q9CR61|NDUB7_MOUSE NADH dehydrogenase [ubiquinone] 1 beta subcomplex subunit 7 OS=Mus musculus OX=10090 GN=Ndufb7 PE=1 SV=3	sp|Q9CR61|NDUB7_MOUSE	4	16.331	-0.00069537	0.998566		0	1834400	1522934	1
Q9WU79	PROD_MOUSE	Prodh		">sp|Q9WU79|PROD_MOUSE Proline dehydrogenase 1, mitochondrial OS=Mus musculus OX=10090 GN=Prodh PE=1 SV=2;>tr|A0A0R4J1T9|A0A0R4J1T9_MOUSE Proline dehydrogenase OS=Mus musculus OX=10090 GN=Prodh PE=1 SV=1"	"sp|Q9WU79|PROD_MOUSE;tr|A0A0R4J1T9|A0A0R4J1T9_MOUSE;tr|F6PYI8|F6PYI8_MOUSE;tr|F6XMC0|F6XMC0_MOUSE;tr|E9PUR5|E9PUR5_MOUSE;tr|F6YFQ5|F6YFQ5_MOUSE"	15	68.035	-0.00108592	0.997724		0	1677356	1596312	1
Q6PB66	>sp|Q6PB66|LPPRC_MOUSE Leucine-rich PPR motif-containing protein, mitochondrial OS=Mus musculus OX=10090 GN=Lrpprc PE=1 SV=2	>sp|Q6PB66|LPPRC_MOUSE Leucine-rich PPR motif-containing protein, mitochondrial OS=Mus musculus OX=10090 GN=Lrpprc PE=1 SV=2		>sp|Q6PB66|LPPRC_MOUSE Leucine-rich PPR motif-containing protein, mitochondrial OS=Mus musculus OX=10090 GN=Lrpprc PE=1 SV=2	"sp|Q6PB66|LPPRC_MOUSE;tr|F6V2A3|F6V2A3_MOUSE"	52	156.61	-0.00558112	0.984305		0	1782120	2174640	1
Q99N15	Q99N15_MOUSE	Hsd17b10		">tr|Q99N15|Q99N15_MOUSE 17beta-hydroxysteroid dehydrogenase type 10/short chain L-3-hydroxyacyl-CoA dehydrogenase OS=Mus musculus OX=10090 GN=Hsd17b10 PE=1 SV=1;>tr|A2AFQ2|A2AFQ2_MOUSE 3-hydroxyacyl-CoA dehydrogenase type-2 OS=Mus musculus OX=10090 GN=Hsd1"	"tr|Q99N15|Q99N15_MOUSE;tr|A2AFQ2|A2AFQ2_MOUSE;sp|O08756|HCD2_MOUSE"	14	27.273	-0.0223655	0.946103		0	18759960	23667500	1
Q8VCU1	>sp|Q8VCU1|EST3B_MOUSE Carboxylesterase 3B OS=Mus musculus OX=10090 GN=Ces3b PE=1 SV=2	>sp|Q8VCU1|EST3B_MOUSE Carboxylesterase 3B OS=Mus musculus OX=10090 GN=Ces3b PE=1 SV=2		>sp|Q8VCU1|EST3B_MOUSE Carboxylesterase 3B OS=Mus musculus OX=10090 GN=Ces3b PE=1 SV=2	"sp|Q8VCU1|EST3B_MOUSE;tr|G3UYS7|G3UYS7_MOUSE"	14	63.352	-0.0253606	0.967941		0	1070004	2134982	0
O70503	>sp|O70503|DHB12_MOUSE Very-long-chain 3-oxoacyl-CoA reductase OS=Mus musculus OX=10090 GN=Hsd17b12 PE=1 SV=1	>sp|O70503|DHB12_MOUSE Very-long-chain 3-oxoacyl-CoA reductase OS=Mus musculus OX=10090 GN=Hsd17b12 PE=1 SV=1		>sp|O70503|DHB12_MOUSE Very-long-chain 3-oxoacyl-CoA reductase OS=Mus musculus OX=10090 GN=Hsd17b12 PE=1 SV=1	sp|O70503|DHB12_MOUSE	6	34.741	-0.0340187	0.930334		0	378498	439676	0
Q8K1Z0	COQ9_MOUSE	Coq9		">sp|Q8K1Z0|COQ9_MOUSE Ubiquinone biosynthesis protein COQ9, mitochondrial OS=Mus musculus OX=10090 GN=Coq9 PE=1 SV=1;>tr|F6SFF5|F6SFF5_MOUSE Ubiquinone biosynthesis protein COQ9, mitochondrial (Fragment) OS=Mus musculus OX=10090 GN=Coq9 PE=1 SV=2"	"sp|Q8K1Z0|COQ9_MOUSE;tr|F6SFF5|F6SFF5_MOUSE"	5	35.082	-0.0377717	0.934034		0	1673956	803384	1
D3YXT0	D3YXT0_MOUSE	Ndufs2		">tr|D3YXT0|D3YXT0_MOUSE NADH dehydrogenase [ubiquinone] iron-sulfur protein 2, mitochondrial OS=Mus musculus OX=10090 GN=Ndufs2 PE=1 SV=1;>sp|Q91WD5|NDUS2_MOUSE NADH dehydrogenase [ubiquinone] iron-sulfur protein 2, mitochondrial OS=Mus musculus OX=10090 G"	"tr|D3YXT0|D3YXT0_MOUSE;sp|Q91WD5|NDUS2_MOUSE;tr|A0A0A6YW30|A0A0A6YW30_MOUSE;tr|A0A0A6YXD3|A0A0A6YXD3_MOUSE"	12	49.573	-0.0382143	0.932336		0	853802	890739	0
Q9WUU7	>sp|Q9WUU7|CATZ_MOUSE Cathepsin Z OS=Mus musculus OX=10090 GN=Ctsz PE=1 SV=1	>sp|Q9WUU7|CATZ_MOUSE Cathepsin Z OS=Mus musculus OX=10090 GN=Ctsz PE=1 SV=1		>sp|Q9WUU7|CATZ_MOUSE Cathepsin Z OS=Mus musculus OX=10090 GN=Ctsz PE=1 SV=1	sp|Q9WUU7|CATZ_MOUSE	4	33.996	-0.0393	0.92585		0	936656	525935	0
A0A1Y7VN70	A0A1Y7VN70_MOUSE	Glrx5		">tr|A0A1Y7VN70|A0A1Y7VN70_MOUSE Glutaredoxin-related protein 5, mitochondrial OS=Mus musculus OX=10090 GN=Glrx5 PE=1 SV=1;>sp|Q80Y14|GLRX5_MOUSE Glutaredoxin-related protein 5, mitochondrial OS=Mus musculus OX=10090 GN=Glrx5 PE=1 SV=2"	"tr|A0A1Y7VN70|A0A1Y7VN70_MOUSE;sp|Q80Y14|GLRX5_MOUSE"	2	12.168	-0.0463962	0.890196		0	4442760	1867480	0
Q99M87	>sp|Q99M87|DNJA3_MOUSE DnaJ homolog subfamily A member 3, mitochondrial OS=Mus musculus OX=10090 GN=Dnaja3 PE=1 SV=1	>sp|Q99M87|DNJA3_MOUSE DnaJ homolog subfamily A member 3, mitochondrial OS=Mus musculus OX=10090 GN=Dnaja3 PE=1 SV=1		>sp|Q99M87|DNJA3_MOUSE DnaJ homolog subfamily A member 3, mitochondrial OS=Mus musculus OX=10090 GN=Dnaja3 PE=1 SV=1	sp|Q99M87|DNJA3_MOUSE	8	52.443	-0.0492502	0.896922		0	1000342	521093	1
P24456	CP2DA_MOUSE	Cyp2d10		">sp|P24456|CP2DA_MOUSE Cytochrome P450 2D10 OS=Mus musculus OX=10090 GN=Cyp2d10 PE=1 SV=2;>tr|A0A2R8VKK3|A0A2R8VKK3_MOUSE Cytochrome P450 2D10 OS=Mus musculus OX=10090 GN=Cyp2d10 PE=1 SV=1;>tr|A0A2R8VHY1|A0A2R8VHY1_MOUSE Cytochrome P450 2D10 (Fragment) OS="	"sp|P24456|CP2DA_MOUSE;tr|A0A2R8VKK3|A0A2R8VKK3_MOUSE;tr|A0A2R8VHY1|A0A2R8VHY1_MOUSE;tr|A0A2R8W740|A0A2R8W740_MOUSE;tr|A0A2R8W6W2|A0A2R8W6W2_MOUSE"	17	57.233	-0.05319	0.878689		0	4518360	5071260	0
Q9DBG6	RPN2_MOUSE	Rpn2		">sp|Q9DBG6|RPN2_MOUSE Dolichyl-diphosphooligosaccharide--protein glycosyltransferase subunit 2 OS=Mus musculus OX=10090 GN=Rpn2 PE=1 SV=1;>tr|A2ACG7|A2ACG7_MOUSE Dolichyl-diphosphooligosaccharide--protein glycosyltransferase subunit 2 OS=Mus musculus OX=10"	"sp|Q9DBG6|RPN2_MOUSE;tr|A2ACG7|A2ACG7_MOUSE"	21	69.062	-0.0540974	0.883217		0	4284240	5940540	0
P08249	>sp|P08249|MDHM_MOUSE Malate dehydrogenase, mitochondrial OS=Mus musculus OX=10090 GN=Mdh2 PE=1 SV=3	>sp|P08249|MDHM_MOUSE Malate dehydrogenase, mitochondrial OS=Mus musculus OX=10090 GN=Mdh2 PE=1 SV=3		>sp|P08249|MDHM_MOUSE Malate dehydrogenase, mitochondrial OS=Mus musculus OX=10090 GN=Mdh2 PE=1 SV=3	"sp|P08249|MDHM_MOUSE;tr|A0A0G2JF23|A0A0G2JF23_MOUSE;tr|A0A0G2JGY4|A0A0G2JGY4_MOUSE"	16	35.611	-0.0694413	0.815718		0	20740940	22130340	1
O08600	>sp|O08600|NUCG_MOUSE Endonuclease G, mitochondrial OS=Mus musculus OX=10090 GN=Endog PE=1 SV=1	>sp|O08600|NUCG_MOUSE Endonuclease G, mitochondrial OS=Mus musculus OX=10090 GN=Endog PE=1 SV=1		>sp|O08600|NUCG_MOUSE Endonuclease G, mitochondrial OS=Mus musculus OX=10090 GN=Endog PE=1 SV=1	sp|O08600|NUCG_MOUSE	5	32.19	-0.070899	0.894146		0	359447	761250	1
Q9DCT2	>sp|Q9DCT2|NDUS3_MOUSE NADH dehydrogenase [ubiquinone] iron-sulfur protein 3, mitochondrial OS=Mus musculus OX=10090 GN=Ndufs3 PE=1 SV=2	>sp|Q9DCT2|NDUS3_MOUSE NADH dehydrogenase [ubiquinone] iron-sulfur protein 3, mitochondrial OS=Mus musculus OX=10090 GN=Ndufs3 PE=1 SV=2		>sp|Q9DCT2|NDUS3_MOUSE NADH dehydrogenase [ubiquinone] iron-sulfur protein 3, mitochondrial OS=Mus musculus OX=10090 GN=Ndufs3 PE=1 SV=2	sp|Q9DCT2|NDUS3_MOUSE	13	30.149	-0.0830114	0.839539		0	4396580	4105900	1
Q8R084	>tr|Q8R084|Q8R084_MOUSE UDP-glucuronosyltransferase OS=Mus musculus OX=10090 GN=Ugt2b1 PE=1 SV=1	>tr|Q8R084|Q8R084_MOUSE UDP-glucuronosyltransferase OS=Mus musculus OX=10090 GN=Ugt2b1 PE=1 SV=1		>tr|Q8R084|Q8R084_MOUSE UDP-glucuronosyltransferase OS=Mus musculus OX=10090 GN=Ugt2b1 PE=1 SV=1	tr|Q8R084|Q8R084_MOUSE	16	60.157	-0.093091	0.804221		0	3040160	2548984	0
Q8BSE0	RMD2_MOUSE	Rmdn2		">sp|Q8BSE0|RMD2_MOUSE Regulator of microtubule dynamics protein 2 OS=Mus musculus OX=10090 GN=Rmdn2 PE=1 SV=1;>tr|A0A286YDW5|A0A286YDW5_MOUSE Regulator of microtubule dynamics protein 2 (Fragment) OS=Mus musculus OX=10090 GN=Rmdn2 PE=1 SV=1"	"sp|Q8BSE0|RMD2_MOUSE;tr|A0A286YDW5|A0A286YDW5_MOUSE;tr|A0A286YCZ2|A0A286YCZ2_MOUSE;tr|A0A286YD39|A0A286YD39_MOUSE;tr|A0A286YCD4|A0A286YCD4_MOUSE"	6	47.016	-0.103834	0.798738		0	186515	523352	0
P56480	>sp|P56480|ATPB_MOUSE ATP synthase subunit beta, mitochondrial OS=Mus musculus OX=10090 GN=Atp5f1b PE=1 SV=2	>sp|P56480|ATPB_MOUSE ATP synthase subunit beta, mitochondrial OS=Mus musculus OX=10090 GN=Atp5f1b PE=1 SV=2		>sp|P56480|ATPB_MOUSE ATP synthase subunit beta, mitochondrial OS=Mus musculus OX=10090 GN=Atp5f1b PE=1 SV=2	sp|P56480|ATPB_MOUSE	31	56.3	-0.110009	0.706584		0	216660000	247824000	1
P19157	GSTP1_MOUSE	Gstp1		">sp|P19157|GSTP1_MOUSE Glutathione S-transferase P 1 OS=Mus musculus OX=10090 GN=Gstp1 PE=1 SV=2;>sp|P46425|GSTP2_MOUSE Glutathione S-transferase P 2 OS=Mus musculus OX=10090 GN=Gstp2 PE=1 SV=2"	"sp|P19157|GSTP1_MOUSE;sp|P46425|GSTP2_MOUSE"	9	23.609	-0.113552	0.680478		0	10172000	12212920	0
Q8BH73	>sp|Q8BH73|QPCTL_MOUSE Glutaminyl-peptide cyclotransferase-like protein OS=Mus musculus OX=10090 GN=Qpctl PE=1 SV=1	>sp|Q8BH73|QPCTL_MOUSE Glutaminyl-peptide cyclotransferase-like protein OS=Mus musculus OX=10090 GN=Qpctl PE=1 SV=1		>sp|Q8BH73|QPCTL_MOUSE Glutaminyl-peptide cyclotransferase-like protein OS=Mus musculus OX=10090 GN=Qpctl PE=1 SV=1	sp|Q8BH73|QPCTL_MOUSE	12	42.691	-0.13106	0.793327		0	7527500	8554940	0
Q91WL5	CP4CA_MOUSE	Cyp4a12a		">sp|Q91WL5|CP4CA_MOUSE Cytochrome P450 4A12A OS=Mus musculus OX=10090 GN=Cyp4a12a PE=1 SV=2;>tr|A2A974|A2A974_MOUSE Cytochrome P450, family 4, subfamily a, polypeptide 12B OS=Mus musculus OX=10090 GN=Cyp4a12b PE=1 SV=1"	"sp|Q91WL5|CP4CA_MOUSE;tr|A2A974|A2A974_MOUSE;sp|O35728|CP4AE_MOUSE;tr|A2A8S9|A2A8S9_MOUSE;tr|Q91WU1|Q91WU1_MOUSE;tr|A2A977|A2A977_MOUSE;tr|A0A087WS15|A0A087WS15_MOUSE;tr|F8WGU9|F8WGU9_MOUSE;tr|A2A8T1|A2A8T1_MOUSE;sp|O88833|CP4AA_MOUSE;tr|A0A087WPC3|A0A087WPC3_MOUSE"	8	58.349	-0.134543	0.705447		0	339298	371006	0
Q9D6J6	>sp|Q9D6J6|NDUV2_MOUSE NADH dehydrogenase [ubiquinone] flavoprotein 2, mitochondrial OS=Mus musculus OX=10090 GN=Ndufv2 PE=1 SV=2	>sp|Q9D6J6|NDUV2_MOUSE NADH dehydrogenase [ubiquinone] flavoprotein 2, mitochondrial OS=Mus musculus OX=10090 GN=Ndufv2 PE=1 SV=2		>sp|Q9D6J6|NDUV2_MOUSE NADH dehydrogenase [ubiquinone] flavoprotein 2, mitochondrial OS=Mus musculus OX=10090 GN=Ndufv2 PE=1 SV=2	"sp|Q9D6J6|NDUV2_MOUSE;tr|M0QWP9|M0QWP9_MOUSE;tr|D6RGN4|D6RGN4_MOUSE"	6	27.285	-0.134677	0.813043		0	3820360	4523042	1
Q9CQQ7	AT5F1_MOUSE	Atp5f1		">sp|Q9CQQ7|AT5F1_MOUSE ATP synthase F(0) complex subunit B1, mitochondrial OS=Mus musculus OX=10090 GN=Atp5f1 PE=1 SV=1;>tr|A0A0G2JGX3|A0A0G2JGX3_MOUSE ATP synthase F(0) complex subunit B1, mitochondrial (Fragment) OS=Mus musculus OX=10090 GN=Atp5f1 PE=1 S"	"sp|Q9CQQ7|AT5F1_MOUSE;tr|A0A0G2JGX3|A0A0G2JGX3_MOUSE"	17	28.948	-0.148917	0.706069		0	25637800	31368400	1
Q60932	VDAC1_MOUSE	Vdac1		">sp|Q60932|VDAC1_MOUSE Voltage-dependent anion-selective channel protein 1 OS=Mus musculus OX=10090 GN=Vdac1 PE=1 SV=3;>tr|F2Z471|F2Z471_MOUSE Voltage-dependent anion-selective channel protein 1 OS=Mus musculus OX=10090 GN=Vdac1 PE=1 SV=1"	"sp|Q60932|VDAC1_MOUSE;tr|F2Z471|F2Z471_MOUSE"	15	32.351	-0.149125	0.70464		0	4804480	4454640	1
A0A286YDB7	A0A286YDB7_MOUSE	Ssr1		">tr|A0A286YDB7|A0A286YDB7_MOUSE Translocon-associated protein subunit alpha (Fragment) OS=Mus musculus OX=10090 GN=Ssr1 PE=1 SV=1;>sp|Q9CY50|SSRA_MOUSE Translocon-associated protein subunit alpha OS=Mus musculus OX=10090 GN=Ssr1 PE=1 SV=1;>tr|A0A286YCT4|A0"	"tr|A0A286YDB7|A0A286YDB7_MOUSE;sp|Q9CY50|SSRA_MOUSE;tr|A0A286YCT4|A0A286YCT4_MOUSE;tr|A0A286YCG8|A0A286YCG8_MOUSE"	3	13.111	-0.154224	0.676364		0	7992160	9.27237e+06	0
Q8VCT4	>sp|Q8VCT4|CES1D_MOUSE Carboxylesterase 1D OS=Mus musculus OX=10090 GN=Ces1d PE=1 SV=1	>sp|Q8VCT4|CES1D_MOUSE Carboxylesterase 1D OS=Mus musculus OX=10090 GN=Ces1d PE=1 SV=1		>sp|Q8VCT4|CES1D_MOUSE Carboxylesterase 1D OS=Mus musculus OX=10090 GN=Ces1d PE=1 SV=1	"sp|Q8VCT4|CES1D_MOUSE;sp|P23953|EST1C_MOUSE;tr|D3Z5G7|D3Z5G7_MOUSE;tr|E9PYP1|E9PYP1_MOUSE"	24	61.787	-0.154269	0.68528		0	6233020	7021120	0
Q8BMS1	>sp|Q8BMS1|ECHA_MOUSE Trifunctional enzyme subunit alpha, mitochondrial OS=Mus musculus OX=10090 GN=Hadha PE=1 SV=1	>sp|Q8BMS1|ECHA_MOUSE Trifunctional enzyme subunit alpha, mitochondrial OS=Mus musculus OX=10090 GN=Hadha PE=1 SV=1		>sp|Q8BMS1|ECHA_MOUSE Trifunctional enzyme subunit alpha, mitochondrial OS=Mus musculus OX=10090 GN=Hadha PE=1 SV=1	sp|Q8BMS1|ECHA_MOUSE	34	82.669	-0.180001	0.543255		0	22140400	31195600	1
Q9CPX4	Q9CPX4_MOUSE	Ftl1		">tr|Q9CPX4|Q9CPX4_MOUSE Ferritin OS=Mus musculus OX=10090 GN=Ftl1 PE=1 SV=1;>sp|P29391|FRIL1_MOUSE Ferritin light chain 1 OS=Mus musculus OX=10090 GN=Ftl1 PE=1 SV=2;>tr|A0A1B0GR60|A0A1B0GR60_MOUSE Ferritin OS=Mus musculus OX=10090 GN=Ftl1 PE=1 SV=1;>sp|P49"	"tr|Q9CPX4|Q9CPX4_MOUSE;sp|P29391|FRIL1_MOUSE;tr|A0A1B0GR60|A0A1B0GR60_MOUSE;sp|P49945|FRIL2_MOUSE;tr|A0A1B0GRH4|A0A1B0GRH4_MOUSE;tr|A0A1Y7VNT9|A0A1Y7VNT9_MOUSE"	6	20.772	-0.187416	0.709732		0	2812618	2753684	0
O35857	>sp|O35857|TIM44_MOUSE Mitochondrial import inner membrane translocase subunit TIM44 OS=Mus musculus OX=10090 GN=Timm44 PE=1 SV=2	>sp|O35857|TIM44_MOUSE Mitochondrial import inner membrane translocase subunit TIM44 OS=Mus musculus OX=10090 GN=Timm44 PE=1 SV=2		>sp|O35857|TIM44_MOUSE Mitochondrial import inner membrane translocase subunit TIM44 OS=Mus musculus OX=10090 GN=Timm44 PE=1 SV=2	sp|O35857|TIM44_MOUSE	7	51.091	-0.196019	0.568817		0	223291	222498	1
Q9D3D9	>sp|Q9D3D9|ATPD_MOUSE ATP synthase subunit delta, mitochondrial OS=Mus musculus OX=10090 GN=Atp5f1d PE=1 SV=1	>sp|Q9D3D9|ATPD_MOUSE ATP synthase subunit delta, mitochondrial OS=Mus musculus OX=10090 GN=Atp5f1d PE=1 SV=1		>sp|Q9D3D9|ATPD_MOUSE ATP synthase subunit delta, mitochondrial OS=Mus musculus OX=10090 GN=Atp5f1d PE=1 SV=1	sp|Q9D3D9|ATPD_MOUSE	3	17.6	-0.199684	0.737682		0	15738800	9145960	1
P10126	EF1A1_MOUSE	Eef1a1		">sp|P10126|EF1A1_MOUSE Elongation factor 1-alpha 1 OS=Mus musculus OX=10090 GN=Eef1a1 PE=1 SV=3;>tr|D3YZ68|D3YZ68_MOUSE Elongation factor 1-alpha 1 (Fragment) OS=Mus musculus OX=10090 GN=Eef1a1 PE=1 SV=1;>tr|D3Z3I8|D3Z3I8_MOUSE Elongation factor 1-alpha 1 "	"sp|P10126|EF1A1_MOUSE;tr|D3YZ68|D3YZ68_MOUSE;tr|D3Z3I8|D3Z3I8_MOUSE;sp|P62631|EF1A2_MOUSE"	15	50.113	-0.206454	0.734173		0	13203560	22513120	0
Q8JZQ2	>sp|Q8JZQ2|AFG32_MOUSE AFG3-like protein 2 OS=Mus musculus OX=10090 GN=Afg3l2 PE=1 SV=1	>sp|Q8JZQ2|AFG32_MOUSE AFG3-like protein 2 OS=Mus musculus OX=10090 GN=Afg3l2 PE=1 SV=1		>sp|Q8JZQ2|AFG32_MOUSE AFG3-like protein 2 OS=Mus musculus OX=10090 GN=Afg3l2 PE=1 SV=1	sp|Q8JZQ2|AFG32_MOUSE	6	89.518	-0.206896	0.524375		0	196780	257665	1
Q8CHT0	>sp|Q8CHT0|AL4A1_MOUSE Delta-1-pyrroline-5-carboxylate dehydrogenase, mitochondrial OS=Mus musculus OX=10090 GN=Aldh4a1 PE=1 SV=3	>sp|Q8CHT0|AL4A1_MOUSE Delta-1-pyrroline-5-carboxylate dehydrogenase, mitochondrial OS=Mus musculus OX=10090 GN=Aldh4a1 PE=1 SV=3		>sp|Q8CHT0|AL4A1_MOUSE Delta-1-pyrroline-5-carboxylate dehydrogenase, mitochondrial OS=Mus musculus OX=10090 GN=Aldh4a1 PE=1 SV=3	sp|Q8CHT0|AL4A1_MOUSE	22	61.84	-0.215614	0.474342		0	7167000	8372060	1
Q99P30	>sp|Q99P30|NUDT7_MOUSE Peroxisomal coenzyme A diphosphatase NUDT7 OS=Mus musculus OX=10090 GN=Nudt7 PE=1 SV=2	>sp|Q99P30|NUDT7_MOUSE Peroxisomal coenzyme A diphosphatase NUDT7 OS=Mus musculus OX=10090 GN=Nudt7 PE=1 SV=2		>sp|Q99P30|NUDT7_MOUSE Peroxisomal coenzyme A diphosphatase NUDT7 OS=Mus musculus OX=10090 GN=Nudt7 PE=1 SV=2	sp|Q99P30|NUDT7_MOUSE	9	26.856	-0.221533	0.502287		0	11055140	9497560	0
Q9CR68	>sp|Q9CR68|UCRI_MOUSE Cytochrome b-c1 complex subunit Rieske, mitochondrial OS=Mus musculus OX=10090 GN=Uqcrfs1 PE=1 SV=1	>sp|Q9CR68|UCRI_MOUSE Cytochrome b-c1 complex subunit Rieske, mitochondrial OS=Mus musculus OX=10090 GN=Uqcrfs1 PE=1 SV=1		>sp|Q9CR68|UCRI_MOUSE Cytochrome b-c1 complex subunit Rieske, mitochondrial OS=Mus musculus OX=10090 GN=Uqcrfs1 PE=1 SV=1	sp|Q9CR68|UCRI_MOUSE	15	29.367	-0.227489	0.538567		0	13440920	20524780	1
E9PUY1	E9PUY1_MOUSE	Mrps12		">tr|E9PUY1|E9PUY1_MOUSE 28S ribosomal protein S12, mitochondrial (Fragment) OS=Mus musculus OX=10090 GN=Mrps12 PE=1 SV=1;>sp|O35680|RT12_MOUSE 28S ribosomal protein S12, mitochondrial OS=Mus musculus OX=10090 GN=Mrps12 PE=2 SV=1"	"tr|E9PUY1|E9PUY1_MOUSE;sp|O35680|RT12_MOUSE"	4	13.874	-0.229367	0.543297		0	21673200	24960200	0
P20108	>sp|P20108|PRDX3_MOUSE Thioredoxin-dependent peroxide reductase, mitochondrial OS=Mus musculus OX=10090 GN=Prdx3 PE=1 SV=1	>sp|P20108|PRDX3_MOUSE Thioredoxin-dependent peroxide reductase, mitochondrial OS=Mus musculus OX=10090 GN=Prdx3 PE=1 SV=1		>sp|P20108|PRDX3_MOUSE Thioredoxin-dependent peroxide reductase, mitochondrial OS=Mus musculus OX=10090 GN=Prdx3 PE=1 SV=1	sp|P20108|PRDX3_MOUSE	11	28.127	-0.230825	0.476758		0	8743500	12393200	1
Q9WTP6	>sp|Q9WTP6|KAD2_MOUSE Adenylate kinase 2, mitochondrial OS=Mus musculus OX=10090 GN=Ak2 PE=1 SV=5	>sp|Q9WTP6|KAD2_MOUSE Adenylate kinase 2, mitochondrial OS=Mus musculus OX=10090 GN=Ak2 PE=1 SV=5		>sp|Q9WTP6|KAD2_MOUSE Adenylate kinase 2, mitochondrial OS=Mus musculus OX=10090 GN=Ak2 PE=1 SV=5	"sp|Q9WTP6|KAD2_MOUSE;tr|F7BP55|F7BP55_MOUSE"	13	26.468	-0.231943	0.455912		0	5590440	10995580	1
Q9DB77	>sp|Q9DB77|QCR2_MOUSE Cytochrome b-c1 complex subunit 2, mitochondrial OS=Mus musculus OX=10090 GN=Uqcrc2 PE=1 SV=1	>sp|Q9DB77|QCR2_MOUSE Cytochrome b-c1 complex subunit 2, mitochondrial OS=Mus musculus OX=10090 GN=Uqcrc2 PE=1 SV=1		>sp|Q9DB77|QCR2_MOUSE Cytochrome b-c1 complex subunit 2, mitochondrial OS=Mus musculus OX=10090 GN=Uqcrc2 PE=1 SV=1	"sp|Q9DB77|QCR2_MOUSE;tr|A0A140LI98|A0A140LI98_MOUSE"	25	48.234	-0.2357	0.435617		0	41352000	50665000	1
Q8CG76	>sp|Q8CG76|ARK72_MOUSE Aflatoxin B1 aldehyde reductase member 2 OS=Mus musculus OX=10090 GN=Akr7a2 PE=1 SV=3	>sp|Q8CG76|ARK72_MOUSE Aflatoxin B1 aldehyde reductase member 2 OS=Mus musculus OX=10090 GN=Akr7a2 PE=1 SV=3		>sp|Q8CG76|ARK72_MOUSE Aflatoxin B1 aldehyde reductase member 2 OS=Mus musculus OX=10090 GN=Akr7a2 PE=1 SV=3	sp|Q8CG76|ARK72_MOUSE	5	40.612	-0.240688	0.558904		0	1396485	585254	1
P62806	>sp|P62806|H4_MOUSE Histone H4 OS=Mus musculus OX=10090 GN=Hist1h4a PE=1 SV=2	>sp|P62806|H4_MOUSE Histone H4 OS=Mus musculus OX=10090 GN=Hist1h4a PE=1 SV=2		>sp|P62806|H4_MOUSE Histone H4 OS=Mus musculus OX=10090 GN=Hist1h4a PE=1 SV=2	sp|P62806|H4_MOUSE	8	11.367	-0.241342	0.738421		0	22238200	37460180	0
Q3THW5	H2AV_MOUSE	H2afv		">sp|Q3THW5|H2AV_MOUSE Histone H2A.V OS=Mus musculus OX=10090 GN=H2afv PE=1 SV=3;>sp|P0C0S6|H2AZ_MOUSE Histone H2A.Z OS=Mus musculus OX=10090 GN=H2afz PE=1 SV=2;>tr|Q8R029|Q8R029_MOUSE Histone H2A OS=Mus musculus OX=10090 GN=H2afv PE=2 SV=1;>tr|Q3UA95|Q3UA9"	"sp|Q3THW5|H2AV_MOUSE;sp|P0C0S6|H2AZ_MOUSE;tr|Q8R029|Q8R029_MOUSE;tr|Q3UA95|Q3UA95_MOUSE;tr|G3UWL7|G3UWL7_MOUSE"	6	13.509	-0.244545	0.654481		0	4029780	5691738	0
A0A0A6YWC8	A0A0A6YWC8_MOUSE	Vim		">tr|A0A0A6YWC8|A0A0A6YWC8_MOUSE Vimentin OS=Mus musculus OX=10090 GN=Vim PE=1 SV=1;>sp|P20152|VIME_MOUSE Vimentin OS=Mus musculus OX=10090 GN=Vim PE=1 SV=3"	"tr|A0A0A6YWC8|A0A0A6YWC8_MOUSE;sp|P20152|VIME_MOUSE;sp|P31001|DESM_MOUSE;tr|A2AKJ2|A2AKJ2_MOUSE"	8	49.192	-0.253672	0.565481		0	141788	102548	0
Q63886	>sp|Q63886|UD11_MOUSE UDP-glucuronosyltransferase 1-1 OS=Mus musculus OX=10090 GN=Ugt1a1 PE=1 SV=2	>sp|Q63886|UD11_MOUSE UDP-glucuronosyltransferase 1-1 OS=Mus musculus OX=10090 GN=Ugt1a1 PE=1 SV=2		>sp|Q63886|UD11_MOUSE UDP-glucuronosyltransferase 1-1 OS=Mus musculus OX=10090 GN=Ugt1a1 PE=1 SV=2	"sp|Q63886|UD11_MOUSE;tr|E9PXN7|E9PXN7_MOUSE;tr|D3Z748|D3Z748_MOUSE;sp|Q6ZQM8|UD17C_MOUSE;sp|P70691|UD12_MOUSE;tr|D3YZE6|D3YZE6_MOUSE;tr|D3Z7G0|D3Z7G0_MOUSE;tr|D3YZ96|D3YZ96_MOUSE;tr|G3UZC9|G3UZC9_MOUSE;tr|D6RH94|D6RH94_MOUSE"	16	60.047	-0.255024	0.389374		0	5790720	8985200	0
Q8BJ64	>sp|Q8BJ64|CHDH_MOUSE Choline dehydrogenase, mitochondrial OS=Mus musculus OX=10090 GN=Chdh PE=1 SV=1	>sp|Q8BJ64|CHDH_MOUSE Choline dehydrogenase, mitochondrial OS=Mus musculus OX=10090 GN=Chdh PE=1 SV=1		>sp|Q8BJ64|CHDH_MOUSE Choline dehydrogenase, mitochondrial OS=Mus musculus OX=10090 GN=Chdh PE=1 SV=1	sp|Q8BJ64|CHDH_MOUSE	10	66.414	-0.256698	0.603095		0	830034	427629	1
Q9WUM5	>sp|Q9WUM5|SUCA_MOUSE Succinate--CoA ligase [ADP/GDP-forming] subunit alpha, mitochondrial OS=Mus musculus OX=10090 GN=Suclg1 PE=1 SV=4	>sp|Q9WUM5|SUCA_MOUSE Succinate--CoA ligase [ADP/GDP-forming] subunit alpha, mitochondrial OS=Mus musculus OX=10090 GN=Suclg1 PE=1 SV=4		>sp|Q9WUM5|SUCA_MOUSE Succinate--CoA ligase [ADP/GDP-forming] subunit alpha, mitochondrial OS=Mus musculus OX=10090 GN=Suclg1 PE=1 SV=4	"sp|Q9WUM5|SUCA_MOUSE;tr|A0A0N4SVU4|A0A0N4SVU4_MOUSE"	10	36.154	-0.260204	0.47218		0	4812900	4696620	1
F6SVV1	F6SVV1_MOUSE	Gm9493		">tr|F6SVV1|F6SVV1_MOUSE 40S ribosomal protein S7 OS=Mus musculus OX=10090 GN=Gm9493 PE=3 SV=1;>sp|P62082|RS7_MOUSE 40S ribosomal protein S7 OS=Mus musculus OX=10090 GN=Rps7 PE=2 SV=1"	"tr|F6SVV1|F6SVV1_MOUSE;sp|P62082|RS7_MOUSE"	8	21.882	-0.262807	0.446444		0	44880200	39814000	0
Q99LC3	>sp|Q99LC3|NDUAA_MOUSE NADH dehydrogenase [ubiquinone] 1 alpha subcomplex subunit 10, mitochondrial OS=Mus musculus OX=10090 GN=Ndufa10 PE=1 SV=1	>sp|Q99LC3|NDUAA_MOUSE NADH dehydrogenase [ubiquinone] 1 alpha subcomplex subunit 10, mitochondrial OS=Mus musculus OX=10090 GN=Ndufa10 PE=1 SV=1		>sp|Q99LC3|NDUAA_MOUSE NADH dehydrogenase [ubiquinone] 1 alpha subcomplex subunit 10, mitochondrial OS=Mus musculus OX=10090 GN=Ndufa10 PE=1 SV=1	"sp|Q99LC3|NDUAA_MOUSE;tr|A0A087WR38|A0A087WR38_MOUSE"	16	40.603	-0.271645	0.502415		0	2808780	3881460	1
Q9CPP6	>sp|Q9CPP6|NDUA5_MOUSE NADH dehydrogenase [ubiquinone] 1 alpha subcomplex subunit 5 OS=Mus musculus OX=10090 GN=Ndufa5 PE=1 SV=3	>sp|Q9CPP6|NDUA5_MOUSE NADH dehydrogenase [ubiquinone] 1 alpha subcomplex subunit 5 OS=Mus musculus OX=10090 GN=Ndufa5 PE=1 SV=3		>sp|Q9CPP6|NDUA5_MOUSE NADH dehydrogenase [ubiquinone] 1 alpha subcomplex subunit 5 OS=Mus musculus OX=10090 GN=Ndufa5 PE=1 SV=3	"sp|Q9CPP6|NDUA5_MOUSE;tr|D3YTQ8|D3YTQ8_MOUSE"	6	13.36	-0.282726	0.616113		0	5377200	7257080	1
P55096	ABCD3_MOUSE	Abcd3		">sp|P55096|ABCD3_MOUSE ATP-binding cassette sub-family D member 3 OS=Mus musculus OX=10090 GN=Abcd3 PE=1 SV=2;>tr|A0A0G2JDI9|A0A0G2JDI9_MOUSE ATP-binding cassette sub-family D member 3 OS=Mus musculus OX=10090 GN=Abcd3 PE=1 SV=1"	"sp|P55096|ABCD3_MOUSE;tr|A0A0G2JDI9|A0A0G2JDI9_MOUSE;tr|A0A0G2JGA4|A0A0G2JGA4_MOUSE"	15	75.474	-0.2903	0.357422		0	2540900	3581560	1
Q920A5	>sp|Q920A5|RISC_MOUSE Retinoid-inducible serine carboxypeptidase OS=Mus musculus OX=10090 GN=Scpep1 PE=1 SV=2	>sp|Q920A5|RISC_MOUSE Retinoid-inducible serine carboxypeptidase OS=Mus musculus OX=10090 GN=Scpep1 PE=1 SV=2		>sp|Q920A5|RISC_MOUSE Retinoid-inducible serine carboxypeptidase OS=Mus musculus OX=10090 GN=Scpep1 PE=1 SV=2	sp|Q920A5|RISC_MOUSE	5	50.964	-0.340895	0.615499		0	272378	491090	0
Q9DCU9	HOGA1_MOUSE	Hoga1		">sp|Q9DCU9|HOGA1_MOUSE 4-hydroxy-2-oxoglutarate aldolase, mitochondrial OS=Mus musculus OX=10090 GN=Hoga1 PE=1 SV=1;>tr|E9Q1R2|E9Q1R2_MOUSE 4-hydroxy-2-oxoglutarate aldolase, mitochondrial OS=Mus musculus OX=10090 GN=Hoga1 PE=1 SV=1"	"sp|Q9DCU9|HOGA1_MOUSE;tr|E9Q1R2|E9Q1R2_MOUSE;tr|E9QN41|E9QN41_MOUSE;sp|Q8C9H6|STRP2_MOUSE"	9	34.644	-0.346958	0.378998		0	4345370	2277094	1
P06801	MAOX_MOUSE	Me1		">sp|P06801|MAOX_MOUSE NADP-dependent malic enzyme OS=Mus musculus OX=10090 GN=Me1 PE=1 SV=2;>tr|Q3TQP6|Q3TQP6_MOUSE Malic enzyme OS=Mus musculus OX=10090 GN=Me1 PE=1 SV=1"	"sp|P06801|MAOX_MOUSE;tr|Q3TQP6|Q3TQP6_MOUSE"	7	63.953	-0.352802	0.532306		0	298597	807364	0
G3XA75	G3XA75_MOUSE	Mtx1		">tr|G3XA75|G3XA75_MOUSE Metaxin-1 (Fragment) OS=Mus musculus OX=10090 GN=Mtx1 PE=1 SV=1;>tr|G3XA66|G3XA66_MOUSE Metaxin-1 (Fragment) OS=Mus musculus OX=10090 GN=Mtx1 PE=1 SV=1;>sp|P47802|MTX1_MOUSE Metaxin-1 OS=Mus musculus OX=10090 GN=Mtx1 PE=1 SV=1;>tr|D"	"tr|G3XA75|G3XA75_MOUSE;tr|G3XA66|G3XA66_MOUSE;sp|P47802|MTX1_MOUSE;tr|D3Z3F4|D3Z3F4_MOUSE;tr|F7C846|F7C846_MOUSE;tr|G3UYJ5|G3UYJ5_MOUSE;tr|D3YVW0|D3YVW0_MOUSE;tr|G3UXX9|G3UXX9_MOUSE;tr|G3UXB5|G3UXB5_MOUSE"	5	20.082	-0.356269	0.209675		0	268260	237528	0
P70404	>sp|P70404|IDHG1_MOUSE Isocitrate dehydrogenase [NAD] subunit gamma 1, mitochondrial OS=Mus musculus OX=10090 GN=Idh3g PE=1 SV=1	>sp|P70404|IDHG1_MOUSE Isocitrate dehydrogenase [NAD] subunit gamma 1, mitochondrial OS=Mus musculus OX=10090 GN=Idh3g PE=1 SV=1		>sp|P70404|IDHG1_MOUSE Isocitrate dehydrogenase [NAD] subunit gamma 1, mitochondrial OS=Mus musculus OX=10090 GN=Idh3g PE=1 SV=1	sp|P70404|IDHG1_MOUSE	4	42.785	-0.360575	0.597916		0	354742	513102	1
P54869	>sp|P54869|HMCS2_MOUSE Hydroxymethylglutaryl-CoA synthase, mitochondrial OS=Mus musculus OX=10090 GN=Hmgcs2 PE=1 SV=2	>sp|P54869|HMCS2_MOUSE Hydroxymethylglutaryl-CoA synthase, mitochondrial OS=Mus musculus OX=10090 GN=Hmgcs2 PE=1 SV=2		>sp|P54869|HMCS2_MOUSE Hydroxymethylglutaryl-CoA synthase, mitochondrial OS=Mus musculus OX=10090 GN=Hmgcs2 PE=1 SV=2	"sp|P54869|HMCS2_MOUSE;sp|Q8JZK9|HMCS1_MOUSE"	26	56.822	-0.382843	0.250056		0	21885040	17576160	1
Q8K3J1	>sp|Q8K3J1|NDUS8_MOUSE NADH dehydrogenase [ubiquinone] iron-sulfur protein 8, mitochondrial OS=Mus musculus OX=10090 GN=Ndufs8 PE=1 SV=1	>sp|Q8K3J1|NDUS8_MOUSE NADH dehydrogenase [ubiquinone] iron-sulfur protein 8, mitochondrial OS=Mus musculus OX=10090 GN=Ndufs8 PE=1 SV=1		>sp|Q8K3J1|NDUS8_MOUSE NADH dehydrogenase [ubiquinone] iron-sulfur protein 8, mitochondrial OS=Mus musculus OX=10090 GN=Ndufs8 PE=1 SV=1	sp|Q8K3J1|NDUS8_MOUSE	5	24.038	-0.387056	0.429289		0	1054068	1585054	1
Q924Z4	CERS2_MOUSE	Cers2		">sp|Q924Z4|CERS2_MOUSE Ceramide synthase 2 OS=Mus musculus OX=10090 GN=Cers2 PE=1 SV=1;>tr|D3YTM0|D3YTM0_MOUSE Ceramide synthase 2 (Fragment) OS=Mus musculus OX=10090 GN=Cers2 PE=1 SV=1;>tr|D3Z0Z2|D3Z0Z2_MOUSE Ceramide synthase 2 (Fragment) OS=Mus musculus"	"sp|Q924Z4|CERS2_MOUSE;tr|D3YTM0|D3YTM0_MOUSE;tr|D3Z0Z2|D3Z0Z2_MOUSE;tr|D3Z4M2|D3Z4M2_MOUSE"	5	45.024	-0.422184	0.472333		0	734480	168090	0
O88668	CREG1_MOUSE	Creg1		">sp|O88668|CREG1_MOUSE Protein CREG1 OS=Mus musculus OX=10090 GN=Creg1 PE=1 SV=1;>tr|J3QP41|J3QP41_MOUSE Protein CREG1 OS=Mus musculus OX=10090 GN=Creg1 PE=1 SV=1"	"sp|O88668|CREG1_MOUSE;tr|J3QP41|J3QP41_MOUSE;tr|K4DI63|K4DI63_MOUSE"	3	24.452	-0.445974	0.230274		0	1331666	1.44043e+06	0
Q9DC70	>sp|Q9DC70|NDUS7_MOUSE NADH dehydrogenase [ubiquinone] iron-sulfur protein 7, mitochondrial OS=Mus musculus OX=10090 GN=Ndufs7 PE=1 SV=1	>sp|Q9DC70|NDUS7_MOUSE NADH dehydrogenase [ubiquinone] iron-sulfur protein 7, mitochondrial OS=Mus musculus OX=10090 GN=Ndufs7 PE=1 SV=1		>sp|Q9DC70|NDUS7_MOUSE NADH dehydrogenase [ubiquinone] iron-sulfur protein 7, mitochondrial OS=Mus musculus OX=10090 GN=Ndufs7 PE=1 SV=1	sp|Q9DC70|NDUS7_MOUSE	4	24.683	-0.455217	0.498051		0	973892	1273858	1
Q99KV1	>sp|Q99KV1|DJB11_MOUSE DnaJ homolog subfamily B member 11 OS=Mus musculus OX=10090 GN=Dnajb11 PE=1 SV=1	>sp|Q99KV1|DJB11_MOUSE DnaJ homolog subfamily B member 11 OS=Mus musculus OX=10090 GN=Dnajb11 PE=1 SV=1		>sp|Q99KV1|DJB11_MOUSE DnaJ homolog subfamily B member 11 OS=Mus musculus OX=10090 GN=Dnajb11 PE=1 SV=1	sp|Q99KV1|DJB11_MOUSE	7	40.555	-0.455503	0.674139		0	455883	963133	0
Q8K2B3	>sp|Q8K2B3|SDHA_MOUSE Succinate dehydrogenase [ubiquinone] flavoprotein subunit, mitochondrial OS=Mus musculus OX=10090 GN=Sdha PE=1 SV=1	>sp|Q8K2B3|SDHA_MOUSE Succinate dehydrogenase [ubiquinone] flavoprotein subunit, mitochondrial OS=Mus musculus OX=10090 GN=Sdha PE=1 SV=1		>sp|Q8K2B3|SDHA_MOUSE Succinate dehydrogenase [ubiquinone] flavoprotein subunit, mitochondrial OS=Mus musculus OX=10090 GN=Sdha PE=1 SV=1	"sp|Q8K2B3|SDHA_MOUSE;tr|A0A1Y7VJ55|A0A1Y7VJ55_MOUSE"	25	72.585	-0.481712	0.115207		0	5411360	6399940	1
Q61425	>sp|Q61425|HCDH_MOUSE Hydroxyacyl-coenzyme A dehydrogenase, mitochondrial OS=Mus musculus OX=10090 GN=Hadh PE=1 SV=2	>sp|Q61425|HCDH_MOUSE Hydroxyacyl-coenzyme A dehydrogenase, mitochondrial OS=Mus musculus OX=10090 GN=Hadh PE=1 SV=2		>sp|Q61425|HCDH_MOUSE Hydroxyacyl-coenzyme A dehydrogenase, mitochondrial OS=Mus musculus OX=10090 GN=Hadh PE=1 SV=2	sp|Q61425|HCDH_MOUSE	11	34.463	-0.488428	0.212928		0	17771900	25294400	1
Q8CGP2	H2B1P_MOUSE	Hist1h2bp		">sp|Q8CGP2|H2B1P_MOUSE Histone H2B type 1-P OS=Mus musculus OX=10090 GN=Hist1h2bp PE=1 SV=3;>sp|Q8CGP1|H2B1K_MOUSE Histone H2B type 1-K OS=Mus musculus OX=10090 GN=Hist1h2bk PE=1 SV=3;>sp|Q6ZWY9|H2B1C_MOUSE Histone H2B type 1-C/E/G OS=Mus musculus OX=10090"	"sp|Q8CGP2|H2B1P_MOUSE;sp|Q8CGP1|H2B1K_MOUSE;sp|Q6ZWY9|H2B1C_MOUSE;sp|Q64525|H2B2B_MOUSE;sp|Q64478|H2B1H_MOUSE;sp|Q64475|H2B1B_MOUSE;sp|P10854|H2B1M_MOUSE;sp|P10853|H2B1F_MOUSE;tr|Q8CBB6|Q8CBB6_MOUSE;sp|Q9D2U9|H2B3A_MOUSE;sp|Q8CGP0|H2B3B_MOUSE;sp|Q64524|H2B2E_MOUSE;sp|P70696|H2B1A_MOUSE"	4	13.992	-0.495786	0.446605		0	10899320	22165200	0
Q9ET01	PYGL_MOUSE	Pygl		">sp|Q9ET01|PYGL_MOUSE Glycogen phosphorylase, liver form OS=Mus musculus OX=10090 GN=Pygl PE=1 SV=4;>tr|Q3UEJ6|Q3UEJ6_MOUSE Alpha-1,4 glucan phosphorylase OS=Mus musculus OX=10090 GN=Pygl PE=1 SV=1"	"sp|Q9ET01|PYGL_MOUSE;tr|Q3UEJ6|Q3UEJ6_MOUSE;tr|E9PUM3|E9PUM3_MOUSE;sp|Q9WUB3|PYGM_MOUSE;sp|Q8CI94|PYGB_MOUSE"	8	97.462	-0.49612	0.208831		0	84893.4	46771.2	0
Q9DC61	MPPA_MOUSE	Pmpca		">sp|Q9DC61|MPPA_MOUSE Mitochondrial-processing peptidase subunit alpha OS=Mus musculus OX=10090 GN=Pmpca PE=1 SV=1;>tr|A2AIW9|A2AIW9_MOUSE Mitochondrial-processing peptidase subunit alpha OS=Mus musculus OX=10090 GN=Pmpca PE=1 SV=1"	"sp|Q9DC61|MPPA_MOUSE;tr|A2AIW9|A2AIW9_MOUSE"	8	58.278	-0.50234	0.208569		0	411030	708885	1
Q9EQI8	>sp|Q9EQI8|RM46_MOUSE 39S ribosomal protein L46, mitochondrial OS=Mus musculus OX=10090 GN=Mrpl46 PE=1 SV=1	>sp|Q9EQI8|RM46_MOUSE 39S ribosomal protein L46, mitochondrial OS=Mus musculus OX=10090 GN=Mrpl46 PE=1 SV=1		>sp|Q9EQI8|RM46_MOUSE 39S ribosomal protein L46, mitochondrial OS=Mus musculus OX=10090 GN=Mrpl46 PE=1 SV=1	sp|Q9EQI8|RM46_MOUSE	6	32.131	-0.513028	0.175451		0	187474	445507	1
D3Z568	D3Z568_MOUSE	Ndufb5		">tr|D3Z568|D3Z568_MOUSE NADH dehydrogenase (Ubiquinone) 1 beta subcomplex, 5, isoform CRA_e OS=Mus musculus OX=10090 GN=Ndufb5 PE=1 SV=1;>sp|Q9CQH3|NDUB5_MOUSE NADH dehydrogenase [ubiquinone] 1 beta subcomplex subunit 5, mitochondrial OS=Mus musculus OX=10"	"tr|D3Z568|D3Z568_MOUSE;sp|Q9CQH3|NDUB5_MOUSE;tr|F6Y6V5|F6Y6V5_MOUSE;tr|D3YX99|D3YX99_MOUSE;tr|D3Z6W9|D3Z6W9_MOUSE"	4	14.038	-0.515848	0.33929		0	2930426	5536600	0
P16254	SRP14_MOUSE	Srp14		">sp|P16254|SRP14_MOUSE Signal recognition particle 14 kDa protein OS=Mus musculus OX=10090 GN=Srp14 PE=1 SV=1;>tr|A2AUM6|A2AUM6_MOUSE Signal recognition particle 14 kDa protein OS=Mus musculus OX=10090 GN=Srp14 PE=1 SV=1"	"sp|P16254|SRP14_MOUSE;tr|A2AUM6|A2AUM6_MOUSE"	2	12.51	-0.529961	0.474571		0	1937834	2378850	0
P00920	>sp|P00920|CAH2_MOUSE Carbonic anhydrase 2 OS=Mus musculus OX=10090 GN=Ca2 PE=1 SV=4	>sp|P00920|CAH2_MOUSE Carbonic anhydrase 2 OS=Mus musculus OX=10090 GN=Ca2 PE=1 SV=4		>sp|P00920|CAH2_MOUSE Carbonic anhydrase 2 OS=Mus musculus OX=10090 GN=Ca2 PE=1 SV=4	"sp|P00920|CAH2_MOUSE;tr|A0A0A6YX78|A0A0A6YX78_MOUSE"	9	29.032	-0.531717	0.261653		0	1957834	2495814	0
P16858	G3P_MOUSE	Gapdh		">sp|P16858|G3P_MOUSE Glyceraldehyde-3-phosphate dehydrogenase OS=Mus musculus OX=10090 GN=Gapdh PE=1 SV=2;>tr|A0A0A0MQF6|A0A0A0MQF6_MOUSE Glyceraldehyde-3-phosphate dehydrogenase OS=Mus musculus OX=10090 GN=Gapdh PE=1 SV=1;>tr|S4R257|S4R257_MOUSE Glycerald"	"sp|P16858|G3P_MOUSE;tr|A0A0A0MQF6|A0A0A0MQF6_MOUSE;tr|S4R257|S4R257_MOUSE;tr|A0A1D5RLD8|A0A1D5RLD8_MOUSE;tr|S4R1W1|S4R1W1_MOUSE;tr|S4R1N5|S4R1N5_MOUSE;tr|V9GXA7|V9GXA7_MOUSE;tr|A0A0R4J0X7|A0A0R4J0X7_MOUSE;tr|S4R2G5|S4R2G5_MOUSE;sp|Q64467|G3PT_MOUSE"	6	35.81	-0.559386	0.172084		0	419884	411350	0
D6REH1	D6REH1_MOUSE	Pxmp2		">tr|D6REH1|D6REH1_MOUSE Peroxisomal membrane protein 2 OS=Mus musculus OX=10090 GN=Pxmp2 PE=1 SV=1;>tr|Q5D073|Q5D073_MOUSE Peroxisomal membrane protein 2 OS=Mus musculus OX=10090 GN=Pxmp2 PE=1 SV=1;>sp|P42925|PXMP2_MOUSE Peroxisomal membrane protein 2 OS=M"	"tr|D6REH1|D6REH1_MOUSE;tr|Q5D073|Q5D073_MOUSE;sp|P42925|PXMP2_MOUSE"	5	9.4381	-0.576319	0.154925		0	2853416	2638506	0
A2A547	A2A547_MOUSE	Rpl19		">tr|A2A547|A2A547_MOUSE Ribosomal protein L19 OS=Mus musculus OX=10090 GN=Rpl19 PE=1 SV=1;>sp|P84099|RL19_MOUSE 60S ribosomal protein L19 OS=Mus musculus OX=10090 GN=Rpl19 PE=1 SV=1"	"tr|A2A547|A2A547_MOUSE;sp|P84099|RL19_MOUSE"	3	23.247	-0.580053	0.126511		0	469835	638352	0
P12710	>sp|P12710|FABPL_MOUSE Fatty acid-binding protein, liver OS=Mus musculus OX=10090 GN=Fabp1 PE=1 SV=2	>sp|P12710|FABPL_MOUSE Fatty acid-binding protein, liver OS=Mus musculus OX=10090 GN=Fabp1 PE=1 SV=2		>sp|P12710|FABPL_MOUSE Fatty acid-binding protein, liver OS=Mus musculus OX=10090 GN=Fabp1 PE=1 SV=2	sp|P12710|FABPL_MOUSE	7	14.245	-0.580088	0.131354		0	4394900	5172660	1
P41105	>sp|P41105|RL28_MOUSE 60S ribosomal protein L28 OS=Mus musculus OX=10090 GN=Rpl28 PE=1 SV=2	>sp|P41105|RL28_MOUSE 60S ribosomal protein L28 OS=Mus musculus OX=10090 GN=Rpl28 PE=1 SV=2		>sp|P41105|RL28_MOUSE 60S ribosomal protein L28 OS=Mus musculus OX=10090 GN=Rpl28 PE=1 SV=2	"sp|P41105|RL28_MOUSE;tr|F6Z0X0|F6Z0X0_MOUSE"	4	15.733	-0.609772	0.100159		0	311242	894146	0
Q9CQ75	>sp|Q9CQ75|NDUA2_MOUSE NADH dehydrogenase [ubiquinone] 1 alpha subcomplex subunit 2 OS=Mus musculus OX=10090 GN=Ndufa2 PE=1 SV=3	>sp|Q9CQ75|NDUA2_MOUSE NADH dehydrogenase [ubiquinone] 1 alpha subcomplex subunit 2 OS=Mus musculus OX=10090 GN=Ndufa2 PE=1 SV=3		>sp|Q9CQ75|NDUA2_MOUSE NADH dehydrogenase [ubiquinone] 1 alpha subcomplex subunit 2 OS=Mus musculus OX=10090 GN=Ndufa2 PE=1 SV=3	sp|Q9CQ75|NDUA2_MOUSE	2	10.916	-0.619047	0.182802		0	3096340	1385528	1
P46656	>sp|P46656|ADX_MOUSE Adrenodoxin, mitochondrial OS=Mus musculus OX=10090 GN=Fdx1 PE=1 SV=1	>sp|P46656|ADX_MOUSE Adrenodoxin, mitochondrial OS=Mus musculus OX=10090 GN=Fdx1 PE=1 SV=1		>sp|P46656|ADX_MOUSE Adrenodoxin, mitochondrial OS=Mus musculus OX=10090 GN=Fdx1 PE=1 SV=1	"sp|P46656|ADX_MOUSE;tr|A0A1L1SU91|A0A1L1SU91_MOUSE;tr|A0A1L1STP5|A0A1L1STP5_MOUSE"	3	20.123	-0.624569	0.0903027		0	1829962	2.00144e+06	1
P45952	>sp|P45952|ACADM_MOUSE Medium-chain specific acyl-CoA dehydrogenase, mitochondrial OS=Mus musculus OX=10090 GN=Acadm PE=1 SV=1	>sp|P45952|ACADM_MOUSE Medium-chain specific acyl-CoA dehydrogenase, mitochondrial OS=Mus musculus OX=10090 GN=Acadm PE=1 SV=1		>sp|P45952|ACADM_MOUSE Medium-chain specific acyl-CoA dehydrogenase, mitochondrial OS=Mus musculus OX=10090 GN=Acadm PE=1 SV=1	"sp|P45952|ACADM_MOUSE;tr|D6RFD7|D6RFD7_MOUSE"	14	46.481	-0.643045	0.0419576		0	4012360	5424760	1
Q9CQR4	>sp|Q9CQR4|ACO13_MOUSE Acyl-coenzyme A thioesterase 13 OS=Mus musculus OX=10090 GN=Acot13 PE=1 SV=1	>sp|Q9CQR4|ACO13_MOUSE Acyl-coenzyme A thioesterase 13 OS=Mus musculus OX=10090 GN=Acot13 PE=1 SV=1		>sp|Q9CQR4|ACO13_MOUSE Acyl-coenzyme A thioesterase 13 OS=Mus musculus OX=10090 GN=Acot13 PE=1 SV=1	sp|Q9CQR4|ACO13_MOUSE	3	15.183	-0.653856	0.211593		0	1230300	1926925	1
Q8VCH0	>sp|Q8VCH0|THIKB_MOUSE 3-ketoacyl-CoA thiolase B, peroxisomal OS=Mus musculus OX=10090 GN=Acaa1b PE=1 SV=1	>sp|Q8VCH0|THIKB_MOUSE 3-ketoacyl-CoA thiolase B, peroxisomal OS=Mus musculus OX=10090 GN=Acaa1b PE=1 SV=1		>sp|Q8VCH0|THIKB_MOUSE 3-ketoacyl-CoA thiolase B, peroxisomal OS=Mus musculus OX=10090 GN=Acaa1b PE=1 SV=1	"sp|Q8VCH0|THIKB_MOUSE;tr|H3BJG8|H3BJG8_MOUSE"	13	43.995	-0.672274	0.0568325		0	452888	757504	1
Q62186	SSRD_MOUSE	Ssr4		">sp|Q62186|SSRD_MOUSE Translocon-associated protein subunit delta OS=Mus musculus OX=10090 GN=Ssr4 PE=1 SV=1;>tr|Q9D8L3|Q9D8L3_MOUSE Signal sequence receptor, delta OS=Mus musculus OX=10090 GN=Ssr4 PE=1 SV=1"	"sp|Q62186|SSRD_MOUSE;tr|Q9D8L3|Q9D8L3_MOUSE"	3	18.936	-0.674028	0.0594017		0	684542	1269184	0
P62075	TIM13_MOUSE	Timm13		">sp|P62075|TIM13_MOUSE Mitochondrial import inner membrane translocase subunit Tim13 OS=Mus musculus OX=10090 GN=Timm13 PE=1 SV=1;>tr|A0A1W2P756|A0A1W2P756_MOUSE Mitochondrial import inner membrane translocase subunit Tim13 OS=Mus musculus OX=10090 GN=Timm"	"sp|P62075|TIM13_MOUSE;tr|A0A1W2P756|A0A1W2P756_MOUSE;tr|A0A1W2P7H2|A0A1W2P7H2_MOUSE"	3	10.458	-0.683972	0.119726		0	3170324	6216060	1
Q9Z1P6	>sp|Q9Z1P6|NDUA7_MOUSE NADH dehydrogenase [ubiquinone] 1 alpha subcomplex subunit 7 OS=Mus musculus OX=10090 GN=Ndufa7 PE=1 SV=3	>sp|Q9Z1P6|NDUA7_MOUSE NADH dehydrogenase [ubiquinone] 1 alpha subcomplex subunit 7 OS=Mus musculus OX=10090 GN=Ndufa7 PE=1 SV=3		>sp|Q9Z1P6|NDUA7_MOUSE NADH dehydrogenase [ubiquinone] 1 alpha subcomplex subunit 7 OS=Mus musculus OX=10090 GN=Ndufa7 PE=1 SV=3	sp|Q9Z1P6|NDUA7_MOUSE	5	12.575	-0.691635	0.203987		0	728164	1303644	1
P10649	GSTM1_MOUSE	Gstm1		">sp|P10649|GSTM1_MOUSE Glutathione S-transferase Mu 1 OS=Mus musculus OX=10090 GN=Gstm1 PE=1 SV=2;>tr|A2AE89|A2AE89_MOUSE Glutathione S-transferase Mu 1 OS=Mus musculus OX=10090 GN=Gstm1 PE=1 SV=2;>tr|F6WHQ7|F6WHQ7_MOUSE Glutathione S-transferase Mu 1 (Fra"	"sp|P10649|GSTM1_MOUSE;tr|A2AE89|A2AE89_MOUSE;tr|F6WHQ7|F6WHQ7_MOUSE;tr|F6Y363|F6Y363_MOUSE;tr|D3YZ29|D3YZ29_MOUSE;tr|D3YVP6|D3YVP6_MOUSE;tr|D3YX76|D3YX76_MOUSE;tr|A2AE91|A2AE91_MOUSE;tr|E9QAC8|E9QAC8_MOUSE;tr|D3YVP5|D3YVP5_MOUSE;tr|Q8R5I6|Q8R5I6_MOUSE;sp|Q80W21|GSTM7_MOUSE;sp|P15626|GSTM2_MOUSE;tr|E9PV63|E9PV63_MOUSE;tr|E9PVM7|E9PVM7_MOUSE;sp|P48774|GSTM5_MOUSE"	6	25.97	-0.72464	0.0982899		0	1366232	2250244	0
Q9D8T7	SLIRP_MOUSE	Slirp		">sp|Q9D8T7|SLIRP_MOUSE SRA stem-loop-interacting RNA-binding protein, mitochondrial OS=Mus musculus OX=10090 GN=Slirp PE=1 SV=2;>tr|F7DE82|F7DE82_MOUSE SRA stem-loop-interacting RNA-binding protein, mitochondrial (Fragment) OS=Mus musculus OX=10090 GN=Slir"	"sp|Q9D8T7|SLIRP_MOUSE;tr|F7DE82|F7DE82_MOUSE;tr|F8WHU8|F8WHU8_MOUSE"	5	12.605	-0.726931	0.16063		0	1780980	735688	1
Q8R5L1	Q8R5L1_MOUSE	C1qbp		">tr|Q8R5L1|Q8R5L1_MOUSE Complement component 1 Q subcomponent-binding protein, mitochondrial OS=Mus musculus OX=10090 GN=C1qbp PE=1 SV=1;>sp|O35658|C1QBP_MOUSE Complement component 1 Q subcomponent-binding protein, mitochondrial OS=Mus musculus OX=10090 GN"	"tr|Q8R5L1|Q8R5L1_MOUSE;sp|O35658|C1QBP_MOUSE"	8	31.025	-0.751331	0.0998968		0	1899278	3092480	1
E9Q2H8	E9Q2H8_MOUSE	Hagh		">tr|E9Q2H8|E9Q2H8_MOUSE Hydroxyacylglutathione hydrolase, mitochondrial (Fragment) OS=Mus musculus OX=10090 GN=Hagh PE=1 SV=1;>tr|A0A0R4J052|A0A0R4J052_MOUSE Hydroxyacylglutathione hydrolase, mitochondrial OS=Mus musculus OX=10090 GN=Hagh PE=1 SV=1;>tr|G5E"	"tr|E9Q2H8|E9Q2H8_MOUSE;tr|A0A0R4J052|A0A0R4J052_MOUSE;tr|G5E8T9|G5E8T9_MOUSE;sp|Q99KB8|GLO2_MOUSE;tr|D3YWI0|D3YWI0_MOUSE;tr|E9PYA3|E9PYA3_MOUSE;tr|D3YUX8|D3YUX8_MOUSE;tr|D3YV58|D3YV58_MOUSE"	4	23.756	-0.753507	0.597264		0	1840220	40489120	0
Q9CZM2	>sp|Q9CZM2|RL15_MOUSE 60S ribosomal protein L15 OS=Mus musculus OX=10090 GN=Rpl15 PE=1 SV=4	>sp|Q9CZM2|RL15_MOUSE 60S ribosomal protein L15 OS=Mus musculus OX=10090 GN=Rpl15 PE=1 SV=4		>sp|Q9CZM2|RL15_MOUSE 60S ribosomal protein L15 OS=Mus musculus OX=10090 GN=Rpl15 PE=1 SV=4	"sp|Q9CZM2|RL15_MOUSE;tr|B8JKK2|B8JKK2_MOUSE"	3	24.146	-0.777551	0.0926461		0	403669	886442	0
P62849	RS24_MOUSE	Rps24		">sp|P62849|RS24_MOUSE 40S ribosomal protein S24 OS=Mus musculus OX=10090 GN=Rps24 PE=1 SV=1;>tr|A0A286YEB7|A0A286YEB7_MOUSE 40S ribosomal protein S24 OS=Mus musculus OX=10090 GN=Rps24 PE=1 SV=1"	"sp|P62849|RS24_MOUSE;tr|A0A286YEB7|A0A286YEB7_MOUSE"	4	15.423	-0.779995	0.165462		0	5295720	9915260	0
P60335	>sp|P60335|PCBP1_MOUSE Poly(rC)-binding protein 1 OS=Mus musculus OX=10090 GN=Pcbp1 PE=1 SV=1	>sp|P60335|PCBP1_MOUSE Poly(rC)-binding protein 1 OS=Mus musculus OX=10090 GN=Pcbp1 PE=1 SV=1		>sp|P60335|PCBP1_MOUSE Poly(rC)-binding protein 1 OS=Mus musculus OX=10090 GN=Pcbp1 PE=1 SV=1	"sp|P60335|PCBP1_MOUSE;tr|E9Q7D8|E9Q7D8_MOUSE;sp|P57722|PCBP3_MOUSE"	7	37.497	-0.805746	0.0549027		0	593134	555605	0
Q80WW9	>sp|Q80WW9|DDRGK_MOUSE DDRGK domain-containing protein 1 OS=Mus musculus OX=10090 GN=Ddrgk1 PE=1 SV=2	>sp|Q80WW9|DDRGK_MOUSE DDRGK domain-containing protein 1 OS=Mus musculus OX=10090 GN=Ddrgk1 PE=1 SV=2		>sp|Q80WW9|DDRGK_MOUSE DDRGK domain-containing protein 1 OS=Mus musculus OX=10090 GN=Ddrgk1 PE=1 SV=2	sp|Q80WW9|DDRGK_MOUSE	3	35.977	-0.830953	0.0279925		0	342516	775042	0
P53395	>sp|P53395|ODB2_MOUSE Lipoamide acyltransferase component of branched-chain alpha-keto acid dehydrogenase complex, mitochondrial OS=Mus musculus OX=10090 GN=Dbt PE=1 SV=2	>sp|P53395|ODB2_MOUSE Lipoamide acyltransferase component of branched-chain alpha-keto acid dehydrogenase complex, mitochondrial OS=Mus musculus OX=10090 GN=Dbt PE=1 SV=2		>sp|P53395|ODB2_MOUSE Lipoamide acyltransferase component of branched-chain alpha-keto acid dehydrogenase complex, mitochondrial OS=Mus musculus OX=10090 GN=Dbt PE=1 SV=2	"sp|P53395|ODB2_MOUSE;tr|A0A0G2JGU0|A0A0G2JGU0_MOUSE"	7	53.246	-0.842767	0.186652		0	407796	397582	1
P99028	>sp|P99028|QCR6_MOUSE Cytochrome b-c1 complex subunit 6, mitochondrial OS=Mus musculus OX=10090 GN=Uqcrh PE=1 SV=2	>sp|P99028|QCR6_MOUSE Cytochrome b-c1 complex subunit 6, mitochondrial OS=Mus musculus OX=10090 GN=Uqcrh PE=1 SV=2		>sp|P99028|QCR6_MOUSE Cytochrome b-c1 complex subunit 6, mitochondrial OS=Mus musculus OX=10090 GN=Uqcrh PE=1 SV=2	sp|P99028|QCR6_MOUSE	4	10.435	-0.84621	0.0585815		0	20780360	47396800	1
P19783	>sp|P19783|COX41_MOUSE Cytochrome c oxidase subunit 4 isoform 1, mitochondrial OS=Mus musculus OX=10090 GN=Cox4i1 PE=1 SV=2	>sp|P19783|COX41_MOUSE Cytochrome c oxidase subunit 4 isoform 1, mitochondrial OS=Mus musculus OX=10090 GN=Cox4i1 PE=1 SV=2		>sp|P19783|COX41_MOUSE Cytochrome c oxidase subunit 4 isoform 1, mitochondrial OS=Mus musculus OX=10090 GN=Cox4i1 PE=1 SV=2	"sp|P19783|COX41_MOUSE;tr|M0QWX7|M0QWX7_MOUSE;tr|D6RG40|D6RG40_MOUSE"	7	19.53	-0.851557	0.0852288		0	8795000	18116800	1
O09111	>sp|O09111|NDUBB_MOUSE NADH dehydrogenase [ubiquinone] 1 beta subcomplex subunit 11, mitochondrial OS=Mus musculus OX=10090 GN=Ndufb11 PE=1 SV=2	>sp|O09111|NDUBB_MOUSE NADH dehydrogenase [ubiquinone] 1 beta subcomplex subunit 11, mitochondrial OS=Mus musculus OX=10090 GN=Ndufb11 PE=1 SV=2		>sp|O09111|NDUBB_MOUSE NADH dehydrogenase [ubiquinone] 1 beta subcomplex subunit 11, mitochondrial OS=Mus musculus OX=10090 GN=Ndufb11 PE=1 SV=2	sp|O09111|NDUBB_MOUSE	2	17.444	-0.863721	0.0237951		0	764540	1327260	1
Q9CY16	>sp|Q9CY16|RT28_MOUSE 28S ribosomal protein S28, mitochondrial OS=Mus musculus OX=10090 GN=Mrps28 PE=1 SV=1	>sp|Q9CY16|RT28_MOUSE 28S ribosomal protein S28, mitochondrial OS=Mus musculus OX=10090 GN=Mrps28 PE=1 SV=1		>sp|Q9CY16|RT28_MOUSE 28S ribosomal protein S28, mitochondrial OS=Mus musculus OX=10090 GN=Mrps28 PE=1 SV=1	sp|Q9CY16|RT28_MOUSE	3	20.52	-0.870687	0.0470516		0	473688	977917	1
Q8VCZ9	HYPDH_MOUSE	Prodh2		">sp|Q8VCZ9|HYPDH_MOUSE Hydroxyproline dehydrogenase OS=Mus musculus OX=10090 GN=Prodh2 PE=1 SV=1;>tr|F7CED2|F7CED2_MOUSE Proline dehydrogenase (Fragment) OS=Mus musculus OX=10090 GN=Prodh2 PE=1 SV=1;>tr|D3Z5H4|D3Z5H4_MOUSE Proline dehydrogenase (Fragment) "	"sp|Q8VCZ9|HYPDH_MOUSE;tr|F7CED2|F7CED2_MOUSE;tr|D3Z5H4|D3Z5H4_MOUSE;tr|D6RET3|D6RET3_MOUSE;tr|D3YV12|D3YV12_MOUSE"	9	50.723	-0.88546	0.0869524		0	260374	692349	1
Q91XD4	>sp|Q91XD4|FTCD_MOUSE Formimidoyltransferase-cyclodeaminase OS=Mus musculus OX=10090 GN=Ftcd PE=1 SV=1	>sp|Q91XD4|FTCD_MOUSE Formimidoyltransferase-cyclodeaminase OS=Mus musculus OX=10090 GN=Ftcd PE=1 SV=1		>sp|Q91XD4|FTCD_MOUSE Formimidoyltransferase-cyclodeaminase OS=Mus musculus OX=10090 GN=Ftcd PE=1 SV=1	sp|Q91XD4|FTCD_MOUSE	15	58.938	-0.90159	0.0158602		0	191421	631720	0
P48771	>sp|P48771|CX7A2_MOUSE Cytochrome c oxidase subunit 7A2, mitochondrial OS=Mus musculus OX=10090 GN=Cox7a2 PE=1 SV=2	>sp|P48771|CX7A2_MOUSE Cytochrome c oxidase subunit 7A2, mitochondrial OS=Mus musculus OX=10090 GN=Cox7a2 PE=1 SV=2		>sp|P48771|CX7A2_MOUSE Cytochrome c oxidase subunit 7A2, mitochondrial OS=Mus musculus OX=10090 GN=Cox7a2 PE=1 SV=2	sp|P48771|CX7A2_MOUSE	2	9.2908	-0.914535	0.123134		0	6271820	10970680	1
Q9CQJ8	>sp|Q9CQJ8|NDUB9_MOUSE NADH dehydrogenase [ubiquinone] 1 beta subcomplex subunit 9 OS=Mus musculus OX=10090 GN=Ndufb9 PE=1 SV=3	>sp|Q9CQJ8|NDUB9_MOUSE NADH dehydrogenase [ubiquinone] 1 beta subcomplex subunit 9 OS=Mus musculus OX=10090 GN=Ndufb9 PE=1 SV=3		>sp|Q9CQJ8|NDUB9_MOUSE NADH dehydrogenase [ubiquinone] 1 beta subcomplex subunit 9 OS=Mus musculus OX=10090 GN=Ndufb9 PE=1 SV=3	sp|Q9CQJ8|NDUB9_MOUSE	7	21.984	-0.930176	0.199782		0	913654	1359918	1
P15327	PMGE_MOUSE	Bpgm		">sp|P15327|PMGE_MOUSE Bisphosphoglycerate mutase OS=Mus musculus OX=10090 GN=Bpgm PE=1 SV=2;>tr|D3Z223|D3Z223_MOUSE Phosphoglycerate mutase (Fragment) OS=Mus musculus OX=10090 GN=Bpgm PE=1 SV=1"	"sp|P15327|PMGE_MOUSE;tr|D3Z223|D3Z223_MOUSE;tr|D3YYH3|D3YYH3_MOUSE;tr|D3YUE8|D3YUE8_MOUSE"	3	29.978	-0.960043	0.0300531		0	106573	118526	0
Q5XJF6	Q5XJF6_MOUSE	Rpl10a		">tr|Q5XJF6|Q5XJF6_MOUSE Ribosomal protein OS=Mus musculus OX=10090 GN=Rpl10a PE=1 SV=1;>sp|P53026|RL10A_MOUSE 60S ribosomal protein L10a OS=Mus musculus OX=10090 GN=Rpl10a PE=1 SV=3"	"tr|Q5XJF6|Q5XJF6_MOUSE;sp|P53026|RL10A_MOUSE;tr|D6RE43|D6RE43_MOUSE"	7	24.831	-0.961753	0.0702166		0	1026376	1.39153e+06	0
Q7TMF3	NDUAC_MOUSE	Ndufa12		">sp|Q7TMF3|NDUAC_MOUSE NADH dehydrogenase [ubiquinone] 1 alpha subcomplex subunit 12 OS=Mus musculus OX=10090 GN=Ndufa12 PE=1 SV=2;>tr|A0A0R4J275|A0A0R4J275_MOUSE NADH dehydrogenase [ubiquinone] 1 alpha subcomplex subunit 12 OS=Mus musculus OX=10090 GN=Ndu"	"sp|Q7TMF3|NDUAC_MOUSE;tr|A0A0R4J275|A0A0R4J275_MOUSE"	6	17.086	-0.972194	0.0381633		0	1661426	2741014	1
P35486	>sp|P35486|ODPA_MOUSE Pyruvate dehydrogenase E1 component subunit alpha, somatic form, mitochondrial OS=Mus musculus OX=10090 GN=Pdha1 PE=1 SV=1	>sp|P35486|ODPA_MOUSE Pyruvate dehydrogenase E1 component subunit alpha, somatic form, mitochondrial OS=Mus musculus OX=10090 GN=Pdha1 PE=1 SV=1		>sp|P35486|ODPA_MOUSE Pyruvate dehydrogenase E1 component subunit alpha, somatic form, mitochondrial OS=Mus musculus OX=10090 GN=Pdha1 PE=1 SV=1	sp|P35486|ODPA_MOUSE	6	43.231	-0.982839	0.0698994		0	293806	136907	1
Q9DCS9	NDUBA_MOUSE	Ndufb10		">sp|Q9DCS9|NDUBA_MOUSE NADH dehydrogenase [ubiquinone] 1 beta subcomplex subunit 10 OS=Mus musculus OX=10090 GN=Ndufb10 PE=1 SV=3;>tr|D3YUK4|D3YUK4_MOUSE NADH dehydrogenase [ubiquinone] 1 beta subcomplex subunit 10 (Fragment) OS=Mus musculus OX=10090 GN=Nd"	"sp|Q9DCS9|NDUBA_MOUSE;tr|D3YUK4|D3YUK4_MOUSE"	8	21.024	-0.990146	0.0443137		0	2920218	4444700	1
Q99PG0	>sp|Q99PG0|AAAD_MOUSE Arylacetamide deacetylase OS=Mus musculus OX=10090 GN=Aadac PE=1 SV=3	>sp|Q99PG0|AAAD_MOUSE Arylacetamide deacetylase OS=Mus musculus OX=10090 GN=Aadac PE=1 SV=3		>sp|Q99PG0|AAAD_MOUSE Arylacetamide deacetylase OS=Mus musculus OX=10090 GN=Aadac PE=1 SV=3	sp|Q99PG0|AAAD_MOUSE	12	45.25	-1.02196	0.168113	0.0166449	0	2255862	6383040	0
P47911	>sp|P47911|RL6_MOUSE 60S ribosomal protein L6 OS=Mus musculus OX=10090 GN=Rpl6 PE=1 SV=3	Rpl6		>sp|P47911|RL6_MOUSE 60S ribosomal protein L6 OS=Mus musculus OX=10090 GN=Rpl6 PE=1 SV=3	"sp|P47911|RL6_MOUSE;tr|A0A0J9YU32|A0A0J9YU32_MOUSE"	7	33.509	-1.048	0.0390603	0.00409711	1	636284	563334	0
Q8BGT5	>sp|Q8BGT5|ALAT2_MOUSE Alanine aminotransferase 2 OS=Mus musculus OX=10090 GN=Gpt2 PE=1 SV=1	Gpt2		>sp|Q8BGT5|ALAT2_MOUSE Alanine aminotransferase 2 OS=Mus musculus OX=10090 GN=Gpt2 PE=1 SV=1	"sp|Q8BGT5|ALAT2_MOUSE;tr|D6RFQ8|D6RFQ8_MOUSE"	11	57.943	-1.09751	0.0974125	0.00973582	1	413640	492597	1
Q7TNS2	>sp|Q7TNS2|MIC10_MOUSE MICOS complex subunit Mic10 OS=Mus musculus OX=10090 GN=Minos1 PE=1 SV=1	Minos1		>sp|Q7TNS2|MIC10_MOUSE MICOS complex subunit Mic10 OS=Mus musculus OX=10090 GN=Minos1 PE=1 SV=1	sp|Q7TNS2|MIC10_MOUSE	2	8.5669	-1.18553	0.00528215	0.000811478	1	811724	1294894	1
Q3TLP5	ECHD2_MOUSE	Echdc2		">sp|Q3TLP5|ECHD2_MOUSE Enoyl-CoA hydratase domain-containing protein 2, mitochondrial OS=Mus musculus OX=10090 GN=Echdc2 PE=1 SV=2;>tr|F6YTG0|F6YTG0_MOUSE Enoyl-CoA hydratase domain-containing protein 2, mitochondrial (Fragment) OS=Mus musculus OX=10090 GN"	"sp|Q3TLP5|ECHD2_MOUSE;tr|F6YTG0|F6YTG0_MOUSE;tr|F6Z5N5|F6Z5N5_MOUSE;tr|E0CXC8|E0CXC8_MOUSE"	9	31.852	-1.24821	0.0158984	0.00187144	1	1340746	4412220	1
P12787	>sp|P12787|COX5A_MOUSE Cytochrome c oxidase subunit 5A, mitochondrial OS=Mus musculus OX=10090 GN=Cox5a PE=1 SV=2	Cox5a		>sp|P12787|COX5A_MOUSE Cytochrome c oxidase subunit 5A, mitochondrial OS=Mus musculus OX=10090 GN=Cox5a PE=1 SV=2	sp|P12787|COX5A_MOUSE	7	16.101	-1.24858	0.0692983	0.00705916	1	18262400	56848200	1
P56391	CX6B1_MOUSE	Cox6b1		">sp|P56391|CX6B1_MOUSE Cytochrome c oxidase subunit 6B1 OS=Mus musculus OX=10090 GN=Cox6b1 PE=1 SV=2;>tr|A0A140LIU3|A0A140LIU3_MOUSE Cytochrome c oxidase subunit 6B1 OS=Mus musculus OX=10090 GN=Cox6b1 PE=1 SV=1"	"sp|P56391|CX6B1_MOUSE;tr|A0A140LIU3|A0A140LIU3_MOUSE"	11	10.071	-1.40302	0.0143711	0.00173999	1	13257980	39095400	1
Q64459	CP3AB_MOUSE	Cyp3a11		">sp|Q64459|CP3AB_MOUSE Cytochrome P450 3A11 OS=Mus musculus OX=10090 GN=Cyp3a11 PE=1 SV=1;>sp|Q9JMA7|CP341_MOUSE Cytochrome P450 3A41 OS=Mus musculus OX=10090 GN=Cyp3a41a PE=1 SV=2"	"sp|Q64459|CP3AB_MOUSE;sp|Q9JMA7|CP341_MOUSE;sp|Q64481|CP3AG_MOUSE"	8	57.854	-1.41474	0.104305	0.0103757	0	1.04167e+06	1188660	0
Q8QZR3	>sp|Q8QZR3|EST2A_MOUSE Pyrethroid hydrolase Ces2a OS=Mus musculus OX=10090 GN=Ces2a PE=1 SV=1	Ces2a		>sp|Q8QZR3|EST2A_MOUSE Pyrethroid hydrolase Ces2a OS=Mus musculus OX=10090 GN=Ces2a PE=1 SV=1	"sp|Q8QZR3|EST2A_MOUSE;tr|A0A1D5RLQ1|A0A1D5RLQ1_MOUSE;tr|F6Z9B9|F6Z9B9_MOUSE"	7	61.94	-1.46894	0.00308823	0.00059473	1	575398	1.44894e+06	0
O08715	>sp|O08715|AKAP1_MOUSE A-kinase anchor protein 1, mitochondrial OS=Mus musculus OX=10090 GN=Akap1 PE=1 SV=4	Akap1		>sp|O08715|AKAP1_MOUSE A-kinase anchor protein 1, mitochondrial OS=Mus musculus OX=10090 GN=Akap1 PE=1 SV=4	sp|O08715|AKAP1_MOUSE	4	92.194	-1.52198	0.00810987	0.0011158	1	91168.5	68777.4	1
P00405	>sp|P00405|COX2_MOUSE Cytochrome c oxidase subunit 2 OS=Mus musculus OX=10090 GN=Mtco2 PE=1 SV=1	Mtco2		>sp|P00405|COX2_MOUSE Cytochrome c oxidase subunit 2 OS=Mus musculus OX=10090 GN=Mtco2 PE=1 SV=1	sp|P00405|COX2_MOUSE	5	25.976	-1.56673	0.0182974	0.0020732	1	13446200	33081400	1
Q9CPQ1	>sp|Q9CPQ1|COX6C_MOUSE Cytochrome c oxidase subunit 6C OS=Mus musculus OX=10090 GN=Cox6c PE=1 SV=3	Cox6c		>sp|Q9CPQ1|COX6C_MOUSE Cytochrome c oxidase subunit 6C OS=Mus musculus OX=10090 GN=Cox6c PE=1 SV=3	"sp|Q9CPQ1|COX6C_MOUSE;tr|A0A0G2JDA6|A0A0G2JDA6_MOUSE"	6	8.4689	-1.57988	0.0130417	0.00161596	1	15513200	48370400	1
Q99LM2	>sp|Q99LM2|CK5P3_MOUSE CDK5 regulatory subunit-associated protein 3 OS=Mus musculus OX=10090 GN=Cdk5rap3 PE=1 SV=1	Cdk5rap3		>sp|Q99LM2|CK5P3_MOUSE CDK5 regulatory subunit-associated protein 3 OS=Mus musculus OX=10090 GN=Cdk5rap3 PE=1 SV=1	"sp|Q99LM2|CK5P3_MOUSE;tr|A2A6E0|A2A6E0_MOUSE;tr|D6RJ46|D6RJ46_MOUSE;tr|A2A6E1|A2A6E1_MOUSE;tr|A2A6D9|A2A6D9_MOUSE;tr|F2Z486|F2Z486_MOUSE;tr|B0QZI8|B0QZI8_MOUSE"	4	56.99	-1.68312	0.000464473	0.000194933	1	1181848	1.14644e+06	0
P14152	MDHC_MOUSE	Mdh1		">sp|P14152|MDHC_MOUSE Malate dehydrogenase, cytoplasmic OS=Mus musculus OX=10090 GN=Mdh1 PE=1 SV=3;>tr|B1ATQ3|B1ATQ3_MOUSE Malate dehydrogenase, cytoplasmic (Fragment) OS=Mus musculus OX=10090 GN=Mdh1 PE=1 SV=8"	"sp|P14152|MDHC_MOUSE;tr|B1ATQ3|B1ATQ3_MOUSE"	4	36.511	-1.74609	0.00032499	0.000186107	1	283174	542830	0
P10922	>sp|P10922|H10_MOUSE Histone H1.0 OS=Mus musculus OX=10090 GN=H1f0 PE=2 SV=4	H1f0		>sp|P10922|H10_MOUSE Histone H1.0 OS=Mus musculus OX=10090 GN=H1f0 PE=2 SV=4	sp|P10922|H10_MOUSE	4	20.861	-1.88078	0.00130201	0.000367831	1	488532	606303	0
P03921	>sp|P03921|NU5M_MOUSE NADH-ubiquinone oxidoreductase chain 5 OS=Mus musculus OX=10090 GN=Mtnd5 PE=1 SV=3	Mtnd5		>sp|P03921|NU5M_MOUSE NADH-ubiquinone oxidoreductase chain 5 OS=Mus musculus OX=10090 GN=Mtnd5 PE=1 SV=3	sp|P03921|NU5M_MOUSE	2	68.474	-2.06884	0.0166452	0.00192722	1	459275	760463	1
Q99JB2	STML2_MOUSE	Stoml2		">sp|Q99JB2|STML2_MOUSE Stomatin-like protein 2, mitochondrial OS=Mus musculus OX=10090 GN=Stoml2 PE=1 SV=1;>tr|A2AG39|A2AG39_MOUSE Stomatin-like protein 2, mitochondrial (Fragment) OS=Mus musculus OX=10090 GN=Stoml2 PE=1 SV=1;>tr|F6WI02|F6WI02_MOUSE Stomat"	"sp|Q99JB2|STML2_MOUSE;tr|A2AG39|A2AG39_MOUSE;tr|F6WI02|F6WI02_MOUSE;tr|A2AG41|A2AG41_MOUSE"	6	38.384	-2.76358	6.64e-06	2.82e-05	1	222245	684391	1
E9PV44	E9PV44_MOUSE	Atpif1		">tr|E9PV44|E9PV44_MOUSE ATPase inhibitor, mitochondrial OS=Mus musculus OX=10090 GN=Atpif1 PE=1 SV=1;>sp|O35143|ATIF1_MOUSE ATPase inhibitor, mitochondrial OS=Mus musculus OX=10090 GN=ATP5IF1 PE=1 SV=2"	"tr|E9PV44|E9PV44_MOUSE;sp|O35143|ATIF1_MOUSE"	2	8.7887	-1000			1	1038174	1759388	0
P19536	COX5B_MOUSE	Cox5b		">sp|P19536|COX5B_MOUSE Cytochrome c oxidase subunit 5B, mitochondrial OS=Mus musculus OX=10090 GN=Cox5b PE=1 SV=1;>tr|Q9D881|Q9D881_MOUSE Cytochrome c oxidase subunit 5B, mitochondrial OS=Mus musculus OX=10090 GN=Gm11273 PE=1 SV=1"	"sp|P19536|COX5B_MOUSE;tr|Q9D881|Q9D881_MOUSE;tr|F7C106|F7C106_MOUSE;tr|A0A0A6YVR0|A0A0A6YVR0_MOUSE"	6	13.813	-1000			1	0	6195644	0
Q9CQ54	>sp|Q9CQ54|NDUC2_MOUSE NADH dehydrogenase [ubiquinone] 1 subunit C2 OS=Mus musculus OX=10090 GN=Ndufc2 PE=1 SV=1	Ndufc2		>sp|Q9CQ54|NDUC2_MOUSE NADH dehydrogenase [ubiquinone] 1 subunit C2 OS=Mus musculus OX=10090 GN=Ndufc2 PE=1 SV=1	"sp|Q9CQ54|NDUC2_MOUSE;tr|A0A0U1RPJ5|A0A0U1RPJ5_MOUSE"	3	14.164	-1000			1	1125818	1248896	1
P59017	>sp|P59017|B2L13_MOUSE Bcl-2-like protein 13 OS=Mus musculus OX=10090 GN=Bcl2l13 PE=1 SV=2	Bcl2l13		>sp|P59017|B2L13_MOUSE Bcl-2-like protein 13 OS=Mus musculus OX=10090 GN=Bcl2l13 PE=1 SV=2	sp|P59017|B2L13_MOUSE	2	46.719	-1000			1	93212.2	187988	1
Q5U458	>sp|Q5U458|DJC11_MOUSE DnaJ homolog subfamily C member 11 OS=Mus musculus OX=10090 GN=Dnajc11 PE=1 SV=2	Dnajc11		>sp|Q5U458|DJC11_MOUSE DnaJ homolog subfamily C member 11 OS=Mus musculus OX=10090 GN=Dnajc11 PE=1 SV=2	"sp|Q5U458|DJC11_MOUSE;tr|E9Q8B3|E9Q8B3_MOUSE;tr|A2A8D1|A2A8D1_MOUSE"	5	63.232	-1000			1	141761	129310	1

## Sheet: Unique CoIP Hits
	Number of Proteins
Detox	1
FeS Cluster	1
Folate and 1C	2
Metabolism	5
MICOS	1
Mito Dynamics	2
Mito Protease	1
Mito Translation	15
mtDNA	2
OXPHOS	5
RNA	1
Translocase	4
Unknown	1

## Sheet: Enriched (>2fold) CoIP Hits
	Number of Proteins
Carrier	5
Detox	6
FeS	2
Folate and 1C	4
Metabolism	23
Mito Dynamics	2
Chaperone	1
Mito Translation	5
mtDNA	2
OXPHOS	15
Translocase	1
Unknown	2

## Sheet: Sheet1
Liver	Heart
Mtfp1	Ndufaf6
Mcee	Mtnd5
Gsr	Ndufs6
Iscu	Cox7a1
Mmab	Vdac3
Amt	Tcaim
Ptges2	Mmaa
L2hgdh	Iba57
Acp6	Prodh2
Sugct	Dhrs4
Chchd2	Ndufa10
Opa3	Ndufb4
Mfn2	Ssbp1
Pmpcb	Nsun4
C12orf65	Shmt2
Mrps34	Mtfp1
Mrrf	Mthfd1l
Mrpl41	Slc25a3
Tefm	Cox6b1
Taco1	Usmg5
Mrpl49	Nfs1
Mrps22	Cmc2
Mrps24	Supv3l1
Ptcd3	Cisd3
Mrps7	Slc25a4
Mrpl22	Trap1
Mrpl43	Acot9
Rars2	Mgst3
Mrpl28	Ndufa7
Macrod1	Cox4i1
Top1mt	Slc25a12
Mcat	Sco2
Cyb5b	Atp5l
Lyrm4	Afg3l1
Ociad2	Tha1
Ndufaf4	Mtx2
Vdac3	Ndufs2
Lactb2	Ndufs4
Timm8a1	Acot2
Timm50	Fh
Samm50	Suclg2
Hdhd3	Mmab
Slc25a22	Lyrm4
Slc25a11	Etfb
Slc25a20
Sfxn1
Slc25a15
Sqor
Sod2
Sod1
Gpx1
Suox
Msra
Nfs1
Cisd1
Mthfd1l
Mut
Pcca
Aldh1l1
Hsd17b8
Dhrs4
Vwa8
Lap3
Mccc1
Nags
Amacr
Ech1
Aldh9a1
Agxt
Acads
Nadk2
Gldc
Mccc2
Cyp27a1
Oat
Mlycd
Aldh1b1
Mocs1
Cpt1a
Ldhd
Aass
Hibadh
Agmat
Apool
Chchd3
Opa1
Kmo
Hspe1
Mrps26
Mrpl33
Tufm
Mrpl34
Mrps27
Atad3
Aco2
Ethe1
Ppa2
Atp5j
Mtatp8
Gpd2
Acad9
Ndufb3
Coa5
Sucla2
Coq8a
Cycs
Pdhb
Atp5me
Atp5j2
Idh3b
Timm9
Snd1
Dhrs1
