# Supplementary material for: Mtfp1 ablation enhances mitochondrial respiration and protects against hepatic steatosis
Source: Nat Commun. 2023 Dec 20;14:8474. doi: 10.1038/s41467-023-44143-9 (PMC10733382; doi:10.1038/s41467-023-44143-9)
Supplement: Supplementary file 7 — Supplementary Data 4 [file 41467_2023_44143_MOESM7_ESM.xlsx]

## Sheet: Injections
dsIdx	dsCode	dsSequence
1	BOSq_2020_Cecilia_Patitucci_071420_P1-A5_1_WT1_NEGa	1
2	BOSq_2020_Cecilia_Patitucci_071420_P1-A5_1_WT1_NEGb	2
3	BOSq_2020_Cecilia_Patitucci_071420_P1-A6_9_WT9_NEGa	3
4	BOSq_2020_Cecilia_Patitucci_071420_P1-A6_9_WT9_NEGb	4
5	BOSq_2020_Cecilia_Patitucci_071420_P1-B5_2_WT2_NEGa	5
6	BOSq_2020_Cecilia_Patitucci_071420_P1-B5_2_WT2_NEGb	6
7	BOSq_2020_Cecilia_Patitucci_071420_P1-B6_10_WT10_NEGa	7
8	BOSq_2020_Cecilia_Patitucci_071420_P1-B6_10_WT10_NEGb	8
9	BOSq_2020_Cecilia_Patitucci_071420_P1-C5_3_WT3_NEGa	9
10	BOSq_2020_Cecilia_Patitucci_071420_P1-C5_3_WT3_NEGb	10
11	BOSq_2020_Cecilia_Patitucci_071420_P1-C6_11_WT11_NEGa	11
12	BOSq_2020_Cecilia_Patitucci_071420_P1-C6_11_WT11_NEGb	12
13	BOSq_2020_Cecilia_Patitucci_071420_P1-D5_4_WT4_NEGa	13
14	BOSq_2020_Cecilia_Patitucci_071420_P1-D5_4_WT4_NEGb	14
15	BOSq_2020_Cecilia_Patitucci_071420_P1-D6_12_WT12_NEGa	15
16	BOSq_2020_Cecilia_Patitucci_071420_P1-D6_12_WT12_NEGb	16
17	BOSq_2020_Cecilia_Patitucci_071420_P1-E5_5_KO5_NEGa	17
18	BOSq_2020_Cecilia_Patitucci_071420_P1-E5_5_KO5_NEGb	18
19	BOSq_2020_Cecilia_Patitucci_071420_P1-E6_13_KO13_NEGa	19
20	BOSq_2020_Cecilia_Patitucci_071420_P1-E6_13_KO13_NEGb	20
21	BOSq_2020_Cecilia_Patitucci_071420_P1-F5_6_KO6_NEGa	21
22	BOSq_2020_Cecilia_Patitucci_071420_P1-F5_6_KO6_NEGb	22
23	BOSq_2020_Cecilia_Patitucci_071420_P1-F6_14_KO14_NEGa	23
24	BOSq_2020_Cecilia_Patitucci_071420_P1-F6_14_KO14_NEGb	24
25	BOSq_2020_Cecilia_Patitucci_071420_P1-G5_7_KO7_NEGa	25
26	BOSq_2020_Cecilia_Patitucci_071420_P1-G5_7_KO7_NEGb	26
27	BOSq_2020_Cecilia_Patitucci_071420_P1-G6_15_KO15_NEGa	27
28	BOSq_2020_Cecilia_Patitucci_071420_P1-G6_15_KO15_NEGb	28
29	BOSq_2020_Cecilia_Patitucci_071420_P1-H5_8_KO8_NEGa	29
30	BOSq_2020_Cecilia_Patitucci_071420_P1-H5_8_KO8_NEGb	30
31	BOSq_2020_Cecilia_Patitucci_071420_P1-H6_16_KO16_NEGa	31
32	BOSq_2020_Cecilia_Patitucci_071420_P1-H6_16_KO16_NEGb	32

## Sheet: Ions and Intensities
ion ID	ion Mz	Top annotation name	Top annotation formula	Top annotation ion	Top annotation score	BOSq_2020_Cecilia_Patitucci_071420_P1-A5_1_WT1_NEGa	BOSq_2020_Cecilia_Patitucci_071420_P1-A5_1_WT1_NEGb	BOSq_2020_Cecilia_Patitucci_071420_P1-A6_9_WT9_NEGa	BOSq_2020_Cecilia_Patitucci_071420_P1-A6_9_WT9_NEGb	BOSq_2020_Cecilia_Patitucci_071420_P1-B5_2_WT2_NEGa	BOSq_2020_Cecilia_Patitucci_071420_P1-B5_2_WT2_NEGb	BOSq_2020_Cecilia_Patitucci_071420_P1-B6_10_WT10_NEGa	BOSq_2020_Cecilia_Patitucci_071420_P1-B6_10_WT10_NEGb	BOSq_2020_Cecilia_Patitucci_071420_P1-C5_3_WT3_NEGa	BOSq_2020_Cecilia_Patitucci_071420_P1-C5_3_WT3_NEGb	BOSq_2020_Cecilia_Patitucci_071420_P1-C6_11_WT11_NEGa	BOSq_2020_Cecilia_Patitucci_071420_P1-C6_11_WT11_NEGb	BOSq_2020_Cecilia_Patitucci_071420_P1-D5_4_WT4_NEGa	BOSq_2020_Cecilia_Patitucci_071420_P1-D5_4_WT4_NEGb	BOSq_2020_Cecilia_Patitucci_071420_P1-D6_12_WT12_NEGa	BOSq_2020_Cecilia_Patitucci_071420_P1-D6_12_WT12_NEGb	BOSq_2020_Cecilia_Patitucci_071420_P1-E5_5_KO5_NEGa	BOSq_2020_Cecilia_Patitucci_071420_P1-E5_5_KO5_NEGb	BOSq_2020_Cecilia_Patitucci_071420_P1-E6_13_KO13_NEGa	BOSq_2020_Cecilia_Patitucci_071420_P1-E6_13_KO13_NEGb	BOSq_2020_Cecilia_Patitucci_071420_P1-F5_6_KO6_NEGa	BOSq_2020_Cecilia_Patitucci_071420_P1-F5_6_KO6_NEGb	BOSq_2020_Cecilia_Patitucci_071420_P1-F6_14_KO14_NEGa	BOSq_2020_Cecilia_Patitucci_071420_P1-F6_14_KO14_NEGb	BOSq_2020_Cecilia_Patitucci_071420_P1-G5_7_KO7_NEGa	BOSq_2020_Cecilia_Patitucci_071420_P1-G5_7_KO7_NEGb	BOSq_2020_Cecilia_Patitucci_071420_P1-G6_15_KO15_NEGa	BOSq_2020_Cecilia_Patitucci_071420_P1-G6_15_KO15_NEGb	BOSq_2020_Cecilia_Patitucci_071420_P1-H5_8_KO8_NEGa	BOSq_2020_Cecilia_Patitucci_071420_P1-H5_8_KO8_NEGb	BOSq_2020_Cecilia_Patitucci_071420_P1-H6_16_KO16_NEGa	BOSq_2020_Cecilia_Patitucci_071420_P1-H6_16_KO16_NEGb	BOSq_2020_Cecilia_Patitucci_071420_P1-A5_1_WT1_NEGa2	BOSq_2020_Cecilia_Patitucci_071420_P1-A6_9_WT9_NEGa4	BOSq_2020_Cecilia_Patitucci_071420_P1-B5_2_WT2_NEGa6	BOSq_2020_Cecilia_Patitucci_071420_P1-B6_10_WT10_NEGa8	BOSq_2020_Cecilia_Patitucci_071420_P1-C5_3_WT3_NEGa10	BOSq_2020_Cecilia_Patitucci_071420_P1-C6_11_WT11_NEGa12	BOSq_2020_Cecilia_Patitucci_071420_P1-D5_4_WT4_NEGa14	BOSq_2020_Cecilia_Patitucci_071420_P1-D6_12_WT12_NEGa16	BOSq_2020_Cecilia_Patitucci_071420_P1-E5_5_KO5_NEGa18	BOSq_2020_Cecilia_Patitucci_071420_P1-E6_13_KO13_NEGa20	BOSq_2020_Cecilia_Patitucci_071420_P1-F5_6_KO6_NEGa22	BOSq_2020_Cecilia_Patitucci_071420_P1-F6_14_KO14_NEGa24
1	57.0343	Acetone	C3H6O	-H(-)	100	9236	9266	8782	9593	8783	9950	8760	10507	8494	8442	12848	11531	8828	10980	11208	9329	9546	9981	8502	11160	10992	9967	8594	9555	11014	10933	11409	9504	8672	10884	9629	8779	9251	9251
2	59.0135	Acetatic acid	C2H4O2	-H(-)	100	32828	35342	36391	33715	32514	32437	40612	41995	34280	38124	43431	39594	44791	38400	35855	36872	31988	37730	36914	37125	36166	34304	37399	35867	34992	42087	38350	35334	32836	44164	31159	33986	34085
3	70.0294	Acrylamide	C3H5NO	-H(-)	100	6376	9619	8503	9275	9565	8806	8264	8827	7665	8689	10178	8746	8459	7437	10632	9651	7410	10573	7940	7062	10043	9617	8902	9339	8787	10431	9901	8442	7971	9481	8141	8032	7997.5
4	71.0137	Propenoic acid C3:1	C3H4O2	-H(-)	100	47673	47298	44790	53213	48533	50266	47199	46979	52426	53808	56716	54160	49334	52768	48687	46445	49995	53271	46759	49896	50753	51912	47399	48989	56800	56642	45205	48328	48102	57869	53671	53316	47485.5
5	72.9928	Glyoxylic acid	C2H2O3	-H(-)	100	6119	7892	7958	8612	8151	9124	8394	8939	9233	8292	9921	7092	9043	11972	7186	10046	10326	11007	10073	9908	10732	11332	10094	8417	8350	8176	8260	8222	9241	9021	10884	10772	7005.5
6	73.0292	C3:0 (Propionic acid)	C3H6O2	-H(-)	100	77614	81845	76881	80530	88584	84932	67728	72745	88427	97837	87504	91527	67563	80467	73302	71494	106444	103125	63191	65725	84550	84523	76967	78123	84869	78609	64795	68098	73832	81817	76173	69237	79729.5
7	74.0243	Glycine	C2H5NO2	-H(-)	100	119448	118333	105816	101894	118289	122847	86372	92720	103100	100238	106886	113773	113728	118855	99710	103314	134678	134433	127637	122445	121451	118282	110399	116248	118562	105828	103449	102929	101096	98958	108849	105703	118890
8	75.0084	Glycolate	C2H4O3	-H(-)	100	6907	5845	5861	5104	6408	5133	6737	7961	6983	7265	7217	8262	7673	7007	6475	6167	6203	7330	7287	5635	7336	6809	7281	7792	9260	6622	5709	6027	5506	7062	6978	9733	6376
9	75.0277	Ethyl methyl sulfide	C3H8S	-H(-)	100	4646	4264	3757	4571	3047	4107	4131	3115	3790	3763	3419	4230	4657	2898	2951	5059	4774	4624	5871	3661	3850	4477	3736	3867	4874	3721	3790	3446	2404	2573	3616	3390	4455
10	77.0393	Benzene	C6H6	-H(-)	100	3869	3092	2453	2957	3580	3629	4180	3287	3440	4595	2707	2827	3560	3520	4541	3269	3000	3198	3106	3067	3656	3181	3511	3800	2841	2611	3253	3774	2886	3634	4580	3542	3480.5
11	79.9574	Hydrogen sulfite	HO3S	-H(-)	100	1318180	1346021	1611656	1632367	1785528	1811177	1676083	1674823	1232004	1235306	1679786	1678907	1401975	1437941	1525900	1598605	1426684	1408764	1484274	1525203	1472315	1463383	1584756	1598586	1680112	1687251	1715557	1681187	1499515	1594633	1464916	1520189	1.3321e+06
12	83.0132	Hydroxybutynal	C4H4O2	-H(-)	100	5618	4788	7938	7478	6468	6080	6305	5722	5306	5970	5676	6743	7835	6032	7043	8493	6664	5261	5663	6826	5966	6902	4753	7118	6041	8385	5205	5599	6192	6923	6676	6712	5203
13	83.0498	Methyl propenyl ketone	C5H8O	-H(-)	100	2531	4414	4052	3333	2330	4069	2287	3141	3426	2815	2572	1815	3507	3819	4010	3200	2398	3514	2514	4338	3116	2965	3114	2310	3429	3240	2787	2960	4318	2797	4279	3889	3472.5
14	84.0452	Acetone cyanohydrin	C4H7NO	-H(-)	100	7296	6873	7967	9178	5845	6374	7849	10117	6057	5910	8892	9902	8864	10117	8454	6497	8283	9252	7198	9631	8068	6523	8060	8466	8761	7708	8482	8459	6767	6218	7356	8248	7084.5
15	85.0293	Succinic aldehyde	C4H6O2	-H(-)	100	45129	47225	47583	47007	45004	42344	51129	49613	49099	51388	54834	55508	55312	53190	57080	48159	47342	50078	51799	46492	41813	48155	55081	50576	50645	52409	48184	47448	46190	58308	49130	51830	46177
16	87.0077	Pyruvate	C3H4O3	-H(-)	96	118264	115676	128934	128766	113815	102303	146010	136553	115867	109859	160125	131733	131064	138996	121344	121454	126038	117180	136350	128663	132713	119422	153530	137985	131292	125784	138449	126662	124269	102553	148760	114911	116970
17	88.0401	Alanine	C3H7NO2	-H(-)	100	172051	167551	195212	184665	189259	193359	163256	173660	202227	217983	181847	187035	191017	188842	196187	188203	200487	216355	162530	160295	204144	207263	167784	164684	192656	197917	162531	162801	188919	200203	141184	143591	169801
18	89.0242	Lactate	C3H6O3	-H(-)	100	758699	765123	725287	726748	886930	895183	707041	722988	948218	984055	906831	975235	886519	907081	731856	763797	918809	948053	638225	642928	884603	910981	677977	702539	827012	813215	708869	692578	891109	949346	690402	701422	761911
19	90.9856	Thioglycolic acid	C2H4O2S	-H(-)	100	1369	1171	883	1023	1154	1246	989	988	1353	1315	1578	1254	845	1358	994	747	1559	1413	1161	1261	1810	1124	1073	961	1107	1032	1658	1158	1090	1410	1157	890	1270
20	91.0548	Toluene	C7H8	-H(-)	100	1942	2737	2281	2636	2126	2083	2089	2186	3493	4817	1936	2431	2485	3596	2425	2672	2528	3523	2386	2680	2491	1951	2503	2793	2196	2146	2528	1948	2812	3079	2502	1833	2339.5
21	93.0342	Phenol	C6H6O	-H(-)	100	14863	15344	19249	16051	18516	18382	17385	19819	21070	18693	14717	17579	22110	16065	16183	18399	15749	19150	16795	18436	16804	15935	16891	17793	23832	19016	14967	11643	16264	18038	18358	18265	15103.5
22	93.045	Methylpyrazine	C5H6N2	-H(-)	100	24357	23477	23024	20840	17978	26600	20654	24370	22638	22966	22835	25615	25495	26707	23805	21172	23511	25837	23933	25123	27469	26219	23718	24210	28561	27815	21099	23422	24125	27852	22602	21990	23917
23	94.0293	Hydroxypyridine	C5H5NO	-H(-)	100	5685	4949	5169	4340	4184	4909	5932	4627	4504	4570	3804	3539	5526	5733	4456	5148	5015	6265	5642	4704	6777	5887	3980	4387	5880	4462	5301	6054	5486	5813	4736	3243	5317
24	95.0143	Furfural	C5H4O2	-H(-)	100	12843	13290	13376	14723	13340	14011	13902	15284	15605	15082	15982	15925	18432	15002	13571	12898	16011	14930	14186	13973	14743	13643	14214	17152	15158	13284	14061	12817	17610	14260	13225	17475	13066.5
25	95.05	Cyclohexenone	C6H8O	-H(-)	100	2236	3296	2136	2301	3355	3719	2393	2993	3110	2900	2886	2434	3222	3325	3825	2686	3458	3597	3859	3126	3443	3095	3756	3047	2852	4032	3269	2621	2798	2677	3373	3116	2766
26	97.0655	Cyclohexanone	C6H10O	-H(-)	100	5001	4395	6296	5485	6065	5979	6308	6442	7278	6470	6462	7132	4767	6414	6017	6230	5013	5540	6344	6123	6177	5847	5745	5744	6149	7448	6227	5605	5004	4801	6190	6979	4698
27	98.0066	Allyl isothiocyanate	C4H5NS	-H(-)	100	15599	16414	4779	3863	31397	30846	3921	3876	13738	10527	5953	4173	16083	14972	3726	4117	25024	24127	5551	5772	25436	31162	5800	3804	17311	13155	4656	4607	24129	26016	5169	5839	16006.5
28	98.0246	Succinimide	C4H5NO2	-H(-)	100	9561	9458	7455	8322	9977	8693	9779	8265	9586	8000	8398	7065	9639	9606	8356	8569	10191	11045	9701	7559	11100	9313	8994	7410	13094	11572	8995	8365	9201	10438	7644	8447	9509.5
29	101.072	NDEA	C4H10N2O	-H(-)	100	20824	19687	19064	19106	17866	17456	20477	16662	16112	18850	19250	20688	21157	19713	18830	19377	21194	19461	18304	19168	19848	17521	19857	15513	18435	19054	18835	21185	17341	17277	20445	19558	20255.5
30	102.038	(±)-2-Methylthiazolidine	C4H9NS	-H(-)	100	4193	4850	4411	4140	3896	4976	4339	4229	5142	5054	4883	4789	5091	6039	5468	5042	4537	4785	6363	5842	5332	5392	4538	6644	4856	4730	4739	5358	4654	5256	5280	4491	4521.5
31	102.056	Aminobutanoic acid (ABA)	C4H9NO2	-H(-)	100	110338	105883	103474	103367	136272	135366	72974	74335	84141	79106	87070	84948	79171	83027	80815	79351	160373	173804	102457	93957	137145	134431	109992	107061	120501	124954	88231	93351	75121	80854	106279	115303	108110
32	103.04	Hydroxybutanoic acid	C4H8O3	-H(-)	100	22131	26261	26367	26780	26487	29421	28666	26661	25986	25938	30997	29994	19699	20820	21791	23913	24949	23194	21901	25006	24333	25747	19418	23251	28129	24673	21553	22965	22832	24321	23459	21102	24196
33	103.059	1-Pentanethiol	C5H12S	-H(-)	100	9366	9362	8275	7560	11523	14107	8653	6970	8155	6916	11618	9223	7372	7034	9690	8874	13337	13464	9197	10600	11970	8156	9969	8566	10787	9511	7726	8194	7330	7468	11162	9175	9364
34	104.035	Serine	C3H7NO3	-H(-)	100	15782	15126	16416	16965	13196	10536	18841	14805	13551	17330	10785	13873	18891	15848	12039	11747	19181	18663	20666	20648	15491	16435	14511	16157	17321	20591	12660	12288	15665	21511	11663	12624	15454
35	105.019	D-Glyceric acid	C3H6O4	-H(-)	100	2385	2007	2660	2719	2664	3298	2623	1771	2546	2720	2376	1177	2685	2983	2685	2385	1884	2908	2322	2524	1948	2269	1729	2128	2954	2174	1583	1541	2159	2595	2530	2978	2196
36	107.036	2,2-Dihydroperoxypropane	C3H8O4	-H(-)	100	13677	13720	14784	15592	14880	17164	14780	14938	14475	13157	15178	13428	14958	15793	14392	14947	16889	15886	14545	13279	12457	13748	14464	16006	17754	14728	13565	14586	13585	16243	13834	15633	13698.5
37	108.012	Hypotaurine	C2H7NO2S	-H(-)	100	14209	12324	6535	6670	6867	6826	5091	6114	6370	5835	5046	4992	3406	4184	4393	6146	9487	9193	4012	4984	8593	8955	7349	6653	10522	11621	5474	3183	8581	12643	4638	5346	13266.5
38	108.045	Aminophenol	C6H7NO	-H(-)	100	5567	4679	4155	3901	4006	5790	3184	5101	6166	4162	3884	4303	3295	5372	5034	5100	4321	5819	5328	5313	4715	5369	4779	4164	5396	4387	3852	3969	5988	6352	3891	4248	5123
39	108.996	Methyl methanesulfonic acid	C2H6O3S	-H(-)	100	2301	2034	1949	1956	1382	1970	2027	1885	1648	1602	2331	1804	1395	1736	1753	1563	1730	1655	1152	1601	1371	1631	975	841	1750	2174	1326	1914	1613	1121	1987	2082	2167.5
40	109.011	2-Vinylthiophene	C6H6S	-H(-)	100	4433	4273	5018	5059	4621	4995	5016	5853	3844	5991	5990	4089	4057	5011	6238	5889	5140	5447	3802	4392	4296	4723	3733	6688	4156	5415	5555	3942	3815	4913	3982	4589	4353
41	109.029	Catechol	C6H6O2	-H(-)	100	6560	6580	5019	4661	5139	6587	5596	5408	7140	7152	3459	6105	7666	6632	6157	4503	5802	6830	5256	5496	7104	6784	5423	5100	8189	7738	5200	5174	6023	6685	3942	3978	6570
42	109.041	N-Acetylimidazole	C5H6N2O	-H(-)	100	22046	20979	16719	15868	19182	17417	22978	16860	16219	18501	18520	23554	18883	19841	17737	20082	22327	21408	20373	23060	20690	21430	19302	19517	18426	20881	17639	22087	13887	18471	19426	18783	21512.5
43	109.066	2,3,5-Trimethylfuran	C7H10O	-H(-)	100	3795	3848	3851	4268	3424	3812	3594	4066	3883	4062	3996	4344	4578	4099	3800	3611	3716	5443	4041	4447	4256	3878	4081	5010	4528	3485	4270	3690	3532	4878	4548	3208	3821.5
44	110.025	Pyrrole-2-carboxylic acid	C5H5NO2	-H(-)	100	8509	7383	9533	10176	12220	12732	9130	9423	9709	10784	11558	10569	10808	9924	11993	11438	8852	9582	10293	10373	10040	10486	10533	12541	12143	9893	8944	10980	10609	11354	10208	10262	7946
45	110.072	Histamine	C5H9N3	-H(-)	100	12466	14304	11280	12622	10718	12058	8175	11351	12207	10863	11272	12337	13305	13474	12289	11525	12856	11053	10014	13653	12515	12205	12371	12104	11389	13999	11512	11587	12738	13614	8547	9878	13385
46	110.992	2-Thiophenecarboxaldehyde	C5H4OS	-H(-)	100	861	1723	1794	1109	1389	1508	1235	780	1316	2489	1696	965	1215	1838	1424	2148	1137	1768	1397	1195	1377	1923	1958	1515	1030	1630	830	1475	1034	1458	1105	1300	1292
47	111.008	Furoic acid	C5H4O3	-H(-)	100	24817	23847	21955	20197	19220	19074	18047	19394	16223	19415	16605	18080	16436	19320	20184	20592	25163	26884	24446	25190	24138	23631	19454	21367	21378	24333	18932	20840	16117	16251	19919	23124	24332
48	111.02	Uracil	C4H4N2O2	-H(-)	100	27910	30517	30369	36086	39723	40260	34779	34041	31620	32523	36238	37604	38795	37466	44040	43423	34805	33310	43622	43641	33856	32920	39655	40109	39937	32575	43146	43207	32831	34121	37654	38877	29213.5
49	111.045	C6:2	C6H8O2	-H(-)	100	5813	5924	5427	6139	4349	5392	5798	4905	5536	5654	4572	5405	5706	5854	5511	6390	6369	4223	5364	6247	6781	5744	5658	4424	5434	4644	5489	5229	4065	5318	4456	6431	5868.5
50	111.081	(Z)-4-Heptenal	C7H12O	-H(-)	100	3108	4612	3162	3254	3551	3778	3900	3865	4093	3826	4061	2729	3488	2909	4068	5183	2866	3722	4613	2821	3644	2498	4010	3833	4142	3419	3151	3941	3351	2633	3167	4075	3860
51	112.04	Pyrroline carboxylic acid	C5H7NO2	-H(-)	100	4382	5766	5397	5760	5109	6172	4387	5663	4058	4502	5453	6690	4925	6654	5705	5156	7628	6727	5360	7817	5314	5387	4739	5996	6540	5019	4736	5101	5804	4482	5652	6166	5074
52	112.051	Creatinine	C4H7N3O	-H(-)	100	6592	6024	5208	4679	6159	5963	4111	5512	5192	4549	4940	5916	5102	5678	4949	6574	5273	5638	5397	5749	4430	5607	5107	5365	5596	5507	3938	3602	5226	5133	5075	4745	6308
53	113.024	2-Hydroxy-2,4-pentadienoic acid	C5H6O3	-H(-)	100	79583	87878	85124	93010	91441	79059	95169	92010	94418	92670	103384	101436	97827	103249	87316	88285	89741	100624	89669	94957	86198	91506	93477	87119	101135	104724	87957	96152	109016	112108	91622	95665	83730.5
54	114.019	Maleamic acid	C4H5NO3	-H(-)	100	4461	6398	4596	4147	4044	5486	5591	3884	5790	3576	4550	4546	4046	6611	4216	4167	4769	4757	4386	4537	3798	4430	4249	4068	5406	4644	3532	3731	4339	3734	3869	5724	5429.5
55	114.056	Proline	C5H9NO2	-H(-)	100	45532	44993	57064	60420	51529	53467	59961	58258	61927	58334	50667	53649	67614	69066	62984	65849	55837	58148	49517	51752	57738	51419	54646	49807	59922	62398	44191	41958	52233	56551	41964	37560	45262.5
56	115.003	Fumarate	C4H4O4	-H(-)	100	93683	95615	106980	103444	98823	98192	117342	120612	81223	92938	107588	112001	108983	114775	106574	108815	121644	113168	117995	120595	100887	106311	114941	107283	109376	104516	98751	111280	93540	94351	107107	115533	94649
57	115.04	Ketovaline	C5H8O3	-H(-)	100	7406	9327	8225	8743	9472	8489	9295	7507	9392	9501	10098	10145	11101	10284	10316	12763	8933	8720	11720	10453	8077	9133	9526	11107	8231	10039	8676	10315	7950	8975	8286	9333	8366.5
58	115.059	2-Methyl-1-methylthio-2-butene	C6H12S	-H(-)	100	7120	6729	7227	6375	7410	7477	6848	6833	7238	6463	6357	8504	8210	8652	7581	8407	8249	7442	6527	7646	6861	6544	7029	6941	6940	6935	5581	8037	6621	6005	5778	6008	6924.5
59	115.076	Hexanoic acid	C6H12O2	-H(-)	100	14603	12669	14040	15371	15421	13546	13682	12421	18146	17306	14270	13269	13929	13507	13884	13194	14980	13167	13786	11688	14968	14382	12202	10715	13831	15772	14128	11769	14466	14222	12859	12572	13636
60	116.017	Homocysteine thiolactone	C4H7NOS	-H(-)	100	12035	14398	13237	12916	11362	12005	9337	11068	10338	9945	11257	13293	10572	12701	10868	12009	14288	15453	11752	13192	10844	12786	13872	10807	11194	12619	12243	12298	8371	12286	13180	13615	13216.5
61	116.035	Aspartate semialdehyde	C4H7NO3	-H(-)	100	4769	4475	5298	4400	7199	7168	6042	5815	5154	5114	5079	5526	8659	6145	5122	5314	5622	6937	5945	5524	5724	5238	4727	5516	6159	5180	5567	5271	5824	6299	5175	5541	4622
62	116.05	Indole	C8H7N	-H(-)	100	9828	9062	10318	10614	10779	9414	10100	11016	9394	10120	9478	8934	9222	11298	9118	9262	8859	9790	9064	8780	7384	10634	8026	9885	10921	11483	8762	7483	10559	9708	9949	7812	9445
63	116.071	Valine; Betaine	C5H11NO2	-H(-)	100	71430	77748	95751	100766	100629	100308	110863	107452	60598	67246	101341	101011	72081	83708	75446	76631	64232	69311	79791	95980	62399	60085	73959	78792	106985	105447	82815	80572	88282	91757	60458	65856	74589
64	117.019	Succinate	C4H6O4	-H(-)	100	209119	208235	207940	218208	232301	227182	193077	194681	247079	249807	265703	260182	212404	226777	200531	194927	299530	336329	174527	179267	240324	248289	214430	221513	229167	218001	189831	179237	214869	213323	201398	224954	208677
65	117.045	7-Azaindolizine	C7H6N2	-H(-)	100	18587	18027	20878	17487	18698	19176	17934	18262	20252	17461	18542	19532	17030	19429	18960	17815	20618	24363	16302	16011	18062	20431	16686	19582	20111	18942	17189	16194	16143	17809	15651	18118	18307
66	117.055	5-Hydroxypentanoic acid	C5H10O3	-H(-)	100	11138	9402	14819	16936	10418	10701	10354	14771	11626	10385	16853	16625	10552	11430	12230	12867	12725	13371	12309	13363	10616	10758	12965	13775	12204	12823	14709	16072	9836	10489	12716	13441	10270
67	117.067	L-2,4-Diaminobutanoic acid	C4H10N2O2	-H(-)	100	6162	6648	7011	6980	6730	6375	5667	6948	6466	6553	7967	7948	6081	7332	5820	5700	8181	9199	5616	5674	6830	7040	6781	6380	6659	6444	6619	6544	6027	6071	6176	5778	6405
68	117.075	Diisopropyl sulfide	C6H14S	-H(-)	100	9531	11224	13611	13613	12188	13584	12265	11309	10556	11470	13742	13708	10815	9180	9792	9178	12013	12348	11017	9878	10411	10438	11844	10982	13576	10688	10855	10993	11812	11441	8676	10183	10377.5
69	118.051	Threonine	C4H9NO3	-H(-)	100	19978	18273	21275	23453	12903	14092	19793	20084	18231	21392	20544	18374	21677	18978	18791	17267	21716	20629	21221	21617	18000	18117	21337	22263	20626	21821	13563	16616	18290	23558	15771	13861	19125.5
70	118.98	Mercaptopyruvic acid	C3H4O3S	-H(-)	100	63689	64503	66895	63175	56084	61586	66944	65420	73000	65719	75190	71518	69675	72531	71740	64411	61357	54525	62775	67611	59671	62323	61345	67968	65950	64722	60102	60528	77943	81016	58990	60060	64096
71	119.035	Tetrose	C4H8O4	-H(-)	100	22337	19743	19333	20421	18600	19971	18257	17873	20308	23282	21219	21040	19421	22637	18633	20517	21197	18099	17355	21244	19439	22193	18511	19945	19486	22664	16170	20207	22503	23336	17961	16070	21040
72	119.05	Phenylacetaldehyde	C8H8O	-H(-)	100	16469	16691	17243	15648	21082	19476	27177	24719	26520	24146	27668	29432	31062	32330	30527	33388	18266	19355	31931	26544	18414	19393	28682	26981	18074	17160	20744	22487	15377	14826	19164	19399	16580
73	120.996	3-Mercaptolactate	C3H6O3S	-H(-)	100	4540	5344	6694	4740	5840	4822	5890	5727	6472	4834	6962	4678	5721	5307	5295	4700	4336	5999	6767	5598	4621	5958	6052	5051	6097	5427	6576	4704	6377	7283	4510	4832	4942
74	121.04	Nicotinamide	C6H6N2O	-H(-)	100	18384	17155	19964	20556	19965	16512	16480	17262	16588	16263	18473	21632	16710	17296	22513	24350	16966	18408	23111	20909	20336	18569	17255	16085	31788	33391	19335	22068	24883	26555	18594	19136	17769.5
75	122.024	Nicotinate	C6H5NO2	-H(-)	100	3808	4284	5325	5959	4261	5356	4569	5062	4143	4794	4280	4731	4228	5576	3700	5984	4534	3601	5197	5300	4692	4110	4096	2753	4544	4570	4279	4466	4763	5688	2523	4578	4046
76	122.061	Anisidine	C7H9NO	-H(-)	100	3734	3775	4697	4330	3680	2964	3757	4041	3736	3110	3800	3213	3472	4270	3403	3239	4538	2856	3699	4010	4090	2855	3972	4072	3841	4227	3309	3131	4815	3662	2532	4084	3754.5
77	124.008	Taurine	C2H7NO3S	-H(-)	84	5665295	5715042	6949802	6991509	7591006	7682922	6960781	7014879	5228659	5350664	7287720	7409487	6087919	6214984	6765457	6881891	6160222	6201246	6510582	6550372	6370705	6433365	6856345	6909646	7338846	7392369	7038427	7091808	6583609	6753068	6333695	6392452	5.69017e+06
78	125.06	Toluene-cis-dihydrodiol	C7H10O2	-H(-)	100	12483	11451	12952	12746	16285	17246	13069	13371	11477	11729	13361	13106	12322	13835	12226	12721	14791	14913	13949	13149	13769	14238	13315	12766	13289	14038	13541	13592	13263	14606	11287	13207	11967
79	125.097	Sulcatone	C8H14O	-H(-)	100	6792	7756	8183	8517	8631	9555	8094	8723	7280	7650	8829	8603	7810	8001	9309	7757	7443	9209	7243	8784	6844	8439	8807	8377	8752	8811	7135	7450	8404	8103	8239	9153	7274
80	127.04	Dihydro-4,4-dimethyl-2,3-furandione	C6H8O3	-H(-)	100	6208	5400	5705	6737	5728	5518	6006	6436	6222	6408	6739	5625	6347	7352	7262	5977	5389	6023	6666	7939	5370	6198	5769	6567	4957	6713	5448	4557	7257	5885	7520	5749	5804
81	127.051	Dihydrothymine	C5H8N2O2	-H(-)	100	187922	178758	171722	176070	136699	138714	184468	188102	159000	164906	199466	207850	197788	208821	172704	180201	203959	200330	180611	193004	182444	182217	177421	185940	172145	173726	184138	192959	163868	167785	181833	191796	183340
82	127.075	Ethyl tiglate	C7H12O2	-H(-)	85	23720	20195	22164	24775	20839	23126	23698	22867	22944	22647	26928	26050	23736	26679	23380	22557	24626	23435	23399	24152	22065	25129	22605	23558	22591	21710	22702	22068	23857	21453	26085	23945	21957.5
83	128.035	Oxoproline	C5H7NO3	-H(-)	100	279918	281503	264079	270572	280042	287573	215504	222021	209976	225261	264928	285604	252339	258239	248188	255205	350093	354260	288122	288333	310790	301438	284468	274814	265699	271835	248822	244334	206669	214432	282788	302217	280710
84	129.019	Itaconate	C5H6O4	-H(-)	100	14140	15215	16369	16217	13735	14638	15156	13899	13651	16318	14977	15144	18351	14781	14719	13621	18205	19769	13022	15169	14823	16894	14254	15841	13999	16848	14069	15148	13821	11684	17047	18449	14677.5
85	129.038	2-[(Methylthio)methyl]-2-butenal	C6H10OS	-H(-)	100	18551	18395	17900	16617	21382	17401	14868	16243	15858	16584	17711	19324	16533	20122	17181	14268	20763	23157	19738	21027	21609	19043	17184	15637	15146	16166	17103	15419	14907	14773	17206	20955	18473
86	129.055	4-Methyl-2-oxopentanoate	C6H10O3	-H(-)	100	7001	8560	10004	8964	8153	10583	9172	8247	7237	7568	9599	9053	9962	9618	7076	6612	8737	8753	8878	8749	9398	7269	9123	8261	8969	8818	7403	7813	8484	7675	8955	10147	7780.5
87	129.092	Ethyl isovalerate	C7H14O2	-H(-)	100	8483	8562	9806	9661	8842	9098	7855	9196	9996	12156	9958	10529	9537	9354	9592	9933	9880	10294	9467	8053	11401	8704	10303	8864	9270	9184	7903	7776	9587	11327	9670	10393	8522.5
88	130.051	5-Aminolevulinic acid	C5H9NO3	-H(-)	100	13253	13868	12294	9726	15632	13793	9628	9073	12772	12100	9226	9842	14185	18147	9995	10488	14848	13151	11151	10119	11115	13304	9802	12274	15214	14385	9845	9723	10699	10983	11240	8843	13560.5
89	130.087	(Iso)Leucine	C6H13NO2	-H(-)	100	271726	275536	306747	310095	322113	338151	372674	387864	262954	265406	307460	315792	311279	318878	277380	273446	259622	258484	285846	300610	241490	248739	268029	265353	400088	393328	325914	323894	324601	322415	225818	238819	273631
90	131.035	Glutarate	C5H8O4	-H(-)	100	14038	14733	15908	16280	14545	15556	13040	12115	13898	15963	15862	15773	12902	12065	15116	14731	16418	16915	14447	14713	13472	13250	15673	14598	14076	17506	13581	14724	13038	15532	14540	11763	14385.5
91	131.046	Asparagine	C4H8N2O3	-H(-)	100	15597	17280	19187	18288	19219	18034	17445	18772	17858	19080	18570	21168	23901	18815	19405	17188	15497	17577	17077	21757	18373	17038	17950	16577	25471	23797	16937	15433	19416	15901	13543	18483	16438.5
92	131.057	Methylenediurea	C3H8N4O2	-H(-)	100	5510	5581	5631	6645	7106	5586	5487	5849	5827	4862	6571	5826	7630	6600	6975	5735	5464	6570	6739	5790	7105	4560	5404	6559	6556	6212	5835	5360	7176	5166	6189	5050	5545.5
93	131.061	1-Methylpyrrolo[1,2-a]pyrazine	C8H8N2	-H(-)	100	5861	7744	9116	7316	6665	6464	6807	8182	7533	6556	7066	6787	7486	7635	8261	7672	6786	5965	7148	7068	7568	6794	6528	7568	9016	6770	6835	6059	8000	6796	7083	6058	6802.5
94	131.071	NONOate; D-2-Hydroxyisocaproate	C4H10N3O2; C6H12O3	-H(-); -H(-)	100	6102	7574	9898	7395	5135	6856	5973	6453	8876	7503	8290	8141	7624	7733	8317	6385	5911	6976	6443	8168	8133	7641	6948	8080	7528	8135	7761	6457	6438	5618	7546	5566	6838
95	131.083	Ornithine	C5H12N2O2	-H(-)	100	44819	49787	38234	43213	45976	56362	37793	40163	45321	47941	43258	44137	46776	47909	39493	39998	53368	53044	33876	37363	45073	45882	35757	40856	48479	51683	33145	32426	45989	52388	30176	28373	47303
96	132.03	Aspartate	C4H7NO4	-H(-)	100	60764	53453	68118	66067	80738	77267	62850	61318	52732	53468	59605	62198	78914	61134	58937	67424	78743	84863	75203	77832	64968	66657	66655	67115	61066	61056	62714	63547	50058	52614	63226	64095	57108.5
97	132.066	Hydroxy-valine	C5H11NO3	-H(-)	96	6713	6766	5545	5507	6854	7687	4812	4862	6976	6874	5289	5893	6542	6281	5861	4654	8420	7334	4943	4816	7144	6162	5701	5114	6914	6148	4732	5565	6194	8151	5494	5005	6739.5
98	133.014	Malate	C4H6O5	-H(-)	100	211059	223765	237758	238827	269658	260053	210256	220350	189551	204516	233190	233331	253001	252708	249972	252468	333301	349640	275627	279888	271868	290698	226437	226375	243904	249480	222210	233137	200473	202033	263170	288544	217412
99	133.051	Deoxyribose; Dihydropteridine	C5H10O4; C6H6N4	-H(-); -H(-)	100	18596	17872	21534	18678	19776	20220	18798	17901	21580	19880	17508	17922	19572	20527	21705	20768	21533	20279	21337	20379	18329	22185	19921	19086	19921	18687	16947	16442	20040	21130	19558	20357	18234
100	133.066	Indan-1-ol	C9H10O	-H(-)	100	9952	8351	10162	8712	9755	10433	9172	9861	8737	9128	10394	9371	10549	8267	10654	10530	11000	11162	10978	10911	9919	8795	10062	8473	8564	8353	8610	9392	7843	8402	10892	8125	9151.5
101	134.047	Adenine	C5H5N5	-H(-)	100	360999	376964	431447	438110	504560	509935	412823	425141	405174	420779	439526	454728	403944	403882	431112	436324	407744	424263	422855	432440	434742	438282	406319	407572	444275	456107	382868	405553	419999	440620	414389	431322	368982
102	135.031	1-Pentanesulfenothioic acid; Hypoxanthine	C5H12S2; C5H4N4O	-H(-); -H(-)	100	48951	47307	59634	55099	72445	75053	64842	61757	64830	68161	72965	70950	58443	55400	48164	54759	45233	42350	35417	39333	34715	34982	44775	47283	74509	83885	50053	51007	86803	87408	58056	59011	48129
103	135.045	Phenyl acetate	C8H8O2	-H(-)	100	42543	40929	58549	56162	56052	52135	42670	50429	66312	65785	52354	51753	53574	51661	55640	56371	46781	41148	49862	47407	48816	50727	44881	46621	47837	46764	41644	41715	51008	51853	47085	46576	41736
104	136.042	Anthranilate	C7H7NO2	-H(-)	84	9063	7478	7733	8081	9796	8797	6386	5805	7514	6674	8645	7651	10534	8827	7914	7741	8289	9242	8415	8720	8979	8023	6297	6818	10415	7465	6518	6889	8062	8099	8516	7805	8270.5
105	137.097	Isophorone	C9H14O	-H(-)	100	4795	4072	4086	3581	4663	3880	2863	3552	3362	3762	3547	3709	3976	5910	4332	2802	4371	4050	3560	3682	3879	3509	3732	3845	3250	3690	3414	3238	2295	4192	3294	3708	4433.5
106	138.98	Acetyl-P	C2H5O5P	-H(-)	100	9341	10299	10633	11485	11496	11162	11628	12011	12674	12047	12666	11374	12719	12375	11234	13117	10201	10976	10811	10435	9575	12289	10441	9398	11331	10273	11528	11767	10756	10892	12715	11253	9820
107	139.112	(3Z,6Z)-3,6-Nonadien-1-ol	C9H16O	-H(-)	100	3768	3842	5467	4613	4157	4232	5958	4343	4723	4063	4308	2942	5005	4103	3272	4945	4169	3591	4338	4353	4465	4394	5590	5548	4202	3382	4610	4928	4004	4838	4880	4046	3805
108	139.976	Carbamoyl phosphate	CH4NO5P	-H(-)	100	4941	6179	4972	7326	6036	6793	6228	6756	4748	5954	4887	5909	5011	6245	5391	6312	4831	5083	5804	4862	5012	6568	4803	6121	5295	6360	6355	6427	4512	6162	5735	7243	5560
109	140.071	Ethosuximide	C7H11NO2	-H(-)	100	4503	5388	4372	4365	5150	4085	5416	4286	5420	4399	6050	3789	4628	4335	4821	4419	3703	5429	4045	5429	4300	4815	4972	4288	5278	4693	5942	4685	4214	5084	5427	4623	4945.5
110	141.067	Ectoine	C6H10N2O2	-H(-)	100	33884	34760	25987	30454	34094	30437	26445	24834	28954	27858	33050	30497	32074	33755	27836	28932	33116	32802	30569	37032	38857	32002	32801	31195	28939	30280	27062	29687	27693	29583	27627	28465	34322
111	142.051	2-Hydroxymethylclavam	C6H9NO3	-H(-)	100	4994	3657	5168	5575	5010	5080	4599	5488	4240	3981	5621	4368	4408	4836	6318	5871	4387	5349	5257	6140	4717	4024	4759	5219	5153	5090	4077	4035	3954	3846	4619	4265	4325.5
112	142.066	6-Methylquinoline	C10H9N	-H(-)	100	7817	6497	7292	6247	5721	6711	6629	7513	6718	7293	7116	7429	7498	6680	6375	5309	6768	6768	7995	7459	6665	6223	6685	3716	6938	6570	7383	6187	5700	6478	5584	5485	7157
113	142.998	2-oxoglutarate(2-)	C5H4O5	-H(-)	100	10006	14176	11695	13971	14135	16463	14921	11667	12818	14465	17915	16311	11929	15132	13481	14987	13880	12140	13293	14581	12698	12360	8940	12944	14103	13412	12040	11093	13855	11186	14051	14790	12091
114	143.035	2,3-Dimethylmaleate	C6H8O4	-H(-)	100	21572	22513	23554	25555	19704	23889	26151	20695	25861	27804	23268	27278	22512	22147	24583	23055	21595	27035	23631	20089	22170	21207	22549	19316	25885	25168	18196	19708	26566	26434	22099	24339	22042.5
115	143.046	N-Nitrosoproline	C5H8N2O3	-H(-)	100	55598	54806	50557	48296	57416	54262	45074	44188	43861	46966	48768	49044	52629	48293	43891	48055	54145	60260	57799	57412	55217	55163	53597	50849	46738	50558	45892	51803	37293	42829	49156	56119	55202
116	143.071	trans-4-Hydroxycyclohexanecarboxylate	C7H12O3	-H(-)	100	12035	13312	12360	13216	11901	11745	10476	11045	12359	11772	11454	12603	10786	10658	12287	11144	11736	12931	14620	10901	11174	11752	11217	13191	10947	11420	10252	11146	11148	11718	11819	13407	12673.5
117	144.012	3,4-Dehydrothiomorpholine-3-carboxylate	C5H7NO2S	-H(-)	100	10606	8853	8822	9147	9366	7237	7110	6241	6752	8264	7157	9609	8422	7733	6074	7015	8522	7627	9179	8869	8424	7132	7887	8521	7937	6078	6896	7021	7776	7739	7252	8826	9729.5
118	144.046	3-Methyleneoxindole	C9H7NO	-H(-)	100	6262	7056	6398	7831	8260	8964	8099	8029	6026	9118	7573	7282	7353	7911	7168	7193	8002	7334	6795	6647	7734	7600	6774	6964	8263	6504	7235	7340	5929	8800	7622	6765	6659
119	144.066	4-Acetamidobutanoate	C6H11NO3	-H(-)	100	49227	49519	27129	23864	30227	28934	15668	14983	45798	44063	23598	25381	51940	59400	21398	19444	54153	47379	22734	24024	43853	46334	28951	28626	51705	51162	17460	15693	35514	35876	18373	17979	49373
120	145.015	Oxoglutarate; Di-2-propenyl disulfide, 9CI	C5H6O5; C6H10S2	-H(-); -H(-)	100	4674	3785	4740	5264	4223	3721	3363	3978	4138	5760	4581	3636	4771	4177	4543	4664	6747	5613	4822	4519	5303	4482	5705	5753	4582	4489	4912	5565	4455	3368	4825	5080	4229.5
121	145.029	Coumarin	C9H6O2	-H(-)	100	3306	3749	4853	4238	4732	3733	5670	4033	3896	5172	4900	5682	4803	4318	3764	3597	4523	3286	4313	4833	4137	5142	4915	3707	5138	5384	4665	4310	4046	3739	4970	4553	3527.5
122	145.051	2-Methylglutaric acid	C6H10O4	-H(-)	100	18170	20456	18330	15789	18381	16925	17754	20652	19236	17778	26125	26113	24340	28478	25569	23015	23095	20650	25298	22382	20291	22272	20539	22854	18614	17624	20311	19893	16048	17243	19364	18236	19313
123	145.062	Glutamine	C5H10N2O3	-H(-)	100	1106035	1135190	1042352	1080248	805780	838848	1163809	1157911	977930	1022304	1203376	1245239	1263419	1327810	1059562	1076629	1227262	1250325	1165547	1177779	1089794	1101462	1102708	1099306	1079359	1078819	1181667	1183303	980159	1012293	1122750	1162355	1.12061e+06
124	145.098	Lysine	C6H14N2O2	-H(-)	100	114721	118230	121789	131614	105625	116546	139527	155349	104633	112795	125445	131267	141004	145091	131706	148114	109729	122241	132602	129653	107408	111108	120639	123340	140837	147361	123178	134075	129918	140115	109301	117977	116476
125	146.025	Indole-5,6-quinone	C8H5NO2	-H(-)	100	5279	4646	6005	5371	5125	4652	5024	6059	4138	4646	5876	4467	3970	5738	4897	6033	5765	5936	5671	5260	5415	5722	4866	4366	4912	5568	4918	4766	5503	5756	5909	4129	4962.5
126	146.046	Glutamate	C5H9NO4	-H(-)	100	399964	392847	413356	436942	501337	495101	267994	262568	279188	278867	369389	348809	275527	278514	351714	357515	644699	650736	449524	459538	517320	512405	448134	442449	465086	452709	362858	355652	251722	243024	464213	480686	396406
127	146.065	5-Methylthiopentanaldoxime	C6H13NOS	-H(-)	100	99286	103815	100619	102276	90075	93582	94444	98487	82500	83023	112940	103770	99622	105277	93239	91417	133306	134869	110562	105477	108048	109142	106794	101226	99945	106715	102779	100033	78721	87979	108833	113081	101550
128	147.03	Hydroxyglutarate; 2-Propenyl propyl disulfide	C5H8O5; C6H12S2	-H(-); -H(-)	100	22062	21534	25176	23776	25648	25672	18895	16956	24029	25982	23887	30199	24089	20957	23137	23869	31890	33288	18390	22233	23312	24996	21432	21381	22012	23195	19151	18038	19953	20945	23960	25082	21798
129	147.045	Cinnamate	C9H8O2	-H(-)	100	19188	20575	20555	19505	23047	23303	16872	15816	18994	18836	17630	21718	19672	18626	19921	19447	24879	25363	20592	24445	24090	21483	21308	20188	23648	21631	17600	20837	18478	19294	18714	20268	19881.5
130	147.049	3-(Methylthio)propyl acetate	C6H12O2S	-H(-)	100	28632	32049	35709	34262	38277	39085	23306	21630	26840	25941	28356	28928	26218	25223	27757	29171	48104	45645	35845	37097	38168	39994	34920	35487	38088	37068	30509	34111	21149	24164	36838	38532	30340.5
131	147.066	Mevalonate	C6H12O4	-H(-)	100	15200	18653	15378	15703	17305	17217	17697	16234	14073	19436	16393	16467	18208	19001	16749	16802	20623	22710	17967	16977	18371	17878	15258	16160	18406	17771	14183	17036	15098	15366	17095	17852	16926.5
132	148.044	Methionine	C5H11NO2S	-H(-)	100	9319	8118	9126	8325	9277	9698	7582	8803	8510	11144	9168	8686	13527	10942	7378	8759	10424	10663	8257	9777	9559	11199	9937	7846	12306	12800	8736	6651	9306	9240	7831	7745	8718.5
133	148.061	Dihydroxy-Val	C5H11NO4	-H(-)	100	8995	7966	6882	6850	9877	10033	7744	7587	8603	7958	6515	7608	7348	6947	7063	8398	8687	10355	7038	7877	9345	7706	6994	7682	9541	10105	7117	6858	8421	8979	7326	5807	8480.5
134	148.991	Thiodiacetic acid	C4H6O4S	-H(-)	100	19053	20973	17317	16105	23856	17395	19632	20309	21628	20537	20878	23090	22028	22187	21366	21774	20046	14719	20356	17089	16769	19169	17602	18763	20555	20964	18392	17423	24455	25202	18941	20402	20013
135	149.008	Tartaric acid	C4H6O6	-H(-)	100	6690	6522	8492	6368	6721	6352	7061	6060	6161	7352	7415	7768	8445	6120	8141	7905	5449	5632	8354	6564	7041	6483	6873	6780	6526	7354	6225	5936	8203	7497	5705	6594	6606
136	149.024	Phenylglyoxylic acid	C8H6O3	-H(-)	100	5161	4859	4345	3062	4694	4310	3248	4931	5009	4773	4361	4439	4074	3893	4612	5053	4087	4086	5140	4518	5109	4328	4137	3208	4391	4667	4433	4169	5271	4240	4669	3736	5010
137	149.046	Pentose; Diisopropyl disulfide	C5H10O5; C6H14S2	-H(-); -H(-)	100	8743	8436	7169	9367	9208	8306	6455	6597	9351	10422	7577	7809	8283	7955	7477	6864	8235	8807	6387	6472	8613	8442	6847	7299	8095	8104	6640	6890	7736	8832	6992	7337	8589.5
138	149.061	Hydrocinnamic acid	C9H10O2	-H(-)	100	9533	9648	6769	5944	6608	8407	5874	6394	8087	8974	7188	7731	10920	10835	6297	7359	8090	9567	6420	7311	9784	9398	7156	6342	8413	10144	7362	6053	6320	5616	6306	6025	9590.5
139	149.071	6-Methylnicotinamide	C8H10N2O	-H(-)	100	4873	4482	5144	3883	4610	5544	3825	4360	4441	3799	4880	5463	4169	4005	4195	4556	4936	4909	4486	3933	4579	5228	4155	4569	4805	5466	3880	4029	4616	4282	4273	4741	4677.5
140	149.097	Thymol	C10H14O	-H(-)	100	4587	4696	5081	6845	4213	4305	3318	5220	4078	4378	5137	5103	3507	4578	4327	4831	4399	4589	3725	4619	4367	4877	3864	3944	6345	5453	4314	4485	4581	5259	3571	5054	4641.5
141	150.002	1,2-Benzisothiazol-3(2H)-one	C7H5NOS	-H(-)	100	12241	10206	11229	10161	12555	12262	12561	12423	10899	12425	12311	12129	11433	11809	13097	11040	11613	8603	11654	10791	10230	12749	14150	12113	9924	12983	9104	11117	10797	9839	7748	11342	11223.5
142	150.042	Guanine	C5H5N5O	-H(-)	100	3905	3322	3862	4491	2737	4530	3261	3459	4248	3561	3417	4487	3398	4060	3486	5017	3515	3594	3202	3437	4214	3699	3391	3444	5331	4610	3807	4686	5728	4251	4065	3413	3613.5
143	150.056	Acetaminophen	C8H9NO2	-H(-)	100	3421	3963	3013	3127	4179	3721	3555	4426	3148	3042	3939	3357	2917	3599	4003	3916	4682	3943	2727	3414	3797	3486	3744	5186	4175	3931	2810	3789	4396	4239	3747	3713	3692
144	151.026	Xanthine	C5H4N4O2	-H(-)	100	93421	99495	124164	125904	173378	175216	134275	146438	142168	139697	181143	176552	131111	143774	110118	117066	106067	99380	78845	83516	80612	80276	98865	101914	147629	150689	116737	121095	168982	178428	131339	132460	96458
145	151.076	2-Isopropyl-1,4-benzenediol	C9H12O2	-H(-)	100	12183	13509	14043	15418	15857	16076	13751	13109	14145	14267	15376	15674	14669	13841	15507	14902	11723	12140	13339	13446	12414	14395	11168	13762	11222	13727	12357	11462	14573	13427	15365	15291	12846
146	151.089	2-Methoxy-(3 or 5 or 6)-isopropylpyrazine	C8H12N2O	-H(-)	100	5315	5916	4935	5920	5754	5986	4740	5791	5857	6043	5923	7079	6014	5590	5169	5247	4955	5349	4585	4495	4492	4729	4505	5150	5243	5240	4352	4079	6214	6462	5233	4537	5615.5
147	151.112	(-)-trans-Carveol	C10H16O	-H(-)	100	3556	4477	4376	3471	4173	3908	3280	4022	4228	4527	3848	3729	3306	4811	3958	4315	3144	3155	4172	3547	3196	3577	4228	4262	4592	4637	3972	4300	3475	3871	4523	3844	4016.5
148	152.002	3-Sulfinoalanine	C3H7NO4S	-H(-)	100	3814	3024	3569	6183	4831	4302	2869	3354	2990	3818	3968	3028	2227	2565	4073	3459	4402	3929	4010	3800	4212	3607	2666	2902	4792	4461	3485	3081	3519	3467	4454	3833	3419
149	152.996	Propanoyl phosphate	C3H7O5P	-H(-)	100	20997	23335	29868	30690	24893	28300	27386	27650	27684	30840	27618	30639	25493	24244	21595	24286	27872	25962	24113	27095	20465	21397	25244	24135	20910	24080	29481	26949	27896	30855	26039	23186	22166
150	153.007	2-hydroxy-4-nitrophenolate	C6H4NO4	-H(-)	100	6365	6030	7519	7547	7068	6139	5831	6953	6792	6087	6776	6970	6436	5119	5398	6878	6812	6999	5976	4996	5451	6324	5645	6773	7474	7638	7703	7124	6609	6655	5736	5824	6197.5
151	153.019	Gentisic acid	C7H6O4	-H(-)	100	11312	12687	8840	9925	11179	10134	9533	9895	12284	11238	9449	10224	8907	12664	10354	8317	10026	8925	7917	8139	8073	8993	8990	8234	11224	10988	8389	9508	10526	11285	7898	8184	11999.5
152	153.055	Hydroxytyrosol	C8H10O3	-H(-)	100	7064	8097	6672	6805	6644	7176	6873	6550	7642	6523	8255	8106	6321	7266	7761	8252	7772	7503	7830	8619	7111	7268	6286	7004	6465	8198	7896	6140	6546	7699	7563	8710	7580.5
153	153.092	C9:2	C9H14O2	-H(-)	100	9146	9583	9808	9384	10322	11774	8802	9134	9691	8605	9227	10263	9395	9169	8858	10568	9357	11277	8844	10605	9751	8864	8850	9672	9882	9446	8836	9004	9315	8864	8922	9428	9364.5
154	154.062	Histidine	C6H9N3O2	-H(-)	100	334525	350296	301060	316866	317176	335935	302858	315698	304927	324374	296499	302327	372913	380053	302724	315945	357258	364014	346802	349566	359197	379916	342893	350543	362105	381146	303298	322387	389538	399823	278473	295399	342410
155	154.975	Phosphoglycolic acid	C2H5O6P	-H(-)	100	43163	45243	41131	37435	45935	43242	37788	36477	46270	48888	44204	45317	41838	42912	32245	35156	57876	60186	31845	32762	44006	43394	35782	36741	33821	36528	36580	33363	44964	37270	38923	36952	44203
156	155.071	8-Hydroxy-5,6-octadienoic acid	C8H12O3	-H(-)	100	16512	15188	15163	13889	15942	17537	14638	15715	15754	14240	13352	14166	15744	14683	14942	12436	16066	15565	12974	14695	15473	14009	14850	17141	14383	16717	13460	14785	17995	15761	14326	13364	15850
157	155.108	C9:1	C9H16O2	-H(-)	100	6493	5859	9040	6512	8686	7986	6163	5938	6710	7827	6429	7081	6860	6786	6705	7158	8546	6519	7172	6219	7436	7971	5446	6804	7145	6515	6624	6222	6429	6231	7085	6651	6176
158	155.144	Menthol	C10H20O	-H(-)	100	3166	2236	2344	2340	2847	2399	2046	2544	3092	3055	3006	1859	2379	2485	1960	2434	2217	2701	1763	2610	3222	3519	2690	2227	2878	3465	2198	3510	4160	2448	2641	3083	2701
159	156.045	1-nitrosonaphthalene	C10H7NO	-H(-)	100	2328	2598	3296	3062	2182	3174	2230	2530	2470	2230	2682	2635	3087	2108	2321	2240	2642	2385	2962	2538	2935	2318	2102	3548	2971	3452	3051	2552	2698	3560	3494	2477	2463
160	156.066	3-Methylcrotonylglycine	C7H11NO3	-H(-)	100	6780	5919	7595	6767	5141	9371	6931	6302	6830	5710	5893	7407	7427	5868	5911	5547	5090	6299	7874	8210	4778	6228	8276	6812	6296	8814	4853	4339	7618	8332	6276	6152	6349.5
161	157.036	Allantoin	C4H6N4O3	-H(-)	100	8989	9228	8016	7065	11292	9956	8714	10029	8174	7609	7209	8077	10049	9594	6296	7601	8171	6979	8103	8180	7159	8806	6910	7989	8558	10383	7419	6576	8970	10544	7998	9107	9108.5
162	157.05	Isopropylmaleate	C7H10O4	-H(-)	100	5808	5043	6393	5773	5566	4929	5007	4785	5120	4104	4929	5684	5924	6324	6431	4131	4961	4626	5427	4839	3592	4333	4643	5026	4772	5930	4325	5522	5108	4855	3992	5256	5425.5
163	157.065	2-Methoxynaphthalene	C11H10O	-H(-)	100	3592	3753	3005	4297	3680	3710	3236	4882	3157	3406	3235	4329	3706	5063	3840	3871	3791	3367	3918	3228	3142	4693	4431	2826	3316	4168	2937	3263	2939	4762	4226	3926	3672.5
164	158.061	Indoleacetaldehyde	C10H9NO	-H(-)	100	4104	4032	5339	4208	2926	5138	4298	5399	5786	4125	4088	3492	3361	4324	5596	4830	2398	3478	4241	4792	3775	2636	4623	5857	5000	4479	5062	4958	5424	5191	3827	3280	4068
165	158.082	2-Methylbutyrylglycine	C7H13NO3	-H(-)	100	14960	14562	17424	16969	16613	17492	11126	15914	17055	17540	15041	17287	22157	20518	14012	13137	21788	20378	20325	19364	14050	14219	26633	23906	18258	19835	13062	14179	17285	18787	16639	17416	14761
166	159.03	Oxoadipate	C6H8O5	-H(-)	100	5766	6086	6641	6601	5552	5887	7646	5862	6549	7401	4971	4710	7323	6648	5459	5302	6411	7716	6522	4457	4639	4539	4972	4670	4903	4233	6945	5526	4873	6331	5117	6614	5926
167	159.044	6-Methylcoumarin	C10H8O2	-H(-)	100	2262	3237	3179	2620	3288	3228	3723	3811	4093	3048	2604	3051	3544	3826	3571	2799	2952	4120	4361	2875	3052	3233	3551	3953	2558	3712	2633	3292	2942	1957	2886	2771	2749.5
168	159.079	Ala-Ala	C6H12N2O3	-H(-)	78	7108	6063	6299	6981	5458	5939	5882	5242	6473	6522	6763	4499	6209	7177	5561	4930	6017	7346	6139	5947	5400	5843	6432	5920	7752	7671	4848	4499	6348	6386	5305	5010	6585.5
169	159.103	Propylhydroxypentanoic acid	C8H16O3	-H(-)	100	6165	6796	6025	4973	5750	5995	7063	5352	7242	6443	6610	5430	7387	6129	5853	6450	6748	6932	7483	6437	7038	6165	7437	6952	7648	7408	6314	5119	5655	7399	5595	5856	6480.5
170	159.114	Methyl-Lys	C7H16N2O2	-H(-)	100	4186	4253	4153	4450	6371	5787	4107	4960	4056	5454	4052	3952	3848	3937	4810	3466	3974	5222	6127	4429	4508	4421	5264	4956	5180	5283	3940	3517	4702	4438	4588	3940	4219.5
171	160.04	2-Indolecarboxylic acid	C9H7NO2	-H(-)	100	5352	4585	5357	5319	4045	5355	4225	2948	4255	4416	3345	4614	3730	4338	3456	3541	4528	4578	4769	4503	4556	4744	4240	5217	6192	3416	3995	3924	3280	4078	4372	3582	4968.5
172	160.062	Aminoadipate	C6H11NO4	-H(-)	100	15204	14739	19761	19676	19920	19513	13459	15382	17152	17197	16474	16513	9428	11793	15265	14323	14879	14849	14934	14602	14023	14777	18950	16225	18012	17545	13841	12816	21472	19208	13219	11612	14971.5
173	161.024	Umbelliferone	C9H6O3	-H(-)	100	4646	3933	4909	4842	4019	3664	4422	5013	4849	4917	5738	5311	5003	5225	5015	5034	4698	6099	4651	5844	4708	4872	5043	4683	5291	5358	5646	4381	5616	5798	4738	4985	4289.5
174	161.046	Hydroxyadipate; (-)-1-Methylpropyl 1-propenyl disulfide	C6H10O5; C7H14S2	-H(-); -H(-)	100	34922	40631	36234	38148	38707	38029	41760	44771	44545	44509	39147	41427	44445	47139	37092	41236	48041	49936	34756	35386	41422	42873	32749	34531	56608	54745	33567	35078	47452	49395	46868	52507	37776.5
175	161.082	Cymarose	C7H14O4	-H(-)	100	8260	8896	7678	9109	7572	8141	8877	7230	9203	9567	8058	8406	10628	9866	9023	7829	8757	9967	8073	9696	7775	8275	8265	9376	8747	9806	8265	8415	9544	9445	11193	11771	8578
176	161.093	Hydroxy-Lys	C6H14N2O3	-H(-)	100	4487	4097	3150	4123	4142	3234	3443	3590	3652	4508	3705	4006	3542	3976	3715	3859	4566	5002	4706	3382	4367	3761	3899	3550	5038	5618	3769	4333	3903	4236	4187	4215	4292
177	161.118	(3R,7R)-1,3,7-Octanetriol	C8H18O3	-H(-)	100	1489	1772	2564	2057	1850	1424	1564	1665	1768	1733	2133	1836	2338	2149	1545	1870	2105	2289	2316	2459	2519	1643	2282	2504	1637	1894	1541	1987	1865	1733	2027	2238	1630.5
178	162.055	3-Methyldioxyindole	C9H9NO2	-H(-)	100	5269	3239	3593	4073	2586	3869	3900	4016	5596	5500	4486	4152	4329	5191	4556	3407	3369	5058	4484	4074	4407	3540	3647	3953	4614	5221	3951	3806	3776	4138	5196	4180	4254
179	163.04	Coumarate	C9H8O3	-H(-)	100	7290	6680	7295	7771	7679	8091	8480	7895	7450	6863	9110	6710	7784	8939	7199	7545	6766	8346	6328	7788	7097	6814	6289	6662	6845	7807	8831	6279	6903	5832	7262	6880	6985
180	163.061	Deoxyhexose; Butyl isopropyl disulfide	C6H12O5; C7H16S2	-H(-); -H(-)	100	35664	32768	23761	23588	27414	25074	26074	27311	22360	21885	28374	26059	29777	30283	28194	28169	26264	31974	23894	26070	31842	32406	21594	25245	24468	30004	26030	28641	24556	29053	25579	27937	34216
181	164.022	4-Methylthiobutylthiohydroximate; 8-Oxoguanine	C5H11NOS2; C5H3N5O2	-H(-); -H(-)	100	4600	3025	4958	4466	4566	3954	3938	3450	3711	2767	4256	4652	4148	2944	4362	3526	3728	3304	4125	4375	3615	3888	3907	3100	4178	3511	3201	4741	4348	3055	5171	4532	3812.5
182	164.035	4-Pyridoxolactone	C8H7NO3	-H(-)	100	3040	3230	3991	3112	4203	3466	2720	3824	3709	3123	3485	3565	3531	3457	3381	3542	3748	3040	3633	3920	4825	3306	2518	3282	4208	3321	2896	2674	2771	4332	2588	3212	3135
183	164.072	Phenylalanine	C9H11NO2	-H(-)	100	107167	115881	116136	117680	145101	144388	142249	139574	121574	134817	123607	117795	130240	132176	104453	109126	110614	113631	115408	117041	113162	111229	112153	104756	142793	142753	114554	128386	129323	125171	92771	89766	111524
184	165.041	Pentonic acid; S-Propyl 1-propanesulfinothioate; Methylxanthine	C5H10O6; C6H14OS2; C6H6N4O2	-H(-); -H(-); -H(-)	100	20802	19319	27767	20368	20358	20199	22725	21398	19796	19800	21214	21149	19919	18524	22375	19636	26981	26241	21053	21261	21912	20604	21371	18267	27205	26973	20860	20058	20218	18030	20060	20940	20060.5
185	165.056	3-(3-Hydroxyphenyl)propanoic acid	C9H10O3	-H(-)	100	6600	7589	8677	6937	7626	10372	8958	9422	9938	9365	7745	7801	9886	7055	8249	8303	7689	8750	8600	7993	7865	7858	8503	7869	8374	8614	7386	7437	7536	7843	6818	9371	7094.5
186	165.075	3-(4-Methyl-3-pentenyl)thiophene	C10H14S	-H(-)	100	12389	15698	15667	17832	18132	15773	16732	17176	19373	17065	16487	14032	15693	17393	14352	15843	14520	16484	13523	15365	12952	14839	11662	14300	21901	18723	16549	16999	14452	16470	12493	12815	14043.5
187	165.092	C10:3	C10H14O2	-H(-)	100	5179	5136	6148	5834	6809	5932	5295	5397	7449	5978	6706	5528	5735	4921	6643	6981	6170	5351	6665	6412	6442	6467	5666	4798	4850	5796	5774	6115	5691	6490	6051	5828	5157.5
188	166.015	Quinolinate	C7H5NO4	-H(-)	100	23192	24286	25257	24031	16497	22582	22440	22333	28725	27338	25139	22120	29364	27129	21567	20864	26404	27600	24663	24288	24636	23286	25617	26518	41259	38629	19088	20877	23456	23823	20118	18434	23739
189	166.018	Homocysteinesulfinic acid	C4H9NO4S	-H(-)	100	31678	32632	34073	31526	23012	30472	33289	33308	36047	35934	32373	29266	37787	38372	28481	25863	39062	35807	30290	29851	34385	32900	34153	33675	52679	51765	26242	29137	27693	29869	26454	24721	32155
190	166.029	Taurocyamine	C3H9N3O3S	-H(-)	100	10360	13911	11827	12220	11562	12164	11290	12632	12342	12154	11898	12858	14146	14189	11695	10495	10811	11761	12357	10950	11816	13260	10573	11306	13998	13085	12173	13067	10631	10016	12834	11071	12135.5
191	166.05	Pyridoxal	C8H9NO3	-H(-)	100	5515	5609	4752	5554	5706	6329	6208	5481	5609	6856	5076	5352	5183	6939	6020	6142	5794	5880	5812	4728	6223	5011	4331	5927	7542	6470	4614	5200	5355	6154	4892	6188	5562
192	166.062	(S)-Spinacine	C7H9N3O2	-H(-)	100	4533	4216	5045	3775	3667	4415	4171	4286	4756	4738	4240	3906	3782	4893	4273	4313	4732	4226	3979	3779	4519	5654	4337	4087	6199	4558	4335	3292	5626	4427	4804	3539	4374.5
193	166.099	2-Dimethylamino-5,6-dimethylpyrimidin-4-ol	C8H13N3O	-H(-)	100	7712	8305	7372	7951	7492	7981	6552	8302	5677	7262	8002	7085	8240	6813	7545	7340	7690	7160	8009	7776	9034	8531	9318	9225	7394	8465	6587	8600	7182	6420	7600	8324	8008.5
194	166.999	2-Oxo-3-(5-oxofuran-2-ylidene)propanoate	C7H4O5	-H(-)	100	3572	4043	5488	5027	4581	4594	4160	3990	3677	3955	3805	3938	3226	4089	3728	3201	3783	3701	3687	4349	3653	5096	3290	4731	4412	4136	2765	4558	3851	3526	4024	4258	3807.5
195	167.021	Urate	C5H4N4O3	-H(-)	100	206367	205984	236572	242270	239652	259445	278090	273360	264370	266030	350719	352403	235041	241391	232307	227884	232003	224775	175699	178282	150212	144918	229497	234932	136678	138960	228226	238828	240685	238785	240380	252673	206176
196	167.144	10-Undecenal	C11H20O	-H(-)	100	3626	4549	4987	4855	3752	4405	4758	4338	4108	4962	4382	4853	3598	3267	4329	4592	4570	4829	4095	3963	5225	3536	4337	3433	5734	4065	4524	4043	4844	4987	4104	4090	4087.5
197	168.043	Phosphodimethylethanolamine	C4H12NO4P	-H(-)	100	164019	159796	88233	91514	45699	44841	99468	100017	102652	110903	95009	99460	151388	153317	81047	78233	119539	116160	66222	65160	135177	136325	98966	103042	138933	138862	83268	81798	143687	142719	116609	113444	161908
198	168.066	Pyridoxine	C8H11NO3	-H(-)	98	20797	19165	14643	14713	10041	10878	15000	15385	14556	16176	14336	17114	17617	18760	13452	12932	17052	16247	12757	11664	17247	18602	15132	15426	18218	17551	13670	13110	17419	16879	16474	16998	19981
199	168.078	Methyl-His	C7H11N3O2	-H(-)	100	16587	17247	10964	12290	13632	13449	12791	12709	12617	14633	12797	13570	14007	15146	12892	13404	14472	13710	11652	10861	14049	14783	11186	12110	14444	13186	12752	14171	15698	16488	14583	14571	16917
200	169.065	Methyl beta-naphthyl ketone	C12H10O	-H(-)	100	21190	20126	18185	18892	19801	20334	19787	21333	16005	18124	20147	19770	22464	21540	20878	21521	19699	21554	17906	22732	21260	21110	19568	19678	19180	18042	20099	20398	19351	16150	19979	21506	20658
201	169.101	1,6,7-Trimethylnaphthalene	C13H14	-H(-)	100	7138	7576	6928	7848	6240	7240	7573	7732	7814	6585	6882	7554	6979	7730	7950	9014	7260	6203	7071	8511	7085	6621	6878	7056	5724	6845	7014	6014	7142	7109	7696	7495	7357
202	169.123	C10:1	C10H18O2	-H(-)	100	8335	8151	10736	8003	8122	9378	7813	9627	9199	10809	9539	8876	8267	9766	10872	9729	7535	8246	9147	9968	8602	10157	7883	8281	8631	9282	9345	8417	9858	9048	9493	8698	8243
203	171.007	Glycerol 3-phosphate	C3H9O6P	-H(-)	100	536910	552014	584228	578191	628698	643731	578019	585544	647091	638266	592987	611135	653854	664398	602416	639751	678779	683505	620850	618333	551523	587522	578856	571442	521422	514589	530271	530902	557740	558590	658381	669478	544462
204	171.011	p-Toluenesulfonic acid	C7H8O3S	-H(-)	92	340093	358768	189265	191589	230699	213390	211291	218531	407598	403254	376657	390118	416625	433158	383934	408979	236303	226855	391423	387063	181025	190185	356078	365964	327615	347192	189764	183389	342923	355151	228293	229097	349430
205	171.066	2-Octenedioic acid	C8H12O4	-H(-)	100	29651	29147	25627	26814	29163	30216	27609	30431	30643	29469	30775	31135	30631	30757	31314	32173	27619	26579	29178	27412	26590	24881	29719	26671	28202	26298	27090	26686	30644	27217	30349	30485	29399
206	172.098	Acetyl-Leu	C8H15NO3	-H(-)	100	32405	35497	27656	31856	25174	25532	27306	23543	31508	35167	25358	22827	43450	41792	24203	23642	34416	40437	25676	25835	28331	28275	27465	29849	49138	47293	24906	25305	29027	33806	22601	23180	33951
207	172.991	Phenol sulfate	C6H6O4S	-H(-)	100	23202	21541	24170	22066	23718	23726	30061	27919	37029	33387	17075	16311	28093	32542	15589	15437	28235	30380	18124	16246	18303	16362	29593	29060	26404	29100	14221	16753	25506	27013	18889	19741	22371.5
208	173.093	Acetylornithine	C7H14N2O3	-H(-)	100	16293	14552	9316	9217	14153	13525	8071	9161	12827	13053	11528	9191	16437	13186	9435	8656	14014	12995	7452	8386	14626	11924	10143	8320	15651	16230	6358	7187	14193	15184	7752	8394	15422.5
209	173.104	Arginine	C6H14N4O2	-H(-)	100	7406	7800	9397	8756	9527	7811	7028	8488	9001	7915	7162	9232	10250	8680	9138	8567	8807	9277	6376	6489	6819	8591	8278	5763	9850	9482	7748	7521	9633	6949	6811	7033	7603
210	173.118	(±)-3-Hydroxynonanoic acid	C9H18O3	-H(-)	100	12794	10837	10730	11202	12737	13676	12406	12867	10363	11070	11573	8904	13178	10603	10670	10968	11083	10342	10056	11005	11027	11633	10684	10007	12030	10733	9117	9538	12069	11890	10678	10782	11815.5
211	174.005	(R)-(E)-Sulforaphene	C6H9NOS2	-H(-)	100	4315	3796	3829	4930	5222	4994	4996	5645	4375	4826	5579	5276	4234	4878	5028	5595	5267	5673	5718	6037	4829	4386	5530	6235	5612	5686	5980	4554	4198	4628	5276	4725	4055.5
212	174.017	Monodehydroascorbate	C6H7O6	-H(-)	100	6312	6717	7024	7441	5878	8250	8108	8242	6337	8440	9100	8468	9259	7908	8068	6150	6998	7509	8835	8466	6860	7315	6836	9608	7529	8070	8133	7839	6829	7621	8047	8508	6514.5
213	174.041	Acetyl-Asp; Berteroin; 7-Cyano-7-carbaguanine	C6H9NO5; C7H13NS2; C7H5N5O	-H(-); -H(-); -H(-)	100	9917	8921	9560	9653	9486	10372	7521	8532	8331	8612	9158	8483	10859	9797	5751	8560	9234	10054	9596	8928	9535	8512	8591	8682	8792	8548	9181	10195	9536	8389	8421	10678	9419
214	174.052	Amidino-Asp	C5H9N3O4	-H(-)	100	6432	4458	9734	9954	5127	5380	11190	9813	7344	6076	8406	8956	5924	6827	8576	7957	5816	6834	8864	10205	6661	6991	8306	8827	5542	5289	10615	9402	6591	6419	10185	11771	5445
215	174.077	Calystegin B2	C7H13NO4	-H(-)	100	6649	7070	6593	7300	6818	6761	6897	8175	5654	9015	6558	7588	6881	8669	6694	6072	7844	7316	8847	6948	7455	5602	6747	7252	8725	6971	7754	6944	7418	6773	7340	7764	6859.5
216	174.088	Citrulline	C6H13N3O3	-H(-)	100	7572	7723	7407	8160	7979	8690	9362	8308	8137	7740	9108	7788	9039	9183	7274	7372	7010	7231	8301	9277	8107	7000	8038	8238	9418	8235	6767	8091	9888	7630	8717	7972	7647.5
217	175.025	Hexuronic acid; Ascorbate	C6H8O6	-H(-)	100	1358706	1387785	1588822	1577745	1192799	1183800	1858107	1870113	1244320	1246017	1713318	1725967	1702986	1707071	1533272	1552660	1389415	1422882	1742638	1736952	1307158	1344368	1695018	1676075	1470796	1496374	1682385	1664384	1351789	1347124	1671769	1676057	1.37325e+06
218	177.019	7,8-Dihydroxycoumarin	C9H6O4	-H(-)	100	4070	4939	4404	4871	5457	3993	4422	5329	4643	5568	4175	4833	4882	5742	4792	3936	4682	4883	4688	3541	5151	6416	4767	3904	4315	4963	4663	3003	5179	4114	4568	3730	4504.5
219	177.033	Cys-Gly	C5H10N2O3S	-H(-)	100	50829	49732	50167	50554	49698	52992	47445	50174	43176	44460	52571	51258	47818	50327	52424	48457	50063	55656	57388	54685	56004	56750	50304	48044	46099	49396	47888	47754	42704	40144	47683	50579	50280.5
220	177.055	4-Methoxycinnamic acid	C10H10O3	-H(-)	100	10787	10953	11142	13460	11942	12629	13720	14491	15567	14797	14399	15188	17351	16105	14806	17381	12778	12756	16635	14814	13173	12132	15729	15337	12167	11880	13887	11704	11421	10597	14549	12594	10870
221	177.091	5-Phenylvaleric acid	C11H14O2	-H(-)	100	6126	6723	7775	6891	6291	7952	7699	6962	6687	6488	7819	7790	7046	6396	7391	8278	5663	5708	7397	7581	7041	8415	6636	7493	5537	6029	5508	7551	6273	6770	6042	6243	6424.5
222	178.035	2-Amino-3,4-dihydroxypentanedioic acid	C5H9NO6	-H(-)	100	5685	4440	7331	6914	7307	6145	4620	4856	5441	5818	6811	6348	5641	6196	5482	6117	6205	4616	6332	7833	5119	6903	5764	5863	6174	6029	6082	5893	5128	6349	4718	6373	5062.5
223	178.051	Hippurate	C9H9NO3	-H(-)	100	10827	11629	5849	5695	5859	5485	4542	4493	5995	6308	4213	3776	8206	8435	4198	4673	9065	9702	4565	3519	9704	8115	4205	4262	10645	11083	4265	4932	3637	5617	4395	3566	11228
224	178.087	2(N)-Methyl-norsalsolinol	C10H13NO2	-H(-)	100	2725	3929	4079	4144	6212	4842	3800	3294	3389	3406	2840	4031	3928	3687	3649	3742	4416	4497	3043	3758	4190	5330	4928	3664	5482	3453	2999	3309	4741	4043	3904	4101	3327
225	179.035	4-Hydroxyphenylpyruvic acid	C9H8O4	-H(-)	100	8345	7354	7765	5933	7773	7759	7483	6966	6163	8020	7506	7761	6317	7571	7273	7262	6548	6321	8798	6084	6564	9663	7359	7778	7130	7045	7031	6006	7108	9250	7277	6802	7849.5
226	179.056	Hexose	C6H12O6	-H(-)	100	198573	193216	146251	144804	198224	192714	143592	140162	200249	204446	169467	181872	216846	222144	137210	143462	200362	213664	157406	159833	195697	207041	146334	150704	213304	207752	136624	144308	224001	237610	151818	151683	195894
227	179.143	(3Z,6Z,9Z)-3,6,9-Dodecatrien-1-ol	C12H20O	-H(-)	100	3504	3867	3796	4223	4006	3661	3279	3068	4071	3910	3702	4309	4084	3529	4338	3306	3565	3475	4617	3852	4078	3182	4813	3067	3209	3777	3920	3477	3814	3503	3914	4583	3685.5
228	180.066	Tyrosine	C9H11NO3	-H(-)	100	64780	73122	82779	89915	84100	82750	93476	97045	87516	80162	73943	70866	100930	101224	91367	92990	86267	77948	83300	83570	70960	76176	92852	95862	89441	95070	86570	80845	75831	78077	80280	77085	68951
229	180.99	2-Oxo-4-phosphonobutanoate	C4H7O6P	-H(-)	95	10384	11749	11899	12374	11572	10515	11806	9514	14147	13027	11141	13328	11098	11620	16455	14221	12396	12968	9815	11068	13205	10308	11607	8234	11053	11911	11861	10484	12194	11521	10667	12182	11066.5
230	181.036	3-Methyluric acid	C6H6N4O3	-H(-)	100	5770	5025	5698	4811	5307	4565	5228	4975	4769	5258	3990	5343	4692	5934	4239	5614	5921	4630	5344	4154	4415	5164	4357	4243	5493	5991	5274	5474	4956	5601	4448	5227	5397.5
231	181.05	Homovanillic acid	C9H10O4	-H(-)	100	14793	14975	17462	13958	18217	16212	13654	16064	15231	18785	15035	16348	16946	15531	13897	17860	15181	14756	12352	12278	14858	13924	14921	13952	14310	15406	16697	15568	20444	19761	11690	12804	14884
232	181.123	Geranyl formate	C11H18O2	-H(-)	100	3642	3103	4420	4752	5043	4749	4214	4003	4434	3436	4041	3718	3875	3966	3452	4591	3419	4880	4490	4045	3837	4651	4179	3509	4186	4535	3386	3924	4708	3562	2732	3957	3372.5
233	181.159	Geosmin	C12H22O	-H(-)	100	2867	3130	3508	3284	3572	2876	2652	2428	3032	3086	2882	2601	2530	2814	4370	3070	2751	2372	2852	3077	3339	3367	2168	2880	2757	2374	2979	2929	2672	2997	2128	3107	2998.5
234	181.991	Saccharin	C7H5NO3S	-H(-)	100	4013	3581	3914	4083	3736	3648	2536	3777	3116	3902	3526	3840	3798	3173	2768	4288	3941	4281	3749	3383	4088	3663	3748	4008	3845	3389	4273	3613	5010	4262	3106	4480	3797
235	182.009	5-Nitrosalicylate	C7H5NO5	-H(-)	100	6899	5694	6943	5675	6689	5173	5806	4191	6755	5923	5867	5289	4491	6424	6294	6491	4768	5757	6713	6476	4960	6057	6547	5132	4986	6863	6526	5305	5540	6484	4361	6552	6296.5
236	182.027	p-Hydroxyphenylacetothiohydroximate	C8H9NO2S	-H(-)	100	3565	2466	3515	4539	3053	3587	3241	2289	2669	3008	2750	3217	2889	2841	3032	3090	3235	2959	3305	3259	2771	3097	3440	2939	3048	3250	3794	3111	3451	3213	2622	3678	3015.5
237	182.045	4-Pyridoxate	C8H9NO4	-H(-)	73	9085	7878	9853	11226	8346	10389	9049	8037	8816	10361	10697	9790	8373	7833	9672	9139	9430	9075	8644	8985	8010	7998	6717	9235	9098	10142	7652	7333	9271	9481	7709	5953	8481.5
238	182.058	4-Amino-2-hydroxylamino-6-nitrotoluene	C7H9N3O3	-H(-)	100	8594	10222	6950	8366	4922	5624	7099	5820	6863	7392	7635	6356	11110	8001	7092	4716	9529	8468	5276	5443	8156	7306	7292	5882	11598	9252	6171	4469	9160	8847	7230	7218	9408
239	182.072	2-Amino-a-carboline	C11H9N3	-H(-)	100	3357	5149	4126	4529	4598	4223	4351	4471	3971	4880	4711	4451	3717	5280	3428	4294	4722	3530	3249	4765	3728	3523	4456	3692	5132	5497	3461	3526	4423	5064	3994	4822	4253
240	182.993	2-Pyrone-4,6-dicarboxylate	C7H4O6	-H(-)	100	9623	7931	10021	8625	8338	8323	8666	9594	10582	9632	11214	11236	9640	8515	9444	8597	7345	7347	8694	7755	8734	7990	10366	8901	9507	7961	7320	7508	9338	9670	9439	7432	8777
241	183.006	2,4-Dinitrophenol; L-3,4-Dihydroxybutan-2-one 4-P	C4H9O6P; C6H4N2O5	-H(-); -H(-)	100	5788	7524	5837	5213	6885	6389	8038	7632	7414	7213	6786	6180	6706	6157	6627	6208	5541	5961	6534	7082	6604	6206	5678	7201	5844	5577	5219	4996	6428	6351	7018	4878	6656
242	183.066	7-Methyl-2-hydroxy-6-oxoocta-2,4-dienoate; Choline-P	C5H15NO4P; C9H12O4	-H(-); -H(-)	100	6872	6045	6213	6492	6730	6102	6964	6209	7203	5206	6558	6445	6606	8831	7484	7159	8005	7467	7273	5902	7032	5882	6441	6965	5952	6143	6908	6652	5519	5704	6889	6201	6458.5
243	183.103	5-exo-Hydroxy-1,2-campholide	C10H16O3	-H(-)	100	10503	9886	9756	8577	10123	9239	8258	8844	9456	9060	9549	9978	8917	8826	10750	8099	10755	7807	8744	8546	9487	10654	9556	9237	10202	7054	9601	8153	9989	8666	10023	9465	10194.5
244	183.139	Citronellyl formate	C11H20O2	-H(-)	100	6680	5898	8810	6924	6441	7172	5522	5628	6969	8259	6228	6080	5430	7047	5846	6978	6264	6299	6936	6123	7167	7710	6052	7201	6121	6183	4308	6984	5443	6150	6559	6871	6289
245	183.175	Dodecylaldehyde	C12H24O	-H(-)	100	2503	2119	2754	2961	2184	3251	1761	2835	3007	2594	2434	2042	2140	3018	1967	3206	2480	2536	3700	2746	2395	2618	2733	2088	2841	3299	2154	2817	2796	3175	2866	3202	2311
246	184.002	Phosphoserine	C3H8NO6P	-H(-)	100	144506	149346	145134	142162	175307	186641	102573	98847	107502	97056	118212	120704	104921	101979	125267	122340	226993	226218	156239	151850	172806	179892	143681	151733	151171	140843	123901	114196	90960	88013	159868	159107	146926
247	184.098	Pseudoecgonine	C9H15NO3	-H(-)	100	3374	2770	3633	3446	2650	2357	2786	3409	3373	3114	2244	2778	3408	3674	2481	2313	4320	4461	2640	3095	3743	3211	2490	3152	4559	2766	2460	3701	2528	2396	2552	2500	3072
248	184.986	Phosphoglycerate; Diethyldithiophosphate	C3H7O7P; C4H11O2PS2	-H(-); -H(-)	100	8821	9412	8637	10028	10694	9946	8147	7114	10259	9582	7642	10129	10610	9651	10561	9194	10672	11388	9284	9456	9826	9301	8402	9137	10362	9687	9753	8367	8229	10245	10427	7648	9116.5
249	185.024	Angelicin	C11H6O3	-H(-)	100	7788	6783	6311	6240	7962	7249	5664	7123	8662	8493	6668	7111	7402	6611	6875	6503	6414	9282	7176	8033	8400	6809	7557	6188	7833	6369	7526	5203	7085	8195	7562	7325	7285.5
250	185.044	Erinapyrone C	C8H10O5	-H(-)	77	5378	4561	5182	5855	5481	6153	5166	5429	4939	5481	5423	4503	5174	5852	5155	5132	5575	5197	6887	5480	4141	4462	4472	4559	5634	5119	4757	6184	5691	5347	4813	5415	4969.5
251	185.056	Pyroglutamylglycine	C7H10N2O4	-H(-)	100	49353	48076	38481	38585	47218	51995	36829	35660	36228	36846	40715	37689	45395	40021	42152	36628	49205	56233	43967	40685	48540	49060	44403	46981	43130	38229	38190	41036	35291	38700	42030	44513	48714.5
252	185.082	5-(2-Methylpropyl)tetrahydro-2-oxo-3-furancarboxylic acid	C9H14O4	-H(-)	100	14415	15226	11061	12298	20089	14956	11953	12527	12120	12033	12466	12115	11801	11097	14561	12456	13901	15283	14106	14722	16415	11013	13836	12963	12194	11877	14530	13482	13126	13470	14440	13467	14820.5
253	185.092	Alanyl-Proline	C8H14N2O3	-H(-)	86	7971	8135	7914	8503	8316	8496	6682	6622	6529	6622	6935	5944	6487	6579	6014	6274	8199	6789	5955	6804	8338	7995	7941	6761	6746	7497	5254	6377	6572	7521	7232	7606	8053
254	185.118	3-Oxodecanoic acid	C10H18O3	-H(-)	100	15702	16409	16177	14986	14967	18326	15230	15571	15189	13946	16077	13903	16873	14556	14870	18088	14240	16760	16462	16100	15300	17054	16122	14941	18347	15976	15326	15656	14438	15629	17977	16196	16055.5
255	185.13	3-[(3-Methylbutyl)nitrosoamino]-2-butanone	C9H18N2O2	-H(-)	100	3506	3837	4078	4069	4761	4008	3504	3500	4182	3930	4062	3690	3581	3964	3685	3703	4340	4090	3694	4344	3638	4351	4236	4051	3367	4572	4304	4102	3846	4514	3549	3699	3671.5
256	185.154	Undecanoic acid	C11H22O2	-H(-)	100	10967	11926	13974	13357	12721	10565	12699	13593	14101	14569	14607	13544	13164	11523	12597	13519	12815	13942	11171	12388	10179	11957	10982	10617	11016	11089	10953	11757	14446	13496	14611	10062	11446.5
257	186.04	1-(Malonylamino)cyclopropanecarboxylic acid	C7H9NO5	-H(-)	100	4070	3772	3664	3956	3873	6254	5365	4461	4104	4544	5124	4226	4386	4666	3333	4630	4605	5293	3791	4333	4268	4403	4272	4859	6174	3998	3423	5131	4313	5521	4186	4122	3921
258	186.113	N-Heptanoylglycine	C9H17NO3	-H(-)	100	6194	6093	8241	8194	5998	5989	6609	6352	6222	8191	6137	6715	7941	5838	7156	8009	8534	6763	8646	8445	7467	5744	7764	8744	8975	8579	5351	6367	6908	7060	7859	7756	6143.5
259	187.007	p-Cresol sulfate	C7H8O4S	-H(-)	100	2277	3414	22035	19608	3613	4123	17925	17038	3034	4093	17583	20042	8034	9661	13716	14297	15247	15106	10550	10397	5066	4991	3187	3330	3521	4120	12644	11331	7411	6705	13422	14199	2845.5
260	187.072	N-Acetylglutamine	C7H12N2O4	-H(-)	100	40508	37872	44811	49404	25131	24892	47664	40860	36722	37105	46953	48119	77740	82060	58290	61687	45179	49178	38693	39011	54158	52905	41457	44265	52037	51579	51248	49308	39660	42939	46516	44411	39190
261	187.076	Trigoforin	C12H12O2	-H(-)	100	27260	27622	30580	34768	19958	19753	36061	31955	27222	22781	31485	33641	55569	53020	40347	40948	33814	33942	22982	26238	35573	34772	29452	30916	35084	35986	34360	34990	26204	25078	31496	33460	27441
262	187.097	Azelaic acid	C9H16O4	-H(-)	100	23646	23816	26274	24104	24300	25961	22653	21016	23467	23515	24383	21058	31910	26671	26147	27200	25612	25348	23838	23024	24916	24812	22713	20709	28926	26597	25080	22363	22770	21890	23602	21911	23731
263	187.109	Gly-Leu	C8H16N2O3	-H(-)	100	20410	18790	16967	16953	25592	23606	16573	16556	16249	18058	16391	20022	21555	22249	17995	19892	20986	23149	17074	14120	21904	22173	16142	16942	25870	27872	17091	18168	27353	27297	16532	15318	19600
264	188.056	Acetyl-Glu	C7H11NO5	-H(-)	100	52028	52865	113182	110889	75612	76298	55853	58029	78791	77955	94600	101813	72578	77761	95661	102056	79993	80416	68193	66017	96196	90591	77068	76376	91860	84824	56933	55760	91567	92273	50686	51644	52446.5
265	188.108	1-Methyl-4-phenyl-1,2,3,6-tetrahydropyridine N-oxide	C12H15NO	-H(-)	100	6314	6879	9068	10317	8354	6468	5377	7469	8220	7614	8637	9179	9423	7502	9223	8866	7456	8594	6552	7672	8975	9083	7395	7222	8525	7773	7641	6386	8842	8201	5564	7782	6596.5
266	188.986	Pyrocatechol sulfate	C6H6O5S	-H(-)	100	15265	17315	2601	3414	4967	5446	3599	2741	13684	12704	2759	3011	12999	14286	3335	1911	8532	6911	3398	2643	9069	13006	3739	2892	19988	17473	2210	2792	7598	6791	2512	3383	16290
267	189.04	3-Dehydroquinate	C7H10O6	-H(-)	100	10322	10798	14036	12255	9989	8405	13899	13755	10490	10053	13603	13350	12479	13318	15362	13582	11458	10987	13760	12141	10319	12104	12480	12039	12122	12783	11656	15234	11817	10124	12040	12407	10560
268	189.059	Ethyl 4-(acetylthio)butyrate	C8H14O3S	-H(-)	100	8621	9619	14788	13107	8670	10664	11245	7785	10893	9673	12224	11737	9702	11747	11650	11411	8612	10912	10528	7946	10578	9473	11757	10322	11057	14062	7980	9783	12222	11301	7770	7969	9120
269	189.076	3-Hydroxysuberic acid	C8H14O5	-H(-)	100	5630	4089	8753	5095	5103	4866	5377	5002	5951	5011	5067	5466	7354	6829	6522	5331	6717	5166	5874	5832	6026	4374	4717	5628	6007	5776	5888	5099	5236	5490	5183	4722	4859.5
270	189.089	Diaminopimelate	C7H14N2O4	-H(-)	89	5923	4913	4689	4450	6839	6573	3494	5345	4748	5444	5673	6942	5663	7290	5412	5928	5204	6551	6080	5950	5874	5935	4477	5131	9369	8270	5430	4409	7506	6159	4053	4353	5418
271	189.128	beta-Damascenone	C13H18O	-H(-)	100	6892	7124	6760	8476	7008	8067	7862	7740	5471	7362	6958	7089	5379	5988	7515	8305	6851	6545	7181	7203	6700	8736	8218	9459	5481	6316	5957	7652	6344	9030	8147	7365	7008
272	190.054	Acetyl-Met	C7H13NO3S	-H(-)	100	6006	6416	7312	7352	4192	5290	6735	8261	5835	6213	8266	7220	9329	9746	8980	7974	6725	6181	5911	5639	7541	6538	7993	7246	8719	8720	6987	4832	5561	5216	6795	5775	6211
273	190.072	Calystegine C1; Dihydro-6-isopropyl-2,4-dimethyl-4H-1,3,5-dithiazine	C7H13NO5; C8H17NS2	-H(-); -H(-)	100	3995	4038	3931	3560	6913	5369	3344	3051	5731	5244	3158	2818	4400	5608	3457	2695	4870	5116	3585	4352	4297	4268	2599	4448	4819	4820	2939	2502	6723	6507	2533	3478	4016.5
274	191.02	(Iso)Citrate	C6H8O7	-H(-)	100	129772	137312	108216	110476	88572	106610	78913	90706	80731	95750	74554	88238	72292	82631	91545	100573	156211	177447	122020	130781	142759	161100	93947	103644	124795	136388	97621	99776	59602	70706	113752	130201	133542
275	191.056	Quinic acid	C7H12O6	-H(-)	100	9024	8087	6628	6629	5892	7430	5922	6632	5862	6543	6286	6056	4955	6649	5519	7073	8433	10410	7673	7493	8718	9860	5827	5762	9042	8843	6954	6099	5052	5535	6929	8206	8555.5
276	191.07	(R)-Shinanolone	C11H12O3	-H(-)	93	6277	6755	7657	4943	5722	7017	5165	6576	5244	6681	5349	6145	4727	5690	4999	5325	6426	8718	4841	5864	7399	6644	4817	5453	7122	9078	4345	5723	5104	6284	6073	6048	6516
277	191.108	C12:4	C12H16O2	-H(-)	100	3413	4676	3906	4532	5500	5069	4108	4766	4435	5295	4218	4074	3598	4298	5534	4075	5125	6162	4390	4519	5116	5657	5216	4206	4486	4272	4336	4690	4883	5598	3786	5698	4044.5
278	191.144	2,6-Diisopropyl-3-methylphenol	C13H20O	-H(-)	100	4408	3731	4255	5900	4928	4088	5509	5885	3144	3426	3868	3880	2837	4533	3157	4491	4421	4517	3741	4667	4065	3845	3358	5515	4172	3348	4789	4091	4565	3141	3234	3889	4069.5
279	192.019	Phosphocreatinine	C4H8N3O4P	-H(-)	100	31941	34346	24915	30474	29116	33474	30760	30021	26439	28251	29315	25745	35296	34466	27518	26879	31657	35744	33862	33478	33623	31571	27934	32414	30755	31528	28951	28714	32556	32629	28970	28887	33143.5
280	192.067	Phenylacetylglycine	C10H11NO3	-H(-)	100	4959	7308	7298	6350	6987	7311	7485	7266	5136	5804	7412	7297	6357	5675	6614	6310	11275	9610	7534	8632	5034	5175	7202	9226	6141	5746	8870	8496	7478	10096	6975	7091	6133.5
281	193.035	Hexuronate	C6H10O7	-H(-)	100	18562	21078	20099	20401	16355	16088	19512	16482	23128	21672	20291	27972	30693	27666	19852	17812	25101	25649	17554	19372	25612	23272	23226	19732	24791	25693	16266	16699	18680	20015	20018	18564	19820
282	193.061	4-Aminohippuric acid	C9H10N2O3	-H(-)	100	5944	8670	10394	10550	6734	7971	6258	7920	6504	5928	7030	7286	9035	7345	7191	6515	7692	7787	6382	6177	7755	8669	7117	6167	7509	7371	5666	8599	5775	6957	6425	6925	7307
283	193.071	D-4-O-Methyl-myo-inositol	C7H14O6	-H(-)	100	4986	4945	4616	6048	4512	4768	4169	3912	5730	4400	4544	5036	5057	5562	4456	4433	5187	4478	3710	4260	4094	6246	4112	4485	5488	6800	3631	4020	6609	4286	3435	4528	4965.5
284	193.086	(R)-3-Hydroxy-5-phenylpentanoic acid	C11H14O3	-H(-)	100	9772	8945	9559	9581	8904	9116	8132	7829	9251	8184	8330	8893	10346	10794	9144	9560	8318	7985	8989	9938	8874	9529	9123	9775	7785	8906	7131	8129	9076	8601	6769	8867	9358.5
285	193.108	Tetraethylene glycol	C8H18O5	-H(-)	100	2694	3026	2873	2338	3284	3714	2713	2802	2756	2669	3219	3201	2506	2643	2993	2549	2912	2744	3628	2809	2970	3235	2849	3441	3005	3129	2952	2091	2609	3419	2601	2358	2860
286	193.122	4-Hydroxypropofol	C12H18O2	-H(-)	100	4513	3667	4806	4226	3509	4219	4156	4024	3654	3114	4430	4217	4164	3908	4994	3815	4298	2476	5897	4270	3029	3530	4290	4652	3265	3558	4826	4233	3805	3437	3662	4471	4090
287	194.045	Salicyluric acid	C9H9NO4	-H(-)	100	4462	4241	5353	3921	4212	3012	5492	3583	4927	4716	3670	3875	4532	5893	3791	3966	4237	4703	3720	4378	4634	6035	4781	4785	5243	5745	3660	3327	4358	4167	4579	4104	4351.5
288	194.082	Methyl-Tyr	C10H13NO3	-H(-)	100	4294	4502	3739	4209	4448	3522	3852	2884	5765	4609	4602	3215	3677	5062	4182	3782	4381	3821	3073	3245	4723	3557	4288	4119	4427	3864	3921	4413	4051	3798	3866	4430	4398
289	194.093	alpha-[3-(Nitrosoamino)propyl]-3-pyridinemethanol	C9H13N3O2	-H(-)	100	3693	3258	3557	2827	3725	3567	3739	3545	2596	3762	3122	3204	3197	4013	3990	4129	4374	2526	2507	3377	2555	3206	3720	3461	4192	3092	3226	4265	4028	2642	3540	3371	3475.5
290	195.031	3-Methoxy-4,5-methylenedioxybenzoic acid	C9H8O5	-H(-)	100	5313	5302	4704	5217	4977	5180	4998	5730	5556	5800	5775	6124	5643	5956	4518	5681	6222	6890	6032	4693	5483	6760	5000	4360	5295	7244	4931	5176	6382	5953	5186	7140	5307.5
291	195.051	Hexonic acid	C6H12O7	-H(-)	100	543966	553239	596627	608194	462691	465375	544311	550777	596447	613060	651946	658833	894349	911223	505439	516704	743403	752975	592451	601563	612869	626313	733942	763416	672943	675285	539759	547103	528267	525324	731462	745159	548602
292	195.139	Dihydro-5-(2-octenyl)-2(3H)-furanone	C12H20O2	-H(-)	100	10223	10541	11774	12958	10240	10708	10967	10516	11334	12258	11830	11819	13057	11229	10210	11503	10624	11084	11996	11570	11382	12480	13716	13289	12255	11655	10343	12188	9365	11703	13446	11709	10382
293	196.025	3-Hydroxy-2-methylpyridine-4,5-dicarboxylate	C8H7NO5	-H(-)	100	14724	15254	17322	15658	17775	14601	15086	15595	15485	14890	15484	15740	16642	15252	15113	16424	14120	15399	15742	13471	16889	14106	16356	14628	15274	15050	16944	15085	17050	16044	17213	15225	14989
294	196.038	2-Amino-5-phosphopentanoic acid	C5H12NO5P	-H(-)	100	7872	8766	8800	8632	7694	7295	7529	8183	8772	8284	7065	7954	8975	9686	7236	7868	7969	11002	7848	9335	9133	8960	8109	9270	8404	7947	8662	9151	9886	8481	9434	11668	8319
295	196.072	Acetyl-His	C8H11N3O3	-H(-)	100	15742	18091	17674	18536	16526	15414	15816	15270	16167	18606	19183	18879	26616	27114	18778	19256	18505	19766	19631	19573	21904	22587	20207	22327	21079	22643	18209	17547	19737	19775	21071	18413	16916.5
296	196.985	Dihydroxyacetone Phosphate Acyl Ester	C4H7O7P	-H(-)	100	5860	6553	5455	6740	6860	7160	6148	4844	5705	6195	4869	6439	5753	6716	8131	7309	6374	7053	5844	6586	6652	6387	4863	5342	6156	6105	5945	6201	6236	6907	5358	5034	6206.5
297	197.01	4-fumarylacetoacetate(2-)	C8H6O6	-H(-)	88	3498	4942	5091	6240	4029	4637	5063	4183	4728	4456	6074	4837	4360	6812	4690	5452	4501	3203	3870	4924	3497	5172	4723	4242	4456	4406	4376	5363	5573	5219	5615	4871	4220
298	197.044	4-Methyldibenzothiophene	C13H10S	-H(-)	76	5309	5011	5039	6397	6233	5737	5054	5169	6249	6150	5218	5411	5114	5928	5641	5632	5739	5292	7833	4422	6410	4940	4879	4993	6864	4931	5418	5176	5890	5758	4713	5275	5160
299	197.056	Mimosine	C8H10N2O4	-H(-)	100	57087	55703	44154	43373	44127	46168	39949	37482	43357	46053	45098	45909	57084	53657	43529	44122	54751	55827	54302	53627	58401	56771	51214	49508	47973	46646	39971	44496	39366	41644	50789	48790	56395
300	197.068	5-Acetylamino-6-amino-3-methyluracil	C7H10N4O3	-H(-)	100	10255	9364	7706	9082	9623	9828	8461	8194	8908	9707	7483	8534	11895	10511	8474	7824	10443	9479	9927	9686	11454	11019	9176	8470	10676	9078	7937	8248	7389	8414	10261	10014	9809.5
301	197.154	C12:1	C12H22O2	-H(-)	100	7091	7290	9339	10058	8414	6880	10091	9371	8616	9625	9179	8669	7376	6953	9839	8718	6869	5914	8773	8622	7338	8417	8295	8841	8176	6475	7832	9049	6842	8907	9540	9875	7190.5
302	198.018	P-homoserine	C4H10NO6P	-H(-)	100	7734	7352	8365	10182	10892	9025	8106	7860	9650	8154	8817	10252	7502	6618	8420	8054	9375	11217	8012	6892	6953	8684	7358	8143	10358	8492	7055	6084	8485	9192	7739	7708	7543
303	198.06	2-(4-Methyl-5-thiazolyl)ethyl propionate	C9H13NO2S	-H(-)	100	7242	7429	5135	5547	6078	6885	4870	6116	6364	5100	7952	7834	6450	6966	6209	4821	6951	5119	8488	8397	6055	5829	6273	5473	5171	6077	5980	8514	6975	7027	6435	6659	7335.5
304	198.088	gamma-Glutamyl-beta-aminopropiononitrile	C8H13N3O3	-H(-)	100	19197	15778	18025	15510	17279	17202	14498	15226	15539	14233	19409	18789	14280	17516	16819	15204	18556	20810	21165	18437	14580	20757	19343	18755	17745	18155	14963	16518	14436	13885	18769	17969	17487.5
305	198.113	Ecgonine methyl ester	C10H17NO3	-H(-)	100	3826	3611	4608	3924	4026	3534	4058	3610	3901	2549	4164	4084	3904	4422	3872	4387	4825	4533	4305	3735	3789	3568	3629	5229	4033	3895	4373	3838	3771	2833	5166	4227	3718.5
306	199.006	4-Vinylphenol sulfate	C8H8O4S	-H(-)	100	11187	13269	10421	15220	16174	12939	13826	12267	14514	13253	11111	12789	12192	12399	12533	13339	11428	12730	9882	10743	15249	13427	12193	11675	10949	12956	10951	12963	12187	11020	12754	15248	12228
307	199.061	(Z)-3-(1-Formyl-1-propenyl)pentanedioic acid; 3,6-Dihydro-4-(4-methyl-3-pen...	C10H16S2; C9H12O5	-H(-); -H(-)	100	8574	9163	7793	8502	9741	6898	5551	6852	7660	7646	9072	7796	6887	8721	7790	9252	8263	7065	9911	8976	9023	8345	8160	9386	9452	9024	7848	9206	10759	10954	8663	8952	8868.5
308	199.073	Dihydroclavaminic acid	C8H12N2O4	-H(-)	94	13176	11631	13420	12831	13653	14456	12580	12886	13497	15259	14484	17341	12873	16819	15627	17121	14327	14079	15324	12571	14414	14326	13155	15143	16828	11810	12234	12886	11332	12586	13512	14950	12403.5
309	199.097	cis-4-Decenedioic acid	C10H16O4	-H(-)	100	10539	9833	11441	12978	12052	11672	9986	10722	10233	11105	11032	11067	12784	10484	10589	11125	9943	12062	11734	10930	13280	12143	10978	10748	11162	10223	9487	11230	8802	9729	11303	10199	10186
310	199.133	(S)-9-Hydroxy-10-undecenoic acid	C11H20O3	-H(-)	100	10255	9339	10959	12075	12000	10160	9176	12083	10511	12121	11173	10537	11153	8841	8703	11069	9186	10380	9815	12036	11839	10891	10501	9998	10279	10109	8899	9449	10787	10253	8843	10456	9797
311	199.17	Dodecanoic acid (FA12:0)	C12H24O2	-H(-)	100	22500	20902	31753	27194	23913	23337	24552	20215	28372	26882	21201	21100	21056	22159	24645	28772	22877	23902	22887	20095	25802	21490	20822	24420	25792	22622	20768	18908	23420	25006	22890	24398	21701
312	200.055	N-acetyl-L-2-aminoadipate(2-)	C8H11NO5	-H(-)	100	9971	8085	9793	11075	14853	12741	10505	11113	10755	11033	9983	11794	10095	10762	10277	9915	9033	10954	11659	11567	11707	8478	11114	9420	11509	10347	9884	8649	10467	10535	9213	9095	9028
313	200.129	Capryloylglycine	C10H19NO3	-H(-)	100	8593	6369	6057	8719	3978	5163	5523	4602	6465	6420	6606	6331	9298	9291	7103	6094	7229	4845	8106	7089	5936	5629	8395	5514	8977	9589	7092	6680	6173	5937	5960	6125	7481
314	201.004	(1E,3E)-4-Hydroxybuta-1,3-diene-1,2,4-tricarboxylate	C7H6O7	-H(-)	100	5505	5042	5068	6671	4791	4147	5361	5159	4148	5620	3754	5027	4445	3922	4083	5231	3524	5984	4264	6197	4314	5248	4581	4455	5125	4454	5199	5415	4736	4859	4771	5567	5273.5
315	201.022	4-ethylphenylsulfate	C8H10O4S	-H(-)	100	5173	4251	4144	5933	4504	4537	4121	4756	3807	3962	3734	3843	3760	4177	3402	3325	3795	4527	3265	3490	2896	3907	3858	3823	4134	2494	4044	4467	3697	4867	3726	3594	4712
316	201.076	4-Heptenal diethyl acetal	C9H14O5	-H(-)	100	5852	7310	6974	7546	7531	6886	6354	8186	5181	5110	8729	7153	6153	7324	7226	6445	5958	6992	6351	7206	6513	6403	6768	7949	7304	5742	5863	5551	7325	6186	4991	7040	6581
317	201.088	Alanyl-Hydroxyproline	C8H14N2O4	-H(-)	100	5726	4616	5625	5536	6063	4272	4137	4731	4945	5078	4343	4831	5902	4705	5929	4229	4811	4766	5190	4905	7044	4024	4854	5924	5925	4347	4257	4276	5144	6043	5341	4450	5171
318	201.113	Sebacic acid	C10H18O4	-H(-)	100	13070	10175	13957	11719	12892	11337	10062	11152	12387	12752	13131	10220	14299	10860	12301	10793	12533	10397	14127	9685	12002	11076	11113	11760	11859	11757	9562	10284	10724	10476	11712	10993	11622.5
319	201.125	Alanyl-Isoleucine	C9H18N2O3	-H(-)	100	7995	8367	7341	7324	9655	8594	6992	5974	8085	7769	7764	8771	7795	7946	5782	8237	8318	8579	6453	7052	7610	8325	7475	8061	8720	11126	8493	7134	9095	11644	7380	7299	8181
320	201.149	3-Hydroxynonyl acetate	C11H22O3	-H(-)	100	5847	6435	7660	5630	7014	7958	7269	5609	6649	7705	8461	7070	8067	7299	6319	8196	6336	6424	7718	7093	8726	7080	6741	6828	8894	6280	7795	6707	6944	7414	7088	6053	6141
321	202.071	Acetylaminoadipate	C8H13NO5	-H(-)	100	4364	6556	6285	7832	6578	5385	5254	7774	6595	5832	5694	5930	5361	7449	5576	6210	6803	5627	5255	6914	6654	6251	6380	6000	4982	5555	6510	5506	7157	6719	5910	6270	5460
322	202.082	Alanyl-Asparagine	C7H13N3O4	-H(-)	100	4259	3710	3970	5854	4828	4065	4269	4665	4234	4042	4580	4030	3302	4133	3974	4494	4301	4963	3951	4185	5114	4601	4468	4371	6231	6746	4672	4460	4909	6242	3843	3682	3984.5
323	202.109	L-Acetylcarnitine	C9H17NO4	-H(-)	100	6883	7942	9850	8904	8683	9317	9619	10354	8837	10512	12711	9596	9389	9028	7352	6785	10189	7868	8094	6449	8994	8459	6256	8017	11724	10280	6827	8148	12173	11527	4566	6184	7412.5
324	203.001	O-methoxycatechol-O-sulphate	C7H8O5S	-H(-)	100	18597	18820	17836	16170	12463	14799	13749	15815	16297	15989	18616	19222	20085	17275	15161	16792	16231	12828	15455	16979	14082	13050	15385	15785	17026	15400	14690	14716	20730	19434	12698	14727	18708.5
325	203.019	Daucic acid	C7H8O7	-H(-)	100	38622	39763	38198	45019	36140	35500	53444	54587	38022	34503	45496	44057	44973	43041	45870	43101	33661	30711	44269	42286	31865	34797	40294	44293	38800	33626	40865	43817	35266	36896	41410	45831	39192.5
326	203.056	3,5,6-Trihydroxy-5-(hydroxymethyl)-2-methoxy-2-cyclohexen-1-one	C8H12O6	-H(-)	100	11155	11266	7755	9746	11014	11155	12116	9541	10411	9630	9257	9744	9616	10206	11422	10560	9304	10207	10369	10291	9328	10293	9085	10207	9414	8891	9999	10223	8157	9140	9490	11066	11210.5
327	203.067	L-beta-aspartyl-L-alanine	C7H12N2O5	-H(-)	100	10610	9937	7282	8411	12216	11861	8789	7636	7937	8663	9125	6980	10033	10544	9604	8390	11979	10301	8101	8491	8722	7935	9703	8231	11177	8876	7685	9321	7294	7476	8660	8032	10273.5
328	203.082	Tryptophan	C11H12N2O2	-H(-)	100	45708	45776	41302	44719	49208	50754	47813	52447	46189	41092	44651	44269	41832	47235	44518	39890	37882	40971	42038	43204	36779	40322	44716	47707	52399	51006	37467	43597	47504	50097	38311	41140	45742
329	204.066	Indolelactic acid	C11H11NO3	-H(-)	100	7770	6809	3075	4166	5870	5395	4610	3574	5120	6503	4156	3840	4802	6309	5106	4267	6214	6674	3587	4596	6884	7055	4664	4627	7599	5615	4371	3836	6045	4972	4244	4531	7289.5
330	204.981	5-Sulfoxymethylfurfural	C6H6O6S	-H(-)	100	2830	2265	2452	3132	2396	2863	3187	2500	2830	3123	1967	2694	3011	3409	2609	3632	2402	4372	3154	2692	3114	2366	2486	2361	3891	3507	3105	2161	2863	2263	1790	3021	2547.5
331	205.034	Methyl (Z)-5-(5-methyl-2-thienyl)-2-penten-4-ynoate	C11H10O2S	-H(-)	85	4512	5888	4713	5698	3062	4780	3666	5595	4535	4984	5317	6070	5257	6971	3857	4879	4646	4503	5267	4856	5190	4972	4938	4241	4461	4859	4050	5425	5888	6076	3564	5148	5200
332	205.066	Glycyl-Methionine	C7H14N2O3S	-H(-)	100	4946	6282	7572	5313	6143	6926	6014	5392	6514	6335	6055	5872	6519	7002	4647	4756	6428	6606	6069	5623	6442	5197	4839	5989	15072	14534	4776	4631	10101	10290	5167	5925	5614
333	205.086	Ethyl trans-p-methoxycinnamate	C12H14O3	-H(-)	100	6651	6183	5826	5567	7416	6754	6484	7701	7224	8332	6376	7330	7099	7425	9144	8806	6132	6325	9073	7825	6166	5952	7793	7809	8189	9418	7255	5692	6070	8218	5148	6138	6417
334	205.123	Ibuprofen	C13H18O2	-H(-)	100	3846	4128	5785	5720	5551	4551	5048	5291	3798	5028	4138	5200	4923	3926	5617	5559	4054	4769	4201	4875	4617	5280	5637	5993	4741	5110	4043	4973	4364	4383	5483	4129	3987
335	205.159	4-(1,1,3,3-Tetramethylbutyl)-phenol	C14H22O	-H(-)	100	238021	253478	251063	250891	276271	303860	207226	212600	310891	321075	193764	198585	203813	214962	277595	267629	181242	188243	177803	192750	279521	286825	256874	262488	185787	205808	179045	191565	257294	260405	244160	252829	245750
336	206.058	Isoniazid pyruvate	C9H9N3O3	-H(-)	100	6539	7254	6265	7709	8320	6960	7540	7982	7044	8409	6753	9317	8083	5788	7590	6838	5010	6988	5128	6727	6319	8636	6872	6846	7454	8234	7199	8144	7354	9031	10011	7619	6896.5
337	206.068	Dihydrolipoamide; 6-Amino-9H-purine-9-propanoic acid	C8H17NOS2; C8H9N5O2	-H(-); -H(-)	100	4192	4723	3347	3502	8581	7727	4748	3484	6922	6884	3849	3019	5004	4825	4449	3891	4375	4207	3166	3899	4011	5193	3081	4260	6417	6823	3854	3466	6918	5791	3180	3934	4457.5
338	207.011	1-Naphthalenesulfonic acid	C10H8O3S	-H(-)	100	3446	3031	3273	2959	2479	2993	2942	2404	3798	3163	2234	3161	3579	3651	2659	3354	3736	2874	3420	2065	2764	3427	2814	2687	4144	3933	2423	2825	3600	3347	3379	3276	3238.5
339	207.029	3-(2H-1,3-benzodioxol-5-yl)-3-oxopropanoic acid	C10H8O5	-H(-)	89	3414	3087	2672	3359	2702	3124	1969	2767	2690	3102	2682	2312	3226	2585	2764	2178	3472	3219	3308	2244	2951	2221	2556	2974	3992	2523	2098	2440	2670	3178	4022	2630	3250.5
340	207.048	Methyl 5-(1-Propynyl)-2-thiophenepropanoate	C11H12O2S	-H(-)	100	26611	25152	25646	27356	29861	26973	25452	28383	27310	29609	32945	29796	26988	28689	28647	26400	20644	21829	24332	24321	28207	26571	24783	26687	28637	26724	24281	24367	31514	36104	28566	28821	25881.5
341	207.065	(R)-2-Benzylsuccinate	C11H12O4	-H(-)	84	7501	8787	8489	7846	9215	6793	7937	7944	8353	9938	7854	7142	7285	8305	7351	8303	7487	6955	7314	7365	7390	7435	7716	8665	8697	9772	7050	5534	8893	8465	8521	12186	8144
342	207.087	Ethyl beta-D-glucopyranoside	C8H16O6	-H(-)	100	14921	15941	14433	14723	15087	17221	11158	9572	15636	19178	11159	10399	12698	12981	15900	16524	14972	17766	13038	12186	18596	19283	13264	16257	36576	38854	9652	10547	19385	19652	13769	14574	15431
343	207.138	Eremopetasinorol	C13H20O2	-H(-)	100	10502	10377	12126	11260	10794	13585	9168	13243	11052	10580	9479	8906	10535	10739	10672	10829	13018	10176	11391	11537	11194	10182	10144	11018	8621	9720	9560	8599	11975	10522	11337	9773	10439.5
344	209.045	Vanilpyruvic acid	C10H10O5	-H(-)	100	5231	5884	8177	7370	4757	6310	6558	6292	6361	6943	6304	7792	8129	7171	6277	6290	6189	6328	5646	6869	5593	5683	7116	6005	6825	5712	5396	6468	6629	7718	6385	6491	5557.5
345	209.065	Thiolactomycin	C11H14O2S	-H(-)	100	5891	4829	8204	6089	5313	5221	6491	5578	5153	5479	6453	5492	7936	6810	5910	6420	4944	6514	7479	4845	6142	5992	5555	5082	7437	5630	5574	5968	7901	7168	8136	5239	5360
346	209.081	Phosphoagmatine; Sinapyl alcohol	C11H14O4; C5H15N4O3P	-H(-); -H(-)	100	5279	5382	5360	4998	4191	4680	4260	4927	5641	4392	4196	4768	4939	5274	3891	4241	4670	4598	5622	3428	5069	5048	5559	3914	5671	5912	4405	4008	5975	4460	4042	3736	5330.5
347	209.093	Aprobarbital	C10H14N2O3	-H(-)	100	4349	5957	7140	8854	5111	5470	6079	6000	5436	5690	4575	4972	6154	6644	5318	4063	5510	6226	4647	4913	5451	4407	4648	4509	5839	6242	4625	5567	5523	5631	5437	4336	5153
348	209.118	Jasmonic acid	C12H18O3	-H(-)	100	4677	4989	6534	6563	6068	4879	5101	5645	4005	4380	5613	4990	5445	4906	5575	5177	4557	5365	5246	5624	5763	5496	6202	6598	4682	3569	5766	5644	4542	4601	4632	5984	4833
349	209.154	C13:2	C13H22O2	-H(-)	100	8107	5917	13552	11646	8868	10472	9604	10298	11845	12911	8966	7830	9976	10715	9425	11716	9631	8953	8357	8905	9730	10411	8986	8102	8759	7317	8257	8781	8983	9329	8850	8740	7012
350	210.078	3-Methoxytyrosine	C10H13NO4	-H(-)	100	6200	5076	5537	5267	4604	6122	5357	5330	4399	5709	4196	5253	4301	5077	5011	5993	4701	5654	4662	6251	6293	4489	6010	5818	5685	6246	4962	4881	4431	4894	5162	5817	5638
351	210.088	Zalcitabine	C9H13N3O3	-H(-)	100	73250	79000	73213	69576	77589	78536	52875	62915	59490	61412	70248	70270	74428	68657	66568	62010	76789	81712	76710	78518	86991	83960	74076	79724	72593	71839	64960	70464	57358	63723	73557	73912	76125
352	210.953	Thiotropocin	C8H4O3S2	-H(-)	100	1569	1992	2048	1497	2089	1450	1851	1628	1823	2153	2297	1594	2800	1954	1730	1456	1953	1332	2227	1667	1952	1833	2407	1976	1484	2535	1738	1782	2223	1367	2151	2399	1780.5
353	211.001	2-Phosphinomethylmalate	C5H9O7P	-H(-)	100	26034	24828	27319	26412	27218	30754	28147	25492	29548	28026	28180	28071	27875	26625	25676	25964	26925	29941	27275	27069	27812	26585	22475	28440	35251	38089	27513	27757	32163	32674	32187	28970	25431
354	211.083	D-Glycero-D-galacto-heptitol; Glycyl-Histidine	C7H16O7; C8H12N4O3	-H(-); -H(-)	100	5702	4614	5845	4584	12800	13596	11250	11008	5050	10546	5590	5017	4298	13202	11440	5116	12863	14285	6261	4220	12092	12060	12991	4520	12631	11993	9568	13232	5774	5950	10738	12632	5158
355	211.133	Cucurbic acid	C12H20O3	-H(-)	100	9985	8138	11933	10746	8160	7725	9481	10265	13137	13577	11472	10379	10023	8596	9276	11084	9434	8432	8378	7958	11395	9992	9145	8098	11564	9296	8207	7291	9644	8398	9841	10628	9061.5
356	211.169	10-Undecenyl acetate	C13H24O2	-H(-)	94	3049	5207	5532	4485	3361	3861	3802	4769	3948	3857	6586	4893	3837	2842	4808	4840	2603	5113	4644	3482	3621	4689	4250	3259	4055	4044	2996	3855	4163	3908	4771	4306	4128
357	212.001	Indoxyl sulfate	C8H7NO4S	-H(-)	100	9694	8696	12026	11432	15377	15464	10874	11445	12964	14121	11988	8649	10752	12403	12003	9525	16905	18303	9419	7234	13680	13648	8478	9088	16033	15176	7759	9655	13106	13400	11033	10029	9195
358	212.033	N-Lactoyl ethanolamine phosphate	C5H12NO6P	-H(-)	100	4730	4957	3671	4108	4560	4395	4759	4027	4587	5195	2796	3464	5411	5918	4898	3429	5394	4504	4221	3266	4836	4160	2872	3748	5437	5872	4478	2803	5895	5232	3386	3601	4843.5
359	212.074	2-(4-Methyl-5-thiazolyl)ethyl butanoate	C10H15NO2S	-H(-)	100	7781	7785	8884	8641	8705	9060	8109	7492	8089	8573	8545	7383	7946	8107	9415	8405	8168	8124	9588	9510	7291	8539	7935	6404	10478	8420	7761	7318	8751	7516	9499	9966	7783
360	213.033	Sulfacetamide	C8H10N2O3S	-H(-)	100	5588	6715	7366	6366	9422	7231	6406	6464	5963	6007	7372	6618	6867	6400	7014	6406	7024	7623	8558	7283	5294	7628	6121	6613	7083	6806	5024	5758	5523	7653	6432	6354	6151.5
361	213.049	1-Methyl-3-(2-thiazolyl)-1H-indole	C12H10N2S	-H(-)	100	5294	5230	3796	5241	5835	5723	4435	4206	4417	6093	6112	5548	7002	6084	5415	4096	4418	4872	3285	5297	4228	5163	4088	5657	4092	6280	5764	4898	4908	5545	4847	5090	5262
362	213.112	Methyl 2-diazoacetamidohexonate; 5-Hexyltetrahydro-2-oxo-3-furancarboxylic ...	C11H18O4; C9H16N3O3	-H(-); -H(-)	100	8070	9583	7616	7576	9986	11134	7643	6622	6929	6968	6953	6662	9276	10314	7756	7582	8524	8753	10039	9217	8378	9648	6769	6601	9655	11058	7009	5401	7074	8301	7757	8300	8826.5
363	213.149	3-Oxododecanoic acid	C12H22O3	-H(-)	100	12767	10577	16271	12851	12989	15214	14122	13977	12861	12956	14102	11561	12836	11450	13063	12442	11979	9201	12850	13529	13035	12104	12524	13075	12361	11417	14725	11167	11261	10268	12324	10971	11672
364	213.185	C13:0	C13H26O2	-H(-)	100	16599	15806	16994	17900	14848	14492	14680	14635	14582	16992	13466	13351	16178	12831	17273	13341	11995	13623	13397	14493	15732	14504	16190	12975	14930	12743	13001	12545	15103	14305	15606	14932	16202.5
365	214.048	Glycerylphosphorylethanolamine	C5H14NO6P	-H(-)	100	286651	300118	132643	132709	237430	245801	149611	144831	342868	338095	140204	149027	290363	305213	113813	114370	354749	359534	146287	156108	207880	227088	168403	173552	250355	248085	139962	147091	307673	308815	186739	182033	293384
366	214.145	N-Nonanoylglycine	C11H21NO3	-H(-)	100	4702	4078	3593	4571	4460	3403	3547	3752	5983	4530	4398	3056	4163	5467	2911	3689	3713	4562	3661	5028	3548	3982	3778	4190	4456	5034	4128	2923	5140	4554	4313	3931	4390
367	215.033	2-C-Methyl-D-erythritol 4-phosphate	C5H13O7P	-H(-)	100	205598	207370	181147	181920	221785	225582	190431	183523	235516	237943	231311	235289	248576	249563	168497	179268	240140	230278	195902	201896	203704	215621	170811	190942	281974	274767	169521	164063	270531	270075	204219	198461	206484
368	215.165	3-Hydroxydodecanoic acid	C12H24O3	-H(-)	100	9715	10435	11416	12508	9362	10556	9922	11630	10177	10303	10368	9384	7880	9987	10584	9155	9580	8066	8379	8946	11110	8999	8918	10511	11055	11299	8977	8515	9811	8473	9527	9946	10075
369	216.051	Lycoperdic acid	C8H11NO6	-H(-)	100	8662	9399	6657	5725	8597	8068	8923	6286	9865	10602	5616	7511	9826	11121	5492	6904	9478	8817	8186	7188	7739	6459	7714	6646	12152	10598	7512	5403	10326	9504	8131	6762	9030.5
370	216.07	Captopril	C9H15NO3S	-H(-)	100	6988	7169	3461	3834	4872	4695	4109	3358	4857	3998	3508	3328	6869	8273	4431	3935	6358	6795	5650	5481	6814	6137	4148	3770	5581	6650	4488	5305	5509	5506	4244	4538	7078.5
371	216.098	N-a-Acetylcitrulline	C8H15N3O4	-H(-)	100	15439	16726	10839	12004	12764	15528	10349	9879	12162	13467	11372	13333	14972	16193	13535	11756	15426	14516	14556	11050	17249	18420	14187	12788	27267	28170	13509	11079	19563	21831	12605	12872	16082.5
372	216.135	Gamma-glutamyl-L-putrescine	C9H19N3O3	-H(-)	100	7267	6552	5324	6317	9341	6548	4989	3618	6436	6574	6476	6135	5922	7034	5362	4515	7443	8171	5976	5457	7220	8041	6089	5344	21028	23281	5035	5407	14819	15312	5978	4941	6909.5
373	217.084	Glutamylalanine	C8H14N2O5	-H(-)	100	14908	15182	13353	13722	14093	12040	14540	16326	19648	18188	19463	21328	17963	18400	16935	15020	19975	19271	13574	13949	12926	15137	14520	15256	15433	13971	16724	17127	16988	17508	17659	14152	15045
374	217.119	Meprobamate	C9H18N2O4	-H(-)	100	11153	10817	9001	9939	12876	12400	7223	7358	10020	9353	9597	9912	11048	11728	9504	7072	10022	12314	9713	8667	9359	9958	8886	7634	14403	14814	7199	9570	13043	14506	8621	9049	10985
375	217.159	Nookatone	C15H22O	-H(-)	100	3833	4755	4480	3482	3718	4161	2874	3830	4419	4515	4166	3330	5610	4866	3348	3079	4384	6222	3714	3534	3965	5238	4353	3318	5435	5007	3767	3706	4475	4746	4084	3700	4294
376	218.033	4-Amino-2-methyl-5-phosphomethylpyrimidine	C6H10N3O4P	-H(-)	100	12796	12928	13246	11649	12307	11208	12798	12386	14352	12794	12602	12359	13861	13667	10710	11545	13751	13772	12495	13386	14081	12831	10963	11858	15813	14495	11740	9956	15618	12818	11409	11369	12862
377	218.067	O-Succinyl-L-homoserine	C8H13NO6	-H(-)	100	5853	5144	5576	5695	7195	6890	4740	5407	5252	6222	7268	5239	5034	6193	3724	5724	6849	7390	6056	4736	6742	6473	5204	5943	5424	6305	4814	3772	5631	6538	5020	6309	5498.5
378	218.083	N-Deschlorobenzoyl indomethacin	C12H13NO3	-H(-)	100	4323	4172	3674	4060	4211	4456	4181	4313	3426	4487	3908	4001	3796	3362	3869	3353	3989	5180	4217	3849	3899	3771	4530	3565	4739	4471	3602	3582	5253	3768	3434	4362	4247.5
379	218.103	Pantothenic acid	C9H17NO5	-H(-)	100	24524	22667	19074	19114	29606	32068	25544	26712	23970	25949	21439	22918	29303	29948	19391	20079	23160	24680	25975	26524	24650	18129	21788	24649	31009	29693	29981	27082	27472	28126	25041	22572	23595.5
380	219.034	1-Propenyl 1-(1-propenylthio)propyl disulfide; Thidiazuron	C9H16S3; C9H8N4OS	-H(-); -H(-)	100	8607	6859	8431	7223	6048	6545	9468	6862	6850	6163	7203	8204	7221	7277	6538	8255	6094	6150	5791	6469	7290	6974	5880	6448	7248	8343	7016	6039	7251	6909	6249	7744	7733
381	219.065	Eugenitin	C12H12O4	-H(-)	100	3164	4662	5062	4322	4289	4228	4509	4345	3850	4721	4293	4352	4182	4468	3924	4462	4251	4708	4544	4562	4465	4349	4743	4964	5542	5459	4451	4231	4685	4407	4177	5102	3913
382	219.103	1-(5-Acetyl-2-hydroxyphenyl)-3-methyl-1-butanone	C13H16O3	-H(-)	100	5338	7043	7209	6890	6288	7449	8245	8117	6128	6720	6640	6835	7339	7524	5715	6423	6389	5485	6947	6241	6793	7533	5330	5370	7982	6980	6878	5767	8153	7986	7176	5414	6190.5
383	219.175	Nootkatol	C15H24O	-H(-)	100	11513	9836	16692	19839	9721	10996	18568	18207	11937	12145	15732	17208	9203	10558	15176	16751	11174	9992	14632	17911	9643	11962	15065	16432	9806	10098	13090	15661	9649	9530	17959	18239	10674.5
384	220.065	N-lactoyl-Methionine	C8H15NO4S	-H(-)	100	4025	3604	6875	6762	4954	5057	7415	6726	6475	4773	6280	6507	4014	5144	6551	5096	3626	4765	8247	6871	5674	5262	6216	5877	5075	6261	5643	7549	4772	6202	5268	7103	3814.5
385	220.082	N-Acetylgalactosamine	C8H15NO6	-H(-)	100	4347	3891	5808	6687	4886	4431	5037	6768	5069	4069	5635	8033	4939	5717	6628	5578	4817	3791	7566	7606	4674	4802	6272	6914	5198	5282	7583	6450	4373	4634	6536	7235	4119
386	220.146	Procarbazine	C12H19N3O	-H(-)	100	12008	12066	14320	16793	12014	10871	13845	18004	12062	12849	15390	14120	11270	12184	17330	16108	10427	10419	15642	18081	9735	12012	17367	18322	14118	11846	13174	12347	12721	12877	17320	18555	12037
387	221.046	3-(6-hydroxy-7-methoxy-2H-1,3-benzodioxol-5-yl)prop-2-enal	C11H10O5	-H(-)	100	8250	6890	6536	5813	7704	7046	6303	6137	7514	7433	5812	7074	8362	8851	5126	6963	6710	6879	6153	5992	6864	6378	7140	6520	7148	7832	5488	5762	7171	8605	8508	6723	7570
388	221.066	Ethyl glucuronide	C8H14O7	-H(-)	100	17367	16702	33916	28084	14782	16848	27515	28336	24783	21554	23144	26594	16909	22813	24287	25376	22787	26561	28918	27701	28047	26892	15054	15672	32266	28080	14725	16757	19792	22211	26892	28812	17034.5
389	221.081	Monoisobutyl phthalic acid	C12H14O4	-H(-)	100	16819	15802	15005	16342	16753	14265	18287	16389	17811	18776	15348	14043	14350	14578	16938	13866	18018	17448	14703	14583	15524	15704	13381	12564	18010	14599	13992	13188	15032	15832	15661	15788	16310.5
390	221.117	Annuionone B	C13H18O3	-H(-)	100	5479	3953	4790	4589	5302	5281	5411	4773	4614	4182	4486	4470	6163	5099	6409	5470	4875	4465	3798	4925	5938	4316	4379	4571	5584	5468	4552	5695	4721	4489	5634	4953	4716
391	221.154	Rishitin	C14H22O2	-H(-)	100	11081	10528	13105	13222	10058	9164	11935	12797	11504	12072	11690	11968	12207	10027	13985	12549	9370	9069	11377	10532	10511	10678	12408	13132	8694	10640	10777	10319	11054	13609	11930	12300	10804.5
392	222.076	N-Acetyl-L-tyrosine	C11H13NO4	-H(-)	78	7249	4870	4804	5844	4395	4708	5445	5448	5996	7921	5758	4637	6153	7709	3959	6530	5687	7103	4813	6431	5418	5499	5972	5109	6508	6073	4939	5554	6918	6476	7347	5566	6059.5
393	222.088	4-(Methylnitrosamino)-1-(1-oxido-3-pyridinyl)-1-butanone	C10H13N3O3	-H(-)	100	5258	5991	3669	3269	6293	5621	3519	4630	6842	4627	3365	3864	3620	3614	3080	3484	6064	4975	5860	3455	4703	4881	3890	3653	7926	7239	5628	4396	4187	3764	3761	3972	5624.5
394	223.072	Hydroxykynurenine	C10H12N2O4	-H(-)	100	6109	4465	6413	6438	5514	4849	5961	6106	4857	4441	5393	6393	6966	5970	5267	4422	5557	4546	4834	6058	5750	4727	4706	6889	6075	4836	4862	4588	4194	5049	5842	5081	5287
395	223.097	Diplosporin	C12H16O4	-H(-)	100	3331	3873	4662	4668	3837	4930	3922	4021	4138	3939	3623	3859	5175	4944	3780	3315	3950	3973	3802	5312	3385	3854	5297	4500	4784	3961	3733	3094	3505	3693	3749	4307	3602
396	223.133	Epoxyeremopetasinorol	C13H20O3	-H(-)	100	12048	12963	14098	11161	16661	10946	13569	13269	13294	15076	12831	12604	10958	11761	11818	13543	12411	12715	13403	14051	12776	13797	13440	11203	11601	12699	14498	9736	14458	11805	14129	13944	12505.5
397	225.005	Bis(2-furanylmethyl) disulfide	C10H10O2S2	-H(-)	100	19328	17723	19863	18853	16912	17141	21980	19592	16556	16073	21036	21301	21795	16707	19840	19528	16989	18300	21786	19113	18976	17007	18724	19337	15870	15604	18484	17011	17026	16121	20234	18861	18525.5
398	225.076	3,4,5-Trimethoxyphenyl acetate	C11H14O5	-H(-)	79	5126	6217	6154	5291	4192	5504	5528	5633	4586	4246	5247	4779	4769	5475	7035	4102	4032	5633	5606	5418	4421	4927	5829	5841	5908	6338	6588	5249	5295	5040	5828	5440	5671.5
399	225.112	Allixin	C12H18O4	-H(-)	79	6331	6103	4582	5677	5937	7441	4782	5363	6119	3818	4805	4833	6441	5510	6207	4648	5870	5375	6251	6364	5755	4788	5947	6436	4958	6125	4893	4653	4237	4312	4468	5736	6217
400	225.149	Methyl dihydrojasmonate	C13H22O3	-H(-)	100	4966	5574	7559	5247	5018	6911	5588	5235	5705	5217	8137	6636	6056	5861	6588	5637	3953	4223	6695	7595	5681	4512	6350	7929	5075	6192	6559	5373	5388	4877	6884	6597	5270
401	225.164	(8E,15E)-1,8,15-Heptadecatriene-11,13-diyne	C17H22	-H(-)	87	4261	3859	5283	4609	3443	4497	2963	3080	4296	4172	4095	3610	3559	3687	4851	3516	3126	4185	3404	3854	2815	2555	3921	3667	4148	3730	4390	3812	4122	2503	3475	5062	4060
402	225.185	C14:1	C14H26O2	-H(-)	100	5902	4876	9478	9913	6118	6370	11723	13492	7101	5743	12294	11492	6712	6320	11231	9170	6218	5985	9828	9343	5780	6760	6715	7921	10641	9026	10468	10289	7545	8881	8780	7324	5389
403	226.072	L-Arogenate	C10H13NO5	-H(-)	100	4157	4054	5153	4945	5595	4050	5206	5358	5419	5755	4105	4963	6736	5102	5063	4694	5340	6190	4156	4982	3924	4690	6103	5100	4950	5427	3658	4405	6545	4966	4417	4414	4105.5
404	226.082	Deoxycytidine	C9H13N3O4	-H(-)	100	4721	6257	6290	4892	7268	6639	6362	5429	6414	6873	7002	6288	5729	7001	5402	5835	6006	5890	5939	5917	7131	7172	6125	6563	6858	7020	5301	5458	5264	5799	6114	5778	5489
405	227.001	{4-[(1E)-3-oxoprop-1-en-1-yl]phenyl}oxidanesulfonic acid	C9H8O5S	-H(-)	100	8232	8385	8140	6156	7595	7191	7239	6631	7172	6966	6760	7559	8922	7241	8688	7537	8614	8960	8385	8131	7822	7496	7095	6814	7476	6920	5835	6771	7122	6446	7063	8848	8308.5
406	227.037	Fenaminosulf	C8H10N3O3S.	-H(-)	100	3588	3909	4686	3702	4224	4545	3527	4293	4794	4828	4408	4462	3279	4829	3678	3971	4008	4866	3780	3291	3925	4215	3997	2955	4185	4029	4122	4555	3585	3797	3656	4215	3748.5
407	227.092	Propyl propane thiosulfonate	C11H16O5	-H(-)	100	6775	6679	7536	6938	8484	7442	6486	5516	7954	7845	8070	7504	6855	8707	7605	8659	6522	7140	6905	6123	7228	6560	6195	8436	7428	8809	5698	6520	8011	8600	8326	7901	6727
408	227.128	Traumatic acid	C12H20O4	-H(-)	100	11148	11351	8902	10076	10203	10624	11054	9528	11155	11674	10359	10691	9829	11262	10480	9825	10652	9205	11387	9972	9881	11052	8600	8880	10514	13304	8899	7313	11369	9787	10658	9239	11249.5
409	227.14	Isoleucylproline	C11H20N2O3	-H(-)	100	8320	8543	6858	7913	8876	10490	7276	7433	7923	8271	6705	8468	8749	8257	4717	5719	7778	9282	6594	7137	7238	8212	6215	6687	13796	12318	9272	6132	10545	11021	7144	7345	8431.5
410	227.201	C14:0	C14H28O2	-H(-)	100	58921	64868	111869	119391	68260	71167	94667	103331	92269	90967	102137	110412	55530	51882	90831	91371	66302	64621	78933	75357	67316	75794	71895	75088	100656	102475	98943	98915	94844	92850	80980	80007	61894.5
411	228.099	Asparaginyl-Proline	C9H15N3O4	-H(-)	100	117172	123972	103925	106456	123236	121900	88853	94788	89680	95699	103961	103215	98301	102436	97230	98881	127425	127349	118100	120830	124585	125365	112212	115077	100472	102720	105665	106680	89816	85075	113597	111122	120572
412	228.16	N-Decanoylglycine	C12H23NO3	-H(-)	100	7371	6730	6359	7295	7301	7632	6596	6611	6569	5503	6848	6120	6982	5893	6861	7288	6162	6694	7193	7762	5976	6100	7509	7178	6101	6570	6891	6939	6312	4652	7180	6895	7050.5
413	229.012	Pentose P	C5H11O8P	-H(-)	100	60810	67611	87824	77160	88768	88332	78938	80544	85360	83994	91992	93939	76873	77578	85617	86745	66529	69953	75424	80002	63460	63692	72988	73396	88367	84088	87881	80242	96732	98060	82188	93009	64210.5
414	229.083	Aspartyl-L-proline	C9H14N2O5	-H(-)	100	7555	8417	8556	7111	7819	9544	7232	6289	6239	7233	8435	6951	8165	8516	7004	7087	8414	9152	7921	7766	7056	7839	6800	8504	6438	8681	7713	7209	7141	8828	6725	7945	7986
415	229.118	Hydroxyprolyl-Valine	C10H18N2O4	-H(-)	79	5757	5490	6052	5207	6198	6073	5762	5418	5047	6668	6168	5426	5003	6213	4383	4949	7373	7033	6236	5181	5497	5938	5962	5267	5598	6572	4879	6291	5993	6629	6489	5091	5623.5
416	230.012	Paracetamol sulfate	C8H9NO5S	-H(-)	100	5480	6754	7504	6938	7060	7490	6990	7548	6953	7447	7741	7296	5195	5900	6843	6882	7490	6676	6460	7022	6398	6889	6584	6334	6566	8344	7244	5081	7523	7352	7487	8048	6117
417	230.103	Isovalerylglutamic acid	C10H17NO5	-H(-)	100	5766	6284	4805	5236	6281	5467	5675	5874	6282	5468	5189	5285	6779	6218	5598	4951	6595	5695	5020	6152	4862	5661	5674	3935	5623	5316	5091	4177	5296	4747	4855	5862	6025
418	230.151	Gamma-Aminobutyryl-lysine	C10H21N3O3	-H(-)	100	5017	6208	4802	5922	4753	5578	5394	4911	4407	5474	5331	5949	5933	6684	5364	5318	4820	5669	4911	5469	5775	4599	6981	5011	5007	5027	5389	5253	5010	7428	4646	5392	5612.5
419	231.014	Acetyl citrate	C8H8O8	-H(-)	100	4988	5444	5424	5750	4891	5541	5455	5130	5053	6433	5153	6767	5850	6987	5376	5719	5514	6235	5215	5398	4481	5181	4341	4545	5168	5748	5056	3885	5463	4817	5190	4308	5216
420	231.029	4-Hydroxy-8-methoxy-2H-furo[2,3-h]-1-benzopyran-2-one	C12H8O5	-H(-)	100	7664	7054	5786	6161	6884	9040	8567	6414	8789	9256	7074	8242	9107	5564	7667	7521	7563	6892	7357	7053	7268	8532	6917	7868	8731	8643	7373	7780	7491	8247	7786	8137	7359
421	231.044	Pyrene-4,5-dione	C16H8O2	-H(-)	100	15541	13433	12278	13580	13817	16056	9865	10871	11822	13974	13738	13369	13007	14085	11610	12719	14975	12873	15774	15311	15166	13210	12344	13186	12701	13376	14163	10320	10038	11077	12390	15130	14487
422	231.087	Glycerol 1-propanoate diacetate	C10H16O6	-H(-)	100	5522	6102	5892	4919	4155	4732	4295	4555	4987	4297	5029	4628	5004	5617	5086	3960	5178	5317	6607	6599	5802	3385	5859	5341	4709	6164	4124	5745	5544	5396	5563	5677	5812
423	231.099	N2-Succinyl-L-ornithine	C9H16N2O5	-H(-)	100	8001	6355	8012	6674	8921	7714	7545	5855	6326	5329	5920	7199	6210	8026	7729	6504	9268	9214	8142	7331	8802	6971	8301	7098	8670	8792	6274	6743	5238	8435	7349	7080	7178
424	231.135	Spermic acid 2	C10H20N2O4	-H(-)	100	9102	9641	11236	7941	10473	10432	6615	6117	8479	7799	7067	8661	9462	12486	8138	7547	8908	9936	7399	6777	7540	9973	6241	7601	9237	10466	5700	7190	8740	12489	7798	7292	9371.5
425	231.175	1-(2,6,6-Trimethyl-2-cyclohexen-1-yl)-1,6-heptadien-3-one	C16H24O	-H(-)	100	3078	3680	4783	5334	3649	4706	5234	6338	4999	3832	5924	5352	3301	3567	5320	5469	3552	4698	4425	4742	3714	4456	6952	5223	4578	4030	4651	6604	3792	3767	3787	5522	3379
426	232.028	Dopamine 4-sulfate	C8H11NO5S	-H(-)	100	3585	3411	3566	3847	3404	4791	3936	3773	3848	4613	4211	4873	2879	3963	4471	3456	4049	3867	2627	3406	3475	3861	3684	3414	4140	4324	2634	4319	3500	5475	3403	3295	3498
427	233.009	4-[2,2''-Bithiophen-5-yl]-3-butyn-1-ol	C12H10OS2	-H(-)	98	14937	12569	12401	15608	13974	11734	9924	12920	13885	12707	13243	14095	13059	14153	10870	12887	11168	12713	12509	14211	10789	13816	13153	13596	10770	10816	10551	12049	13895	13108	13829	14601	13753
428	233.064	(2Z,4''Z)-2-(5-Methylthio-4-penten-2-ynylidene)-1,6-dioxaspiro[4.4]non-3-ene	C13H14O2S	-H(-)	100	3210	2422	2825	3617	2734	3273	2884	3134	2662	2254	4285	2790	3284	2887	3499	2925	2691	2781	3005	3044	2718	3020	2635	2905	2755	3111	3031	2156	2531	3029	2319	3309	2816
429	233.079	L-beta-aspartyl-L-threonine	C8H14N2O6	-H(-)	100	5670	5842	3278	5177	4592	6058	4058	5081	5678	5153	4998	4530	4168	3644	4862	5170	4195	4766	5187	4915	4456	4326	4464	5897	6596	6106	4140	4718	4978	4447	4729	4152	5756
430	233.117	(10S,11S)-Pterosin C	C14H18O3	-H(-)	100	7142	5590	6666	8372	7225	7330	7556	6601	6664	6169	7145	7102	9057	7661	6806	6157	5877	6935	6424	7350	7554	6844	7175	8046	6586	5835	5739	7686	8748	8014	7168	6740	6366
431	233.154	Valerenic acid	C15H22O2	-H(-)	100	15679	16413	17300	17711	13469	16245	15187	15344	16697	16572	14787	15191	14238	15349	19131	18263	14936	13384	11641	14373	14862	15276	15307	16722	16098	15845	13732	17112	17064	18276	15521	15360	16046
432	235.037	Brassinin	C11H12N2S2	-H(-)	100	11650	9536	12799	11811	11942	10899	13157	13481	8438	10575	13211	15662	10993	9790	14927	15447	12344	10245	11385	10507	12254	11443	11921	11725	12268	14348	10319	10259	10175	11252	9002	9133	10593
433	235.133	Heptyl 4-hydroxybenzoate	C14H20O3	-H(-)	100	8068	9616	7757	10656	8861	9448	8030	7477	8080	9429	6670	8164	8274	8557	8660	8546	8339	8123	10179	9525	9438	8168	8597	7695	8191	9182	8051	7139	8198	8179	10882	11058	8842
434	235.17	Capsidiol	C15H24O2	-H(-)	100	4140	5259	7562	7813	3925	4222	7522	8928	4217	5399	7092	6987	5580	7061	6982	5865	4828	4851	7021	5598	6004	5481	6685	7930	4661	4849	7969	6306	3210	4972	6327	7170	4699.5
435	236.078	N-(1-Deoxy-1-fructosyl)glycine; 8-[(Aminomethyl)sulfanyl]-6-sulfanyloctanoi...	C8H15NO7; C9H11N5O3; C9H19NO2S2	-H(-); -H(-); -H(-)	100	4621	4903	3967	4604	7364	6940	4160	4187	6066	6113	4587	3952	5483	5569	3723	3663	6205	5218	3955	3914	6397	5234	5354	4585	6312	5614	3518	3663	7831	7695	3117	3086	4762
436	236.128	Gigantine	C13H19NO3	-H(-)	100	3621	3011	3877	5951	3477	3378	3678	4226	3020	4364	2805	3367	3688	3497	3263	3462	3286	3653	2617	2707	2704	4454	3286	2786	3029	3712	2985	3043	3377	3275	3000	3728	3316
437	237.091	15(R)-hydroperoxy-EPE	C8H18N2O4S	-H(-)	100	8841	9460	599955	623211	10624	9037	81177	88523	7138	9620	77661	79504	6136	7648	88653	88217	16414	15231	16629	17933	10652	10763	14606	14149	34794	32649	17418	18103	8806	7616	33545	36750	9150.5
438	237.149	Geranyl acetoacetate	C14H22O3	-H(-)	100	6900	7116	23904	22869	5970	7348	10781	10350	6632	6531	9248	9474	6249	6827	9025	11611	6932	6994	10108	8656	6010	6848	11152	9820	8286	7827	9635	8221	6814	6949	10633	8910	7008
439	237.185	Geranyl 3-methylbutanoate	C15H26O2	-H(-)	100	3893	3954	8147	7041	4756	4953	4133	4597	3536	4410	4746	3746	5705	5735	4372	4941	3734	4395	5462	4520	3828	4189	5164	4830	9645	8398	3928	4213	3271	3088	4520	6164	3923.5
440	238.094	Dihydrobiopterin	C9H13N5O3	-H(-)	100	4692	4537	65598	67530	5157	4066	10688	11618	3677	4176	10329	10642	3868	5433	12589	10978	5367	6719	4989	4640	4681	5091	6270	4977	7000	7601	4233	5521	5397	4744	7067	7509	4614.5
441	239.002	1,2-Dihydroxynaphthalene-6-sulfonate	C10H8O5S	-H(-)	100	14755	14498	18580	18998	11599	13336	18397	18780	17608	17252	18667	18202	22749	23675	17491	16623	16501	16380	16721	16966	16734	18027	21869	22712	16577	15603	18337	16447	13878	14583	20960	22848	14626.5
442	239.035	Dantron	C14H8O4	-H(-)	100	5949	5826	6049	7108	5144	6377	5943	6112	4875	6049	6349	7503	6180	6618	5917	5484	5588	6088	7232	5694	5628	5651	5886	6527	4987	5055	6097	6723	4738	6428	6127	7240	5887.5
443	239.114	Anserine	C10H16N4O3	-H(-)	86	6249	5950	6983	7221	5696	5951	4042	4839	5198	4315	4871	6529	6365	6398	5427	6259	5410	8006	5021	6744	5691	4913	4746	4692	5334	6131	4827	6470	6067	5619	7432	5022	6099.5
444	239.165	L-Menthyl acetoacetate	C14H24O3	-H(-)	100	4250	5027	8802	8373	3882	5652	5872	6406	5626	4328	6755	8429	4637	5504	7440	8074	4640	5831	8010	9558	5661	4905	9219	6947	6422	6624	7120	6984	5056	6991	7887	6694	4638.5
445	239.201	C15:1	C15H28O2	-H(-)	89	4869	5088	8777	8944	5445	6644	8053	6275	10192	9259	6757	7276	5236	5705	9486	9172	5975	6697	6027	6625	6830	5955	6324	5068	6228	6798	6057	7460	7833	6083	6399	6159	4978.5
446	240.099	5-Methyldeoxycytidine	C10H15N3O4	-H(-)	100	5159	6309	4459	3559	3470	4019	3537	3096	9063	8331	3033	3332	4770	4854	3721	2698	7585	4975	3400	2661	5409	4601	2449	3182	5274	7433	2898	2754	6066	8582	3300	2515	5734
447	240.109	Tetrahydrobiopterin	C9H15N5O3	-H(-)	100	7724	8297	6954	6762	7757	8167	5338	7141	5947	7937	6803	6465	7293	7776	5817	5939	6196	7192	6332	6560	7690	8653	5739	6811	5545	8412	7237	5220	7839	8431	7943	8185	8010.5
448	240.161	Dioscoretine	C13H23NO3	-H(-)	100	3270	2104	2139	2738	2624	2616	2503	2462	2417	2998	2553	3273	3093	3014	2265	2652	2971	2837	2919	3068	2646	2577	3448	1962	3386	3271	2249	2596	3339	2675	3748	2393	2687
449	241.012	Inositol cyclic phosphate	C6H11O8P	-H(-)	100	16497	18022	16865	17375	16797	17783	18978	17707	17412	17034	17291	16323	18276	20830	17272	18805	18341	20156	17405	18720	16265	16693	17187	17999	14875	15280	19432	18017	16737	15142	17029	17954	17259.5
450	241.018	[(2Z)-3-oxo-2-(phenylmethylidene)propoxy]sulfonic acid	C10H10O5S	-H(-)	100	14333	14976	11089	12462	12982	14069	11529	12483	11684	13354	11697	11426	14845	14994	9453	12959	13389	16582	11945	12090	12054	14634	10995	12255	10610	13480	11300	13931	11907	11872	12623	12603	14654.5
451	241.071	Genipinic acid	C11H14O6	-H(-)	100	8673	8318	10968	10753	8238	10674	8747	11005	10387	11564	10113	10767	9007	9213	8716	10251	10949	9248	10540	10205	10209	11672	9628	10032	7845	9539	10870	9343	10385	11548	10815	9382	8495.5
452	241.144	2-Carboxy-4-dodecanolide	C13H22O4	-H(-)	100	11036	9893	10679	9964	9741	9620	9768	8881	10624	12288	9495	11968	11152	9655	10043	12097	8950	9995	10100	8551	9587	8085	8669	7741	10412	9422	9555	8974	9881	10792	10042	10931	10464.5
453	241.18	3-Oxotetradecanoic acid	C14H26O3	-H(-)	100	7517	9479	10651	10519	9774	10236	10392	11503	8169	10074	11751	11600	8656	9727	13315	11422	9097	10584	11472	9915	9848	9813	10228	9935	8568	10446	9552	10703	10986	10025	10931	10351	8498
454	241.216	C15:0	C15H30O2	-H(-)	100	28554	31835	41441	44931	31283	35624	39036	37800	40426	39348	38044	37359	28552	32831	39281	41061	31450	30119	35963	33973	37184	34440	35710	34548	41313	38312	36873	39513	32674	34330	37758	36506	30194.5
455	242.007	Ethoate-methyl	C6H14NO3PS2	-H(-)	100	6299	4606	4680	4216	6448	5976	5687	5364	4654	5567	4511	6237	5104	4579	4407	4906	5208	4847	4971	4692	4119	4309	5073	4245	4699	4743	4648	5167	5657	4305	4918	4692	5452.5
456	242.079	Cytidine	C9H13N3O5	-H(-)	100	393553	403372	300146	286568	333722	333802	338871	328983	632201	607546	328025	323739	430353	430096	249091	240544	437866	459362	257564	267931	305707	301688	275288	283911	364690	362309	313162	314788	609823	617429	315119	315829	398462
457	242.176	N-Undecanoylglycine	C13H25NO3	-H(-)	100	17109	16145	18418	17601	17596	18146	15386	17506	20584	19017	15830	19174	16474	16767	18523	17434	14845	16259	17836	16677	15729	16574	15713	14484	16670	17169	15434	14534	18626	16613	17661	16066	16627
458	243.028	Fucose 1-phosphate	C6H13O8P	-H(-)	100	8600	7833	8117	8420	9162	6990	10496	8095	8866	9693	8723	8929	8820	10564	8673	7916	10420	7815	6778	9173	9603	9904	6976	8502	7366	8612	7169	8379	10324	9372	8637	8886	8216.5
459	243.062	Uridine	C9H12N2O6	-H(-)	100	78503	78132	108418	107258	133093	133500	112011	110783	102203	100106	123098	121399	109034	104276	131418	143539	102273	98105	131844	122475	105697	106260	124568	129130	133041	127361	116915	107219	115746	123161	101666	105703	78317.5
460	243.123	Polyethylene, oxidized	C12H20O5	-H(-)	91	10011	11491	11147	11463	12396	11723	11560	11652	14446	11591	11210	11911	12938	12436	11356	11696	12294	14100	10308	10988	11099	12353	11210	11701	13584	12250	12298	9742	13122	13208	10768	13805	10751
461	243.14	2-methyl-2-(4-methylpent-3-en-1-yl)-2H-chromen-8-ol	C16H20O2	-H(-)	100	6728	7578	6401	6099	6238	7452	6197	6236	7792	6996	6032	6003	6363	6344	5547	6508	7030	7200	5134	5805	5718	7029	5603	7040	6978	7249	6161	5611	7155	7303	7056	7287	7153
462	243.16	1,11-Undecanedicarboxylic acid	C13H24O4	-H(-)	100	7777	8715	9939	8411	8936	7899	7966	8123	7750	7515	7603	9321	8015	7902	9733	8464	10087	7111	8030	7257	8794	8208	9798	9770	8292	7789	6643	8069	10840	8547	8146	10523	8246
463	244.083	Debromohymenialdisine	C11H11N5O2	-H(-)	100	9689	10156	8899	9546	9373	10580	10298	8547	14324	13033	10989	8553	13252	12560	9486	7129	12567	12093	11223	9979	8207	10286	9850	9717	10281	10600	10424	10087	15050	14321	9650	9417	9922.5
464	244.129	Asparaginyl-Isoleucine	C10H19N3O4	-H(-)	100	9102	8272	7454	7020	9420	8219	6445	6077	8362	8257	7348	5589	7492	6857	6819	6733	9700	9136	5959	7174	8010	7900	7616	6158	9353	10712	5796	6849	9396	8819	5876	6734	8687
465	244.156	2-Methylbutyroylcarnitine	C12H23NO4	-H(-)	100	2176	3240	3691	3175	3587	3052	3161	3966	3276	3301	3698	2873	3135	3029	2936	2757	4366	2323	4518	3756	3871	3137	3505	4175	3986	4017	4212	3599	3650	3925	3204	4041	2708
466	244.166	Lysyl-Valine	C11H23N3O3	-H(-)	94	6052	5629	5696	5156	8048	7360	4592	5286	4563	4795	6001	6660	5392	6277	4908	5178	5780	6313	4981	6511	4492	6064	5781	5577	6776	6680	5679	5087	6957	6624	7002	6182	5840.5
467	245.012	3-[3-(Sulfooxy)phenyl]propanoic acid	C9H10O6S	-H(-)	100	6160	5867	6692	5208	6096	7127	5657	4732	24710	29861	5737	6713	9607	10632	4451	5078	7330	7252	5213	5454	10185	8075	4849	5271	7732	9507	5471	6740	13763	16552	4995	6265	6013.5
468	245.043	Glycerophosphoglycerol	C6H15O8P	-H(-)	100	183948	195414	822243	838979	355314	359775	542918	566693	244709	267824	684066	718933	228398	232818	440095	448975	227945	236147	564118	581653	209051	224570	496042	503947	224151	223100	835588	830756	299528	313628	406331	396512	189681
469	245.139	3-Hydroxydodecanedioic acid	C12H22O5	-H(-)	100	6938	7712	10859	9967	9131	8503	9340	10572	6965	7619	9693	10689	8270	9374	8200	8155	9046	9362	10266	8719	7956	8845	8686	8969	8902	8767	11546	11030	7836	8738	9115	6798	7325
470	245.154	alpha-Amylcinnamyl acetate	C16H22O2	-H(-)	100	3754	4512	7334	6865	4792	5127	4253	5235	5070	4576	4721	5378	4767	4382	4493	6112	4426	4930	5129	5347	4896	4231	5199	5683	4049	5105	5784	5738	5103	5349	4608	4649	4133
471	245.175	MG(10:0/0:0/0:0)	C13H26O4	-H(-)	100	4533	3689	5890	6724	4797	5666	5272	5127	3764	4819	5079	6946	5552	4220	4997	4276	4649	4601	5298	5937	4843	4482	5150	5274	4802	4585	5625	6737	4704	4445	5491	5039	4111
472	246.074	Asparaginyl-Aspartate	C8H13N3O6	-H(-)	100	7250	6426	10705	10538	8420	9057	9152	9065	7517	6659	10354	10302	7599	7759	7779	8302	6484	7164	8881	10781	6369	7086	8593	8003	7776	8056	10480	11425	7548	9495	7931	8268	6838
473	247.061	Coriandrone E	C13H12O5	-H(-)	100	33731	37002	37481	42060	37441	45585	37183	45453	39136	41591	38881	43448	40898	42909	41277	41220	29026	35273	37906	33885	29805	38163	33486	37151	37469	39850	33437	34485	48239	57784	35222	35328	35366.5
474	247.077	1-Hydroxy-6-methoxypyrene	C17H12O2	-H(-)	100	7027	7830	9775	9580	8441	9307	9597	9477	9433	9183	10947	9430	8000	8677	8804	9831	7550	10173	9191	10368	7382	7623	8192	9140	8950	9413	7195	8310	9942	13070	9734	8470	7428.5
475	247.093	Glutamylthreonine	C9H16N2O6	-H(-)	100	10450	11759	8889	8750	8312	7684	6732	8329	10120	10146	7993	7946	8150	8565	8457	7018	9324	10705	7377	7362	9067	9868	6960	8021	8572	9493	6382	7152	6595	8310	7854	8774	11104.5
476	247.108	6-Hydroxymelatonin	C13H16N2O3	-H(-)	100	3511	5522	5167	5630	4623	5390	4744	4546	4474	5947	4839	4769	4628	5231	4751	4365	5387	5340	4711	4874	3980	4783	4022	5006	5938	5208	4559	5085	4324	5467	5179	4404	4516.5
477	247.133	Gamma-CEHC	C15H20O3	-H(-)	100	4922	5781	4189	4606	4942	4526	4727	4112	6566	7046	4529	4664	4737	5280	4401	4671	4973	5789	4653	4097	5730	5169	3971	4250	6496	5578	3566	4116	5692	5788	3493	3345	5351.5
478	247.17	C16:4	C16H24O2	-H(-)	100	3667	3865	5864	6105	5347	4742	7418	3896	4633	4840	4754	4636	5112	5705	6207	6770	4644	3697	5932	5650	4344	3596	4775	5076	4959	5234	6042	6346	4321	5600	5120	5617	3766
479	248.079	S-Acetyldihydrolipoamide	C10H19NO2S2	-H(-)	100	9383	9591	12464	10829	10982	11412	8899	11039	10353	11455	12604	9930	8977	10795	9610	9207	7887	10897	10717	9929	8983	8386	10501	7843	9800	11517	9201	9304	10638	13320	9215	10331	9487
480	249.022	4,4'-Sulfonyldiphenol	C12H10O4S	-H(-)	100	6700	5204	7058	6543	7254	6486	7994	8955	5308	4903	6816	6565	5505	5642	6941	7333	5554	6307	7649	6375	6118	6604	8064	8493	8061	5869	6873	8244	7045	7005	8558	7079	5952
481	249.055	gamma-Glutamylcysteine	C8H14N2O5S	-H(-)	100	14151	12297	10862	14466	15698	13124	13580	12023	11530	13722	14555	15354	12842	13858	14052	12381	16059	18291	13653	13332	14013	13456	12614	14091	16916	15300	15073	14382	10032	10421	16700	15041	13224
482	249.078	Olprinone hydrochloride	C14H10N4O.	-H(-)	100	5067	6078	7664	5323	8696	5657	6471	6915	5813	6218	6738	5977	7978	6942	7155	8723	6156	7323	6641	7091	7758	7628	6187	7462	7739	7324	5322	5910	6534	8379	7752	8628	5572.5
483	249.113	Ubiquinone-1	C14H18O4	-H(-)	100	3835	4635	4538	5023	3388	4998	5381	5493	5249	4520	4512	4963	4321	4659	4605	4019	4465	3753	4036	4408	4158	4392	5073	5663	4571	4838	4773	4091	3337	4211	4980	5248	4235
484	249.149	Gemfibrozil	C15H22O3	-H(-)	100	6317	7534	8677	8819	8703	9031	6633	7126	7412	9508	8058	7718	5735	7589	8692	7285	7417	7162	6163	7057	6252	7932	6843	7085	6987	7229	6704	6782	7693	8822	8875	7860	6925.5
485	249.185	C16:3	C16H26O2	-H(-)	100	3400	3538	7268	6881	4482	4341	7812	9079	3892	4852	6944	7830	3955	3744	7143	6231	4848	3091	6155	6369	3486	5103	5730	6798	5273	4901	6895	8300	4804	4995	5211	6470	3469
486	250.047	Mono-(3-carboxypropyl) phthalate	C12H11O6	-H(-)	87	3428	4129	5265	4854	4767	4421	6116	4002	3776	4602	4941	6365	4834	4841	5227	6295	4567	4324	4509	4485	3434	3623	5127	4612	5336	6775	4559	4333	5444	5842	5565	4370	3778.5
487	250.144	Furmecyclox	C14H21NO3	-H(-)	84	14375	14567	15111	14336	14012	15997	14804	13542	13402	13577	14037	12835	12280	14216	16002	14164	15013	13458	13825	12095	12018	12785	12473	13551	12549	11478	13907	14809	12763	12758	13037	13655	14471
488	251.031	Orellanine	C10H8N2O6	-H(-)	100	5176	4301	5989	6416	6069	5285	5527	5491	5205	4975	5225	6300	5379	4382	5611	4978	4620	5097	5816	4078	5968	4344	6123	5840	5427	5981	5445	5051	4541	4929	4536	4958	4738.5
489	251.071	Anisindione	C16H12O3	-H(-)	100	4084	3936	25646	29497	4233	4375	7803	8215	4114	3884	7916	7995	3546	3932	7134	7592	4024	3509	3776	3750	3222	3307	4307	3800	3644	4110	3830	4384	4605	4600	5223	4342	4010
490	251.103	3''-Hydroxyhexobarbital	C12H16N2O4	-H(-)	100	6512	8429	8111	9433	7850	8277	5487	7520	6445	5914	7186	7732	8493	7080	7655	6197	8365	7987	7093	5851	8329	7256	5242	7848	10093	10435	6728	5965	8388	9337	6139	7185	7470.5
491	251.128	2,2,4,4-Tetramethyl-6-(1-oxobutyl)-1,3,5-cyclohexanetrione	C14H20O4	-H(-)	100	7117	6499	7396	6452	6866	5266	5997	6358	7022	7919	5427	7019	6436	5828	7138	5976	5778	5972	6411	5971	7652	7066	6843	6963	6307	7849	6144	5795	6539	6733	6407	6815	6808
492	251.164	1-Hydroxyepiacorone	C15H24O3	-H(-)	73	5329	4888	6207	6561	4869	5897	6980	4898	6100	5559	4625	6454	6513	5768	6352	6836	5077	4869	5770	7159	5341	4494	6736	6274	6539	5108	6480	6262	4722	6078	5581	7480	5108.5
493	251.201	C16:2	C16H28O2	-H(-)	100	5758	6140	14383	16799	9186	7828	16912	18468	8479	6808	16560	17465	6220	7479	15569	15951	7860	7090	13550	12011	5830	6745	10247	9902	15864	16391	16885	17468	8939	9338	10709	10469	5949
494	252.066	2-(4-Hydroxybenzyl)isoindole-1,3-dione	C15H11NO3	-H(-)	100	4502	4400	6281	7072	4111	5193	5868	6819	4769	4655	6075	6003	4345	4628	6216	5068	5062	5098	5294	4886	4715	3858	6013	5194	5446	5830	6558	5014	4525	4599	4422	4933	4451
495	253.05	5-L-Glutamyl-taurine; Daidzein	C15H10O4; C7H14N2O6S	-H(-); -H(-)	100	10575	12998	10419	11006	12384	11903	7313	8352	15419	13480	7340	8886	12597	12630	8430	7904	13580	14960	7570	7924	13858	14268	7664	8815	20115	16406	7846	8328	12581	14085	7437	8808	11786.5
496	253.083	L-Agaridoxin	C11H14N2O5	-H(-)	100	5042	5931	8808	9037	5901	7423	6593	5853	6007	4065	6216	7760	5193	4922	6270	6296	5501	7062	4691	3970	4750	4396	6311	7471	7475	6955	6498	6307	6173	5872	7355	6069	5486.5
497	253.108	Methyl 3-(2,3-dihydroxy-3-methylbutyl)-4-hydroxybenzoate	C13H18O5	-H(-)	100	5334	4861	6824	8462	5599	5882	7811	7788	5350	4621	7821	7749	5735	4227	6632	6762	5557	6985	9603	8967	5641	5238	7241	6928	5452	7115	7520	6817	5960	6542	8484	6645	5097.5
498	253.18	Lubiminol	C15H26O3	-H(-)	100	6805	6046	14401	12127	6870	7656	11680	11888	8462	7034	10522	10995	7633	7190	12579	10845	7848	7105	10601	13896	7109	5835	14839	14571	10091	10731	13123	13506	6085	7699	11749	14059	6425.5
499	253.216	Hypogeic acid	C16H30O2	-H(-)	70	224956	241248	904231	969255	370460	379849	930744	989503	447757	481385	1135041	1192044	156697	172341	735343	789071	229611	248631	442346	461373	264669	290879	388465	415184	682450	703137	867563	931416	571599	601971	323626	333336	233102
500	254.12	N-Methylschinifoline	C16H17NO2	-H(-)	84	9007	9547	11872	13839	8643	9103	11006	11322	11530	12026	11763	12387	8471	7602	10485	11269	9574	10768	9838	10899	9078	10398	10872	10903	11095	12045	11572	13288	9563	9486	9948	9852	9277
501	254.981	Ascorbic acid-2-sulfate	C6H8O9S	-H(-)	100	18916	19332	32306	31846	24503	22440	35077	32922	19625	21106	31081	29727	20262	20542	25679	32002	19823	20985	32981	38414	22096	22120	28952	28827	20170	22263	30799	34398	28052	26281	26762	32325	19124
502	255.032	[(3-methyl-2-oxo-4-phenylbut-3-en-1-yl)oxy]sulfonic acid	C11H12O5S	-H(-)	71	16553	18273	18803	18451	15734	14510	18175	19176	16246	16518	16060	18972	18020	17880	16074	17185	16212	17777	19276	19401	17188	17374	15626	17904	17498	17538	19574	16577	14806	17582	16557	19393	17413
503	255.105	Echothiophate	C9H23NO3PS	-H(-)	97	7284	6983	10037	9677	7864	6455	8409	8295	8177	7125	9297	8528	6751	7912	7411	9860	7599	6865	7994	7708	7181	7850	7703	8775	14692	14344	8349	9853	9252	8850	7657	8437	7133.5
504	255.124	1-Methoxy-1-(2,4,5-trimethoxyphenyl)-2-propanol	C13H20O5	-H(-)	100	6879	7697	9472	11224	8049	6795	9164	8471	9170	8006	10025	9305	10199	7555	11479	11844	7423	6477	10171	9278	7829	8340	8573	9191	10864	11729	9456	10677	8843	10550	9398	9481	7288
505	255.16	5-Nonyltetrahydro-2-oxo-3-furancarboxylic acid	C14H24O4	-H(-)	100	11887	8633	16261	17069	9958	11837	13015	13541	13967	14157	14143	15196	12210	10395	15674	15773	11862	13986	12494	13967	12190	11818	13763	11965	15027	16506	14747	15291	14472	13023	13650	14146	10260
506	255.176	Phenolic steroid	C18H24O	-H(-)	100	8070	6744	13471	13017	7629	6621	12416	12750	10909	10795	11561	13398	6750	8004	12952	12225	7797	8112	9167	11217	7903	8743	9294	10054	12883	11699	12995	14070	9826	9773	9595	10906	7407
507	255.197	Ipomeatetrahydrofuran	C15H28O3	-H(-)	100	15969	14656	26250	26275	16743	16866	22949	24547	24018	21823	24271	27205	13644	15393	25190	23363	13694	14683	16385	18303	18544	15887	19405	20402	24997	23031	24344	23930	19676	17489	18790	20636	15312.5
508	256.094	5-Methylcytidine	C10H15N3O5	-H(-)	100	16694	19866	18875	19047	15775	14613	22598	20304	26803	29524	21554	21837	19595	19682	17295	18458	20773	24464	16502	16540	17625	18177	17451	16585	19797	19806	19602	20735	25602	26872	18995	15960	18280
509	256.156	2-Hexenoylcarnitine	C13H23NO4	-H(-)	100	4275	5879	8644	8879	6843	5172	8459	7439	7058	6608	8373	7701	6069	5817	7794	7811	5613	5968	6346	7271	6583	6864	5949	7349	8658	8681	7984	8936	7168	7007	6659	7326	5077
510	256.191	N-Lauroylglycine	C14H27NO3	-H(-)	100	4828	4857	8386	10029	5274	6419	8550	8276	7513	8126	9031	8935	4534	5333	7876	9051	5035	5450	7672	7352	6227	6233	5839	7136	9980	8182	9377	7662	6801	6249	7408	7351	4842.5
511	257.102	1,1''-(Tetrahydro-6a-hydroxy-2,3a,5-trimethylfuro[2,3-d]-1,3-dioxole-2,5-di...	C12H18O6	-H(-)	84	6474	7886	7793	7730	7417	6644	7672	9103	8474	7884	8445	9846	8064	7175	8047	7663	8785	7444	8332	6829	7763	7979	7599	8640	7656	10176	9219	7967	8003	8543	7282	7328	7180
512	257.114	gamma-L-Glutamyl-L-pipecolic acid	C11H18N2O5	-H(-)	100	9952	8223	12074	13830	8284	7993	9785	11471	9926	9998	10857	11429	8999	8387	10239	9567	11587	10598	8982	9833	9383	9926	12091	10809	13032	13279	10287	11819	10879	10598	10108	10387	9087.5
513	257.156	Linalyl benzoate	C17H22O2	-H(-)	100	4728	4458	5959	6053	4087	4553	5692	5492	4832	4946	6030	5100	4368	4712	6091	6335	6165	4856	4273	5202	5941	5179	4725	5409	6530	6442	6163	6465	4964	4916	6025	5802	4593
514	257.175	Tetradecanedioic acid	C14H26O4	-H(-)	100	9647	7566	12843	13821	8513	10659	10863	11556	10785	12355	11579	12529	9280	9745	10633	12851	9917	10316	11254	9505	10555	10064	10187	10558	11862	11619	11520	9770	9722	11145	10547	12118	8606.5
515	257.211	10-Hydroxymyristic acid methyl ester	C15H30O3	-H(-)	100	6958	6377	9684	10173	6848	8356	8875	7808	8225	9901	7489	9755	8096	7674	9509	9049	8086	7651	6808	6756	8327	8176	8872	7542	7801	7756	8939	6833	6309	8745	8075	8974	6667.5
516	258.053	p-Nitrophenyl-O-ethyl ethylphosphonate	C10H14NO5P	-H(-)	100	5523	5622	9055	7086	7317	7133	6819	6829	8323	5741	7864	7076	8400	6643	6388	6398	6690	6124	6509	7470	8236	7495	7649	7902	8980	8402	7755	6925	7182	6755	7571	6521	5572.5
517	258.17	Hexanoylcarnitine	C13H25NO4	-H(-)	100	3641	3205	4503	4996	4305	3534	3984	5815	3777	3254	5299	4987	3519	3262	4378	4226	4500	3790	4742	3969	3923	3697	4943	4245	4739	4754	3859	4026	3470	4388	4067	3855	3423
518	259.022	Hexose P	C6H13O9P	-H(-)	100	417076	424659	420556	436286	474683	486041	412303	402835	512479	518314	461254	469922	473494	486602	444807	447206	462166	466032	442866	431519	460512	461342	421614	430950	376820	361099	500142	502089	375946	377126	505573	528072	420868
519	259.082	Asparaginyl-Glutamate; 3-Furanmethanol glucoside	C11H16O7; C9H14N3O6	-H(-); -H(-)	100	17164	19710	16180	17366	18691	21078	14494	14324	28279	29256	15340	15882	16607	15765	15620	13981	18091	16906	14150	14430	19329	18027	14258	15010	16787	16072	17247	16503	16077	17053	16115	16371	18437
520	259.096	Celerin	C15H16O4	-H(-)	85	14680	12374	10618	11997	12465	14776	10818	10347	15035	14507	11243	11844	12635	14390	10874	11907	14421	16601	11106	11749	15101	14569	10444	11243	13488	12585	11677	11253	13173	12539	11074	11347	13527
521	259.129	gamma-Glutamylisoleucine	C11H20N2O5	-H(-)	100	13647	14433	14233	14531	13053	10963	15711	15145	13975	12292	17527	15360	14335	14277	15120	12852	13763	17170	16222	15689	13491	11543	14791	14108	17545	14292	15959	16942	12463	12817	15923	19203	14040
522	260.053	Aminoparathion	C10H16NO3PS	-H(-)	81	6107	6262	6186	6103	7034	6264	6589	6079	7042	6598	6637	7254	6002	6551	7235	6142	6309	6437	6972	5412	7111	6403	6428	6613	7224	6322	6675	6258	5349	5533	6134	6729	6184.5
523	260.089	Aspartyl-Glutamine	C9H15N3O6	-H(-)	100	42964	41210	37653	39571	42718	40013	36233	32729	35593	36823	34171	36687	35073	35147	32349	32528	43889	45037	41074	38756	41844	44450	43770	40097	40184	40037	38578	36423	28838	32435	42883	39924	42087
524	260.124	Thenyldiamine	C14H19N3S	-H(-)	71	5480	6723	7093	6407	5732	6923	5318	5158	4988	6447	6334	6694	5938	5665	5898	5836	6066	6268	6012	6413	5910	7431	6077	5333	6029	6962	5995	7375	4998	5202	7278	6255	6101.5
525	260.15	hydroxyisovaleroyl carnitine	C12H23NO5	-H(-)	100	4496	4100	4235	4789	5162	5322	3921	4176	3372	4779	3700	3660	4782	5766	4712	3829	4991	4720	5245	4666	5354	4502	5630	3616	7075	6323	4132	5056	5348	3743	5512	5753	4298
526	261.041	Maclurin	C13H10O6	-H(-)	100	10828	10191	11075	9238	11256	9504	12208	9840	12464	11151	9973	10710	11307	10796	10517	11532	11911	9148	10139	11101	10449	11173	10740	10308	11865	10722	10059	10818	10482	8166	9845	10653	10509.5
527	261.11	Nopalinic acid	C10H18N2O6	-H(-)	100	5852	5464	5063	7120	5117	7072	5545	4612	6843	5128	6217	5504	7393	5395	5251	4648	5946	7294	6158	5481	5639	4738	5374	5924	4910	6806	5754	6079	5422	5917	5645	6486	5658
528	261.134	Phaseolic acid	C12H22O6	-H(-)	100	5626	5692	5679	5035	6172	5121	3692	4207	5031	5193	4466	5215	4622	4519	4255	4900	6606	5860	4450	5488	4475	3896	5247	4562	6699	6666	4356	5081	5876	3930	6186	6358	5659
529	262.086	Asparaginyl-Methionine; Dehydroanonaine	C17H13NO2; C9H17N3O4S	-H(-); -H(-)	100	22656	22634	21955	22853	22829	25565	17930	22421	18402	19667	23789	23455	20689	18844	18789	19787	23140	25602	23649	23682	23350	25138	23455	25828	22196	23053	20353	22990	16876	18459	22233	22937	22645
530	262.108	3-(4-hydroxy-3-methoxyphenyl)-N-(4-oxobutyl)prop-2-enimidic acid	C14H17NO4	-H(-)	100	4113	4851	5544	4323	5667	5876	5622	5105	3705	4254	4990	4703	4215	4196	4332	4422	5031	5654	5340	5443	5825	5231	5802	6126	4954	5818	4462	5442	5779	4833	4971	5898	4482
531	263.034	Frutinone A	C16H8O4	-H(-)	100	9991	10611	13390	11877	13873	11073	11800	10646	12195	13607	12371	14131	13712	12788	13109	14035	11490	12686	10611	11256	12141	12337	10476	11909	13163	14083	12169	11840	13695	12408	14718	12922	10301
532	263.104	Acetyl-N-formyl-5-methoxykynurenamine	C13H16N2O4	-H(-)	100	4061	4296	3912	4454	3957	4538	3285	3949	5371	4930	5031	4588	4304	3925	4023	4675	4124	3842	3979	4432	3462	4398	3234	3937	4780	4811	4682	4381	3376	3537	4756	4866	4178.5
533	263.164	12-Oxo-2,3-dinor-10,15-phytodienoic acid	C16H24O3	-H(-)	91	3513	3631	4388	5026	5921	6372	3925	3323	3968	3715	3759	3910	4237	3634	4605	4650	4885	3823	5563	4567	4355	6072	5769	4468	4043	3662	5068	6381	5105	4400	4753	4792	3572
534	263.238	(±)-(Z)-2-(5-Tetradecenyl)cyclobutanone	C18H32O	-H(-)	100	1263	2206	3971	3862	1967	2441	3888	3633	2252	1842	3155	3098	2703	1539	3037	3899	2313	2449	3334	3371	1718	2331	2530	3735	2035	2445	4060	4982	2457	2777	3281	2794	1734.5
535	264.952	Glyceric acid 1,3-biphosphate	C3H8O10P2	-H(-)	100	7135	9796	5516	5952	6413	5581	6304	9062	9993	11780	4995	6762	8456	9908	5622	5542	8038	8857	5979	6706	6618	8132	6637	7211	6001	7152	6775	7374	6055	5182	5133	7884	8465.5
536	265.047	Methoxybrassinin	C12H14N2OS2	-H(-)	100	5090	5816	8903	11264	6867	6866	7886	7401	5455	5627	7606	8461	5917	7847	8242	7816	5643	5978	5927	6971	5721	6588	7065	7527	7926	8785	6823	7319	6693	7203	6182	6677	5453
537	265.107	3'',4'',5''-Trimethoxycinnamyl alcohol acetate	C14H18O5	-H(-)	100	19866	20548	22630	24866	26841	27301	41781	38369	41577	35748	49682	47496	50484	49103	55163	57164	22973	26625	47998	48393	24475	25431	40688	43059	19930	19554	29811	32690	18150	17227	25795	25328	20207
538	265.253	9-Octadecenal	C18H34O	-H(-)	100	2533	2559	3138	4022	2450	2191	2923	2835	2966	2894	3196	3732	1839	2264	3103	4147	2396	2718	3050	3765	2025	3308	2557	2848	2842	2950	1834	3648	2752	3187	3353	3672	2546
539	266.054	2-Amino-4-oxo-6-(1'',2''-dioxoprolyl)-7,8-dihydroxypteridine	C9H9N5O5	-H(-)	91	10158	11852	11260	12789	11372	12483	9531	8290	9020	10588	11501	10017	9613	11917	10109	11198	10682	11535	8841	11814	13344	13681	9422	10825	10485	9741	9611	11843	9191	10230	10400	10111	11005
540	266.088	Neuraminic acid	C9H17NO8	-H(-)	100	6161	6824	6100	6500	7535	8327	7157	8570	6505	8329	7109	7163	6991	6308	6742	6154	6311	6928	6245	5579	6936	7476	5934	6209	6709	6781	6140	5639	6105	6577	5886	6533	6492.5
541	267.073	Inosine	C10H12N4O5	-H(-)	100	249218	253384	385872	389803	473119	483798	419208	431466	444447	446501	454894	470930	305404	288430	310938	326852	230119	226297	204963	215292	179943	190991	247350	265880	341191	355086	339310	365366	501924	532064	345530	358106	251301
542	267.232	Cyclohexaneundecanoic acid	C17H32O2	-H(-)	100	16698	17409	45638	46766	22830	24390	47957	48962	19927	23168	45044	48181	12721	14509	39038	42475	16433	16485	30648	33087	21398	20402	28778	34022	36812	36110	45315	48783	24124	28921	27273	28338	17053.5
543	269.088	D-erythro-L-galacto-Nonulose	C9H18O9	-H(-)	100	55421	57176	52112	47765	59462	63994	46450	50225	79944	75077	66333	76315	67530	74277	40574	45379	69751	74620	40131	41157	66326	70775	50164	50639	66864	70175	49311	48330	80875	85091	42790	42325	56298.5
544	269.175	Ethylene brassylate	C15H26O4	-H(-)	100	7465	7457	6783	7125	8425	6437	6551	6576	7777	7485	5937	5679	9046	7856	6901	5582	6874	7335	5568	6119	6858	8133	6723	5847	8769	7844	6183	5506	7930	7908	7071	6151	7461
545	272.007	Stepronin	C10H11NO4S2	-H(-)	90	7133	6616	9500	7691	8797	8511	8079	7848	6866	7366	8998	8355	7375	6997	8457	9346	7709	8124	8748	7330	7386	7446	9910	7298	10207	10267	8917	8099	7688	8892	8162	9749	6874.5
546	272.188	Heptanoylcarnitine	C14H27NO4	-H(-)	100	4800	4948	5678	5190	6400	6685	5789	6004	4309	4046	6609	5670	4417	4956	4593	5118	5356	7074	5075	5750	5444	5744	5570	5516	5015	4998	5686	6196	4749	6322	5846	5866	4874
547	273.003	D-Glucuronic acid 1-phosphate	C6H11O10P	-H(-)	91	9471	9888	12592	10726	14253	13344	11804	10203	10507	11583	11038	13352	12034	11336	11107	12229	12573	13518	11059	10139	11624	12883	12474	11627	15678	14679	10274	10769	8640	9855	10100	12592	9679.5
548	273.038	1-Deoxy-D-altro-heptulose 7-phosphate	C7H15O9P	-H(-)	100	7221	8672	9799	9361	7059	8084	8255	7978	6353	5752	7374	7574	9706	10397	7306	8130	8152	8875	9130	9488	8279	7953	11860	10042	8546	6997	9504	9504	6504	7142	10684	11579	7946.5
549	273.091	2,3-Dihydrothienamycin; Bakers yeast extract	C11H18N2O4S; C19H14O2	-H(-); -H(-)	100	103862	105336	91589	97281	95929	100444	78912	79001	79012	83984	88548	101928	86822	88109	79582	83233	99534	111556	100461	103864	110061	111575	107032	111715	91053	94404	91392	95348	78851	73826	96512	96137	104599
550	273.098	Dikegulac	C12H18O7	-H(-)	100	61035	65851	37600	35157	40474	41182	33959	37539	31306	33078	35995	37393	33043	35424	49910	50999	40246	46016	58959	62482	41824	43423	64484	71293	56636	59747	36580	38094	49273	43967	40796	40393	63443
551	273.134	Lysyl-Glutamate	C11H20N3O5	-H(-)	100	9308	8962	9589	10686	9571	9201	8294	8033	8357	7687	9812	8642	6782	8726	7528	8539	7904	9721	9942	9096	9980	9305	9783	9770	7823	9435	8821	9675	7427	8121	8583	10037	9135
552	273.17	3-Hydroxytetradecanedioic acid	C14H26O5	-H(-)	96	6830	7969	8124	7952	5970	5400	5277	6990	6413	8031	6301	6756	8283	8727	7011	6999	10146	11544	10372	7873	10902	9353	8043	7814	9472	8611	7518	7052	7198	7145	6598	7038	7399.5
553	274.032	6-Phospho-D-glucosaminate	C6H14NO9P	-H(-)	100	3565	3438	3860	5429	4576	5803	4044	3552	3251	3467	4216	3939	4068	4774	3276	3786	6654	4681	4219	4347	3824	5595	2982	2982	4966	6111	4397	4735	3977	4572	4551	3651	3501.5
554	274.049	Paraoxon	C10H14NO6P	-H(-)	100	4752	4913	6170	5439	3949	3625	4397	5140	3402	5214	4254	4553	8936	6744	4332	3603	5519	6794	4530	6228	4603	6284	5192	3775	3916	4936	4766	3766	3858	4707	4177	4673	4832.5
555	274.093	Sarmentosin	C11H17NO7	-H(-)	100	16790	17862	15078	19003	17394	17484	15275	17005	14690	16809	18768	17206	17433	16311	13881	13634	22103	24517	18300	17402	23290	20803	18051	19573	18170	18857	18843	17439	15770	15764	16277	18282	17326
556	274.129	Glutarylcarnitine	C12H21NO6	-H(-)	88	4720	4500	3450	4405	4385	4737	3890	3922	2777	4446	5597	3898	5169	6134	3614	3251	4594	5526	4806	4514	4600	5272	4880	4286	5939	4374	4298	4457	3361	3734	5031	5482	4610
557	274.166	Hydroxyhexanoycarnitine	C13H25NO5	-H(-)	100	3511	2184	2723	2145	2903	3359	2874	3575	2057	2980	3073	2697	2796	3586	2494	2589	3306	3539	3390	2635	2940	3100	3150	3197	2790	3261	3541	3557	2689	2284	3069	3288	2847.5
558	275.018	6-Phosphogluconate	C6H13O10P	-H(-)	100	10630	10999	11893	9697	8868	10226	12313	13018	10500	11709	11219	10312	11757	12683	10112	11451	10526	12120	10380	11616	14979	12738	13109	11893	20644	22203	11451	11295	15149	12484	15631	18106	10814.5
559	275.113	Triethyl citrate	C12H20O7	-H(-)	100	6043	6037	6411	4967	4809	4399	5343	4636	5286	6226	5342	5764	5483	4808	6500	5799	5084	5693	5011	5550	5560	4754	5605	5882	5727	6581	6394	5019	4491	5347	4442	4314	6040
560	275.125	Saccharopine	C11H20N2O6	-H(-)	100	21271	20279	23528	22582	16790	17374	14126	14215	18871	17129	17971	19013	12013	14900	20584	18368	20198	20366	17828	17927	19689	18046	21264	20533	23889	24850	18097	16878	16876	16921	16628	18835	20775
561	275.165	Cyclandelate	C17H24O3	-H(-)	100	6781	6869	4952	6667	8359	8344	5360	6812	5491	5778	6495	5715	4567	5334	4796	6469	7649	4729	5978	5222	8174	6360	6549	6937	7297	7221	5630	5197	5150	6159	7578	5685	6825
562	276.083	Sodium 3-ethyl-7-isopropyl-1-azulenesulfonate; Lycomarasmine B	C15H17O3S.; C9H15N3O7	-H(-); -H(-)	100	4004	3877	3757	3910	3753	4489	3281	3249	3953	3752	3575	3371	3823	3737	3624	3414	4297	4049	3645	3225	3301	4541	3474	3492	4421	3887	4151	3440	3999	4353	3464	3918	3940.5
563	277.107	11-Hydroxy-12-methoxydihydrokawain	C15H18O5	-H(-)	74	4982	6228	5796	6078	7083	6929	5752	6288	6112	6086	5806	5808	6132	5334	5652	5163	5881	5504	6604	6150	5959	5190	6277	4998	7266	7713	4500	5376	7120	6562	6432	6783	5605
564	277.144	Alpha-CEHC	C16H22O4	-H(-)	99	8530	7885	9511	8620	9943	9327	8885	6035	6925	7997	7526	8515	7887	8894	8855	7453	8453	7908	7794	10032	7135	8757	8565	6859	9728	9687	7693	8070	7954	7803	7266	10042	8207.5
565	277.155	Leucyl-phenylalanine	C15H22N2O3	-H(-)	100	8422	8835	8741	7830	13265	12595	8171	7282	8256	9329	8767	7716	7729	8648	8924	7771	8351	8864	7423	8308	11576	9562	8468	8151	10551	11204	8358	9064	9553	11245	7334	7847	8628.5
566	277.183	2-ethyl-1,5-dimethyl-3,3-diphenylpyrrolinium (EDDP)	C20H24N	-H(-)	100	191202	201802	68961	77581	676537	692892	57474	61851	47889	49421	55274	61860	57687	56844	21515	23963	78451	83055	120389	126616	445733	463530	68222	68572	179486	186115	121215	130024	71364	71979	27535	34509	196502
567	279.123	Artabsinolide A	C15H20O5	-H(-)	100	6523	5695	8483	7707	7373	6989	6876	6782	5895	7091	7945	7956	6670	6286	7997	7273	4720	6333	6481	7356	6995	6672	7755	7904	9419	9950	6706	6692	6198	6544	6042	6963	6109
568	279.161	Prehumulinic acid	C16H24O4	-H(-)	100	8043	9231	10653	10666	9474	8568	11626	11288	14240	11818	9232	10507	8873	8480	12388	10808	8537	9841	9249	8119	9791	10210	9285	12323	13429	10696	10714	11547	9737	10465	8972	10036	8637
569	279.232	C18:2	C18H32O2	-H(-)	100	775024	818594	1501386	1630858	1131658	1208577	1934663	2007066	998675	1031760	1578136	1697186	703900	752160	1475947	1557751	1025588	1095073	1127889	1189563	1004295	1073986	1107703	1187186	2246899	2343803	1825076	1956250	1105802	1156405	1080681	1142735	796809
570	281.14	Octyl gallate	C15H22O5	-H(-)	100	7094	5740	11172	12804	7002	8219	13903	14834	7961	8364	11472	14522	7256	5913	12375	11405	8959	6844	13021	10813	7488	7367	10352	11578	11536	11280	11314	13171	8138	7722	10705	11570	6417
571	281.155	Miltirone	C19H22O2	-H(-)	100	4571	3900	11191	11220	5023	6208	11335	10628	7092	5696	10361	11148	4111	4225	10422	9665	6140	6035	7608	7919	5881	5333	7368	8672	9140	10192	10405	11546	6284	6437	7379	8111	4235.5
572	281.176	Lactapiperanol C	C16H26O4	-H(-)	100	6946	6253	16416	16553	8987	9605	18596	17974	10015	9631	16087	16415	7285	7898	14848	13989	8052	8685	12104	11998	8806	8317	11371	14476	11869	13147	14935	16901	10191	10762	11726	12776	6599.5
573	281.191	Vitamin A2 aldehyde	C20H26O	-H(-)	100	5644	5014	14219	14876	6768	8136	16922	15430	7106	9764	14400	16954	4941	4862	12569	12959	5461	6277	11469	10259	6070	5870	9424	10684	11022	11699	15281	17028	8767	10500	8067	10333	5329
574	281.212	6-Oxabicyclo[3.1.0]hexane-2-undecanoic acid methyl ester	C17H30O3	-H(-)	100	7198	7982	25062	24548	9132	9718	25652	29987	11726	12530	27048	31360	6126	7412	23073	25113	9611	8290	18869	20916	9717	9412	15480	15635	19826	18688	26172	27657	14764	14343	14303	16527	7590
575	282.084	Guanosine	C10H13N5O5	-H(-)	100	14321	17619	22465	24426	22873	22850	26030	24308	18083	19874	23544	25678	17868	17180	22423	22560	19438	21067	18917	19746	19907	21320	20350	20413	28571	30688	22059	25463	25183	24007	22165	19752	15970
576	283.068	Xanthosine	C10H12N4O6	-H(-)	100	30025	33945	41448	36420	57039	58962	44785	47313	48666	55648	57322	64085	47258	56643	40312	34835	34055	37668	29757	31168	25730	24756	32794	36301	49615	53121	32999	33451	65114	68240	42420	41152	31985
577	283.081	p-Cresol glucuronide	C13H16O7	-H(-)	83	12171	11133	24701	23655	17149	18930	24753	20872	15955	18204	29379	30454	18188	20125	26326	24615	25062	25800	23421	26603	12631	14085	15985	18315	18369	19211	22111	26920	23167	22798	32186	33579	11652
578	283.118	2-Phenylethyl beta-D-glucopyranoside	C14H20O6	-H(-)	100	6489	9043	14252	12262	10090	11051	12543	12955	10505	12819	14990	16493	10569	10800	14047	13593	10495	9650	12805	11368	8434	9772	9403	10559	11503	9779	10774	12295	11075	10181	11681	11990	7766
579	283.154	Alpha-dihydroartemisinin	C15H24O5	-H(-)	100	9657	8733	10274	9635	8123	8627	9970	10603	9780	10583	10717	12452	9490	9187	9627	9736	9390	9777	9261	8742	8163	9035	8929	10299	11459	10630	11175	9393	8769	11252	8995	10875	9195
580	283.191	(10S)-Juvenile hormone III diol	C16H28O4	-H(-)	100	12674	11353	18841	18550	12319	15223	16779	16350	17400	17146	15503	17096	12603	10530	16439	15978	13474	11432	14534	15540	14373	14272	13151	14803	15331	15420	15450	15300	13870	16001	13634	14870	12013.5
581	283.206	Retinal	C20H28O	-H(-)	100	8923	9907	15730	15411	9169	12012	14488	13222	12353	13122	16578	13544	8253	9500	13861	14574	9466	11397	12021	12638	10340	10232	11082	12988	11948	14078	16799	15782	12112	11526	11452	11972	9415
582	283.229	Avocadyne	C17H32O3	-H(-)	100	12063	13088	19261	20749	12932	12650	17524	17232	17193	18005	16344	19034	12646	12257	18265	16472	12905	13825	14883	14260	12329	14065	13531	14436	14567	16458	17253	20099	13362	14980	16660	16665	12575.5
583	284.07	3,5,7-trihydroxy-2-(3-methoxyphenyl)-1λ⁴-chromen-1-ylium	C16H13O5	-H(-)	100	13828	12570	15993	17895	20306	15032	17431	16339	17087	17931	18322	21241	17530	17743	16319	14948	15490	12447	12632	13791	12960	14231	15070	14298	18079	15650	15128	12775	18975	19727	15144	15826	13199
584	285.061	3''-Methoxyfukiic acid	C12H14O8	-H(-)	100	7087	8590	6335	7706	7003	7978	6018	7358	8606	7745	6623	6433	7666	7768	6356	6918	9177	9173	5670	6602	8536	7525	6596	6446	9317	8156	5402	5880	6361	7187	7002	7199	7838.5
585	285.206	Hexadecanedioic acid	C16H30O4	-H(-)	100	13002	13084	17347	17757	14239	13106	14957	12525	13336	12334	13609	15909	11759	12815	14735	15354	12498	12029	15490	15714	11957	11643	12942	14604	17177	14938	13403	12995	11328	11970	14907	13918	13043
586	285.243	Avocadene	C17H34O3	-H(-)	100	11120	12063	18998	18431	13886	14436	15171	16069	14648	15407	17399	18496	10371	11627	17961	17859	11922	12518	15772	16367	13420	13250	17459	17889	14504	13896	16048	15232	14210	14478	14453	13870	11591.5
587	288.12	Ophthalmic acid	C11H19N3O6	-H(-)	100	96327	97112	42558	46382	94229	93164	31158	30611	57025	60669	37118	39543	53526	61510	35310	37208	102179	99829	38272	35083	73078	69646	41476	42008	60018	57952	32774	27566	23543	22441	56324	57618	96719.5
588	288.181	3-hydroxyhexanoyl carnitine	C14H27NO5	-H(-)	100	4949	5135	4264	3550	4934	3964	3013	3524	3950	4110	4408	3426	3246	3661	3353	3673	4858	5028	3789	3438	4118	4368	3528	3965	3728	3934	3247	3661	3132	3562	3607	3505	5042
589	288.949	Bis(2-methyl-3-furanyl)tetrasulfide	C10H10O2S4	-H(-)	100	6293	7764	6589	7572	8537	8955	6163	6022	6473	8486	9403	7537	8330	7536	6564	6134	7193	6942	7324	6715	8820	8780	8019	7760	7963	8219	6410	5740	6082	5568	9014	11579	7028.5
590	289.033	Sedoheptulose P	C7H15O10P	-H(-)	100	89726	84375	99807	92558	94367	92586	99471	102563	105086	107717	113502	123002	108619	105844	95854	103807	90981	88197	101507	102108	92739	99645	99790	103272	119349	127636	115556	130107	117109	125645	116254	120638	87050.5
591	289.104	N-Succinyl-L,L-2,6-diaminopimelate	C11H18N2O7	-H(-)	100	6691	7961	6655	6571	5630	6831	7334	6391	6579	7137	7461	6799	6750	6484	6168	5705	7150	6270	6611	6142	5964	7083	7320	7344	7552	8009	5550	6729	6175	5965	7204	6200	7326
592	289.18	(9Z,11E,13E,15Z)-4-Oxo-9,11,13,15-octadecatetraenoic acid	C18H26O3	-H(-)	100	5817	4328	4897	4604	5824	5915	4212	4356	3731	5359	4440	3581	4080	3692	5156	4140	5102	7230	4180	4245	5757	5165	4222	4853	5191	5189	4539	4468	3483	5073	4724	3936	5072.5
593	291.084	Edetic Acid	C10H16N2O8	-H(-)	100	3841	4710	4985	4142	4355	5085	4632	4899	3225	3404	4637	4541	4213	4566	4440	5383	5701	4572	5139	4314	5019	5029	4572	4571	3977	4853	4694	4208	4015	4516	5145	4395	4275.5
594	291.123	11,12-Dimethoxydihydrokawain	C16H20O5	-H(-)	100	3801	5486	3539	3984	4580	5197	3640	3397	4621	4125	4211	4452	4508	4202	3401	4045	3924	4620	4256	4381	3965	3986	4172	3748	5144	5717	4163	3801	3986	4607	2918	3552	4643.5
595	292.983	2-Deoxy-D-ribose 1,5-bisphosphate	C5H12O10P2	-H(-)	100	4509	3305	4404	3696	4341	4048	5675	5111	3976	4571	4225	4404	3658	4660	4659	6035	4509	3286	4669	4815	4795	3313	4276	4535	4430	4688	4299	4356	3998	4421	5846	3691	3907
596	293.043	5-amino-1-(5-phosphonato-D-ribosyl)imidazol-3-ium; Wasalexin A	C13H14N2O2S2; C8H13N3O7P	-H(-); -H(-)	100	14151	14478	16330	17268	21626	19028	14910	15580	12004	12831	19918	17107	12640	13278	16711	16045	17427	20496	17751	15969	15009	16992	18139	17278	21955	18892	16150	15617	17579	12570	17417	18122	14314.5
597	293.068	Cyclic dehypoxanthine futalosine	C14H14O7	-H(-)	78	6912	8422	8572	8998	8652	8855	8731	9115	6399	7208	8860	11082	7182	9926	7997	7702	6994	7569	7730	7086	7614	7057	7970	8030	9240	8598	8197	9400	6718	6828	8389	8613	7667
598	293.1	Distichonic acid A	C10H18N2O8	-H(-)	100	3650	3430	3955	4640	4811	4762	3827	4180	3484	3876	3917	4405	4221	3681	4635	3423	4209	4111	4134	3826	4357	3885	4017	3926	4818	5054	4630	4847	3884	4044	4313	3806	3540
599	293.119	(E)-1-[4-Hydroxy-3-(3-methyl-1,3-butadienyl)phenyl]-2-(3,5-dihydroxyphenyl)...	C19H18O3	-H(-)	100	3620	4046	4667	3706	3506	4634	3585	3322	3441	3772	3704	4518	3544	3709	3727	3738	4619	4559	3770	3807	4924	4755	3998	3514	5647	5860	3938	3986	4209	4251	3780	3730	3833
600	293.138	Tocopheronic acid	C16H22O5	-H(-)	95	5201	3752	5504	5505	4920	5518	4762	5377	5026	5217	4521	5018	4737	5871	5283	4897	5257	5025	5342	6058	6456	5351	5689	5550	5830	4391	5194	5039	6948	5833	4925	5233	4476.5
601	293.177	Gingerol	C17H26O4	-H(-)	100	36982	37301	31811	32898	43596	42161	30526	32255	34920	32851	30880	31079	33441	33875	33602	39435	30273	30588	31352	32579	33908	37831	31525	32206	28883	30018	29647	31188	37596	34289	30041	30183	37141.5
602	294.054	N4-Acetylsulfamethoxazole	C12H13N3O4S	-H(-)	100	8656	11252	8792	9325	8209	9489	8559	8869	7601	9768	8406	9130	8458	7342	8399	9735	7739	8816	8993	8905	9308	9570	9648	7685	9082	9527	8935	8952	10004	7888	7774	10895	9954
603	294.098	Prunasin	C14H17NO6	-H(-)	100	3961	4476	3981	5033	4989	4628	3831	3830	4104	4496	4174	5501	5156	5606	3843	3628	4539	6195	5080	4512	4274	5320	3166	4504	4582	5233	4059	4857	3961	4439	4314	4544	4218.5
604	295.029	{[(3E)-4-(1-oxo-1H-isochromen-3-yl)but-3-en-2-yl]oxy}sulfonic acid	C13H12O6S	-H(-)	100	5181	5425	5503	6656	4776	6574	5290	4816	5270	6578	5549	7400	5440	5095	6011	5035	7724	7078	3960	6590	6674	6368	5766	4888	6093	4963	4773	4666	3788	5575	5054	5438	5303
605	295.096	DHAP(8:0)	C11H21O7P	-H(-)	100	3617	4670	6420	7453	4653	4858	4984	6796	3843	4594	6049	5981	4298	4404	5825	5518	4681	3771	6114	6667	4276	4638	5678	6561	6810	5197	5718	7004	4839	3996	6625	5134	4143.5
606	295.118	Deoxynivalenol	C15H20O6	-H(-)	100	5854	5692	4633	4437	3938	4464	4335	4702	5077	4928	4323	3900	4862	5334	4712	3194	5878	4318	4156	4627	4485	5309	4985	4092	5760	5962	4294	3842	4104	4363	4248	4278	5773
607	295.154	Ovalicin	C16H24O5	-H(-)	100	7280	7153	5435	6049	5077	5474	4820	5812	5879	7458	5508	5747	5476	6685	5214	5965	8458	8253	5574	5091	6764	7618	4911	7293	6026	5442	5661	5019	5182	5968	4993	4735	7216.5
608	296.086	L-Menthone 1,2-glycerol ketal	C16H15N3OS	-H(-)	100	5097	5111	4746	5034	5096	3457	4341	5131	4177	5825	4478	4437	5608	5470	5034	4253	6017	6955	5242	3444	5564	5459	4300	5997	5111	4580	5364	5199	4651	5651	5652	5089	5104
609	297.117	4''-N-desmethylolanzapine	C16H18N4S	-H(-)	100	18657	19103	24623	27475	16377	18366	26482	29328	14173	15753	25334	29765	15067	19543	21607	22308	24872	25841	23839	25465	23475	21416	24495	22102	25160	23842	20388	21802	20715	21915	24404	23216	18880
610	299.096	{[3-hydroxy-2-(phenylmethylidene)heptyl]oxy}sulfonic acid	C14H20O5S	-H(-)	100	6010	6787	6057	5791	5864	5762	6203	5599	6093	6874	5813	4343	6550	6184	5878	5329	7016	6391	6436	5632	5671	5099	5792	5123	7783	6453	5126	6527	5613	5450	6392	5820	6398.5
611	299.113	2-(3-Hydroxyphenyl)ethanol 1''-glucoside	C14H20O7	-H(-)	100	3904	4532	5528	5450	4024	4122	5720	5163	4095	6138	5768	4060	4734	4957	4279	6081	4992	4775	7003	5474	4494	4097	5906	6573	6226	5393	5705	5330	4206	4510	4674	6131	4218
612	299.223	MG(0:0/14:1(9Z)/0:0)	C17H32O4	-H(-)	100	4804	5129	6437	6909	4942	5012	5461	6060	5241	5429	4969	6082	3893	5105	5726	5634	4184	4386	4578	4510	5976	5679	5543	5289	5534	5206	5558	4889	4449	4494	5299	5141	4966.5
613	300.072	4-Nitrophenol-alpha-D-galactopyranoside	C12H15NO8	-H(-)	100	7466	9279	6344	7346	7737	6762	6043	6849	6802	8298	7239	6611	8918	9446	5733	6824	8988	9922	7191	6626	9235	8874	7646	7548	7959	7912	5705	6620	7610	8213	7361	7571	8372.5
614	300.135	Prolyl-Tryptophan	C16H19N3O3	-H(-)	100	3213	3390	3458	3719	3394	3574	3150	3594	2749	4175	3096	3471	3645	3355	3467	4758	4577	3489	6680	4095	3431	3445	3377	4187	4504	4326	3750	3949	3741	3785	4546	4110	3301.5
615	301.056	Pyrogallol-2-O-glucuronide	C12H14O9	-H(-)	100	9472	9098	8378	7566	8042	8623	8951	7789	8901	9391	7661	8757	9401	9678	9197	7776	10529	12060	7669	9146	10445	11195	9112	7475	11420	12483	7566	7425	8938	9468	7969	8407	9285
616	301.129	Garcinia lactone dibutyl ester	C14H22O7	-H(-)	100	4906	4907	7343	6948	5824	5440	6746	6265	5029	5820	6012	5642	6674	6211	5906	6871	7025	5286	6751	8222	5022	4309	8128	7263	6305	6101	7153	8681	6319	6369	5982	8723	4906.5
617	301.164	Arginyl-Glutamine	C11H22N6O4	-H(-)	72	5375	6490	5532	6014	5212	4676	4880	5158	5953	5317	4138	6309	5391	5437	4530	4764	6863	6176	6138	5909	5039	7017	5704	5901	6044	6784	4908	4946	3888	6712	6191	5811	5932.5
618	302.064	Aluminum acetoacetate	(C4H5O3)3.	-H(-)	100	9556	9114	10255	10000	14963	15115	9168	9283	9782	11847	12053	11495	10771	11687	10427	9204	11067	14044	11813	12394	10108	12617	9487	8655	11403	11695	8630	8945	10231	10755	10668	11996	9335
619	302.099	Fenamiphos; 11-Deoxytetrodotoxin	C11H17N3O7; C13H22NO3PS	-H(-); -H(-)	100	6342	6701	5177	6314	4975	6120	5233	5522	7332	8108	6285	6137	8325	8442	5276	5456	7490	6240	6841	6319	7787	7636	5675	5580	6568	8394	6149	5348	7839	8845	5705	6543	6521.5
620	302.115	Indoleacetyl glutamine	C15H17N3O4	-H(-)	100	3478	3628	3147	4554	3295	4669	3476	3477	3633	3943	4038	3332	4080	3432	3606	3246	4254	4022	3427	3864	4335	4237	4453	3922	3781	3770	3816	3393	4164	3726	4012	4788	3553
621	302.141	Scopolamine	C17H21NO4	-H(-)	91	4319	4231	7489	6351	4704	4981	6352	7201	3741	4758	6248	7386	5528	4544	6712	6857	4959	4712	7162	8215	5606	5473	8270	8906	5968	5076	6487	7003	3597	4335	7097	9531	4275
622	303.067	2-(4-Methoxyphenyl)naphthalic anhydride	C19H12O4	-H(-)	100	7462	7168	6680	7026	8129	9357	6201	6143	7432	8541	6905	6576	7973	8778	7584	7544	8706	7701	6821	6707	7601	8697	6838	7289	8732	8061	7086	7995	6975	7234	6933	7717	7315
623	304.095	Entacapone	C14H15N3O5	-H(-)	100	16217	17460	16008	15994	18019	17301	15753	16024	16065	16475	17562	17855	16219	16090	16878	16521	17928	19553	16787	19317	19845	16997	16317	17384	22049	22145	16264	17788	16799	16899	18461	20005	16838.5
624	304.155	Cetraxate	C17H23NO4	-H(-)	100	26758	27608	27226	27454	26554	28546	23517	24746	22028	23608	25778	28300	22227	24715	24495	24363	28284	29502	28940	28335	29282	29054	29258	28572	25826	26000	29685	27233	22919	20363	28832	30076	27183
625	304.193	Capsaicin	C18H27NO3	-H(-)	100	27432	28231	26708	25134	27169	26199	22884	21752	20338	23073	25014	26765	24059	23484	25172	22313	25800	27595	25856	27587	27908	28799	26779	28638	25089	24085	25884	24735	19504	21053	26116	26723	27831.5
626	305.047	Kinobscurinone	C18H10O5	-H(-)	100	15838	14998	16765	14936	19118	18228	14440	16177	15514	13914	17203	15769	16535	15697	14270	14857	15928	16943	15396	15836	16529	16516	15901	16509	18985	18125	16463	14509	15735	16264	16077	16104	15418
627	305.068	Glutathionate(1-)	C10H16N3O6S	-H(-)	100	90393	95922	96917	103227	88022	99764	100035	96234	94438	93360	94962	98719	99755	99415	95696	96538	92063	95407	92337	93745	113137	111213	98740	107857	103616	104900	84537	90044	83260	91824	94426	103857	93157.5
628	306.077	Glutathione	C10H17N3O6S	-H(-)	97	11196126	11408801	10632567	10701614	11465314	11669510	9546269	9629893	9265043	9449904	10594975	10856054	10208480	10378189	9683625	9741223	12043028	12238473	11511209	11650532	12095005	12251254	11325027	11540457	10401019	10519781	10720276	10714960	8842953	8949954	11390397	11741154	1.13025e+07
629	308.978	Ribose 1,5-bisphosphate	C5H12O11P2	-H(-)	100	9176	10035	9553	6550	8656	10164	9761	9531	8808	8708	8621	10469	9643	8725	8878	8876	10521	10249	9507	8823	9376	8853	9111	10505	10670	8340	9004	8494	8155	7852	10849	10497	9605.5
630	309.017	O-Ethyl S,S-diphenyl phosphorodithioate	C14H15O2PS2	-H(-)	100	20287	16542	20119	20155	22668	21850	18261	18075	17888	16567	19840	22122	16714	17076	17640	20565	23319	24716	21235	20170	19629	21301	22355	21595	20154	19789	19602	19352	15237	16296	21376	23636	18414.5
631	309.04	De-O-methylsterigmatocystin	C17H10O6	-H(-)	100	18231	18973	18197	19930	20192	19061	17637	19770	16961	17819	18182	19121	18079	17424	17888	20707	17868	19705	18447	19544	18275	18563	15395	19916	17875	18979	18404	17529	17259	18112	19352	21516	18602
632	309.076	6,11-Dihydroxy-2,2-dimethylpyrano[3,2-c]xanthen-7(2H)-one	C18H14O5	-H(-)	100	74734	80358	71116	75656	82295	81647	65931	66683	63171	63507	75234	78466	65005	72127	64586	66763	89459	85176	76940	77940	83916	78929	74951	78775	68218	74095	73192	77194	61581	63465	75961	81567	77546
633	309.171	3-Hydroxy-6,8-dimethoxy-7(11)-eremophilen-12,8-olide	C17H26O5	-H(-)	100	15108	14557	14809	16364	16888	15909	12922	16493	16855	16777	16023	15889	16402	16982	16757	15788	17025	17311	14357	14766	17950	16311	16870	16595	13242	15580	12620	14978	14535	14976	18169	16576	14832.5
634	310.075	4-Hydroxybenzyl isothiocyanate rhamnoside	C14H17NO5S	-H(-)	100	20095	21442	18783	18930	21769	19389	17497	18178	18025	16333	19427	20451	17079	16699	16764	20068	21075	21034	23041	19589	22067	22639	19477	22751	18626	18719	20737	20636	15774	16500	19628	22926	20768.5
635	311.222	13-L-Hydroperoxylinoleic acid	C18H32O4	-H(-)	100	14169	11917	19758	19530	15482	15186	15684	14761	14388	13170	15234	16889	12668	12700	17837	18706	14393	16237	17373	18795	14501	11019	16134	17988	16771	17218	15800	19021	13576	15873	17907	18285	13043
636	313.144	Menadiol dibutyrate	C19H22O4	-H(-)	100	5160	5791	6952	7573	5101	4544	6055	6409	4788	6316	5216	6606	6110	6764	5363	6434	5904	6112	5232	6342	5599	5442	6296	5868	7252	8168	6269	5437	4633	7386	6153	7013	5475.5
637	314.098	(1R*,3R*,3''S*)-1,2,3,4-Tetrahydro-1-(2-thio-3-pyrrolidinyl)-beta-carboline...	C16H17N3O2S	-H(-)	100	17539	17569	17726	17601	15650	14744	13165	13796	14499	14882	15239	14822	18507	16297	12463	14633	19671	20297	16246	16631	17912	17188	14979	17557	15957	16381	15783	16991	16536	15278	17213	17302	17554
638	317.138	(S,E)-Zearalenone	C18H22O5	-H(-)	100	5576	5770	3716	4541	4778	4936	4765	5155	5240	4996	5441	4815	5846	5080	4316	4221	5590	6342	4120	5090	4317	5352	5277	5715	5243	4937	4418	4671	5238	6746	5439	6590	5673
639	317.175	Ubiquinone-2	C19H26O4	-H(-)	79	10759	8250	3217	3317	6678	7979	4360	3842	10599	12097	4740	3357	6985	7735	3407	2683	11512	11406	4257	4875	11008	10253	3550	3976	9002	7231	4389	4132	10158	8599	3843	3987	9504.5
640	317.196	L-Citronellol glucoside	C16H30O6	-H(-)	76	5186	5125	3212	4074	3824	4864	3468	2747	4271	6622	3583	2919	5679	5202	3397	2930	5917	5610	4168	3177	5985	4950	3769	4793	5758	5732	3736	3505	4235	4912	3732	3884	5155.5
641	318.959	Chromotropic acid	C10H8O8S2	-H(-)	100	5438	4579	5006	4862	5417	4426	3941	5698	5512	5026	4913	5461	5697	6319	5314	4725	4971	6957	4986	4059	3885	5422	4851	5035	5035	5368	4960	5131	4162	4804	4512	5127	5008.5
642	319.097	2,3-Dihydro-2,3-dihydroxy-4-(4-methoxyphenyl)-1H-phenalen-1-one	C20H16O4	-H(-)	100	4745	4902	3521	4067	3781	3650	4276	4995	4643	3957	4972	4648	4642	4550	4085	4754	5358	4484	4087	4116	4819	3768	4896	4239	4775	6045	3821	3915	4414	4127	4546	3841	4823.5
643	319.204	Iprovalicarb	C18H28N2O3	-H(-)	83	5218	4128	3461	3357	4560	4783	2909	3098	3375	3726	3686	3859	4360	3658	3153	3089	3907	4137	3178	3480	4164	5261	3360	4213	4096	5807	3030	2498	3658	3608	3854	3523	4673
644	320.066	Deoxy-5-methylcytidylate	C10H16N3O7P	-H(-)	100	6949	7409	7971	8510	7786	7914	7154	6940	7021	6245	8811	6582	6527	8876	7459	7115	8169	6901	7490	7255	9250	7913	6144	6893	9993	9155	6904	9457	7427	6574	8193	7460	7179
645	321.043	[2-hydroxy-5-(3-phenylpropanoyl)phenyl]oxidanesulfonic acid	C15H14O6S	-H(-)	100	62838	63026	5186	5693	23624	22593	6750	5937	47148	51330	5756	6230	44796	46679	7018	6414	80435	78681	5708	5085	65453	66018	6877	6513	52441	51352	5628	6161	42580	43713	6227	5721	62932
646	321.112	D-Pantothenoyl-L-cysteine	C12H22N2O6S	-H(-)	100	7653	7010	5387	6357	5889	5692	6343	5926	5211	6044	5613	5762	7006	6229	5822	6047	6785	7303	6042	6927	7436	7966	7228	5182	7073	8167	7226	5149	6001	6468	5750	5872	7331.5
647	321.13	Avenic acid A	C12H22N2O8	-H(-)	100	9315	8437	8764	9857	10675	9874	9788	9088	9125	8274	10654	11502	10843	10496	8874	9289	9657	10827	10174	10466	10083	11550	10438	10243	10776	10733	9730	8846	9628	10273	9631	10322	8876
648	322.044	CMP	C9H14N3O8P	-H(-)	100	41801	42628	48513	45612	37640	40331	38695	43097	43727	45014	37442	38213	41285	37996	43570	43532	48897	49589	36361	38702	46394	52005	39799	40749	51891	56159	47769	46583	44608	46685	36803	38124	42214.5
649	323.028	UMP	C9H13N2O9P	-H(-)	100	278718	283439	364891	376896	333039	339729	360614	368226	335234	333630	333013	348045	333325	347903	381535	390199	418126	428830	388757	405524	403969	409803	438586	449017	597667	597250	476203	478326	463524	481352	358565	366544	281078
650	323.169	Piperonyl sulfoxide	C18H28O3S	-H(-)	100	7707	7575	5473	6394	5444	6502	5313	5886	6078	6655	5628	5958	5612	6043	5708	5987	7200	7283	6470	6382	6193	4882	5796	7269	7098	7023	5179	5778	6020	6415	6327	8166	7641
651	323.186	Lactapiperanol D	C18H28O5	-H(-)	100	6876	7406	10990	11201	5969	7219	9568	11118	7796	6504	8986	9725	7823	6873	8698	8798	7560	7527	10161	11816	6876	7220	12164	11717	8070	8373	9332	8806	6790	7376	11821	10192	7141
652	324.093	N-Glycolylneuraminic acid	C11H19NO10	-H(-)	100	36974	35295	31023	29461	57197	58478	34674	34643	35708	35444	32368	32617	55044	61183	29908	32031	42011	43082	30997	28004	34579	35686	37295	38064	44149	46875	27350	29182	35495	37302	35627	33167	36134.5
653	324.124	Nornantenine	C19H19NO4	-H(-)	100	8010	8918	7412	6701	9696	8590	6787	6748	7494	7305	6659	8121	10594	10488	6602	6218	8730	9323	6940	6858	8198	7798	8475	8293	9709	10331	7113	6943	7829	8167	6476	7582	8464
654	324.172	Ergonovine	C19H23N3O2	-H(-)	100	3137	3730	3473	3569	4520	3433	3342	3140	3652	3368	3454	3412	4299	4606	3672	3225	3847	4346	2936	2997	3054	4023	3763	3486	4066	3681	3178	3754	3215	3587	2970	3569	3433.5
655	325.033	Gliotoxin	C13H14N2O4S2	-H(-)	100	13504	14510	15866	16734	17391	17111	15168	16498	15348	16138	17497	18985	15014	15280	16339	18455	17848	16869	16130	19768	18010	15133	17937	17742	19847	23399	17045	19039	20591	16010	16262	16874	14007
656	326.028	Sulfamoyldapsone	C12H13N3O4S2	-H(-)	100	8414	7088	8504	7451	7169	7937	7703	7612	7791	7423	10077	7996	6805	9111	8227	8476	7489	8807	8159	7852	7672	8536	7457	10092	7523	8306	8323	7352	7032	8372	7802	7596	7751
657	326.088	Acetaminophen glucuronide	C14H17NO8	-H(-)	100	11206	11233	8666	6940	9913	11328	7668	8315	8968	9286	8534	9178	8483	8966	7951	7236	12156	13074	8482	7176	11701	10479	8116	8261	8829	8422	8898	6634	6885	6979	7371	8729	11219.5
658	327.144	Cymorcin monoglucoside	C16H24O7	-H(-)	100	5614	7076	5866	7205	4664	3705	6178	6377	5112	5693	7613	6183	5269	6322	6135	5531	6032	6436	6593	7297	5310	5869	7523	7025	6294	6213	6674	6633	5619	5553	8033	6411	6345
659	329.03	Malathion; cIMP; Blighinone	C10H11N4O7P; C10H19O6PS2; C16H10O8	-H(-); -H(-); -H(-)	100	10365	10491	10667	13053	10216	12063	11897	10814	12484	10909	12308	14336	14404	15735	11357	12325	10843	12273	10691	12615	10854	11389	11906	12081	14117	12651	11007	11185	12382	14417	14242	13750	10428
660	329.16	Picrocrocin	C16H26O7	-H(-)	100	7605	7700	9129	10252	7034	8033	10680	8297	8884	7719	9867	8528	8235	7832	8615	8391	7267	8315	8793	8463	8642	7370	9614	10218	8722	8501	8012	8208	8129	7416	9646	8491	7652.5
661	330.055	Piroxicam	C15H13N3O4S	-H(-)	100	63878	70810	65841	71043	63037	65409	57592	60679	52134	55284	67692	68981	52978	56069	60814	64410	66879	66156	65074	68426	69163	74192	65312	70076	68013	62504	68127	65422	53949	50307	69110	65291	67344
662	331.125	Zanamivir	C12H20N4O7	-H(-)	96	8371	7544	9435	10800	6555	5705	8263	9848	8245	7015	8814	8813	8831	9287	6714	7416	8205	6760	9890	8396	7696	7839	9646	9502	10499	9693	7242	7505	7885	9285	7496	8228	7957.5
663	333.007	[3-(7-hydroxy-4-oxo-4H-chromen-2-yl)phenyl]oxidanesulfonic acid	C15H10O7S	-H(-)	100	5209	6439	3478	5119	5451	5500	3472	3618	7238	8241	3880	3874	7807	7391	3746	3592	9345	10997	4077	3174	6958	6979	4231	4852	8636	8492	3121	3607	8460	7135	3777	3435	5824
664	333.028	5-(3'',4'',5''-Trihydroxyphenyl)-gamma-valerolactone-O-methyl-O-sulphate	C12H14O9S	-H(-)	100	5546	6141	4869	3976	5056	5117	4145	3702	5270	5163	3887	3716	5975	5803	4157	4932	5599	6592	4232	5009	4962	5323	3901	4827	13850	13609	3601	4062	6353	7368	4583	4294	5843.5
665	333.058	1-(sn-Glycero-3-phospho)-1D-myo-inositol	C9H19O11P	-H(-)	100	39413	37225	22476	22453	56748	59189	27255	25636	35326	40304	26675	26357	37100	42179	21882	19392	43348	47967	23727	23183	31403	32716	25625	28188	42374	42700	20066	22130	45218	50655	28787	29981	38319
666	333.092	Penicillin G	C16H18N2O4S	-H(-)	100	12286	12449	10447	12386	16437	20390	11287	11316	13911	16030	16207	18003	15728	17750	14104	15496	17583	16357	13266	12112	16600	16061	13246	15177	16213	16624	12418	13606	16436	17305	12304	11935	12367.5
667	333.17	3-(2-Methylpropanoyloxy)-8-(2-methylbutanoyloxy)-9,10-epoxy-p-mentha-1,3,5-...	C19H26O5	-H(-)	77	8249	8231	4306	4637	6654	7618	4488	4312	8199	9192	3545	4625	7711	6950	3786	4505	10257	9852	4169	4702	10358	9198	4327	4848	8243	7742	3635	4712	6228	9108	4667	4925	8240
668	334.125	Aspartylglycosamine	C12H21N3O8	-H(-)	100	9253	11710	8244	9486	9384	10420	7883	8649	9100	8148	7967	10118	9997	11011	9431	8289	11662	12094	10143	9852	10318	10074	9388	9936	10225	11781	8302	7981	10872	9803	8164	8777	10481.5
669	335.133	Steroid O-sulfate	C18H24O4S	-H(-)	100	9428	9908	5304	5925	13988	14577	6044	4579	6478	7362	5341	6308	22535	25863	6881	6419	8906	8261	7403	7266	8021	8353	9471	9806	19967	16912	6745	6663	6753	6061	9252	9668	9668
670	337.039	{5-[(E)-2-(3,5-dihydroxyphenyl)ethenyl]-2-methoxyphenyl}oxidanesulfonic acid	C15H14O7S	-H(-)	100	7823	8008	5311	4675	6033	7215	3813	4148	8180	8257	4014	5537	9808	9207	5006	5497	9399	9095	4062	4582	7962	8817	5718	4631	9268	12654	5185	5554	7227	8071	5268	5469	7915.5
671	337.055	AICAR	C9H15N4O8P	-H(-)	100	10977	11355	8837	9374	7289	9193	8174	10070	10457	11134	9482	10793	13049	9048	9451	8402	9546	11024	10197	10255	10292	10791	9532	9097	10434	10979	11059	11421	6950	8960	11173	10362	11166
672	337.077	L-Ascorbic acid-2-glucoside	C12H18O11	-H(-)	100	16089	16668	27934	28079	15251	14548	32362	31804	18212	15718	27048	33371	18173	15849	25431	28997	18286	16623	24337	21698	14651	21361	29296	27872	16910	19576	34141	34645	17692	18877	25314	27345	16378.5
673	337.167	Omega-Carboxy-trinor-leukotriene B4	C18H26O6	-H(-)	92	4094	4485	4223	5274	4699	4433	4423	4203	3721	5343	4637	5395	4220	4665	4212	4522	4983	5052	4595	4807	4500	4090	4457	4810	4560	5317	3977	4837	3556	4161	5471	5393	4289.5
674	338.989	Hexose bisP	C6H14O12P2	-H(-)	100	10791	9367	8097	8720	11758	11319	6368	8260	10278	9078	7284	8061	10816	11813	8554	9936	10270	10337	9745	10238	10834	11903	8812	10211	6513	6506	9888	8416	7384	8671	10163	13123	10079
675	339.144	15-Deacetylneosolaniol	C17H24O7	-H(-)	100	3151	3001	3520	3867	3671	3015	3013	3222	3256	4273	4015	4279	3313	3946	3667	4367	3316	4300	3238	3274	2648	3227	3978	3461	5030	4857	2754	3868	3068	4334	3339	4591	3076
676	341.108	Disaccharide	C12H22O11	-H(-)	100	11713	12460	101291	104936	48495	50520	25324	26213	15374	19999	19226	17436	16932	13262	20851	19387	24646	23801	15797	18597	19331	19285	13358	13898	355828	355010	12186	10637	18352	16659	21629	22550	12086.5
677	346.055	AMP	C10H14N5O7P	-H(-)	100	1595360	1597387	2115732	2143563	1956031	1980492	1983078	1988784	1816246	1852284	2105612	2150316	1927191	1946610	1863068	1891641	1999370	2003056	1849774	1909903	2086746	2105178	2041244	2056977	3451649	3482943	1813363	1872471	2679259	2742051	2005076	2066901	1.59637e+06
678	347.039	2-O-(6-Phospho-alpha-mannosyl)-D-glycerate	C9H17O12P	-H(-)	100	244942	242630	261274	278347	254836	248702	279890	285506	263859	273681	275549	291969	193563	191614	227125	227809	197868	186924	231405	233268	152984	156673	244449	244454	208178	216940	336381	340736	264207	266269	293494	309542	243786
679	347.17	Foeniculoside VIII	C16H28O8	-H(-)	100	8811	7580	9906	9003	7686	7848	7815	8076	7814	8758	8504	8234	8953	9749	7413	7794	9100	9936	10373	8622	8534	7754	8191	8325	11297	11488	8161	8474	9122	9245	7829	8651	8195.5
680	347.176	Acrivastine	C22H24N2O2	-H(-)	100	9290	10259	10747	9994	9458	8570	7674	8217	9364	10151	8802	9952	10493	11119	8340	7655	11447	10912	9981	9564	9852	8816	8039	8514	12884	12498	7928	10482	10589	10526	9117	10117	9774.5
681	347.222	3b,15b,17a-Trihydroxy-pregnenone	C21H32O4	-H(-)	85	9345	11010	10272	10950	9197	10611	9524	9535	8065	8694	8725	9258	7637	8816	8477	7676	10225	10777	7934	8880	8513	9266	8191	9404	13092	12716	7518	7075	8173	10258	7827	8759	10177.5
682	347.258	2-Hydroxy-6-pentadecylbenzoic acid	C22H36O3	-H(-)	100	7044	8289	10212	11722	8427	8823	10056	10968	7630	7408	10150	9605	7621	7797	8732	9598	7768	8601	8962	8213	8234	8482	8510	7804	11901	11314	10700	9699	10442	12536	7031	9774	7666.5
683	348.086	S-(Formylmethyl)glutathione	C12H19N3O7S	-H(-)	100	215578	209659	231126	232615	251549	261138	215017	222349	263509	254423	219489	222537	271110	270532	215169	214148	247133	251279	252751	247260	254085	253996	224890	237534	228225	239097	244558	254023	264461	260386	233476	252565	212618
684	349.001	Apigenin 7-sulfate	C15H10O8S	-H(-)	90	5952	8209	5562	4809	6969	6694	6389	4120	11667	11821	7191	6800	9939	7600	5483	4972	11211	11957	5505	6412	9644	7081	4654	5884	10135	11154	6626	6218	9621	11794	4891	6314	7080.5
685	351.056	a-L-threo-4-Hex-4-enopyranuronosyl-D-galacturonic acid	C12H16O12	-H(-)	100	38483	37189	39499	45599	23304	21594	45807	46018	30311	31334	37980	41174	52659	53357	44807	45919	40410	41201	50341	51512	39880	39922	51968	49332	44641	43456	51229	52506	36111	32822	50944	53236	37836
686	351.181	[4]-Gingerdiol 3,5-diacetate	C19H28O6	-H(-)	100	6237	5837	7195	6564	4696	5505	7762	6954	5359	6052	6631	4396	5521	5998	5584	7292	6828	5749	6559	5395	5048	5088	6394	7742	5881	6044	5737	5995	5653	8312	9063	8487	6037
687	351.218	Prostaglandin E2	C20H32O5	-H(-)	100	9291	9681	8125	9298	8010	10497	6444	8698	9609	9718	8830	8791	8791	7027	8842	8213	10013	10848	8509	7871	11095	9393	7765	8368	9619	10514	8573	9396	8785	8574	8913	8559	9486
688	351.255	MG(0:0/18:3(6Z,9Z,12Z)/0:0)	C21H36O4	-H(-)	72	4647	4216	20701	19898	3763	5078	3944	4289	4278	4315	4465	4403	12546	16353	4869	4490	7837	9762	4241	3810	3918	3921	5450	5212	3826	3618	3605	3789	4950	5342	4686	4080	4431.5
689	352.083	Acenocoumarol	C19H15NO6	-H(-)	100	6219	6682	5111	7042	6611	5634	6146	5923	5301	4122	5200	6084	5587	5554	5529	6353	6678	6996	4907	4953	5561	7646	6120	6449	6894	8185	5462	5583	6070	5818	6459	7031	6450.5
690	353.151	Uncaric acid A	C20H22N2O4	-H(-)	100	4336	4926	3792	4342	3666	4032	3827	3796	5043	5115	3955	4468	3892	4361	3740	3845	4979	5230	4000	4654	4748	3606	4673	3687	4644	4476	3094	3278	4848	4903	4370	4896	4631
691	353.162	Propofol glucuronide	C18H26O7	-H(-)	78	3922	5922	4645	4109	3659	3966	3720	4247	4301	4322	4294	4346	4476	4752	3411	3831	4323	4807	3498	4058	5683	3977	4083	4602	4696	5148	3275	4272	5272	4475	4722	3827	4922
692	353.175	Acetylsalvipisone	C22H26O4	-H(-)	82	5068	4163	4759	4575	4026	4171	4515	4429	4408	4518	4118	4420	4505	4675	3498	4648	4804	4209	4416	3835	4207	5440	4453	4672	4754	5495	4768	4087	4769	4907	4749	4508	4615.5
693	355.031	(+)-Chebulic acid	C14H12O11	-H(-)	100	8675	8081	9089	7855	9739	7545	10755	10006	10731	8130	9607	8616	11220	10140	8529	9858	10195	9595	8192	10782	8410	8120	8352	9930	8934	8764	9351	10616	9209	8451	11499	10883	8378
694	355.087	Acaciabiuronic acid	C12H20O12	-H(-)	100	44492	40459	32194	30057	27867	29546	31263	33998	37825	31893	31120	34654	46787	46832	34195	32851	41883	45500	29789	34567	44155	47122	36065	37638	44852	42599	34625	31452	39915	41550	36496	39537	42475.5
695	355.177	1alpha,5alpha-Dimercaptoandrostane-3alpha,17beta-diol; Pibutidine	C19H24N4O3; C19H32O2S2	-H(-); -H(-)	100	12912	13376	13015	12006	13247	16396	12417	13443	13761	14896	14353	13661	11041	10649	15719	16251	11956	11560	12236	14008	13672	14314	12086	15233	14804	16911	12300	12111	14935	15558	16096	14347	13144
696	356.091	Deacetoxycephalosporin C	C14H19N3O6S	-H(-)	100	9884	9784	7932	8942	8305	8115	8197	9855	7485	10088	9643	9280	10045	11323	9828	8554	11904	10564	10018	10790	11576	10066	10413	11534	9760	11591	8016	8812	10807	11525	10106	10497	9834
697	356.119	Niazimicin A	C16H23NO6S	-H(-)	74	6769	7127	6233	6955	8308	7822	6881	6055	7771	8605	6286	7698	6668	6752	6625	6105	7726	7408	7141	6532	8996	6750	5552	6351	6981	7629	6081	6180	6015	7716	6543	5729	6948
698	357.225	Kinetensin 1-3	C15H30N6O4	-H(-)	100	4532	4684	4477	5695	5342	5715	4944	4753	6276	5063	4866	3648	5469	4473	4364	5098	4713	4837	4308	5391	5490	5185	4774	3884	5169	5638	4957	3669	4495	5058	5151	5105	4608
699	361.162	Thyrotropin releasing hormone	C16H22N6O4	-H(-)	100	5860	5210	4364	3546	4672	5544	3298	4306	5836	4579	3210	3452	4658	5532	3681	4738	6252	5829	4380	3433	5993	6255	4490	3854	6170	5578	4784	3739	5373	7086	4816	5044	5535
700	362.05	GMP	C10H14N5O8P	-H(-)	100	113972	111970	168632	168939	141851	140969	151870	155565	128714	125637	166242	168678	149397	157146	156664	148136	155688	151668	143261	143547	165625	171583	171267	172440	333062	326617	146913	152641	245956	258193	166180	170666	112971
701	363.072	Xanthotoxol glucoside	C17H16O9	-H(-)	100	13348	12420	17038	16281	12532	13380	16230	17958	12884	12679	16310	18651	16153	16175	15180	15705	13535	14166	14943	14190	13273	15133	17283	16745	18971	18598	16245	16693	17880	18103	18350	18744	12884
702	365.135	Tetrahydropentoxyline	C17H22N2O7	-H(-)	100	10113	7502	6861	5638	9447	9088	5750	8153	7594	6746	6199	6816	10724	10918	5049	7523	10504	9432	7558	7042	8439	8736	8137	8374	7844	8388	8939	7343	9070	7393	7983	8658	8807.5
703	365.223	Fumigaclavine C	C23H30N2O2	-H(-)	100	6473	5927	7902	7175	5851	7781	9192	8770	5405	5671	13523	11213	4922	5410	4790	6488	6615	7157	4926	5690	5689	5053	6311	6079	6969	7379	4892	5101	7633	7028	5952	4974	6200
704	367.068	Decarbamoylgonyautoxin 1	C9H16N6O8S	-H(-)	100	9674	10815	7137	7471	7920	6656	9012	6836	7408	7613	7473	9593	9393	8518	8167	8526	9749	11461	6523	6316	8955	8291	7986	7775	8470	8550	6676	6318	9367	10288	8262	8677	10244.5
705	367.104	3-O-Feruloylquinic acid	C17H20O9	-H(-)	100	408153	402593	305717	303263	406035	409608	342086	340885	408282	404792	398214	397199	435894	431333	320150	322267	300097	328535	299964	293843	345352	339442	317602	309004	362333	343859	266743	260190	581110	563545	250566	251344	405373
706	367.212	19-Hydroxy-PGE2	C20H32O6	-H(-)	100	11892	11722	9319	6931	7946	12292	6620	10965	13317	13015	9379	9474	12282	12612	9895	10198	12162	12128	7307	7279	10842	11371	11600	9861	8956	12447	8760	8891	16407	16160	9662	9431	11807
707	369.065	{[1-(3-methoxyphenyl)-3-(2,4,6-trihydroxyphenyl)propan-2-yl]oxy}sulfonic acid	C16H18O8S	-H(-)	100	6594	5996	7346	6988	6033	5719	6258	5768	7235	5878	6807	7604	6177	6559	7269	5929	5468	6324	5799	7003	5895	5962	6181	7257	8647	8489	5993	6690	7040	6967	8261	7713	6295
708	371.169	17beta-(Acetylthio)estra-1,3,5(10)-trien-3-ol acetate	C22H28O3S	-H(-)	100	4211	5260	4362	4904	4083	5227	3436	4561	4055	3925	3547	4534	4947	5542	2789	4212	5338	4643	4529	5583	4545	5402	6162	3865	4806	4341	4692	4136	3343	4450	4003	4353	4735.5
709	372.144	3-(3,4-dimethoxyphenyl)-N-[2-(1-hydroxy-3-methoxy-4-oxocyclohexa-2,5-dien-1...	C20H23NO6	-H(-)	100	4466	4807	6697	5623	4032	4017	5779	6635	4274	4011	4321	4861	4561	5005	6257	6076	5007	5822	5181	5761	4160	3907	7862	6558	4762	4318	5655	6705	3407	4229	5219	7336	4636.5
710	375.18	18-Oxocortisol	C21H28O6	-H(-)	100	6666	6087	5318	5065	5800	8800	4215	4288	7734	7823	3998	4373	6091	6073	4737	4423	7892	7657	5294	5011	6168	6460	4226	3891	7845	8289	3436	4495	6266	5688	3778	5682	6376.5
711	375.196	Estradiol benzoate	C25H28O3	-H(-)	100	5002	5256	4594	4269	4150	4731	3911	4571	4491	5838	4217	4224	4994	4799	4335	4134	5259	5145	4850	4864	4077	4336	4948	4495	5357	4933	4266	5103	3784	3217	4682	5695	5129
712	375.289	Allolithocholic acid	C24H40O3	-H(-)	89	8700	10373	25178	27628	12344	12659	46338	47545	14270	14905	29704	30430	7110	7485	23387	29529	11343	12027	26675	20486	13676	13195	15886	19543	31683	31785	24171	27253	20190	18730	15701	16785	9536.5
713	377.032	6-Methylthiopurine 5''-monophosphate ribonucleotide	C11H15N4O7PS	-H(-)	100	7248	9037	6389	7553	6558	7069	7912	6197	7004	7735	7439	6400	6717	7480	6675	5702	7548	8347	4687	7160	7878	7958	6184	6802	8413	9018	5286	7191	6526	6376	7550	6956	8142.5
714	377.195	Pentosidine	C17H26N6O4	-H(-)	100	43585	47354	5438	5364	44189	43862	7947	7337	49670	44415	7147	8340	30521	31940	6564	5615	48844	54598	5905	6011	46386	46848	5574	4397	45581	45968	3637	5246	42590	41205	4008	4608	45469.5
715	379.152	N-(1-Deoxy-1-fructosyl)tryptophan	C18H24N2O7	-H(-)	100	4328	4340	4119	3631	3104	3923	3289	3376	2956	3972	3999	4411	4315	4752	2710	3782	4102	5730	3254	3686	4637	4451	3948	3669	8289	7128	3582	3682	4500	3065	3750	3804	4334
716	379.176	Pteroside B	C20H28O7	-H(-)	100	7959	9499	3381	4477	8839	5707	3391	3786	6934	8241	3061	3811	5703	5064	3203	3010	8084	9858	3850	3876	5728	6697	4540	3616	10400	9733	3183	4096	8223	9008	4095	3754	8729
717	379.189	1-(9Z-tetradecenoyl)-glycero-3-phosphate	C17H33O7P	-H(-)	100	5156	4675	3591	4448	5041	4690	2351	2942	4176	4101	3098	4047	5499	3745	3730	4336	4518	4637	3358	3136	4392	5496	2666	3853	4481	5566	3288	3974	4231	4051	4306	3497	4915.5
718	381.227	Sarcostin	C21H34O6	-H(-)	73	7421	7666	8730	9275	6737	9397	9375	10717	6613	6940	7631	8882	4627	5915	6737	7010	9952	8780	8621	10152	7795	11011	7974	9484	9638	11405	7432	7736	8349	8464	10411	7481	7543.5
719	381.245	Apo-12''-violaxanthal	C25H34O3	-H(-)	88	3488	4499	4027	4306	4102	4413	4354	3947	4323	4102	4488	4428	3569	3817	3264	3470	5644	4237	5180	4598	4196	5588	4285	4552	5751	5443	3659	4377	3561	3576	3936	3793	3993.5
720	382.153	Prazosin	C19H21N5O4	-H(-)	100	4236	4068	3507	4276	3917	4310	3825	4188	4207	3634	4142	3598	3913	5462	3838	3715	4727	4054	4802	4741	4065	4155	4013	4710	3640	5203	4314	3524	4503	3766	3690	3877	4152
721	383.113	(+)-Zeylenol	C21H20O7	-H(-)	100	80056	87061	102274	105462	133163	133516	115704	113560	93339	98482	93820	87159	95328	89532	82002	81368	103545	103023	66833	67999	94673	96114	71563	77228	138042	140491	60363	63163	112958	116444	67636	65514	83558.5
722	383.15	Glicoisoflavanone	C22H24O6	-H(-)	100	12486	12192	13447	14781	17731	17694	15872	16091	12556	13334	13874	13302	13923	12646	12374	12878	14443	15451	11438	11128	13416	13200	10962	11837	19053	18577	10503	11139	15348	15467	10394	12861	12339
723	383.208	20-Trihydroxy-leukotriene-B4	C20H32O7	-H(-)	100	6310	6194	6646	6304	6881	7204	6658	7323	6871	7137	5628	7179	7254	7071	4999	5949	6836	6872	5292	4731	5553	6960	6421	5575	7649	8307	4585	5020	7457	8752	5652	5139	6252
724	384.276	3-Hydroxy-cis-5-tetradecenoylcarnitine	C21H39NO5	-H(-)	100	2982	3498	3097	3168	3467	3517	2730	3529	2802	3336	2508	2860	2589	2892	2971	2865	3345	3006	3129	2844	2884	3068	3985	4004	3969	3576	2265	3035	2819	3268	3120	2666	3240
725	384.311	Pentadecanoylcarnitine	C22H43NO4	-H(-)	100	2580	3290	3790	3375	3094	2699	2760	3090	3074	3232	3551	3549	2608	2502	3379	2672	3114	2967	2703	3401	3451	2696	4198	3110	3711	3561	2794	2518	3025	3153	2956	3235	2935
726	387.166	beta-D-Glucopyranosyl-11-hydroxyjasmonic acid	C18H28O9	-H(-)	100	6976	6259	5879	5495	5311	5167	5274	5796	8084	7186	5750	6246	8063	7704	5439	5955	8647	8135	6248	6826	5917	7789	5965	7798	7690	6080	5539	6088	5431	5179	4556	6188	6617.5
727	387.182	Cyclomammein	C22H28O6	-H(-)	100	4523	5583	5055	5174	5492	5204	5045	4810	6086	6979	5431	5058	6700	6554	4962	5187	5700	5435	5649	4753	4896	6028	4550	5313	5619	7023	4856	5380	4869	6316	5175	5728	5053
728	388.037	Progoitrin	C11H19NO10S2	-H(-)	100	11501	12220	14361	13365	13878	13635	12798	13248	14431	15258	14318	16999	14857	14182	13495	13836	15410	14214	15631	13654	14913	13540	13553	12768	17195	18475	12101	12701	14708	17330	13695	16724	11860.5
729	388.176	3-(3,4-dimethoxyphenyl)-N-[2-(3,4-dimethoxyphenyl)ethyl]-3-hydroxypropanimi...	C21H27NO6	-H(-)	100	6202	6560	5918	6447	4369	5035	5205	6037	5620	6232	5065	5142	7139	7677	4753	5178	5090	5979	6934	6858	5232	4870	6675	6854	6134	6482	5964	6537	4382	4935	6124	7838	6381
730	389.218	(3S,5R,6S,7E,9x)-7-Megastigmene-3,6,9-triol 9-glucoside	C19H34O8	-H(-)	100	4218	3411	3125	4063	3046	3604	3221	4411	3817	3703	3970	3501	5159	3733	3411	2806	4382	4577	3473	3976	4013	4262	4604	4690	4611	4987	3552	3176	3855	3906	3648	4077	3814.5
731	395.149	Gartanin	C23H24O6	-H(-)	100	3705	4135	3878	3879	4201	3100	3710	4050	5695	3737	3777	3849	3267	4499	4327	4110	3726	5068	3869	4040	3423	4639	4879	4187	4162	4190	3295	4764	4927	4091	4135	3602	3920
732	395.186	(3''x,5''a,9''x,10''b)-O-(3-Hydroxy-6-oxo-7-drimen-11-yl)umbelliferone	C24H28O5	-H(-)	100	4402	3104	3384	3785	3076	3323	3488	3313	3898	3473	3633	2949	3903	3082	2762	2797	4033	4353	3319	3534	3635	3126	3467	3458	2818	3903	3774	2501	3070	3158	3865	3443	3753
733	396.275	PGF2a ethanolamide	C22H39NO5	-H(-)	100	2128	2366	3187	2634	2373	2693	3570	3693	3113	2717	2039	2288	2711	2772	2138	3076	2267	2563	2619	2472	2672	2561	3730	3242	2688	2116	2392	2087	2850	1910	3037	3942	2247
734	397.165	Kanzonol M	C23H26O6	-H(-)	100	3342	2963	2550	3571	2580	3223	3183	2571	2609	3385	1904	3438	3339	3652	2756	2291	3127	3347	2993	2683	2119	3689	3097	2832	3569	3164	2365	2647	3044	3893	3533	3461	3152.5
735	397.203	Galbanic acid	C24H30O5	-H(-)	100	3679	3769	3507	3303	4308	3810	3362	4058	3682	3339	3371	3872	3294	3361	3418	3208	3906	3665	3414	2829	2606	3053	3701	3915	3773	4343	3434	3783	3213	3018	3995	3778	3724
736	399.218	Nevskin	C24H32O5	-H(-)	100	4300	3558	5345	4774	5704	4185	4663	3830	4375	3961	3590	4391	5542	3690	4374	4335	4574	4844	3646	4311	4839	4627	3991	4713	5199	4690	2989	4520	4939	4080	4547	4202	3929
737	401.254	Erythronolide B	C21H38O7	-H(-)	100	2981	2487	3554	4602	3172	4488	4090	3586	4428	3872	3777	3428	3467	3372	3691	3010	4032	4014	3221	2892	3832	3578	3805	4013	3495	3859	3159	3910	3662	3799	4160	4136	2734
738	403.195	15beta-Hydroxy-7alpha-mercapto-pregn-4-ene-3,20-dione 7-acetate	C23H32O4S	-H(-)	100	8062	6298	5291	4435	5085	5259	4237	4988	5983	6426	4503	4221	7318	7593	5716	5125	7297	6721	6105	5493	6498	7083	4499	5371	7759	7644	5087	4863	5259	5544	5649	4985	7180
739	404.251	Fortimicin A	C17H35N5O6	-H(-)	100	5492	6581	7363	7143	6342	7183	6064	6507	5812	6205	6612	8250	5685	7335	6477	5907	6613	6127	7231	8946	5761	6417	7364	7445	5448	6582	8211	9109	5546	6418	6063	7833	6036.5
740	409.092	3-(4-Hydroxybenzoyl)epicatechin	C22H18O8	-H(-)	100	12252	12362	7285	5678	6163	4743	6212	6020	6851	6505	4237	5290	17490	18181	5612	7191	13578	10934	8599	8124	9520	9855	10882	12334	13435	13000	4939	6000	6000	4897	8344	8373	12307
741	409.236	LPA(0:0/16:0)	C19H39O7P	-H(-)	100	24008	18281	25769	25911	20132	20055	22778	24338	25638	24683	25071	29055	20128	23193	23950	24984	20272	22676	22279	22662	21015	22646	24168	24195	27525	26351	20396	27768	24531	23623	30965	32291	21144.5
742	411.239	Grayanotoxin I; LysoPC(10:0)	C18H39NO7P; C22H36O7	-H(-); -H(-)	100	4627	3864	7165	8102	5984	4962	6781	7070	6405	5381	5319	5837	5002	5247	7149	6112	6102	5405	5661	7254	4283	3437	7889	8217	5659	6542	5892	5668	5954	5120	7731	7406	4245.5
743	413.197	Eplerenone	C24H30O6	-H(-)	100	6299	4375	5592	5931	6290	6286	5387	6215	6105	5693	7654	7272	6206	7199	7571	6082	5989	5860	6170	5358	4868	6371	5018	6251	7279	6439	6630	7513	5825	5680	5635	6847	5337
744	415.194	Spironolactone	C24H32O4S	-H(-)	100	5184	4258	5280	5383	4377	5642	4901	4331	4864	4327	4515	4712	5990	6399	5320	4461	5171	4708	4204	4485	3835	4344	4503	5991	4625	4634	3729	4384	4410	4775	4886	4331	4721
745	415.268	Istamycin A3	C18H36N6O5	-H(-)	100	3119	3310	4060	4401	3363	3273	3556	4032	3117	4522	3368	3633	3476	3855	3301	3774	4229	4254	4214	3373	3226	3208	4456	3610	3904	4202	2980	3103	3101	3049	4742	4881	3214.5
746	417.082	5'-Butyrylphosphoinosine; Kaempferol 3-O-arabinoside	C14H19N4O9P; C20H18O10	-H(-); -H(-)	100	4018	5289	4850	6063	5082	5949	5536	4609	5415	5723	4967	4983	5270	5298	5279	4589	6617	5784	4395	4854	5093	5769	5495	4823	11649	11078	4365	5478	5944	5310	5507	4403	4653.5
747	421.273	DHAP(18:0e)	C21H43O6P	-H(-)	100	4672	5283	6353	7202	6162	7879	9296	8089	5035	6246	8405	9520	3797	4966	8649	9544	6713	5543	9024	9997	7213	5166	8808	8345	12602	13736	6733	7413	7150	7295	10912	10663	4977.5
748	423.03	Thiamine(1+) Diphosphate(1-); Glucosinalbin	C12H18N4O7P2S; C14H18NO10S2	-H(-); -H(-)	100	14635	15534	11880	14152	14861	13200	11326	12438	13879	14055	15438	11701	14164	13394	10928	13427	14598	15009	11887	16881	12200	13542	12952	13220	13571	12272	11828	13398	10689	15208	11831	11651	15084.5
749	423.182	Glisoflavanone	C25H28O6	-H(-)	100	5685	5777	5754	5646	5308	5167	4320	4484	5805	5427	4071	4395	5946	5345	4772	4976	5965	6331	4661	5614	4285	5692	5192	4318	5804	6636	3932	4651	3790	4570	5001	4775	5731
750	423.253	1-heptadecanoyl-glycero-3-phosphate	C20H41O7P	-H(-)	100	8014	9478	7120	7318	6763	8127	5910	6077	9057	11184	6418	5730	6979	8048	5670	6211	8463	9752	5649	6668	6982	7327	7056	6595	7383	9107	6270	6633	8139	8021	7074	8488	8746
751	425.255	Prostaglandin PGE2 1-glyceryl ester	C23H38O7	-H(-)	100	5116	3834	4443	5364	4806	5015	3859	3601	4488	5131	3357	5371	3912	4086	4475	4199	5106	5111	4126	3437	5152	4575	4354	5648	3832	4653	4852	3842	3702	5055	3696	4091	4475
752	427.213	Austalide L	C25H32O6	-H(-)	100	4893	6631	10456	8164	4926	5247	5563	5572	4742	4857	5278	5621	8353	8126	5569	4906	7003	7956	6501	6975	5480	6128	5777	7535	5403	4480	5183	4781	4651	5256	6532	6683	5762
753	429.109	N-Ethylmaleimide-S-glutathione	C16H22N4O8S	-H(-)	100	5027	4180	4349	5472	4834	4894	4381	4642	4287	4643	4707	5676	4696	4813	3731	5005	5218	4135	3924	4434	3818	5385	4694	3955	4018	4183	4493	4230	5219	5206	4149	5105	4603.5
754	430.188	Fusarin C	C23H29NO7	-H(-)	90	3864	3726	12174	11071	4900	3787	9251	8200	3970	4045	8664	8918	3179	4206	8199	7413	4077	3631	10136	10530	3315	4971	10979	10912	4074	4515	9353	10579	3691	3733	9774	9460	3795
755	431.191	S-Furanopetasitin	C24H32O5S	-H(-)	100	7416	7336	9691	10460	8025	8562	9136	8743	6709	5671	9667	10262	6528	8442	8479	8272	7024	8254	9062	8732	7463	8341	10363	9753	8582	7446	9127	11042	7862	5452	10031	8742	7376
756	431.221	1-(6Z,9Z,12Z-octadecatrienoyl)-glycero-3-phosphate	C21H37O7P	-H(-)	100	7808	9413	8386	8626	11856	9728	10129	8827	7998	7395	7892	9558	9692	9718	7564	9111	7941	9562	8227	8547	8764	8804	9698	8832	10274	10332	8837	7895	8913	7219	10362	10491	8610.5
757	432.219	Hericenone B	C27H31NO4	-H(-)	100	6492	6593	7543	7470	6205	5938	10160	9575	3960	5913	5972	7447	9200	9340	7627	6937	8052	10095	8261	9153	6786	8023	8695	9626	7680	7779	7526	6469	4158	5755	6599	8379	6542.5
758	435.272	Pangamic acid	C20H40N2O8	-H(-)	100	5815	6349	7485	7592	7106	6340	7648	7653	6429	6574	6546	6217	6222	6331	6655	7564	6732	6546	6208	7461	5741	5718	8171	7986	5527	6584	6409	7657	6078	7042	6536	7201	6082
759	436.296	Lyngbyatoxin	C27H39N3O2	-H(-)	84	4700	3858	5925	4298	3666	4649	4775	4146	4727	4709	4445	4705	4317	4172	4215	3579	4540	4343	5120	4076	4443	3897	4340	4226	6573	5569	4637	3605	3627	4140	4221	4485	4279
760	439.153	Candesartan	C24H20N6O3	-H(-)	100	3547	4152	4103	3647	3589	3865	3418	4340	3698	3897	3768	3376	3541	3582	3076	4200	3799	3754	3129	3535	3844	3900	3183	3379	4406	4094	3624	3414	4113	3313	4016	3030	3849.5
761	440.157	Mandelonitrile rutinoside	C20H27NO10	-H(-)	100	2760	3246	3036	3302	4438	3836	1938	2588	2953	2694	2243	2281	1819	3595	2407	2617	3278	3122	2549	2845	3051	4279	3717	2896	3448	3053	2651	3036	2629	2654	2517	3306	3003
762	445.104	Cephamycin C	C16H22N4O9S	-H(-)	100	26808	25273	26599	26235	26890	27485	23356	22482	21765	23281	27152	25251	24216	26434	25375	24639	23774	23015	28382	26758	27675	29091	23574	25528	25340	23055	24969	26345	21449	22783	29337	29460	26040.5
763	449.109	Miscanthoside	C21H22O11	-H(-)	100	5543	5061	5615	5930	6811	6893	5479	7239	5766	5038	6314	6843	7049	6863	5369	7067	6821	5849	5220	5244	4959	5872	8288	8704	7103	6325	4931	6470	5524	6925	5267	5627	5302
764	449.198	Sofalcone	C27H30O6	-H(-)	100	6955	8320	8287	7068	7321	8578	5519	6411	6312	6036	8213	7024	7695	6960	8066	8152	7158	6706	7106	7245	7283	7920	8358	8073	8246	7914	6897	7064	7922	9053	9368	8748	7637.5
765	449.288	Chaksine	C22H38N6O4	-H(-)	100	3997	4381	9594	11183	5495	6012	9218	8039	6112	5538	8621	9813	4211	4268	7652	8093	3446	4608	8661	8565	4486	4858	9060	12026	5810	3907	8886	10567	4613	6738	8897	10777	4189
766	449.989	Dideoxycytidine 5''-Triphosphate	C9H16N3O12P3	-H(-)	74	9420	10808	10519	9641	9033	11409	10736	11266	9273	10552	11680	10075	9513	10051	9853	10039	10845	8955	9067	10733	9979	10715	10239	9885	9951	10053	9001	11083	10633	8659	7764	11362	10114
767	450.287	Cabergoline	C26H37N5O2	-H(-)	100	3419	3941	5324	7763	4195	3546	4428	5446	4013	4028	5911	5113	3580	3744	4036	3508	3357	3779	3978	3863	4194	4295	5403	5236	4310	3973	5300	6404	4349	4193	4658	5079	3680
768	455.124	5-S-Glutathionyl-aminochrome reduced	C18H24N4O8S	-H(-)	100	3910	4599	5488	5340	5872	4566	5667	4768	5573	5493	4566	4722	5371	5576	4395	4764	5379	5228	4777	4798	5388	4980	4763	4846	5408	6506	3822	4171	4758	4895	4156	4606	4254.5
769	455.208	Kurarinol	C26H32O7	-H(-)	100	3903	3951	3224	4270	3959	4260	3162	3550	3512	2939	4017	3162	3295	3588	3498	3574	3686	3328	2874	3735	3642	4041	3155	3701	3857	4233	3241	2659	3610	3242	2655	4649	3927
770	455.219	Vindoline	C25H32N2O6	-H(-)	100	4904	4694	4297	3773	3310	3902	4764	3131	3836	4272	3521	3779	3876	4247	3740	3636	5782	4131	3551	4130	4251	4463	3720	3495	4902	5141	3190	3910	3700	4102	2938	4069	4799
771	459.311	(3beta,5alpha,9alpha,14alpha,22E,24R)-3,5,9,14-Tetrahydroxyergosta-7,22-die...	C28H44O5	-H(-)	100	5093	4211	10020	9494	3977	5373	6751	6862	4785	6067	6661	5960	4939	5325	7843	6697	5631	5289	6966	6756	6006	3807	9750	9728	5805	5416	6458	7234	4104	5373	9098	10076	4652
772	463.208	Rhizocticin C; Na-Hexanoyl-Nb-inosityltryptophan	C17H33N6O7P; C23H32N2O8	-H(-); -H(-)	100	3388	3107	3264	4550	4055	3098	2573	3098	4272	4358	2228	3657	3463	2845	2840	2852	2693	4505	3555	3295	3185	3122	3588	3802	4507	4227	3106	3037	3696	2929	3545	3526	3247.5
773	463.284	1-(11Z-eicosenoyl)-glycero-3-phosphate	C23H45O7P	-H(-)	95	13936	13229	10719	11745	13516	11824	10456	9317	16006	14865	11374	11759	16859	17612	11814	10415	15131	14060	12443	10848	16666	19253	12898	11679	19839	19739	11399	13487	15176	16727	11835	12121	13582.5
774	469.186	Limonin	C26H30O8	-H(-)	100	3820	4029	3913	4002	4543	4758	3646	3661	3410	4117	3554	3757	3601	3715	3302	3916	3993	4613	3891	3009	3763	4210	3649	3520	4536	5061	3010	3612	3400	3422	4023	3392	3924.5
775	469.281	Ceanothine C	C26H38N4O4	-H(-)	100	3324	4206	3808	3543	5527	4451	2954	2907	4120	4515	4792	3609	3519	4812	3016	3336	4477	5348	4038	3923	4363	4392	3302	3569	3888	4654	2843	3278	4504	3806	3379	3840	3765
776	469.295	17,23-Epoxy-29-hydroxy-27-norlanost-8-ene-3,15,24-trione	C29H42O5	-H(-)	100	6389	5693	4016	4022	7322	6854	3198	3765	6392	6721	4340	3647	4622	4895	4268	4167	8050	7760	3434	3292	5205	6708	3780	3898	7190	5912	3985	4295	5991	7008	4471	4450	6041
777	475.198	2-Methoxyestrone 3-glucuronide	C25H32O9	-H(-)	100	4597	4891	5832	5687	4853	5511	6434	6795	6488	6313	5878	7639	6771	8607	7314	6842	6453	6511	5534	7904	5547	8617	5326	6206	6021	6550	5430	5829	5008	4975	5497	5730	4744
778	476.245	1''-O-Acetylpaxilline	C29H35NO5	-H(-)	100	7952	8602	7939	7876	7634	7255	5894	7080	7065	6181	7172	6145	5068	4018	7432	6175	8334	7563	8203	9247	7507	7574	8658	9738	8908	7795	7552	9056	5705	5905	8863	8051	8277
779	478.235	Fumitremorgin B	C27H33N3O5	-H(-)	100	3783	4085	3431	4220	4208	3506	2947	3855	4192	4201	3432	4084	3769	4810	3249	3730	4691	3816	3292	3666	3134	3621	3495	3793	4066	4024	3559	4492	4130	3720	3641	3976	3934
780	478.261	PC-M5''	C29H37NO5	-H(-)	100	5689	5471	5668	4475	6449	7160	5184	5395	6407	6523	5646	5001	5692	6918	4679	5613	6488	7046	5752	5800	6332	6848	4829	6201	6076	6535	5120	4692	6047	5919	5763	5513	5580
781	479.315	1-heneicosanoyl-glycero-3-phosphate	C24H49O7P	-H(-)	96	6320	8691	5981	5873	8085	8764	5869	6469	8114	8595	6990	6421	6606	6558	6757	5703	8972	8433	6093	6684	8097	10607	5603	7540	11377	13517	7188	6633	9778	11431	7520	6958	7505.5
782	481.223	Dulciol C	C28H34O7	-H(-)	100	5816	6147	4444	5146	5441	6409	4024	4339	7198	5565	4617	5645	6004	6042	4703	4291	6237	6255	4358	4093	5535	6071	4226	4915	6897	6452	4178	4420	7031	5860	5291	4483	5981.5
783	491.315	1-(11Z-docosenoyl)-glycero-3-phosphate	C25H49O7P	-H(-)	100	15825	17794	4382	4439	15020	15962	3708	3989	15079	15237	4062	4342	13125	13341	4023	4909	20173	20523	4181	3937	13151	15901	4845	4993	17657	17773	3727	4113	18908	17477	4626	4974	16809.5
784	492.276	Cytochalasin Npho	C30H39NO5	-H(-)	100	8002	7548	8558	10217	10972	9437	11098	11383	9169	11053	6113	7203	11787	9903	8322	9141	12246	13267	9364	10116	8721	11023	11295	11655	10560	12758	6555	6204	10550	10030	9093	10430	7775
785	492.316	Tiamulin	C28H47NO4S	-H(-)	100	7951	9264	7181	5262	8305	8326	6558	5003	7367	7391	3705	4280	7248	6889	4133	4901	8558	9719	3927	4284	7956	9325	5469	4963	8778	9422	4548	3962	9924	8189	4564	4612	8607.5
786	497.11	3,4-Dicaffeoyl-1,5-quinolactone	C25H22O11	-H(-)	100	9006	7622	8370	8703	10199	9022	8859	8704	8772	7457	7952	9002	8775	7585	8317	6982	9785	9644	8092	7812	9297	9540	7666	8571	9437	10120	8739	7033	7232	7817	6718	9407	8314
787	501.3	Kolanone	C33H42O4	-H(-)	100	11712	12827	12640	13122	12135	11001	10733	10989	14269	15570	11044	11653	11636	11250	10376	12070	13706	15535	15181	15512	13584	13595	13241	16541	17030	17126	10307	10958	13969	15067	11034	10877	12269.5
788	503.288	Neuromedin N (1-4)	C26H40N4O6	-H(-)	100	6280	6951	6524	6548	5190	6666	5987	6422	6377	9773	6088	5926	6589	8100	5385	5479	6572	7440	5545	6871	6285	8265	6837	7149	8888	7883	6972	8192	7287	8221	8911	8732	6615.5
789	505.042	Cefditoren	C19H18N6O5S3	-H(-)	73	12960	12381	11287	11209	11010	11092	9826	13175	11317	9964	12330	12534	13199	11136	11708	10518	11626	12418	12643	11283	10519	12758	12892	11010	9612	9659	10556	11176	11796	9810	10272	12328	12670.5
790	505.265	(3b,9R)-5-Megastigmene-3,9-diol 9-[apiosyl-(1->6)-glucoside]	C24H42O11	-H(-)	100	4774	4963	5975	6035	4917	4993	5113	5995	5761	6250	3900	4358	4965	5644	4793	5057	5204	5174	4009	4993	4639	5677	5012	5568	6438	5615	5087	5022	4835	4723	6046	4765	4868.5
791	509.077	{[3,4,5-trihydroxy-6-(5-hydroxy-7-methoxy-4-oxo-2-phenyl-4H-chromen-8-yl)ox...	C22H22O12S	-H(-)	100	7507	9539	8408	10647	9247	8197	8904	9427	8653	8694	8932	9587	8443	9249	8519	9733	9924	8513	8218	9453	10379	9471	9336	8065	11761	11517	9076	10072	9040	10056	8304	9217	8523
792	510.287	Cytochalasin Ppho	C30H41NO6	-H(-)	100	10373	9330	14397	12416	11611	9765	11967	11148	9317	9884	13253	12342	10118	10756	10303	10886	10883	12245	12233	14443	12182	10417	13470	14674	16441	15352	9708	10845	10378	11334	10403	11206	9851.5
793	511.197	Physalin M	C28H32O9	-H(-)	100	7757	9565	7640	8541	6924	7550	7756	6537	7090	7414	8498	7739	6993	8080	8735	8656	10262	8646	8945	9674	9251	9858	8377	9549	12381	12481	6554	7151	8287	7516	7433	8605	8661
794	515.086	(3-{3,5,7-trihydroxy-6-[3,4,5-trihydroxy-6-(hydroxymethyl)oxan-2-yl]-3,4-di...	C21H24O13S	-H(-)	100	13049	13076	13691	14611	10707	11398	12631	13677	12032	11864	12642	13855	11162	11829	13961	15506	14445	14408	13664	16941	14394	14561	12876	16028	20735	21427	10729	11553	10940	11835	13269	13518	13062.5
795	518.291	Terpendole C	C32H41NO5	-H(-)	100	11213	11258	12394	12273	9596	8603	12576	10521	9577	10271	10358	12017	11825	10918	10310	13054	11940	12519	13003	13678	12621	14777	13045	12688	17407	17638	8186	10286	10304	10939	11837	11636	11235.5
796	518.325	LysoPC(18:2(9Z,12Z))	C26H50NO7P	-H(-)	100	7752	7836	6396	6052	5867	5949	5976	5177	6741	6058	6489	6302	6545	5882	5792	6350	7577	6721	6860	7305	6912	7499	7524	7110	8546	8580	4908	4856	5816	7874	6244	6822	7794
797	519.235	Purothionin AII	C26H36N2O9	-H(-)	100	4568	4211	5058	4508	3411	3652	4280	4538	3922	4907	3854	4342	4289	5194	3855	3817	4354	4579	4430	4475	4390	5151	5765	4471	5677	5106	5102	3965	4655	3798	4165	4396	4389.5
798	521.039	{5-[5,7-dihydroxy-3-(3,4,5-trihydroxybenzoyloxy)-3,4-dihydro-2H-1-benzopyra...	C22H18O13S	-H(-)	98	8479	8477	8692	8063	9115	8103	8739	9987	7817	7807	7764	10141	10222	8927	8704	8728	8901	9751	7599	9607	7782	9619	10185	8647	8279	9388	7927	8801	8073	7970	7174	9893	8478
799	521.164	Caloxetate trisodium	C23H28N3O11.	-H(-)	98	12028	11337	12574	13660	12229	11083	11701	12148	10970	12540	11755	13796	10775	10931	11943	13336	11487	10613	13394	11930	13735	11577	12042	10191	14267	14652	11817	12579	11425	10558	10516	11041	11682.5
800	525.28	Desmosine	C24H40N5O8	-H(-)	100	10191	10082	8283	9635	9241	10394	8740	9191	11597	9113	8898	8171	10032	10178	6964	7484	12896	13718	8279	9528	12928	12703	8367	10353	12798	14896	9082	10009	10507	11551	9095	8980	10136.5
801	528.264	N-[(3a,5b,7b)-7-hydroxy-24-oxo-3-(sulfooxy)cholan-24-yl]-Glycine	C26H43NO8S	-H(-)	100	5818	7397	6551	5623	5745	6972	5699	5948	8054	9018	5846	6075	6467	5841	6985	7337	7001	7513	6009	6613	5804	7538	7469	7273	6793	6478	5391	6284	5960	5453	6004	6587	6607.5
802	529.188	Artonin Q	C31H30O8	-H(-)	100	5808	6347	9689	9089	6568	6870	9740	10122	5702	6431	8661	9963	6655	6745	8405	8541	6349	6119	10140	9592	7383	6500	10239	13199	7231	7440	7964	10427	5534	7187	9638	10592	6077.5
803	535.038	UDP-pentose	C14H22N2O16P2	-H(-)	100	21341	19329	20596	24165	25281	22933	20334	18909	16019	17097	19095	19531	15736	18950	18385	18511	17650	20990	20376	21062	20054	19620	19804	19058	20150	18761	22721	20907	17145	18602	21820	25010	20335
804	540.296	Anopterine	C31H43NO7	-H(-)	100	6877	6737	8683	8569	7255	6601	7373	9164	6903	7744	8997	8387	7071	6229	8028	6619	7368	7294	7961	7730	5979	5722	9654	9993	6080	5524	8173	9483	6396	7456	8328	8796	6807
805	544.171	4-{[4-(Diethylamino)phenyl](2,4-disulfophenyl)methylene}-N,N-diethyl-2,5-cy...	C27H33N2O6S2	-H(-)	100	5464	4735	10889	10749	3437	4590	4656	5473	4425	5285	4899	4875	4841	5042	4455	4944	4104	5714	3633	4460	4259	5395	4604	3993	5379	4484	4666	5434	3883	3611	4336	4076	5099.5
806	547.077	({3,4,5-trihydroxy-6-[3,5,7-trihydroxy-2-(2,4,5-trihydroxyphenyl)-3,4-dihyd...	C21H24O15S	-H(-)	100	9603	9082	9244	8704	9098	9073	8431	8911	8602	7344	8593	10545	6991	9558	7830	8495	7744	7886	7345	9005	8316	7518	8757	8212	8274	7689	7892	9034	8757	7953	7602	7556	9342.5
807	550.246	Endoxifen O-glucuronide	C31H37NO8	-H(-)	89	3185	3721	3228	3570	3434	3556	2764	3836	3768	4454	3701	3543	3844	3242	2508	2791	4028	3924	3474	4174	4192	3634	2887	2961	4089	4429	3309	3533	3167	2924	3590	3447	3453
808	553.039	Ceftriaxone	C18H18N8O7S3	-H(-)	100	7417	7009	8148	8030	8211	8088	7856	6627	6144	6586	7060	7387	6984	7847	7795	6713	8379	8190	6920	7553	7860	8262	6566	7492	8596	7768	7159	7807	6867	6566	6974	8709	7213
809	563.177	Cascaroside C	C27H32O13	-H(-)	100	8441	8147	7087	6992	6688	7530	8960	8510	11708	10401	8545	7023	7932	8759	7108	7745	10686	9538	7730	8155	7613	8652	8374	9059	8485	7778	8079	7433	9553	9464	9625	8674	8294
810	563.302	Bonafousine	C35H40N4O3	-H(-)	100	3861	4423	4451	5779	4987	5210	5131	4257	4081	5010	4189	5123	4729	4053	3625	4040	4251	4065	5012	5748	4688	3952	4954	5361	4785	5683	4448	3838	3923	4251	4993	5093	4142
811	565.282	Mesoporphyrin IX	C34H38N4O4	-H(-)	100	5712	5362	5075	6403	5184	5623	5677	5500	4632	5120	6158	5373	7361	6211	6496	5661	4687	6250	5579	5572	5481	5066	5634	6683	6675	5822	5811	5994	4957	6185	5265	6888	5537
812	568.987	3-{3-[3,5-dihydroxy-4-(sulfooxy)benzoyloxy]-4,5-dihydroxybenzoyloxy}-2,4,5-...	C21H14O17S	-H(-)	100	8738	8215	8964	7693	8959	8855	8715	8971	7838	8695	9717	9450	8962	6490	9274	9359	12304	8021	9092	10462	9077	10353	8620	8778	9141	10145	9010	9171	7658	8664	10471	9787	8476.5
813	569.327	Pyrrhoxanthinol	C37H46O5	-H(-)	100	13346	12532	11943	13027	10939	9574	12112	11469	11955	10566	12310	12596	11461	9800	11136	9289	11999	12537	16097	12517	12345	14872	15235	17385	10623	11677	12357	12456	12452	10257	12448	12975	12939
814	569.473	3,4-Dihydrospheroidene	C41H62O	-H(-)	100	2354	1876	2964	4212	3432	2468	2518	2985	2362	2563	2955	3063	2204	2541	3232	3080	2713	2892	3713	3414	2818	2803	3845	3786	2245	2504	2559	3689	1771	2711	4263	3402	2115
815	570.273	Endomorphin-2	C32H37N5O5	-H(-)	100	3851	3882	4077	3550	3517	3155	3678	3747	3649	4088	3578	3306	2770	3493	4016	3514	4285	5115	3271	3411	3655	3133	3939	3333	4316	4870	4191	4830	3444	3916	3790	4439	3866.5
816	573.134	3,3''-Bis(4''''-hydroxyanigorufone)	C38H22O6	-H(-)	100	8281	9028	6933	7379	9087	9499	8064	8606	8021	8020	9275	9700	7551	8457	8268	8478	8752	8844	9466	6159	9153	8412	7018	7242	9440	10084	8139	8075	7859	7084	8208	8837	8654.5
817	577.12	Cicerin 7-(6-malonylglucoside)	C26H26O15	-H(-)	100	6810	7405	7183	6612	6702	7107	5433	5884	7378	8000	6425	8416	6057	6981	6807	6528	7026	6359	7562	7255	5770	5074	8106	7375	7587	7755	6589	6736	7872	7447	6901	7140	7107.5
818	581.479	TG(8:0/14:0/10:0)	C35H66O6	-H(-)	100	2550	2743	5590	5409	2974	2717	5142	6230	2900	2591	4975	6118	3451	2758	5864	5045	3138	2959	5088	5322	3274	3158	5834	5525	3269	3135	4178	5057	2318	2783	4849	6105	2646.5
819	587.177	Etoposide	C29H32O13	-H(-)	100	7208	6175	8560	7454	6231	6228	10637	9215	8764	8957	8270	9498	6313	7390	9566	8725	9581	8431	7867	7060	7673	7369	7002	7591	15731	15386	6383	6807	8844	9009	8545	10414	6691.5
820	591.135	Apigenin 7-[rhamnosyl-(1->2)-galacturonide]	C27H28O15	-H(-)	100	5422	5463	6589	5320	6168	7481	5840	5549	5310	5435	6634	5882	6386	6152	6189	5705	5923	5344	5417	5308	5243	6534	6466	5761	5587	5914	6377	5805	6628	5777	6727	5785	5442.5
821	591.446	iso-A2E(11-cis)	C42H58NO	-H(-)	90	14354	13657	4964	5201	15642	14948	4063	4262	8598	10619	4969	4401	11821	11722	5472	4897	15114	15109	5297	6318	14156	13627	5034	5539	16286	21907	4923	4786	7041	8671	5925	5441	14005.5
822	593.139	Sultamicillin tosilate	C25H30N4O9S2.	-H(-)	100	6542	5434	9385	9562	5968	6947	5819	6610	5517	6040	7866	6036	8562	8765	6685	7488	6991	6699	6911	6832	6293	6292	5803	7251	6160	7408	6067	7158	6499	7323	6153	7129	5988
823	604.315	Amphibine H	C33H43N5O6	-H(-)	100	5843	5562	6147	5019	6568	6905	4535	5320	4838	5210	4636	4832	4592	5240	5716	5872	4609	4573	5051	5154	5045	5347	4522	5208	5439	6472	5025	7500	4340	5372	5602	5476	5702.5
824	618.038	UDP-2-acetamido-2-deoxy-alpha-D-ribo-hex-3-uluronate	C17H23N3O18P2	-H(-)	100	6975	7267	9389	11499	9382	10410	8597	10280	6947	6725	9269	10432	7335	7284	11257	9057	8959	7852	8742	8892	8711	7687	8598	10715	8470	9296	10013	10683	9266	8335	11441	9073	7121
825	618.085	ADP-D-glycero-beta-D-manno-heptose	C17H27N5O16P2	-H(-)	100	6021	6863	8291	10123	7563	6317	7574	7580	7724	7873	10696	10730	6551	6993	10752	10006	7103	6271	7544	9151	7425	10255	7932	7934	12468	12559	9518	12174	10689	11578	10538	11076	6442
826	618.309	Glycylalanylprolylmethionylphenylalanylvalinamide	C29H45N7O6S	-H(-)	94	8427	7068	10089	9455	10512	9786	7040	8086	7306	7858	10477	8786	8867	7693	7692	9041	7007	6535	7037	7494	8064	7668	7035	8712	10279	8755	9866	10963	9252	8137	8338	9492	7747.5
827	619.167	Camellianin A	C29H32O15	-H(-)	100	5298	5872	6891	7926	5558	5262	6474	6729	6613	6669	6159	6369	6161	4858	6585	6962	6199	7071	5772	6572	6219	6398	7100	7279	8023	6894	7692	7102	6159	7291	7364	7597	5585
828	619.531	DG(14:0/22:2(13Z,16Z)/0:0)	C39H72O5	-H(-)	100	6088	6295	8672	9255	6380	6674	8194	8146	6179	7925	9573	8098	5822	5989	8009	8365	7847	8184	7501	7424	8860	8000	8686	9600	8451	8443	10215	9532	5636	6516	10559	10470	6191.5
829	629.094	Prebetanin	C24H26N2O16S	-H(-)	100	9115	8208	10931	8308	9410	9106	7885	9008	8863	8824	8332	8795	8833	7292	8801	9110	8215	8533	8020	8364	8430	8457	8733	7989	9242	9430	8586	9057	9984	7441	9431	8675	8661.5
830	630.246	N1,N5,N10-Tricaffeoyl spermidine	C34H37N3O9	-H(-)	100	5194	6517	6666	5552	4960	5028	4804	4909	5553	5296	5700	6028	5198	6038	5814	4636	5245	5618	6146	4881	5340	5699	4948	5269	5975	5118	5484	5923	5028	5549	5938	6184	5855.5
831	633.125	Actinorhodin	C32H26O14	-H(-)	100	32341	29745	31805	33029	32463	34342	35059	33650	31260	29663	35919	38353	33489	36396	33673	31698	29448	31554	31775	31042	35400	35393	30411	31032	39570	38062	29271	29183	30542	29403	29465	34134	31043
832	635.613	Glycinoprenol 9	C45H80O	-H(-)	100	27064	31374	42559	43237	29008	30730	27410	32225	31572	30941	36119	39862	44435	44098	37940	39937	39184	42373	46266	48375	43599	46897	37534	39945	35754	38207	57779	59095	35027	34207	67632	70240	29219
833	640.292	S-(9-deoxy-delta9,12-PGD2)-glutathione	C30H47N3O10S	-H(-)	100	7609	6317	9169	8236	10712	9480	7909	9950	7509	6814	10690	8534	6325	6979	9425	8404	7596	6776	8413	9174	7019	7487	8341	7335	7743	10014	8306	8193	8634	7238	7838	7999	6963
834	642.307	S-(11-OH-9-deoxy-delta9,12-PGD2)-glutathione	C30H49N3O10S	-H(-)	100	5497	5731	7771	6763	7910	6504	7648	7125	5993	7315	7811	8733	6556	5841	7754	7172	6065	6144	7257	6977	6577	6611	6074	7754	7707	7457	7216	7332	7396	8714	7541	7524	5614
835	653.136	3-Methylellagic acid 2-(4-galactosylglucoside)	C28H30O18	-H(-)	100	37432	36447	45419	47183	50909	47745	41228	40864	33493	36414	50027	48817	43199	40544	40719	39919	45369	46367	49635	46726	50668	48832	46730	51492	66059	62261	44895	38749	45870	50460	51342	48488	36939.5
836	669.126	(R)-Skyrin 2-xyloside	C35H26O14	-H(-)	100	6778	8138	7775	6671	7562	6892	7457	6638	7425	6288	7204	8280	6898	7612	6617	6188	6854	7467	7041	7215	7127	6291	6749	7464	8424	9892	6485	7470	6347	7826	7368	7341	7458
837	673.093	cyclic GMP-AMP	C20H24N10O13P2	-H(-)	100	45756	40949	39174	38403	42029	40566	30818	33409	29735	31033	40556	39263	31179	38074	35002	34567	46103	43520	45237	42808	44873	48580	41978	38894	33666	34721	35030	35078	27965	25879	44273	45053	43352.5
838	684.505	AS 1-1	C38H71NO9	-H(-)	100	6790	6639	10178	9198	12371	13325	11332	13317	7954	7165	10733	12687	9248	9168	11975	11491	10320	9397	10972	11705	9406	9574	11323	11833	12840	13660	11397	12718	8149	8505	9786	11019	6714.5
839	705.312	Physagulin E	C36H50O14	-H(-)	100	6642	4666	5657	5850	5772	6295	5495	5437	5010	5389	7474	6965	6744	5766	5001	5408	5954	5718	6067	8968	6842	5454	6902	6607	6913	7181	6631	6430	6474	5722	5780	4857	5654
840	713.419	PA(18:4(6Z,9Z,12Z,15Z)/20:5(5Z,8Z,11Z,14Z,17Z))	C41H63O8P	-H(-)	100	8140	8680	11494	12042	8789	7575	11091	10734	8466	9299	9509	10012	9331	6791	8295	10411	8519	10042	10566	10841	8798	8415	9263	9241	8536	9613	10492	11182	8992	9465	10629	11652	8410
841	715.507	2,3-Bis-O-(geranylgeranyl)glycerol 1-phosphate	C43H73O6P	-H(-)	100	418375	439486	113477	124414	223096	223063	92793	99291	266055	294495	105784	117719	414640	434271	96856	99787	600527	638932	128272	133267	323248	340561	123448	133320	352577	359301	126619	149314	203663	217850	152291	162867	428930
842	728.522	PC(14:0/18:2(9Z,12Z))	C40H76NO8P	-H(-)	87	48178	47762	33314	32247	37972	36827	26160	27632	34693	38849	33404	34179	49602	55201	30961	35511	59086	63989	35330	35098	50588	48954	32030	31222	44572	47083	33187	36494	31288	35519	41174	40148	47970
843	729.026	[4-({[7,8,8,12,13,22-hexahydroxy-19-(hydroxymethyl)-3,6,16-trioxo-2,17,20,2...	C27H22O22S	-H(-)	100	19579	18874	15787	16515	16829	17573	13704	13749	15351	16664	15305	15363	18655	20227	12458	12989	22432	20155	19054	19792	19879	20946	19398	18608	16647	15832	16156	17051	14314	12937	16618	17336	19226.5
844	730.539	PC(14:0/18:1(11Z))	C40H78NO8P	-H(-)	100	20156	24411	17334	17857	17993	17478	15849	15749	17466	19942	16369	19154	21869	23309	16450	16053	23540	27226	20080	19420	20579	20232	16631	17368	24419	22472	20288	18816	17166	17247	20455	22644	22283.5
845	752.56	PE(20:2(11Z,14Z)/P-18:1(11Z))	C43H80NO7P	-H(-)	100	59866	59936	59883	66365	65462	67610	58957	62530	62860	67084	57791	61361	67038	66525	52671	57162	80924	81775	64363	63670	67887	72905	67278	70660	64941	65474	68602	77641	58946	61039	74037	76900	59901
846	755.437	Gambierol	C43H64O11	-H(-)	100	9163	8928	9486	9307	8585	9227	6953	7461	8797	9918	7804	8547	8947	10138	7721	7253	10084	10278	7971	7735	9412	10127	7373	8996	8522	9331	7744	8886	7947	7695	9223	8868	9045.5
847	772.529	PE(22:6(4Z,7Z,10Z,13Z,16Z,19Z)/P-18:1(11Z))	C45H76NO7P	-H(-)	100	122544	122620	141785	140577	144859	156547	115390	123709	118982	113686	134568	141769	129374	135880	104082	107534	136211	139968	111195	119431	126640	124576	98039	102170	131315	142268	151093	158531	103480	111725	105391	109556	122582
848	790.257	UDP-3-O-(3-hydroxytetradecanoyl)-D-glucosamine	C29H51N3O18P2	-H(-)	100	12970	13392	12564	15077	12797	12903	13053	13698	12930	13050	14002	13291	12748	13206	13093	13384	16404	15777	12941	14925	14898	14724	14324	14092	16386	16037	12752	13678	13441	13909	14402	16848	13181
849	839.676	Isofucosterol 3-O-[6-O-Octadecanoyl-b-D-glucopyranoside]	C53H92O7	-H(-)	75	14632	16449	15814	15203	15311	16947	11358	14377	15139	12822	14888	15771	19194	20132	14072	15076	21357	20243	16089	15951	20359	21856	15486	15768	14176	16608	16385	17601	16257	15983	19159	19360	15540.5
850	879.431	Glycopeptide	C36H64N8O17	-H(-)	100	11517	12266	15256	15715	12919	13002	14102	13624	14339	14127	13872	15052	13131	14268	13246	13275	14664	15311	14987	16274	14349	13398	15157	17053	14616	14230	14433	17132	13130	13967	15906	15892	11891.5
851	943.507	Tragopogonsaponin M	C51H76O16	-H(-)	100	50794	49960	58515	56269	49873	51532	57555	55924	56325	60948	60101	58250	55992	53962	54078	55111	54734	56358	62662	62274	56264	54750	60914	59727	51053	46613	60467	60087	49166	51428	55787	59479	50377
852	987.553	Quinquenoside III	C50H84O19	-H(-)	100	7451	6633	7344	7242	7528	8606	7241	7894	7785	8513	7742	8200	8187	8325	8797	8622	7507	8377	9365	8100	7999	7281	6977	8519	7905	7745	7562	6761	6631	7421	7597	7654	7042
853	994.554	CDP-DG(a-13:0/i-22:0)	C47H87N3O15P2	-H(-)	100	9410	7683	6825	7645	8974	7981	6698	8051	7425	8487	7820	10609	8091	8664	6252	7899	7683	8728	7997	8190	6693	6908	7883	6760	8257	8335	6686	7360	6945	6450	7079	7907	8546.5
854	997.484	PIP2(16:0/18:0)	C43H85O19P3	-H(-)	88	6699	6029	6425	5205	6349	6541	5476	5439	7072	6879	6513	6279	7801	8336	6426	6765	7170	9012	6813	6439	6585	8011	5607	7062	7361	7558	6444	5468	5820	6884	6619	5961	6364
855	1016.54	Demissine	C50H83NO20	-H(-)	100	6420	7179	6588	6394	8830	7467	5791	6636	6919	6734	7187	7037	6369	6386	6354	7361	8388	7462	6638	7163	5893	7505	6728	6118	6302	6526	7281	6760	5856	6161	6517	6634	6799.5
856	1028.54	CDP-DG(18:0/20:4(5Z,8Z,11Z,14Z))	C50H85N3O15P2	-H(-)	100	8124	8333	11032	10744	9620	9976	10337	8928	8663	9635	10476	12374	8044	10750	10650	10816	9824	9243	9807	10907	7616	9845	11154	10025	11254	9202	11660	11491	8635	9932	10314	9931	8228.5
																																						#DIV/0!
																																						#DIV/0!
																																						#DIV/0!
																																						#DIV/0!
																																						#DIV/0!
																																						#DIV/0!
																																						#DIV/0!
																																						#DIV/0!
																																						#DIV/0!
																																						#DIV/0!
																																						#DIV/0!
																																						#DIV/0!
																																						#DIV/0!
																																						#DIV/0!
																																						#DIV/0!
																																						#DIV/0!
																																						#DIV/0!
																																						#DIV/0!
																																						#DIV/0!
																																						#DIV/0!
																																						#DIV/0!
																																						#DIV/0!
																																						#DIV/0!
																																						#DIV/0!
																																						#DIV/0!
																																						#DIV/0!
																																						#DIV/0!
																																						#DIV/0!
																																						#DIV/0!
																																						#DIV/0!
																																						#DIV/0!
																																						#DIV/0!
																																						#DIV/0!
																																						#DIV/0!
																																						#DIV/0!
																																						#DIV/0!
																																						#DIV/0!
																																						#DIV/0!
																																						#DIV/0!
																																						#DIV/0!
																																						#DIV/0!
																																						#DIV/0!
																																						#DIV/0!
																																						#DIV/0!
																																						#DIV/0!
																																						#DIV/0!
																																						#DIV/0!
																																						#DIV/0!
																																						#DIV/0!
																																						#DIV/0!
																																						#DIV/0!
																																						#DIV/0!
																																						#DIV/0!
																																						#DIV/0!
																																						#DIV/0!
																																						#DIV/0!
																																						#DIV/0!
																																						#DIV/0!
																																						#DIV/0!
																																						#DIV/0!
																																						#DIV/0!
																																						#DIV/0!
																																						#DIV/0!
																																						#DIV/0!
																																						#DIV/0!
																																						#DIV/0!
																																						#DIV/0!
																																						#DIV/0!
																																						#DIV/0!
																																						#DIV/0!
																																						#DIV/0!
																																						#DIV/0!
																																						#DIV/0!
																																						#DIV/0!
																																						#DIV/0!
																																						#DIV/0!
																																						#DIV/0!
																																						#DIV/0!
																																						#DIV/0!
																																						#DIV/0!
																																						#DIV/0!
																																						#DIV/0!
																																						#DIV/0!
																																						#DIV/0!
																																						#DIV/0!
																																						#DIV/0!
																																						#DIV/0!
																																						#DIV/0!
																																						#DIV/0!
																																						#DIV/0!
																																						#DIV/0!
																																						#DIV/0!
																																						#DIV/0!
																																						#DIV/0!
																																						#DIV/0!
																																						#DIV/0!
																																						#DIV/0!
																																						#DIV/0!
																																						#DIV/0!
																																						#DIV/0!
																																						#DIV/0!
																																						#DIV/0!
																																						#DIV/0!
																																						#DIV/0!
																																						#DIV/0!
																																						#DIV/0!
																																						#DIV/0!
																																						#DIV/0!
																																						#DIV/0!
																																						#DIV/0!
																																						#DIV/0!
																																						#DIV/0!
																																						#DIV/0!
																																						#DIV/0!
																																						#DIV/0!
																																						#DIV/0!
																																						#DIV/0!
																																						#DIV/0!
																																						#DIV/0!
																																						#DIV/0!
																																						#DIV/0!
																																						#DIV/0!
																																						#DIV/0!
																																						#DIV/0!
																																						#DIV/0!
																																						#DIV/0!
																																						#DIV/0!
																																						#DIV/0!
																																						#DIV/0!
																																						#DIV/0!
																																						#DIV/0!
																																						#DIV/0!
																																						#DIV/0!
																																						#DIV/0!
																																						#DIV/0!
																																						#DIV/0!
																																						#DIV/0!
																																						#DIV/0!
																																						#DIV/0!
																																						#DIV/0!
																																						#DIV/0!
																																						#DIV/0!
																																						#DIV/0!
																																						#DIV/0!
																																						#DIV/0!
																																						#DIV/0!
																																						#DIV/0!
																																						#DIV/0!
																																						#DIV/0!
																																						#DIV/0!
																																						#DIV/0!
																																						#DIV/0!
																																						#DIV/0!
																																						#DIV/0!
																																						#DIV/0!
																																						#DIV/0!
																																						#DIV/0!
																																						#DIV/0!
																																						#DIV/0!
																																						#DIV/0!
																																						#DIV/0!
																																						#DIV/0!
																																						#DIV/0!
																																						#DIV/0!
																																						#DIV/0!
																																						#DIV/0!
																																						#DIV/0!
																																						#DIV/0!
																																						#DIV/0!
																																						#DIV/0!
																																						#DIV/0!
																																						#DIV/0!
																																						#DIV/0!
																																						#DIV/0!
																																						#DIV/0!
																																						#DIV/0!
																																						#DIV/0!
																																						#DIV/0!
																																						#DIV/0!
																																						#DIV/0!
																																						#DIV/0!
																																						#DIV/0!
																																						#DIV/0!
																																						#DIV/0!
																																						#DIV/0!
																																						#DIV/0!
																																						#DIV/0!
																																						#DIV/0!
																																						#DIV/0!
																																						#DIV/0!
																																						#DIV/0!
																																						#DIV/0!
																																						#DIV/0!
																																						#DIV/0!
																																						#DIV/0!
																																						#DIV/0!
																																						#DIV/0!
																																						#DIV/0!
																																						#DIV/0!
																																						#DIV/0!
																																						#DIV/0!
																																						#DIV/0!
																																						#DIV/0!
																																						#DIV/0!
																																						#DIV/0!
																																						#DIV/0!
																																						#DIV/0!
																																						#DIV/0!
																																						#DIV/0!
																																						#DIV/0!
																																						#DIV/0!
																																						#DIV/0!
																																						#DIV/0!
																																						#DIV/0!
																																						#DIV/0!
																																						#DIV/0!
																																						#DIV/0!
																																						#DIV/0!
																																						#DIV/0!
																																						#DIV/0!
																																						#DIV/0!
																																						#DIV/0!
																																						#DIV/0!
																																						#DIV/0!
																																						#DIV/0!
																																						#DIV/0!
																																						#DIV/0!
																																						#DIV/0!
																																						#DIV/0!
																																						#DIV/0!
																																						#DIV/0!
																																						#DIV/0!
																																						#DIV/0!
																																						#DIV/0!
																																						#DIV/0!
																																						#DIV/0!
																																						#DIV/0!
																																						#DIV/0!
																																						#DIV/0!
																																						#DIV/0!
																																						#DIV/0!
																																						#DIV/0!
																																						#DIV/0!
																																						#DIV/0!
																																						#DIV/0!
																																						#DIV/0!
																																						#DIV/0!
																																						#DIV/0!
																																						#DIV/0!
																																						#DIV/0!
																																						#DIV/0!
																																						#DIV/0!
																																						#DIV/0!
																																						#DIV/0!
																																						#DIV/0!
																																						#DIV/0!
																																						#DIV/0!
																																						#DIV/0!
																																						#DIV/0!
																																						#DIV/0!
																																						#DIV/0!
																																						#DIV/0!
																																						#DIV/0!
																																						#DIV/0!
																																						#DIV/0!
																																						#DIV/0!
																																						#DIV/0!
																																						#DIV/0!
																																						#DIV/0!
																																						#DIV/0!
																																						#DIV/0!
																																						#DIV/0!
																																						#DIV/0!
																																						#DIV/0!
																																						#DIV/0!
																																						#DIV/0!
																																						#DIV/0!
																																						#DIV/0!
																																						#DIV/0!
																																						#DIV/0!
																																						#DIV/0!
																																						#DIV/0!
																																						#DIV/0!
																																						#DIV/0!
																																						#DIV/0!
																																						#DIV/0!
																																						#DIV/0!
																																						#DIV/0!
																																						#DIV/0!
																																						#DIV/0!
																																						#DIV/0!
																																						#DIV/0!
																																						#DIV/0!
																																						#DIV/0!
																																						#DIV/0!
																																						#DIV/0!
																																						#DIV/0!
																																						#DIV/0!
																																						#DIV/0!
																																						#DIV/0!
																																						#DIV/0!
																																						#DIV/0!
																																						#DIV/0!
																																						#DIV/0!
																																						#DIV/0!
																																						#DIV/0!
																																						#DIV/0!
																																						#DIV/0!
																																						#DIV/0!
																																						#DIV/0!
																																						#DIV/0!
																																						#DIV/0!
																																						#DIV/0!
																																						#DIV/0!
																																						#DIV/0!
																																						#DIV/0!
																																						#DIV/0!
																																						#DIV/0!
																																						#DIV/0!
																																						#DIV/0!
																																						#DIV/0!
																																						#DIV/0!
																																						#DIV/0!
																																						#DIV/0!
																																						#DIV/0!
																																						#DIV/0!
																																						#DIV/0!
																																						#DIV/0!
																																						#DIV/0!
																																						#DIV/0!
																																						#DIV/0!
																																						#DIV/0!
																																						#DIV/0!
																																						#DIV/0!
																																						#DIV/0!
																																						#DIV/0!
																																						#DIV/0!
																																						#DIV/0!
																																						#DIV/0!
																																						#DIV/0!
																																						#DIV/0!
																																						#DIV/0!
																																						#DIV/0!
																																						#DIV/0!
																																						#DIV/0!
																																						#DIV/0!
																																						#DIV/0!
																																						#DIV/0!
																																						#DIV/0!
																																						#DIV/0!
																																						#DIV/0!
																																						#DIV/0!
																																						#DIV/0!
																																						#DIV/0!
																																						#DIV/0!
																																						#DIV/0!
																																						#DIV/0!
																																						#DIV/0!
																																						#DIV/0!
																																						#DIV/0!
																																						#DIV/0!
																																						#DIV/0!
																																						#DIV/0!
																																						#DIV/0!
																																						#DIV/0!
																																						#DIV/0!
																																						#DIV/0!
																																						#DIV/0!
																																						#DIV/0!
																																						#DIV/0!
																																						#DIV/0!
																																						#DIV/0!
																																						#DIV/0!
																																						#DIV/0!
																																						#DIV/0!
																																						#DIV/0!
																																						#DIV/0!
																																						#DIV/0!
																																						#DIV/0!
																																						#DIV/0!
																																						#DIV/0!
																																						#DIV/0!
																																						#DIV/0!
																																						#DIV/0!
																																						#DIV/0!
																																						#DIV/0!
																																						#DIV/0!
																																						#DIV/0!
																																						#DIV/0!
																																						#DIV/0!
																																						#DIV/0!
																																						#DIV/0!
																																						#DIV/0!
																																						#DIV/0!
																																						#DIV/0!
																																						#DIV/0!
																																						#DIV/0!
																																						#DIV/0!
																																						#DIV/0!
																																						#DIV/0!
																																						#DIV/0!
																																						#DIV/0!
																																						#DIV/0!
																																						#DIV/0!
																																						#DIV/0!
																																						#DIV/0!
																																						#DIV/0!
																																						#DIV/0!
																																						#DIV/0!
																																						#DIV/0!
																																						#DIV/0!
																																						#DIV/0!
																																						#DIV/0!
																																						#DIV/0!
																																						#DIV/0!
																																						#DIV/0!
																																						#DIV/0!
																																						#DIV/0!
																																						#DIV/0!
																																						#DIV/0!
																																						#DIV/0!
																																						#DIV/0!
																																						#DIV/0!
																																						#DIV/0!
																																						#DIV/0!
																																						#DIV/0!
																																						#DIV/0!
																																						#DIV/0!
																																						#DIV/0!
																																						#DIV/0!
																																						#DIV/0!
																																						#DIV/0!
																																						#DIV/0!
																																						#DIV/0!
																																						#DIV/0!
																																						#DIV/0!
																																						#DIV/0!
																																						#DIV/0!
																																						#DIV/0!
																																						#DIV/0!
																																						#DIV/0!
																																						#DIV/0!
																																						#DIV/0!
																																						#DIV/0!
																																						#DIV/0!
																																						#DIV/0!
																																						#DIV/0!
																																						#DIV/0!
																																						#DIV/0!
																																						#DIV/0!
																																						#DIV/0!
																																						#DIV/0!
																																						#DIV/0!
																																						#DIV/0!
																																						#DIV/0!
																																						#DIV/0!
																																						#DIV/0!
																																						#DIV/0!
																																						#DIV/0!
																																						#DIV/0!
																																						#DIV/0!
																																						#DIV/0!
																																						#DIV/0!
																																						#DIV/0!
																																						#DIV/0!
																																						#DIV/0!
																																						#DIV/0!
																																						#DIV/0!
																																						#DIV/0!
																																						#DIV/0!
																																						#DIV/0!
																																						#DIV/0!
																																						#DIV/0!
																																						#DIV/0!
																																						#DIV/0!
																																						#DIV/0!
																																						#DIV/0!
																																						#DIV/0!
																																						#DIV/0!
																																						#DIV/0!
																																						#DIV/0!
																																						#DIV/0!
																																						#DIV/0!
																																						#DIV/0!
																																						#DIV/0!
																																						#DIV/0!
																																						#DIV/0!
																																						#DIV/0!
																																						#DIV/0!
																																						#DIV/0!
																																						#DIV/0!
																																						#DIV/0!
																																						#DIV/0!
																																						#DIV/0!
																																						#DIV/0!
																																						#DIV/0!
																																						#DIV/0!
																																						#DIV/0!
																																						#DIV/0!
																																						#DIV/0!
																																						#DIV/0!
																																						#DIV/0!
																																						#DIV/0!
																																						#DIV/0!
																																						#DIV/0!
																																						#DIV/0!
																																						#DIV/0!
																																						#DIV/0!
																																						#DIV/0!
																																						#DIV/0!
																																						#DIV/0!
																																						#DIV/0!
																																						#DIV/0!
																																						#DIV/0!
																																						#DIV/0!
																																						#DIV/0!
																																						#DIV/0!
																																						#DIV/0!
																																						#DIV/0!
																																						#DIV/0!
																																						#DIV/0!
																																						#DIV/0!
																																						#DIV/0!
																																						#DIV/0!
																																						#DIV/0!
																																						#DIV/0!
																																						#DIV/0!
																																						#DIV/0!
																																						#DIV/0!
																																						#DIV/0!
																																						#DIV/0!
																																						#DIV/0!
																																						#DIV/0!
																																						#DIV/0!
																																						#DIV/0!
																																						#DIV/0!
																																						#DIV/0!
																																						#DIV/0!
																																						#DIV/0!
																																						#DIV/0!
																																						#DIV/0!
																																						#DIV/0!
																																						#DIV/0!
																																						#DIV/0!
																																						#DIV/0!
																																						#DIV/0!
																																						#DIV/0!
																																						#DIV/0!
																																						#DIV/0!
																																						#DIV/0!
																																						#DIV/0!
																																						#DIV/0!
																																						#DIV/0!
																																						#DIV/0!
																																						#DIV/0!
																																						#DIV/0!
																																						#DIV/0!
																																						#DIV/0!
																																						#DIV/0!
																																						#DIV/0!
																																						#DIV/0!
																																						#DIV/0!
																																						#DIV/0!
																																						#DIV/0!
																																						#DIV/0!
																																						#DIV/0!
																																						#DIV/0!
																																						#DIV/0!
																																						#DIV/0!
																																						#DIV/0!
																																						#DIV/0!
																																						#DIV/0!
																																						#DIV/0!
																																						#DIV/0!
																																						#DIV/0!
																																						#DIV/0!
																																						#DIV/0!
																																						#DIV/0!
																																						#DIV/0!
																																						#DIV/0!
																																						#DIV/0!
																																						#DIV/0!
																																						#DIV/0!
																																						#DIV/0!
																																						#DIV/0!
																																						#DIV/0!
																																						#DIV/0!
																																						#DIV/0!
																																						#DIV/0!
																																						#DIV/0!
																																						#DIV/0!
																																						#DIV/0!
																																						#DIV/0!
																																						#DIV/0!
																																						#DIV/0!
																																						#DIV/0!
																																						#DIV/0!
																																						#DIV/0!
																																						#DIV/0!
																																						#DIV/0!
																																						#DIV/0!
																																						#DIV/0!
																																						#DIV/0!
																																						#DIV/0!
																																						#DIV/0!
																																						#DIV/0!
																																						#DIV/0!
																																						#DIV/0!
																																						#DIV/0!
																																						#DIV/0!
																																						#DIV/0!
																																						#DIV/0!
																																						#DIV/0!
																																						#DIV/0!
																																						#DIV/0!
																																						#DIV/0!
																																						#DIV/0!
																																						#DIV/0!
																																						#DIV/0!
																																						#DIV/0!
																																						#DIV/0!
																																						#DIV/0!
																																						#DIV/0!
																																						#DIV/0!
																																						#DIV/0!
																																						#DIV/0!
																																						#DIV/0!
																																						#DIV/0!
																																						#DIV/0!
																																						#DIV/0!
																																						#DIV/0!
																																						#DIV/0!
																																						#DIV/0!
																																						#DIV/0!
																																						#DIV/0!
																																						#DIV/0!
																																						#DIV/0!
																																						#DIV/0!
																																						#DIV/0!
																																						#DIV/0!
																																						#DIV/0!
																																						#DIV/0!
																																						#DIV/0!
																																						#DIV/0!
																																						#DIV/0!
																																						#DIV/0!
																																						#DIV/0!
																																						#DIV/0!
																																						#DIV/0!
																																						#DIV/0!
																																						#DIV/0!
																																						#DIV/0!
																																						#DIV/0!
																																						#DIV/0!
																																						#DIV/0!
																																						#DIV/0!
																																						#DIV/0!
																																						#DIV/0!
																																						#DIV/0!
																																						#DIV/0!
																																						#DIV/0!
																																						#DIV/0!
																																						#DIV/0!
																																						#DIV/0!
																																						#DIV/0!
																																						#DIV/0!
																																						#DIV/0!
																																						#DIV/0!
																																						#DIV/0!
																																						#DIV/0!
																																						#DIV/0!
																																						#DIV/0!
																																						#DIV/0!
																																						#DIV/0!
																																						#DIV/0!
																																						#DIV/0!
																																						#DIV/0!
																																						#DIV/0!
																																						#DIV/0!
																																						#DIV/0!
																																						#DIV/0!
																																						#DIV/0!
																																						#DIV/0!
																																						#DIV/0!
																																						#DIV/0!
																																						#DIV/0!
																																						#DIV/0!
																																						#DIV/0!
																																						#DIV/0!
																																						#DIV/0!
																																						#DIV/0!
																																						#DIV/0!
																																						#DIV/0!
																																						#DIV/0!
																																						#DIV/0!
																																						#DIV/0!
																																						#DIV/0!
																																						#DIV/0!
																																						#DIV/0!
																																						#DIV/0!
																																						#DIV/0!
																																						#DIV/0!
																																						#DIV/0!
																																						#DIV/0!
																																						#DIV/0!
																																						#DIV/0!
																																						#DIV/0!
																																						#DIV/0!
																																						#DIV/0!
																																						#DIV/0!
																																						#DIV/0!
																																						#DIV/0!
																																						#DIV/0!
																																						#DIV/0!
																																						#DIV/0!
																																						#DIV/0!
																																						#DIV/0!
																																						#DIV/0!
																																						#DIV/0!
																																						#DIV/0!
																																						#DIV/0!
																																						#DIV/0!
																																						#DIV/0!
																																						#DIV/0!
																																						#DIV/0!
																																						#DIV/0!
																																						#DIV/0!
																																						#DIV/0!
																																						#DIV/0!
																																						#DIV/0!
																																						#DIV/0!
																																						#DIV/0!
																																						#DIV/0!
																																						#DIV/0!
																																						#DIV/0!
																																						#DIV/0!
																																						#DIV/0!
																																						#DIV/0!
																																						#DIV/0!
																																						#DIV/0!
																																						#DIV/0!
																																						#DIV/0!
																																						#DIV/0!
																																						#DIV/0!
																																						#DIV/0!
																																						#DIV/0!
																																						#DIV/0!
																																						#DIV/0!
																																						#DIV/0!
																																						#DIV/0!
																																						#DIV/0!
																																						#DIV/0!
																																						#DIV/0!
																																						#DIV/0!
																																						#DIV/0!
																																						#DIV/0!
																																						#DIV/0!
																																						#DIV/0!
																																						#DIV/0!
																																						#DIV/0!
																																						#DIV/0!
																																						#DIV/0!
																																						#DIV/0!
																																						#DIV/0!
																																						#DIV/0!
																																						#DIV/0!
																																						#DIV/0!
																																						#DIV/0!
																																						#DIV/0!
																																						#DIV/0!
																																						#DIV/0!
																																						#DIV/0!
																																						#DIV/0!
																																						#DIV/0!
																																						#DIV/0!
																																						#DIV/0!
																																						#DIV/0!
																																						#DIV/0!
																																						#DIV/0!
																																						#DIV/0!
																																						#DIV/0!
																																						#DIV/0!
																																						#DIV/0!
																																						#DIV/0!
																																						#DIV/0!
																																						#DIV/0!
																																						#DIV/0!
																																						#DIV/0!
																																						#DIV/0!
																																						#DIV/0!
																																						#DIV/0!
																																						#DIV/0!
																																						#DIV/0!
																																						#DIV/0!
																																						#DIV/0!
																																						#DIV/0!
																																						#DIV/0!
																																						#DIV/0!
																																						#DIV/0!
																																						#DIV/0!
																																						#DIV/0!
																																						#DIV/0!
																																						#DIV/0!
																																						#DIV/0!
																																						#DIV/0!
																																						#DIV/0!
																																						#DIV/0!
																																						#DIV/0!
																																						#DIV/0!
																																						#DIV/0!
																																						#DIV/0!
																																						#DIV/0!
																																						#DIV/0!
																																						#DIV/0!
																																						#DIV/0!
																																						#DIV/0!
																																						#DIV/0!
																																						#DIV/0!
																																						#DIV/0!
																																						#DIV/0!
																																						#DIV/0!
																																						#DIV/0!
																																						#DIV/0!
																																						#DIV/0!
																																						#DIV/0!
																																						#DIV/0!
																																						#DIV/0!
																																						#DIV/0!
																																						#DIV/0!
																																						#DIV/0!
																																						#DIV/0!
																																						#DIV/0!
																																						#DIV/0!
																																						#DIV/0!
																																						#DIV/0!
																																						#DIV/0!
																																						#DIV/0!
																																						#DIV/0!
																																						#DIV/0!
																																						#DIV/0!
																																						#DIV/0!
																																						#DIV/0!
																																						#DIV/0!
																																						#DIV/0!
																																						#DIV/0!
																																						#DIV/0!
																																						#DIV/0!
																																						#DIV/0!
																																						#DIV/0!
																																						#DIV/0!
																																						#DIV/0!
																																						#DIV/0!
																																						#DIV/0!
																																						#DIV/0!
																																						#DIV/0!
																																						#DIV/0!
																																						#DIV/0!
																																						#DIV/0!
																																						#DIV/0!
																																						#DIV/0!
																																						#DIV/0!
																																						#DIV/0!
																																						#DIV/0!
																																						#DIV/0!
																																						#DIV/0!
																																						#DIV/0!
																																						#DIV/0!
																																						#DIV/0!
																																						#DIV/0!
																																						#DIV/0!
																																						#DIV/0!
																																						#DIV/0!
																																						#DIV/0!
																																						#DIV/0!
																																						#DIV/0!
																																						#DIV/0!
																																						#DIV/0!
																																						#DIV/0!
																																						#DIV/0!
																																						#DIV/0!
																																						#DIV/0!
																																						#DIV/0!
																																						#DIV/0!
																																						#DIV/0!
																																						#DIV/0!
																																						#DIV/0!
																																						#DIV/0!
																																						#DIV/0!
																																						#DIV/0!
																																						#DIV/0!
																																						#DIV/0!
																																						#DIV/0!
																																						#DIV/0!
																																						#DIV/0!
																																						#DIV/0!
																																						#DIV/0!
																																						#DIV/0!
																																						#DIV/0!
																																						#DIV/0!
																																						#DIV/0!
																																						#DIV/0!
																																						#DIV/0!
																																						#DIV/0!
																																						#DIV/0!
																																						#DIV/0!
																																						#DIV/0!
																																						#DIV/0!
																																						#DIV/0!
																																						#DIV/0!
																																						#DIV/0!
																																						#DIV/0!
																																						#DIV/0!
																																						#DIV/0!
																																						#DIV/0!
																																						#DIV/0!
																																						#DIV/0!
																																						#DIV/0!
																																						#DIV/0!
																																						#DIV/0!
																																						#DIV/0!
																																						#DIV/0!
																																						#DIV/0!
																																						#DIV/0!
																																						#DIV/0!
																																						#DIV/0!
																																						#DIV/0!
																																						#DIV/0!
																																						#DIV/0!
																																						#DIV/0!
																																						#DIV/0!
																																						#DIV/0!
																																						#DIV/0!
																																						#DIV/0!
																																						#DIV/0!
																																						#DIV/0!
																																						#DIV/0!
																																						#DIV/0!
																																						#DIV/0!
																																						#DIV/0!
																																						#DIV/0!
																																						#DIV/0!
																																						#DIV/0!
																																						#DIV/0!
																																						#DIV/0!
																																						#DIV/0!
																																						#DIV/0!
																																						#DIV/0!
																																						#DIV/0!
																																						#DIV/0!
																																						#DIV/0!
																																						#DIV/0!
																																						#DIV/0!
																																						#DIV/0!
																																						#DIV/0!
																																						#DIV/0!
																																						#DIV/0!
																																						#DIV/0!
																																						#DIV/0!
																																						#DIV/0!
																																						#DIV/0!
																																						#DIV/0!
																																						#DIV/0!
																																						#DIV/0!
																																						#DIV/0!
																																						#DIV/0!
																																						#DIV/0!
																																						#DIV/0!
																																						#DIV/0!
																																						#DIV/0!
																																						#DIV/0!
																																						#DIV/0!
																																						#DIV/0!
																																						#DIV/0!
																																						#DIV/0!
																																						#DIV/0!
																																						#DIV/0!
																																						#DIV/0!
																																						#DIV/0!
																																						#DIV/0!
																																						#DIV/0!
																																						#DIV/0!
																																						#DIV/0!
																																						#DIV/0!
																																						#DIV/0!
																																						#DIV/0!
																																						#DIV/0!
																																						#DIV/0!
																																						#DIV/0!
																																						#DIV/0!
																																						#DIV/0!
																																						#DIV/0!
																																						#DIV/0!
																																						#DIV/0!
																																						#DIV/0!
																																						#DIV/0!
																																						#DIV/0!
																																						#DIV/0!
																																						#DIV/0!
																																						#DIV/0!
																																						#DIV/0!
																																						#DIV/0!
																																						#DIV/0!
																																						#DIV/0!
																																						#DIV/0!
																																						#DIV/0!
																																						#DIV/0!
																																						#DIV/0!
																																						#DIV/0!
																																						#DIV/0!
																																						#DIV/0!
																																						#DIV/0!
																																						#DIV/0!
																																						#DIV/0!
																																						#DIV/0!
																																						#DIV/0!
																																						#DIV/0!
																																						#DIV/0!
																																						#DIV/0!
																																						#DIV/0!
																																						#DIV/0!
																																						#DIV/0!
																																						#DIV/0!
																																						#DIV/0!
																																						#DIV/0!
																																						#DIV/0!
																																						#DIV/0!
																																						#DIV/0!
																																						#DIV/0!
																																						#DIV/0!
																																						#DIV/0!
																																						#DIV/0!
																																						#DIV/0!
																																						#DIV/0!
																																						#DIV/0!
																																						#DIV/0!
																																						#DIV/0!
																																						#DIV/0!
																																						#DIV/0!
																																						#DIV/0!
																																						#DIV/0!
																																						#DIV/0!
																																						#DIV/0!
																																						#DIV/0!
																																						#DIV/0!
																																						#DIV/0!
																																						#DIV/0!
																																						#DIV/0!
																																						#DIV/0!
																																						#DIV/0!
																																						#DIV/0!
																																						#DIV/0!
																																						#DIV/0!
																																						#DIV/0!
																																						#DIV/0!
																																						#DIV/0!
																																						#DIV/0!
																																						#DIV/0!
																																						#DIV/0!
																																						#DIV/0!
																																						#DIV/0!
																																						#DIV/0!
																																						#DIV/0!
																																						#DIV/0!
																																						#DIV/0!
																																						#DIV/0!
																																						#DIV/0!
																																						#DIV/0!
																																						#DIV/0!
																																						#DIV/0!
																																						#DIV/0!
																																						#DIV/0!
																																						#DIV/0!
																																						#DIV/0!
																																						#DIV/0!
																																						#DIV/0!
																																						#DIV/0!
																																						#DIV/0!
																																						#DIV/0!
																																						#DIV/0!
																																						#DIV/0!
																																						#DIV/0!
																																						#DIV/0!
																																						#DIV/0!
																																						#DIV/0!
																																						#DIV/0!
																																						#DIV/0!
																																						#DIV/0!
																																						#DIV/0!
																																						#DIV/0!
																																						#DIV/0!
																																						#DIV/0!
																																						#DIV/0!
																																						#DIV/0!
																																						#DIV/0!
																																						#DIV/0!
																																						#DIV/0!
																																						#DIV/0!
																																						#DIV/0!
																																						#DIV/0!
																																						#DIV/0!
																																						#DIV/0!
																																						#DIV/0!
																																						#DIV/0!
																																						#DIV/0!
																																						#DIV/0!
																																						#DIV/0!
																																						#DIV/0!
																																						#DIV/0!
																																						#DIV/0!
																																						#DIV/0!
																																						#DIV/0!
																																						#DIV/0!
																																						#DIV/0!
																																						#DIV/0!
																																						#DIV/0!
																																						#DIV/0!
																																						#DIV/0!
																																						#DIV/0!
																																						#DIV/0!
																																						#DIV/0!
																																						#DIV/0!
																																						#DIV/0!
																																						#DIV/0!
																																						#DIV/0!
																																						#DIV/0!
																																						#DIV/0!
																																						#DIV/0!
																																						#DIV/0!
																																						#DIV/0!
																																						#DIV/0!
																																						#DIV/0!
																																						#DIV/0!
																																						#DIV/0!
																																						#DIV/0!
																																						#DIV/0!
																																						#DIV/0!
																																						#DIV/0!
																																						#DIV/0!
																																						#DIV/0!
																																						#DIV/0!
																																						#DIV/0!
																																						#DIV/0!
																																						#DIV/0!
[truncated: 198,000+ more rows]
[truncated: 5,000 more columns]

## Sheet: Annotation
ionIdx	ionMz	formula	ion	score	label (bona fide)	HMDB ids	KEGG ids	other ids
1	57.0343	C3H6O	-H(-)	100	Acetone	HMDB0001659; HMDB0003366; HMDB0031558; HMDB0031652; HMDB01659; HMDB03366; HMDB31558; HMDB31652	C00207; C00479; C02001; C11506; C11507; C15508	CHEBI:15347; CHEBI:16605; CHEBI:17153; CHEBI:38685
2	59.0135	C2H4O2	-H(-)	100	Acetatic acid	HMDB0000042; HMDB0003344; HMDB00042; HMDB02165; HMDB03344	C00033; C00266	CHEBI:15366; CHEBI:17071
3	70.0294	C3H5NO	-H(-)	100	Acrylamide	HMDB0004296; HMDB04296	C01659	CHEBI:28619
4	71.0137	C3H4O2	-H(-)	100	Propenoic acid C3:1	HMDB0001167; HMDB0006112; HMDB0031647; HMDB01167; HMDB06112; HMDB31647	C00511; C00546; C19246; C19297; C19440	CHEBI:17158; CHEBI:18308; CHEBI:566274
5	72.9928	C2H2O3	-H(-)	100	Glyoxylic acid	HMDB0000119; HMDB00119	C00048	CHEBI:16891
6	73.0292	C3H6O2	-H(-)	100	C3:0 (Propionic acid)	HMDB0000237; HMDB0003052; HMDB0003453; HMDB0006458; HMDB0006961; HMDB00237; HMDB0031229; HMDB0031523; HMDB03052; HMDB03453; HMDB06458; HMDB06949; HMDB06961; HMDB31229; HMDB31523	C00163; C00424; C00937; C00969; C05235; C05999; C10920; C17530	CHEBI:17167; CHEBI:17871; CHEBI:18041; CHEBI:27957; CHEBI:30768; CHEBI:52342
7	74.0243	C2H5NO2	-H(-)	100	Glycine	HMDB0000123; HMDB00123; HMDB0014691; HMDB0031239; HMDB14691; HMDB31239	C00037; C01837; C06808; C19445	CHEBI:15428; CHEBI:27777
8	75.0084	C2H4O3	-H(-)	100	Glycolate	HMDB0000115; HMDB00115; HMDB0031608; HMDB03035; HMDB31608	C00160	CHEBI:17497
9	75.0277	C3H8S	-H(-)	100	Ethyl methyl sulfide	HMDB0031238; HMDB0031634; HMDB0034238; HMDB31238; HMDB31634; HMDB34238	C08390; C08391	CHEBI:8473; CHEBI:8474
10	77.0393	C6H6	-H(-)	100	Benzene	HMDB0001505; HMDB01505	C01407	CHEBI:16716
11	79.9574	HO3S	-H(-)	100	Hydrogen sulfite	HMDB0001033; HMDB01033; HMDB03008	C11481	CHEBI:17137
12	83.0132	C4H4O2	-H(-)	100	Hydroxybutynal	HMDB0032330; HMDB0094691; HMDB32330; HMDB94691	C02648; C06144; C17601; C17602	CHEBI:38118; CHEBI:38120
13	83.0498	C5H8O	-H(-)	100	Methyl propenyl ketone	HMDB0001184; HMDB0012157; HMDB0031407; HMDB0031512; HMDB0031530; HMDB0031601; HMDB0031606; HMDB0031607; HMDB0032458; HMDB0037788; HMDB0040584; HMDB01184; HMDB12157; HMDB31407; HMDB31512; HMDB31530; HMDB31601; HMDB31606; HMDB31607; HMDB32458; HMDB37788; HMDB40584	C00557; C07330	CHEBI:15825; CHEBI:16486; CHEBI:51678; CHEBI:51679; CHEBI:87508; CHEBI:88419
14	84.0452	C4H7NO	-H(-)	100	Acetone cyanohydrin	HMDB0002039; HMDB0060427; HMDB02039; HMDB60427	C02659; C11118	CHEBI:15348; CHEBI:36592
15	85.0293	C4H6O2	-H(-)	100	Succinic aldehyde	HMDB0000549; HMDB0002523; HMDB0003407; HMDB0010720; HMDB0031209; HMDB0033977; HMDB0034439; HMDB00549; HMDB02523; HMDB03407; HMDB10720; HMDB31209; HMDB33977; HMDB34439	C00741; C01770; C01771; C02497; C16267; C16835; C19201; C19309; C19443	CHEBI:16583; CHEBI:36253; CHEBI:41131; CHEBI:42639; CHEBI:46916
16	87.0077	C3H4O3	-H(-)	96	Pyruvate	HMDB0000243; HMDB0011111; HMDB00243; HMDB0040261; HMDB0062676; HMDB11111; HMDB11666; HMDB40261; HMDB62676	C00022; C00222; C12069; C20363	CHEBI:17960; CHEBI:32816; CHEBI:86354
17	88.0401	C3H7NO2	-H(-)	100	Alanine	HMDB0000056; HMDB0000161; HMDB0000271; HMDB0001310; HMDB00056; HMDB00161; HMDB00271; HMDB0031219; HMDB0062251; HMDB01310; HMDB31219; HMDB62251	C00041; C00099; C00133; C00213; C01401; C01537; C02116; C11488	CHEBI:15570; CHEBI:15611; CHEBI:16449; CHEBI:16958; CHEBI:16977; CHEBI:17967
18	89.0242	C3H6O3	-H(-)	100	Lactate	HMDB0000190; HMDB0000700; HMDB0001051; HMDB0001311; HMDB0001882; HMDB00171; HMDB00190; HMDB0029580; HMDB0031232; HMDB0041929; HMDB0062492; HMDB00700; HMDB01051; HMDB01311; HMDB0144295; HMDB01882; HMDB03328; HMDB29580; HMDB31232; HMDB41929; HMDB62492	C00184; C00186; C00256; C00577; C01013; C01432; C02154; C02426	CHEBI:132098; CHEBI:16016; CHEBI:33404; CHEBI:341; CHEBI:36596; CHEBI:422; CHEBI:50849; CHEBI:5445
19	90.9856	C2H4O2S	-H(-)	100	Thioglycolic acid		C02086
20	91.0548	C7H8	-H(-)	100	Toluene	HMDB0034168; HMDB34168	C01455	CHEBI:17578
21	93.0342	C6H6O	-H(-)	100	Phenol	HMDB0000228; HMDB00228	C00146; C01782; C15584	CHEBI:15882
22	93.045	C5H6N2	-H(-)	100	Methylpyrazine	HMDB0033112; HMDB33112
23	94.0293	C5H5NO	-H(-)	100	Hydroxypyridine	HMDB0013751; HMDB0036057; HMDB13751; HMDB36057	C02502	CHEBI:16540; CHEBI:59978
24	95.0143	C5H4O2	-H(-)	100	Furfural	HMDB0032914; HMDB0060503; HMDB32914; HMDB60503	C07090; C14279	CHEBI:28906
25	95.05	C6H8O	-H(-)	100	Cyclohexenone	HMDB0031545; HMDB0031546; HMDB0032965; HMDB0033182; HMDB0034729; HMDB0040587; HMDB0040588; HMDB31545; HMDB31546; HMDB32965; HMDB33182; HMDB34729; HMDB40587; HMDB40588	C02395; C19249
26	97.0655	C6H10O	-H(-)	100	Cyclohexanone	HMDB0003315; HMDB0030332; HMDB0031196; HMDB0031496; HMDB0031497; HMDB0031498; HMDB0031563; HMDB0031564; HMDB0033549; HMDB0033714; HMDB0035239; HMDB0040264; HMDB0040271; HMDB03315; HMDB30332; HMDB31196; HMDB31496; HMDB31497; HMDB31498; HMDB31563; HMDB31564; HMDB33549; HMDB33714; HMDB35239; HMDB40264; HMDB40271	C00414; C08497; C16310	CHEBI:17854; CHEBI:18554; CHEBI:20030
27	98.0066	C4H5NS	-H(-)	100	Allyl isothiocyanate	HMDB0005843; HMDB0029755; HMDB0033116; HMDB0033117; HMDB0038624; HMDB0061872; HMDB05843; HMDB29755; HMDB33116; HMDB33117; HMDB38624; HMDB61872	C19317	CHEBI:35626; CHEBI:494804
28	98.0246	C4H5NO2	-H(-)	100	Succinimide	HMDB0030276; HMDB30276	C07273; C11103
29	101.072	C4H10N2O	-H(-)	100	NDEA		C14422
30	102.038	C4H9NS	-H(-)	100	(±)-2-Methylthiazolidine	HMDB0031682; HMDB31682
31	102.056	C4H9NO2	-H(-)	100	Aminobutanoic acid (ABA)	HMDB0000092; HMDB0000112; HMDB0000452; HMDB0000650; HMDB0001906; HMDB0002166; HMDB0002299; HMDB0003911; HMDB00092; HMDB00112; HMDB0031329; HMDB0031654; HMDB0038394; HMDB0041945; HMDB00452; HMDB00485; HMDB00581; HMDB00650; HMDB0094692; HMDB01906; HMDB02166; HMDB02299; HMDB03911; HMDB05815; HMDB31329; HMDB31654; HMDB38394; HMDB41945; HMDB94692	C00334; C01026; C01205; C02261; C02356; C02721; C03284; C03665; C05145; C11109; C11735; C19514	CHEBI:15620; CHEBI:16320; CHEBI:16865; CHEBI:17519; CHEBI:17724; CHEBI:27389; CHEBI:27971; CHEBI:28797; CHEBI:33094; CHEBI:35619; CHEBI:37081
32	103.04	C4H8O3	-H(-)	100	Hydroxybutanoic acid	HMDB0000008; HMDB0000011; HMDB0000023; HMDB0000336; HMDB0000357; HMDB0000442; HMDB0000710; HMDB0000729; HMDB00008; HMDB00011; HMDB00023; HMDB0031212; HMDB00336; HMDB00357; HMDB00435; HMDB00442; HMDB0059748; HMDB00710; HMDB00729; HMDB00758; HMDB0126088; HMDB11597; HMDB31212; HMDB59748	C00989; C01089; C01188; C01991; C03197; C05984; C06001; C14601	CHEBI:1148; CHEBI:17066; CHEBI:17290; CHEBI:20067; CHEBI:30830; CHEBI:37373; CHEBI:50129; CHEBI:741468
33	103.059	C5H12S	-H(-)	100	1-Pentanethiol	HMDB0032457; HMDB0033902; HMDB0035418; HMDB0036180; HMDB0041010; HMDB32457; HMDB33902; HMDB35418; HMDB36180; HMDB41010
34	104.035	C3H7NO3	-H(-)	100	Serine	HMDB0000187; HMDB0003406; HMDB00187; HMDB00589; HMDB0062263; HMDB03406; HMDB62263	C00065; C00716; C00740	CHEBI:16523; CHEBI:17115; CHEBI:17822
35	105.019	C3H6O4	-H(-)	100	D-Glyceric acid	HMDB0000139; HMDB0006372; HMDB00139; HMDB0031818; HMDB06372; HMDB31818	C00258	CHEBI:32398; CHEBI:33508; CHEBI:74324
36	107.036	C3H8O4	-H(-)	100	2,2-Dihydroperoxypropane	HMDB0034260; HMDB34260
37	108.012	C2H7NO2S	-H(-)	100	Hypotaurine	HMDB0000965; HMDB00965	C00519	CHEBI:16668
38	108.045	C6H7NO	-H(-)	100	Aminophenol	HMDB0001169; HMDB0035882; HMDB0040582; HMDB01169; HMDB35882; HMDB40582	C01987; C02372; C02720; C05058	CHEBI:17602; CHEBI:59981
39	108.996	C2H6O3S	-H(-)	100	Methyl methanesulfonic acid		C19181
40	109.011	C6H6S	-H(-)	100	2-Vinylthiophene	HMDB0029726; HMDB0033746; HMDB29726; HMDB33746		CHEBI:48498
41	109.029	C6H6O2	-H(-)	100	Catechol	HMDB0000957; HMDB0002434; HMDB0031180; HMDB0032037; HMDB0033002; HMDB0033127; HMDB00957; HMDB02434; HMDB31180; HMDB32037; HMDB33002; HMDB33127	C00090; C00530; C01751; C01785; C11115; C15571	CHEBI:17594; CHEBI:18135; CHEBI:27810; CHEBI:59983
42	109.041	C5H6N2O	-H(-)	100	N-Acetylimidazole	HMDB0003905; HMDB0033156; HMDB0060741; HMDB03905; HMDB06237; HMDB33156; HMDB60741	C02560; C05130	CHEBI:27398
43	109.066	C7H10O	-H(-)	100	2,3,5-Trimethylfuran	HMDB0029721; HMDB0029728; HMDB0031541; HMDB0040277; HMDB0040278; HMDB0061891; HMDB29721; HMDB29728; HMDB31541; HMDB40277; HMDB40278; HMDB61891
44	110.025	C5H5NO2	-H(-)	100	Pyrrole-2-carboxylic acid	HMDB0004230; HMDB0038175; HMDB03094; HMDB04230; HMDB38175	C01059; C02932; C03056; C03927; C05942	CHEBI:36751
45	110.072	C5H9N3	-H(-)	100	Histamine	HMDB0000870; HMDB0014417; HMDB0060263; HMDB00870; HMDB14417; HMDB60263	C00388	CHEBI:18295; CHEBI:59170
46	110.992	C5H4OS	-H(-)	100	2-Thiophenecarboxaldehyde	HMDB0029717; HMDB29717		CHEBI:246417
47	111.008	C5H4O3	-H(-)	100	Furoic acid	HMDB0000444; HMDB0000617; HMDB0032994; HMDB0039437; HMDB00444; HMDB00617; HMDB32994; HMDB39437	C01546	CHEBI:30845; CHEBI:30846
48	111.02	C4H4N2O2	-H(-)	100	Uracil	HMDB0000300; HMDB00300; HMDB0060760; HMDB60760	C00106; C18474	CHEBI:17568
49	111.045	C6H8O2	-H(-)	100	C6:2	HMDB0001164; HMDB0029581; HMDB0031344; HMDB0031543; HMDB0031759; HMDB0032233; HMDB0033569; HMDB0034247; HMDB0039778; HMDB0040260; HMDB01164; HMDB29581; HMDB31344; HMDB31543; HMDB31759; HMDB32233; HMDB33569; HMDB34247; HMDB39778; HMDB40260	C01066; C04091; C04221; C06105; C08063; C08502	CHEBI:10702; CHEBI:38358; CHEBI:41674
50	111.081	C7H12O	-H(-)	100	(Z)-4-Heptenal	HMDB0031483; HMDB0031486; HMDB0031487; HMDB0031488; HMDB0031539; HMDB0031540; HMDB0031550; HMDB0031551; HMDB0032301; HMDB0033667; HMDB0033827; HMDB0034372; HMDB0040339; HMDB31483; HMDB31486; HMDB31487; HMDB31488; HMDB31539; HMDB31540; HMDB31550; HMDB31551; HMDB32301; HMDB33667; HMDB33827; HMDB34372; HMDB40339		CHEBI:87582
51	112.04	C5H7NO2	-H(-)	100	Pyrroline carboxylic acid	HMDB0001301; HMDB0006875; HMDB01301; HMDB02240; HMDB06875	C03564; C03912; C04322; C07275	CHEBI:1372; CHEBI:36761
52	112.051	C4H7N3O	-H(-)	100	Creatinine	HMDB0000562; HMDB00562	C00791; C19280	CHEBI:16737
53	113.024	C5H6O3	-H(-)	100	2-Hydroxy-2,4-pentadienoic acid	HMDB0031859; HMDB0060461; HMDB31859; HMDB60461	C00596; C07091	CHEBI:28993; CHEBI:74456
54	114.019	C4H5NO3	-H(-)	100	Maleamic acid		C01596
55	114.056	C5H9NO2	-H(-)	100	Proline	HMDB0000162; HMDB0003411; HMDB0012880; HMDB00162; HMDB0030409; HMDB0034208; HMDB03411; HMDB12880; HMDB30409; HMDB34208	C00148; C00763; C16435; C18170	CHEBI:16313; CHEBI:17203; CHEBI:30322
56	115.003	C4H4O4	-H(-)	100	Fumarate	HMDB0000134; HMDB0000176; HMDB00134; HMDB00176	C00122; C01384; C02150	CHEBI:18012; CHEBI:18300
57	115.04	C5H8O3	-H(-)	100	Ketovaline	HMDB0000019; HMDB0000310; HMDB0000720; HMDB0001865; HMDB00019; HMDB0003771; HMDB0012233; HMDB00310; HMDB0031643; HMDB0034466; HMDB00720; HMDB0128916; HMDB0128917; HMDB0128943; HMDB0129096; HMDB0129097; HMDB0129098; HMDB0132477; HMDB01865; HMDB03771; HMDB04260; HMDB12233; HMDB31643; HMDB34466	C00141; C02233; C03273; C06255	CHEBI:16530; CHEBI:33033; CHEBI:37079; CHEBI:39153; CHEBI:45630
58	115.059	C6H12S	-H(-)	100	2-Methyl-1-methylthio-2-butene	HMDB0032411; HMDB0040244; HMDB32411; HMDB40244
59	115.076	C6H12O2	-H(-)	100	Hexanoic acid	HMDB0000535; HMDB0000689; HMDB0029762; HMDB0030027; HMDB0030056; HMDB0030059; HMDB0031207; HMDB0031221; HMDB0031246; HMDB0031248; HMDB0031325; HMDB0031511; HMDB0031580; HMDB0033774; HMDB0033889; HMDB0034163; HMDB0037266; HMDB0040279; HMDB0040327; HMDB00535; HMDB00689; HMDB29762; HMDB30027; HMDB30056; HMDB30059; HMDB31207; HMDB31221; HMDB31246; HMDB31248; HMDB31325; HMDB31511; HMDB31580; HMDB33774…	C01585; C02948; C03739; C12293; C12304; C12313	CHEBI:167422; CHEBI:30776; CHEBI:31328; CHEBI:31726; CHEBI:410868; CHEBI:50569; CHEBI:55381; CHEBI:74903; CHEBI:87572
60	116.017	C4H7NOS	-H(-)	100	Homocysteine thiolactone	HMDB0002287; HMDB02287
61	116.035	C4H7NO3	-H(-)	100	Aspartate semialdehyde	HMDB0000532; HMDB0006454; HMDB0012249; HMDB00532; HMDB06454; HMDB12249	C00441; C03214; C03508; C20250	CHEBI:18051; CHEBI:40410; CHEBI:40673
62	116.05	C8H7N	-H(-)	100	Indole	HMDB0000738; HMDB0034171; HMDB00738; HMDB34171	C00463; C16074	CHEBI:16881; CHEBI:25979
63	116.071	C5H11NO2	-H(-)	100	Valine; Betaine	HMDB0000043; HMDB0000883; HMDB0001382; HMDB0002141; HMDB0003355; HMDB00043; HMDB0013716; HMDB0015550; HMDB00883; HMDB01382; HMDB02141; HMDB03355; HMDB13716; HMDB15550; HMDB34366	C00183; C00431; C00719; C01799; C01826; C03571; C06417; C07457; C15987; C16436	CHEBI:134261; CHEBI:15887; CHEBI:16414; CHEBI:17750; CHEBI:2691; CHEBI:28804; CHEBI:55344
64	117.019	C4H6O4	-H(-)	100	Succinate	HMDB0000202; HMDB0000254; HMDB0000349; HMDB0000940; HMDB00202; HMDB00254; HMDB0031204; HMDB00349; HMDB0039324; HMDB00940; HMDB0130020; HMDB02475; HMDB31204; HMDB39324	C00042; C02170; C10900	CHEBI:15741; CHEBI:290972; CHEBI:30860; CHEBI:71176
65	117.045	C7H6N2	-H(-)	100	7-Azaindolizine	HMDB0033576; HMDB0040040; HMDB33576; HMDB40040
66	117.055	C5H10O3	-H(-)	100	5-Hydroxypentanoic acid	HMDB0000351; HMDB0000354; HMDB0000396; HMDB0000407; HMDB0000410; HMDB0000531; HMDB0000642; HMDB0000754; HMDB0001863; HMDB0001987; HMDB0002011; HMDB00351; HMDB00354; HMDB00396; HMDB00407; HMDB0040735; HMDB00410; HMDB0041603; HMDB00420; HMDB00531; HMDB0059844; HMDB00605; HMDB0061927; HMDB0062584; HMDB00642; HMDB00754; HMDB0130836; HMDB01863; HMDB01987; HMDB02011; HMDB02187; HMDB02321; HMDB40735; HM…	C02804; C20827	CHEBI:37051; CHEBI:37084; CHEBI:384411; CHEBI:45564; CHEBI:60631; CHEBI:60645; CHEBI:60647; CHEBI:68454; CHEBI:741550; CHEBI:78321
67	117.067	C4H10N2O2	-H(-)	100	L-2,4-Diaminobutanoic acid	HMDB0002362; HMDB0006284; HMDB02362; HMDB06284	C03283; C08291	CHEBI:64307
68	117.075	C6H14S	-H(-)	100	Diisopropyl sulfide	HMDB0029579; HMDB0031431; HMDB0039806; HMDB29579; HMDB31431; HMDB39806
69	118.051	C4H9NO3	-H(-)	100	Threonine	HMDB0000167; HMDB0000719; HMDB0004041; HMDB00167; HMDB0061148; HMDB0061877; HMDB00719; HMDB04041; HMDB61148; HMDB61877	C00188; C00263; C00820; C02115; C03678; C05519; C11108; C12317	CHEBI:15699; CHEBI:16080; CHEBI:16857; CHEBI:28718
70	118.98	C3H4O3S	-H(-)	100	Mercaptopyruvic acid	HMDB0001368; HMDB01368	C00957	CHEBI:16208
71	119.035	C4H8O4	-H(-)	100	Tetrose	HMDB0000337; HMDB0000360; HMDB0000498; HMDB0002453; HMDB0002601; HMDB0002649; HMDB0006293; HMDB00337; HMDB00360; HMDB00498; HMDB02453; HMDB02601; HMDB02649; HMDB06118; HMDB06293	C01796; C02022; C02045; C06463	CHEBI:23956; CHEBI:27913; CHEBI:36532; CHEBI:86348; CHEBI:86371; CHEBI:86391
72	119.05	C8H8O	-H(-)	100	Phenylacetaldehyde	HMDB0004072; HMDB0006236; HMDB0013815; HMDB0029636; HMDB0029637; HMDB0029638; HMDB0033910; HMDB0038997; HMDB0062765; HMDB0124943; HMDB04072; HMDB06236; HMDB13815; HMDB29636; HMDB29637; HMDB29638; HMDB33910; HMDB38997; HMDB62765	C00601; C02083; C05627; C06758; C07113; C07209; C07214; C20782	CHEBI:16424; CHEBI:17907; CHEBI:1883; CHEBI:27434; CHEBI:27632; CHEBI:28476; CHEBI:28617; CHEBI:87607
73	120.996	C3H6O3S	-H(-)	100	3-Mercaptolactate	HMDB0002127; HMDB02127	C05823; C19296
74	121.04	C6H6N2O	-H(-)	100	Nicotinamide	HMDB0001406; HMDB0031861; HMDB01406; HMDB31861	C00153; C01950; C02421	CHEBI:17154
75	122.024	C6H5NO2	-H(-)	100	Nicotinate	HMDB0001488; HMDB0002243; HMDB0031713; HMDB0041950; HMDB0060665; HMDB01488; HMDB02243; HMDB31713; HMDB41950; HMDB60665	C00253; C06813; C07446; C10164	CHEBI:15940; CHEBI:27798; CHEBI:28747; CHEBI:6032
76	122.061	C7H9NO	-H(-)	100	Anisidine	HMDB0029300; HMDB0032492; HMDB0032578; HMDB0036058; HMDB0040360; HMDB29300; HMDB32492; HMDB32578; HMDB36058; HMDB40360	C19191; C19326	CHEBI:163384; CHEBI:59982
77	124.008	C2H7NO3S	-H(-)	84	Taurine	HMDB0000251; HMDB00251	C00245	CHEBI:15891
78	125.06	C7H10O2	-H(-)	100	Toluene-cis-dihydrodiol	HMDB0029582; HMDB0031222; HMDB0031223; HMDB0032067; HMDB0032333; HMDB0033629; HMDB0034080; HMDB0034835; HMDB0037026; HMDB0037027; HMDB0040445; HMDB0041474; HMDB29582; HMDB31222; HMDB31223; HMDB32067; HMDB32333; HMDB33629; HMDB34080; HMDB34835; HMDB37026; HMDB37027; HMDB40445; HMDB41474	C04592; C12101	CHEBI:515741; CHEBI:52939
79	125.097	C8H14O	-H(-)	100	Sulcatone	HMDB0013809; HMDB0030961; HMDB0030966; HMDB0031197; HMDB0031301; HMDB0031309; HMDB0031590; HMDB0031591; HMDB0032403; HMDB0032451; HMDB0033547; HMDB0035242; HMDB0035390; HMDB0035915; HMDB0037152; HMDB0039769; HMDB0039770; HMDB0040146; HMDB0040149; HMDB0040151; HMDB0061945; HMDB0062471; HMDB0062529; HMDB0062536; HMDB13809; HMDB30961; HMDB30966; HMDB31197; HMDB31301; HMDB31309; HMDB31590; HMDB31591;…	C07287	CHEBI:16310; CHEBI:61748; CHEBI:88838
80	127.04	C6H8O3	-H(-)	100	Dihydro-4,4-dimethyl-2,3-furandione	HMDB0031303; HMDB0031306; HMDB0031847; HMDB0033285; HMDB0033517; HMDB0038072; HMDB0040594; HMDB0040732; HMDB31303; HMDB31306; HMDB31847; HMDB33285; HMDB33517; HMDB38072; HMDB40594; HMDB40732	C01125; C06719; C06761; C11354; C20240; C20443; C20717	CHEBI:76247
81	127.051	C5H8N2O2	-H(-)	100	Dihydrothymine	HMDB0000079; HMDB00079; HMDB0029874; HMDB0031547; HMDB0062558; HMDB29874; HMDB31547; HMDB62558	C00906; C05715; C05717	CHEBI:133469; CHEBI:27468; CHEBI:565546
82	127.075	C7H12O2	-H(-)	85	Ethyl tiglate	HMDB0029165; HMDB0029314; HMDB0030330; HMDB0031174; HMDB0031342; HMDB0031351; HMDB0031476; HMDB0031477; HMDB0031484; HMDB0031500; HMDB0031504; HMDB0031593; HMDB0031603; HMDB0031681; HMDB0032391; HMDB0032460; HMDB0033793; HMDB0038271; HMDB0038962; HMDB0039819; HMDB0040214; HMDB0040591; HMDB29165; HMDB29314; HMDB30330; HMDB31174; HMDB31342; HMDB31351; HMDB31476; HMDB31477; HMDB31484; HMDB31500; HMD…	C08487; C09822; C10921; C10976; C11950; C13714; C13717	CHEBI:36096; CHEBI:38364; CHEBI:87515
83	128.035	C5H7NO3	-H(-)	100	Oxoproline	HMDB0000267; HMDB0000805; HMDB0001369; HMDB0001843; HMDB0002234; HMDB00267; HMDB0060262; HMDB0061093; HMDB0062585; HMDB00805; HMDB01369; HMDB01843; HMDB02234; HMDB60262; HMDB61093; HMDB62585	C01877; C01879; C02237; C04281; C04282	CHEBI:16010; CHEBI:16352; CHEBI:18183; CHEBI:27391; CHEBI:6151
84	129.019	C5H6O4	-H(-)	100	Itaconate	HMDB0000620; HMDB0000634; HMDB0000749; HMDB0002092; HMDB0013233; HMDB0033809; HMDB0059743; HMDB0060365; HMDB0061185; HMDB00620; HMDB00634; HMDB00749; HMDB01657; HMDB02092; HMDB13233; HMDB33809; HMDB59743; HMDB60365; HMDB61185	C00433; C00490; C01732; C02132; C02214; C02226; C02800	CHEBI:15670; CHEBI:16600; CHEBI:17204; CHEBI:17415; CHEBI:17626; CHEBI:30838; CHEBI:74524
85	129.038	C6H10OS	-H(-)	100	2-[(Methylthio)methyl]-2-butenal	HMDB0031370; HMDB0037493; HMDB0040238; HMDB31370; HMDB37493; HMDB40238
86	129.055	C6H10O3	-H(-)	100	4-Methyl-2-oxopentanoate	HMDB0000408; HMDB0000491; HMDB0000695; HMDB0001864; HMDB0006024; HMDB0010717; HMDB0012882; HMDB0031214; HMDB0031216; HMDB0031218; HMDB0033286; HMDB0033302; HMDB0033698; HMDB00408; HMDB0041602; HMDB00491; HMDB0059876; HMDB0061881; HMDB00695; HMDB00762; HMDB01864; HMDB01962; HMDB02254; HMDB03736; HMDB04750; HMDB06024; HMDB10717; HMDB11647; HMDB12882; HMDB31214; HMDB31216; HMDB31218; HMDB33286; HMDB…	C00233; C00671; C00902; C01012; C02122; C02129; C03241; C03465; C03467; C03500; C06008; C06102; C12314; C14530	CHEBI:15888; CHEBI:17308; CHEBI:2490; CHEBI:28422; CHEBI:35932; CHEBI:386429; CHEBI:48430; CHEBI:86365; CHEBI:87307
87	129.092	C7H14O2	-H(-)	100	Ethyl isovalerate	HMDB0000666; HMDB0030028; HMDB0030052; HMDB0031528; HMDB0031594; HMDB0031595; HMDB0031600; HMDB0032204; HMDB0032874; HMDB0033745; HMDB0034166; HMDB0034239; HMDB0035238; HMDB0036209; HMDB0036237; HMDB0036238; HMDB0038227; HMDB0039095; HMDB0039618; HMDB0039619; HMDB0040297; HMDB00666; HMDB30028; HMDB30052; HMDB31528; HMDB31594; HMDB31595; HMDB31600; HMDB32204; HMDB32874; HMDB33745; HMDB34166; HMDB3…	C12290; C12296; C17714	CHEBI:31725; CHEBI:45571; CHEBI:50585; CHEBI:77322
88	130.051	C5H9NO3	-H(-)	100	5-Aminolevulinic acid	HMDB0000725; HMDB0000766; HMDB0000783; HMDB0001149; HMDB0002104; HMDB0002113; HMDB0006055; HMDB0006272; HMDB0036576; HMDB0059659; HMDB0060460; HMDB0061880; HMDB00725; HMDB00766; HMDB00783; HMDB01149; HMDB02104; HMDB02113; HMDB0240251; HMDB06055; HMDB06272; HMDB36576; HMDB59659; HMDB60460; HMDB61880	C00430; C01015; C01073; C01110; C01157; C01165; C03341; C03440; C03651; C03741; C04397; C05147; C19706	CHEBI:16231; CHEBI:16682; CHEBI:16889; CHEBI:17232; CHEBI:17549; CHEBI:18095; CHEBI:18240; CHEBI:20392; CHEBI:28397; CHEBI:40992; CHEBI:49268; CHEBI:87840; CHEBI:89836
89	130.087	C6H13NO2	-H(-)	100	(Iso)Leucine	HMDB0000172; HMDB0000557; HMDB0000687; HMDB0001645; HMDB0001901; HMDB0003640; HMDB0013773; HMDB00172; HMDB0029168; HMDB0033923; HMDB0036382; HMDB00557; HMDB0060650; HMDB0061716; HMDB0062203; HMDB00687; HMDB01645; HMDB01901; HMDB02002; HMDB02291; HMDB03640; HMDB13773; HMDB29168; HMDB33923; HMDB36382; HMDB60650; HMDB61716; HMDB62203	C00123; C00407; C01570; C01933; C02378; C02486; C06418; C08263; C16434; C16439; C16647	CHEBI:15603; CHEBI:15604; CHEBI:16586; CHEBI:17191; CHEBI:18347; CHEBI:25017; CHEBI:28225; CHEBI:38264; CHEBI:43433; CHEBI:44212; CHEBI:67144
90	131.035	C5H8O4	-H(-)	100	Glutarate	HMDB0000576; HMDB0000622; HMDB0000661; HMDB0001844; HMDB0002001; HMDB0006833; HMDB0006855; HMDB0029884; HMDB0033958; HMDB0040531; HMDB00576; HMDB0061879; HMDB00622; HMDB00661; HMDB01844; HMDB02001; HMDB06833; HMDB06855; HMDB29884; HMDB33958; HMDB40531; HMDB61879	C00489; C00900; C02674; C03589; C04106; C04181; C06010; C08645; C11838	CHEBI:111517; CHEBI:16444; CHEBI:17859; CHEBI:18409; CHEBI:29003; CHEBI:741548; CHEBI:75146
91	131.046	C4H8N2O3	-H(-)	100	Asparagine	HMDB0000026; HMDB0000168; HMDB00026; HMDB0011733; HMDB0012265; HMDB00168; HMDB0033780; HMDB11733; HMDB12265; HMDB33780	C00152; C01043; C01905; C02037; C02642; C16438; C19258; C19301	CHEBI:15737; CHEBI:17196; CHEBI:17201; CHEBI:18261; CHEBI:28159
92	131.057	C3H8N4O2	-H(-)	100	Methylenediurea		C06381
93	131.061	C8H8N2	-H(-)	100	1-Methylpyrrolo[1,2-a]pyrazine	HMDB0033171; HMDB0033173; HMDB33171; HMDB33173
94	131.071	C4H10N3O2	-H(-)	100	NONOate		C13773
94	131.071	C6H12O3	-H(-)	100	D-2-Hydroxyisocaproate	HMDB0000317; HMDB0000409; HMDB0000525; HMDB0000624; HMDB0000665; HMDB0000746; HMDB0001624; HMDB0001975; HMDB0010718; HMDB0012843; HMDB0029166; HMDB00317; HMDB0032158; HMDB0032456; HMDB0033851; HMDB0040409; HMDB00409; HMDB0041844; HMDB00525; HMDB0059770; HMDB0061652; HMDB00624; HMDB00665; HMDB00746; HMDB01624; HMDB01975; HMDB10718; HMDB12843; HMDB29166; HMDB32158; HMDB32456; HMDB33851; HMDB40409; …	C03264; C03499; C06103; C07834	CHEBI:131434; CHEBI:17869; CHEBI:27909; CHEBI:37035; CHEBI:44510; CHEBI:55534; CHEBI:59783; CHEBI:78842; CHEBI:86542; CHEBI:87685
95	131.083	C5H12N2O2	-H(-)	100	Ornithine	HMDB0000214; HMDB0003374; HMDB00214; HMDB00818; HMDB03374; HMDB04984	C00077; C00515; C01602; C03943; C11320	CHEBI:15729; CHEBI:16176
96	132.03	C4H7NO4	-H(-)	100	Aspartate	HMDB0000191; HMDB0006483; HMDB0011753; HMDB00191; HMDB0062186; HMDB06483; HMDB11753; HMDB62186	C00049; C00402; C16433; C19911	CHEBI:17053; CHEBI:17364; CHEBI:22660; CHEBI:24786
97	132.066	C5H11NO3	-H(-)	96	Hydroxy-valine	HMDB0031658; HMDB0032356; HMDB0039499; HMDB31658; HMDB32356; HMDB39499	C20313
98	133.014	C4H6O5	-H(-)	100	Malate	HMDB0000156; HMDB0000744; HMDB00156; HMDB0031518; HMDB0032872; HMDB00744; HMDB31518; HMDB32872	C00149; C00497; C00711; C03064	CHEBI:30796; CHEBI:30797; CHEBI:6650
98	133.014	C5H10S2	-H(-)	82	3,3-Dimethyl-1,2-dithiolane	HMDB0038974; HMDB0039789; HMDB0039790; HMDB38974; HMDB39789; HMDB39790
99	133.051	C5H10O4	-H(-)	100	Deoxyribose	HMDB0000421; HMDB0001292; HMDB0003224; HMDB0012141; HMDB0012485; HMDB0029576; HMDB00421; HMDB0127615; HMDB01292; HMDB03224; HMDB12141; HMDB12485; HMDB29576	C01801; C02783; C04039; C04272; C06257; C08347	CHEBI:15684; CHEBI:28816
99	133.051	C6H6N4	-H(-)	100	Dihydropteridine	HMDB0001441; HMDB01441	C05649	CHEBI:30156
100	133.066	C9H10O	-H(-)	100	Indan-1-ol	HMDB0029639; HMDB0029697; HMDB0029698; HMDB0030839; HMDB0031626; HMDB0032024; HMDB0032142; HMDB0032608; HMDB0032623; HMDB0033716; HMDB0034107; HMDB0034563; HMDB0036441; HMDB0059601; HMDB0059895; HMDB29639; HMDB29697; HMDB29698; HMDB30839; HMDB31626; HMDB32024; HMDB32142; HMDB32608; HMDB32623; HMDB33716; HMDB34107; HMDB34563; HMDB36441; HMDB59601; HMDB59895	C01710; C02394; C15512; C16930; C20464	CHEBI:16697; CHEBI:33226; CHEBI:33227; CHEBI:425902; CHEBI:50158
101	134.047	C5H5N5	-H(-)	100	Adenine	HMDB0000034; HMDB00034	C00147	CHEBI:16708
102	135.031	C5H12S2	-H(-)	100	1-Pentanesulfenothioic acid	HMDB0031160; HMDB0033053; HMDB0033054; HMDB31160; HMDB33053; HMDB33054
102	135.031	C5H4N4O	-H(-)	100	Hypoxanthine	HMDB0000157; HMDB0014581; HMDB00157; HMDB14581	C00262	CHEBI:17368; CHEBI:40279
103	135.045	C8H8O2	-H(-)	100	Phenyl acetate	HMDB0000209; HMDB0002340; HMDB0003767; HMDB00209; HMDB0029635; HMDB0029686; HMDB0031459; HMDB0032400; HMDB0032568; HMDB0032603; HMDB0033128; HMDB0033766; HMDB0033968; HMDB0038176; HMDB0040638; HMDB0040733; HMDB0041485; HMDB0062810; HMDB0124942; HMDB0125535; HMDB0126385; HMDB01326; HMDB02340; HMDB03767; HMDB29635; HMDB29686; HMDB31459; HMDB32400; HMDB32568; HMDB32603; HMDB33128; HMDB33766; HMDB339…	C00548; C01454; C03765; C05613; C06224; C07085; C07086; C07189; C07211; C07215; C10700; C10761; C14087; C15583; C20645	CHEBI:10589; CHEBI:15621; CHEBI:30745; CHEBI:36632; CHEBI:36635; CHEBI:366673; CHEBI:72775; CHEBI:8082
104	136.042	C7H7NO2	-H(-)	84	Anthranilate	HMDB0000875; HMDB0001123; HMDB0001392; HMDB0001538; HMDB0001891; HMDB0015687; HMDB0029806; HMDB0060722; HMDB00875; HMDB01123; HMDB01392; HMDB01538; HMDB01891; HMDB02129; HMDB15687; HMDB29806; HMDB60722	C00108; C00568; C01004; C14394; C19486; C19597	CHEBI:1220323; CHEBI:18123; CHEBI:30753; CHEBI:30754; CHEBI:30761; CHEBI:32114; CHEBI:451700
105	137.097	C9H14O	-H(-)	100	Isophorone	HMDB0013824; HMDB0031152; HMDB0031195; HMDB0031261; HMDB0031685; HMDB0033434; HMDB0033857; HMDB0035229; HMDB0035929; HMDB0036069; HMDB0036091; HMDB0036092; HMDB0040338; HMDB13824; HMDB31084; HMDB31152; HMDB31195; HMDB31261; HMDB31685; HMDB33434; HMDB33857; HMDB35229; HMDB35929; HMDB36069; HMDB36091; HMDB36092; HMDB40338	C08499; C14743; C16323	CHEBI:7610
106	138.98	C2H5O5P	-H(-)	100	Acetyl-P	HMDB0001494; HMDB0004110; HMDB01494; HMDB04110	C00227; C05682	CHEBI:15350; CHEBI:15732
107	139.112	C9H16O	-H(-)	100	(3Z,6Z)-3,6-Nonadien-1-ol	HMDB0030957; HMDB0030958; HMDB0031262; HMDB0031269; HMDB0031834; HMDB0032535; HMDB0033554; HMDB0033794; HMDB0034758; HMDB0034761; HMDB0034764; HMDB0034845; HMDB0035916; HMDB0035926; HMDB0035927; HMDB0037001; HMDB0037150; HMDB0037170; HMDB0038067; HMDB0038400; HMDB0039461; HMDB0059828; HMDB0062671; HMDB30957; HMDB30958; HMDB31262; HMDB31269; HMDB31834; HMDB32535; HMDB33554; HMDB33794; HMDB34758; H…		CHEBI:84226
108	139.976	CH4NO5P	-H(-)	100	Carbamoyl phosphate	HMDB0001096; HMDB01096	C00169	CHEBI:17672
109	140.071	C7H11NO2	-H(-)	100	Ethosuximide	HMDB0014731; HMDB0029427; HMDB0030352; HMDB14731; HMDB29427; HMDB30352	C07505; C08287; C10128; C16821	CHEBI:226311; CHEBI:4887
110	141.067	C6H10N2O2	-H(-)	100	Ectoine		C06231
111	142.051	C6H9NO3	-H(-)	100	2-Hydroxymethylclavam	HMDB0000894; HMDB0014491; HMDB0032161; HMDB0061082; HMDB0061705; HMDB00894; HMDB06723; HMDB06724; HMDB14491; HMDB32161; HMDB61082; HMDB61705	C17357	CHEBI:131804; CHEBI:415036; CHEBI:74435; CHEBI:87998
112	142.066	C10H9N	-H(-)	100	6-Methylquinoline	HMDB0033115; HMDB0041802; HMDB0042004; HMDB33115; HMDB41802; HMDB42004	C02227	CHEBI:132813; CHEBI:27878
113	142.998	C5H4O5	-H(-)	100	2-oxoglutarate(2-)	HMDB0062781; HMDB62781		CHEBI:16810
114	143.035	C6H8O4	-H(-)	100	2,3-Dimethylmaleate	HMDB0000393; HMDB0000522; HMDB0002266; HMDB0013311; HMDB0029171; HMDB0031257; HMDB0036232; HMDB00393; HMDB0040207; HMDB00522; HMDB02266; HMDB03520; HMDB13311; HMDB29171; HMDB31257; HMDB36232; HMDB40207	C00922; C01757; C02295; C02930; C19821; C19822; C19826	CHEBI:23812; CHEBI:35460; CHEBI:37245; CHEBI:49296; CHEBI:86952
115	143.046	C5H8N2O3	-H(-)	100	N-Nitrosoproline	HMDB0041946; HMDB41946	C19485
116	143.071	C7H12O3	-H(-)	100	trans-4-Hydroxycyclohexanecarboxylate	HMDB0001988; HMDB0031176; HMDB0036594; HMDB0037114; HMDB0040433; HMDB01988; HMDB31176; HMDB36594; HMDB37114; HMDB40433	C04404; C16590	CHEBI:16817
117	144.012	C5H7NO2S	-H(-)	100	3,4-Dehydrothiomorpholine-3-carboxylate		C04445
118	144.046	C9H7NO	-H(-)	100	3-Methyleneoxindole	HMDB0029737; HMDB29737	C02796; C06324; C06338; C06343; C06415; C08493; C19434	CHEBI:343043
119	144.066	C6H11NO3	-H(-)	100	4-Acetamidobutanoate	HMDB0000730; HMDB0000808; HMDB0001263; HMDB0003681; HMDB0012131; HMDB0012151; HMDB0015127; HMDB0029425; HMDB0029426; HMDB0059595; HMDB0060265; HMDB0061156; HMDB00730; HMDB00808; HMDB0094698; HMDB01263; HMDB03681; HMDB06238; HMDB12131; HMDB12151; HMDB15127; HMDB29425; HMDB29426; HMDB59595; HMDB60265; HMDB61156; HMDB94698	C01475; C02946; C03239; C03656; C04076; C05825	CHEBI:17027; CHEBI:17534; CHEBI:17645; CHEBI:17917; CHEBI:27713; CHEBI:70979; CHEBI:724125; CHEBI:74048; CHEBI:89963
120	145.015	C5H6O5	-H(-)	100	Oxoglutarate	HMDB0000208; HMDB0013701; HMDB00208; HMDB0062739; HMDB02812; HMDB13701; HMDB62739	C00026; C03716; C05406; C06030; C06316	CHEBI:30915; CHEBI:87810
120	145.015	C6H10S2	-H(-)	100	Di-2-propenyl disulfide, 9CI	HMDB0033966; HMDB0041390; HMDB0041393; HMDB33966; HMDB41390; HMDB41393	C08369	CHEBI:4488
121	145.029	C9H6O2	-H(-)	100	Coumarin	HMDB0001218; HMDB0002359; HMDB0032938; HMDB0033183; HMDB01218; HMDB02359; HMDB32938; HMDB33183	C05851	CHEBI:28794; CHEBI:72013
122	145.051	C6H10O4	-H(-)	100	2-Methylglutaric acid	HMDB0000422; HMDB0000448; HMDB0000752; HMDB0000858; HMDB0002074; HMDB0002173; HMDB0006900; HMDB0033837; HMDB00422; HMDB00448; HMDB0061930; HMDB00752; HMDB00858; HMDB02074; HMDB02173; HMDB04862; HMDB06854; HMDB06900; HMDB33837; HMDB61930	C00659; C00772; C00966; C01053; C04237; C06006; C06104; C06762; C13811; C14463; C16272	CHEBI:1007322; CHEBI:27681; CHEBI:30832; CHEBI:68566; CHEBI:68567; CHEBI:86537; CHEBI:89760
123	145.062	C5H10N2O3	-H(-)	100	Glutamine	HMDB0000641; HMDB0002031; HMDB0003423; HMDB0006899; HMDB0028687; HMDB00641; HMDB02031; HMDB03423; HMDB06899; HMDB28687	C00064; C00303; C00819; C05100; C16673	CHEBI:1670; CHEBI:17061; CHEBI:18050; CHEBI:185249
124	145.098	C6H14N2O2	-H(-)	100	Lysine	HMDB0000182; HMDB0003405; HMDB0012114; HMDB0012115; HMDB00182; HMDB0142894; HMDB03405; HMDB12114; HMDB12115	C00047; C00739; C01142; C01186; C05161; C16440; C20277	CHEBI:15613; CHEBI:15616; CHEBI:16855; CHEBI:18019
125	146.025	C8H5NO2	-H(-)	100	Indole-5,6-quinone	HMDB0006779; HMDB0030481; HMDB0061933; HMDB06779; HMDB30481; HMDB61933	C05579; C11129	CHEBI:27406; CHEBI:27539
126	146.046	C5H9NO4	-H(-)	100	Glutamate	HMDB0000148; HMDB0002393; HMDB0002931; HMDB0003011; HMDB0003339; HMDB0006556; HMDB00148; HMDB0033550; HMDB0060475; HMDB0062183; HMDB02393; HMDB02931; HMDB03011; HMDB03339; HMDB06556; HMDB33550; HMDB60475; HMDB62183	C00025; C00217; C00302; C00979; C03618; C03790; C05574; C05938; C05941; C12269	CHEBI:15966; CHEBI:16015; CHEBI:17981; CHEBI:18237; CHEBI:27809; CHEBI:31882; CHEBI:45441
127	146.065	C6H13NOS	-H(-)	100	5-Methylthiopentanaldoxime		C17245
128	147.03	C5H8O5	-H(-)	100	Hydroxyglutarate	HMDB0000426; HMDB0000428; HMDB0000606; HMDB0000694; HMDB0001900; HMDB0011676; HMDB00426; HMDB00428; HMDB0059655; HMDB00606; HMDB00694; HMDB01900; HMDB02323; HMDB11676; HMDB59655	C00652; C00684; C00815; C01087; C01114; C02266; C02612; C02614; C02630; C02674; C02753; C02994; C03196; C03826; C05405; C06029; C06031; C06032	CHEBI:15584; CHEBI:15867; CHEBI:17084; CHEBI:32796; CHEBI:32797; CHEBI:707706
128	147.03	C6H12S2	-H(-)	100	2-Propenyl propyl disulfide	HMDB0033912; HMDB0038890; HMDB0041392; HMDB33912; HMDB38890; HMDB41392
129	147.045	C9H8O2	-H(-)	100	Cinnamate	HMDB0000567; HMDB0000930; HMDB0031725; HMDB0032947; HMDB0035243; HMDB0036626; HMDB0040986; HMDB00567; HMDB00930; HMDB0128078; HMDB0134039; HMDB0135273; HMDB0135274; HMDB0135275; HMDB0135648; HMDB31725; HMDB32947; HMDB35243; HMDB36626; HMDB40986	C00423; C02274; C05608; C07720; C07728; C10438; C17268	CHEBI:16151; CHEBI:28353; CHEBI:35697; CHEBI:35699; CHEBI:63552
130	147.049	C6H12O2S	-H(-)	100	3-(Methylthio)propyl acetate	HMDB0031717; HMDB0032271; HMDB0032410; HMDB0032495; HMDB0036193; HMDB0037619; HMDB0038299; HMDB0039653; HMDB0040413; HMDB0041306; HMDB31717; HMDB32271; HMDB32410; HMDB32495; HMDB36193; HMDB37619; HMDB38299; HMDB39653; HMDB40413; HMDB41306		CHEBI:26308; CHEBI:87281; CHEBI:87503
131	147.066	C6H12O4	-H(-)	100	Mevalonate	HMDB0000227; HMDB0012140; HMDB00227; HMDB0031639; HMDB0059629; HMDB0059705; HMDB12140; HMDB31639; HMDB59629; HMDB59705	C00418; C00522; C02104; C03348; C04104; C06007; C06471	CHEBI:17710; CHEBI:25351; CHEBI:27512; CHEBI:67255
131	147.066	C7H14OS	-H(-) [+2]	80	4-Methyl-4-(methylthio)-2-pentanone	HMDB0037621; HMDB0039465; HMDB0039468; HMDB0040186; HMDB37621; HMDB39465; HMDB39468; HMDB40186
132	148.044	C5H11NO2S	-H(-)	100	Methionine	HMDB0000696; HMDB0014997; HMDB0033951; HMDB00696; HMDB14997; HMDB33951	C00073; C00855; C01733; C07418	CHEBI:16643; CHEBI:16811; CHEBI:50868
133	148.061	C5H11NO4	-H(-)	100	Dihydroxy-Val		C20314
134	148.991	C4H6O4S	-H(-)	100	Thiodiacetic acid	HMDB0042032; HMDB42032	C14872	CHEBI:35012
135	149.008	C4H6O6	-H(-)	100	Tartaric acid	HMDB0029878; HMDB0059916; HMDB29878; HMDB59916	C00552; C00898; C02107	CHEBI:15672; CHEBI:15674
136	149.024	C8H6O3	-H(-)	100	Phenylglyoxylic acid	HMDB0001587; HMDB0031515; HMDB0032598; HMDB0032612; HMDB0040528; HMDB01587; HMDB31515; HMDB32598; HMDB32612; HMDB40528	C02137; C03057; C10812	CHEBI:18280; CHEBI:8240
137	149.046	C5H10O5	-H(-)	100	Pentose	HMDB0000098; HMDB0000283; HMDB0000366; HMDB0000621; HMDB0000646; HMDB0000751; HMDB0001644; HMDB0003371; HMDB00098; HMDB0012194; HMDB0012325; HMDB00283; HMDB0029941; HMDB0029942; HMDB00366; HMDB00487; HMDB0059753; HMDB0060254; HMDB00621; HMDB00646; HMDB00654; HMDB00751; HMDB0094694; HMDB0127617; HMDB01644; HMDB02245; HMDB03371; HMDB03763; HMDB12194; HMDB12325; HMDB29941; HMDB29942; HMDB59753; HMDB…	C00121; C00181; C00216; C00259; C00309; C00310; C00312; C00476; C00508; C01394; C01488; C01508; C01510; C02096; C02204; C02205; C02479; C02604; C05052; C06115; C08346; C08353; C08354; C11476; C16639; C20569	CHEBI:15936; CHEBI:16880; CHEBI:16988; CHEBI:17140; CHEBI:17173; CHEBI:17399; CHEBI:17535; CHEBI:27476; CHEBI:27672; CHEBI:28272; CHEBI:46983; CHEBI:53455; CHEBI:6178; CHEBI:86350; CHEBI:89890
137	149.046	C6H14S2	-H(-)	100	Diisopropyl disulfide	HMDB0029578; HMDB0031161; HMDB0031472; HMDB0031709; HMDB0032180; HMDB0032408; HMDB0040056; HMDB29578; HMDB31161; HMDB31472; HMDB31709; HMDB32180; HMDB32408; HMDB40056	C08373	CHEBI:45758
138	149.061	C9H10O2	-H(-)	100	Hydrocinnamic acid	HMDB0000764; HMDB0002097; HMDB0002222; HMDB0002237; HMDB0003654; HMDB0011743; HMDB0013744; HMDB0031310; HMDB0032073; HMDB0032075; HMDB0032569; HMDB0032570; HMDB0032592; HMDB0032617; HMDB0033967; HMDB0033970; HMDB0037715; HMDB0038355; HMDB0040428; HMDB0040925; HMDB0059824; HMDB0062349; HMDB00764; HMDB0125532; HMDB0134026; HMDB0134027; HMDB0135239; HMDB0135276; HMDB0135277; HMDB0135278; HMDB0135279…	C01839; C01963; C02646; C05629; C13342; C15513; C16706; C17883; C19291; C20697	CHEBI:262555; CHEBI:28631; CHEBI:32807; CHEBI:329287; CHEBI:389009; CHEBI:42438; CHEBI:48526; CHEBI:52051; CHEBI:64555; CHEBI:64818; CHEBI:86567; CHEBI:87417
139	149.071	C8H10N2O	-H(-)	100	6-Methylnicotinamide	HMDB0013704; HMDB0029410; HMDB0038513; HMDB0039998; HMDB0039999; HMDB13704; HMDB29410; HMDB38513; HMDB39998; HMDB39999	C17512; C19680	CHEBI:88954
140	149.097	C10H14O	-H(-)	100	Thymol	HMDB0001878; HMDB0003647; HMDB0004487; HMDB0029652; HMDB0031570; HMDB0031613; HMDB0031817; HMDB0032063; HMDB0032213; HMDB0032626; HMDB0033544; HMDB0034846; HMDB0034921; HMDB0035089; HMDB0035172; HMDB0035250; HMDB0035591; HMDB0035761; HMDB0035770; HMDB0035824; HMDB0036061; HMDB0036070; HMDB0036089; HMDB0036999; HMDB0037561; HMDB0038913; HMDB0061788; HMDB0133616; HMDB01878; HMDB03647; HMDB04487; HM…	C01767; C01868; C01951; C02289; C02485; C02576; C06576; C09840; C09843; C09868; C09884; C09908; C09911; C09913; C11383; C11394; C11939; C14130; C14138; C14139; C14188; C14200; C14464; C14741; C16955; C17062; C18025	CHEBI:15399; CHEBI:15400; CHEBI:15421; CHEBI:17304; CHEBI:27607; CHEBI:28996; CHEBI:3440; CHEBI:34444; CHEBI:37001; CHEBI:38265; CHEBI:50542; CHEBI:53169
141	150.002	C7H5NOS	-H(-)	100	1,2-Benzisothiazol-3(2H)-one	HMDB0034413; HMDB0040578; HMDB34413; HMDB40578		CHEBI:167099
142	150.042	C5H5N5O	-H(-)	100	Guanine	HMDB0000132; HMDB0000403; HMDB0000542; HMDB00132; HMDB00403; HMDB00542	C00242	CHEBI:16235; CHEBI:351476; CHEBI:62462
143	150.056	C8H9NO2	-H(-)	100	Acetaminophen	HMDB0001859; HMDB0002210; HMDB0012219; HMDB0012992; HMDB0029703; HMDB0032609; HMDB0033903; HMDB0059846; HMDB0060680; HMDB0061919; HMDB01859; HMDB02210; HMDB12219; HMDB12992; HMDB29703; HMDB32609; HMDB33903; HMDB59846; HMDB60680; HMDB61919	C02709; C03005; C03522; C04350; C04353; C06804; C07301; C16571; C17755; C17756; C18623; C20634	CHEBI:1017870; CHEBI:16394; CHEBI:46195; CHEBI:55484; CHEBI:74684
144	151.026	C5H4N4O2	-H(-)	100	Xanthine	HMDB0000292; HMDB0000786; HMDB0001182; HMDB00292; HMDB00786; HMDB01182	C00385; C07599	CHEBI:17712; CHEBI:28315
145	151.076	C9H12O2	-H(-)	100	2-Isopropyl-1,4-benzenediol	HMDB0032132; HMDB0032599; HMDB0036169; HMDB0036227; HMDB0039801; HMDB0039956; HMDB0040175; HMDB0040216; HMDB0040449; HMDB0041326; HMDB0041804; HMDB0059853; HMDB0125537; HMDB32132; HMDB32599; HMDB36169; HMDB36227; HMDB39801; HMDB39956; HMDB40175; HMDB40216; HMDB40449; HMDB41326; HMDB41804; HMDB59853	C01014	CHEBI:38547
146	151.089	C8H12N2O	-H(-)	100	2-Methoxy-(3 or 5 or 6)-isopropylpyrazine	HMDB0032381; HMDB0040052; HMDB0040053; HMDB0040340; HMDB32381; HMDB40052; HMDB40053; HMDB40340	C19681
147	151.112	C10H16O	-H(-)	100	(-)-trans-Carveol	HMDB0003450; HMDB0003634; HMDB0003667; HMDB0030892; HMDB0030893; HMDB0031854; HMDB0032120; HMDB0032242; HMDB0032536; HMDB0034715; HMDB0034916; HMDB0034973; HMDB0034974; HMDB0034975; HMDB0034985; HMDB0035054; HMDB0035077; HMDB0035078; HMDB0035092; HMDB0035100; HMDB0035120; HMDB0035125; HMDB0035158; HMDB0035203; HMDB0035241; HMDB0035277; HMDB0035280; HMDB0035600; HMDB0035604; HMDB0035622; HMDB00356…	C00808; C00809; C00964; C01123; C01499; C02213; C02452; C02759; C04435; C07271; C09847; C09859; C09885; C09893; C09906; C11387; C11395; C11398; C11401; C11408; C11409; C11412; C11415; C11938; C11941; C11942; C11951; C17623; C18018; C18369; C19081; C20260; C20425	CHEBI:10782; CHEBI:15388; CHEBI:15389; CHEBI:15396; CHEBI:15420; CHEBI:16431; CHEBI:168; CHEBI:16980; CHEBI:227; CHEBI:23046; CHEBI:232; CHEBI:23733; CHEBI:26137; CHEBI:26381; CHEBI:29020; CHEBI:29060; CHEBI:35596; CHEBI:37046; CHEBI:41; CHEBI:48697; CHEBI:48933; CHEBI:48934; CHEBI:4999; CHEBI:50040; CHEBI:50045; CHEBI:50046; CHEBI:53177; CHEBI:87568; CHEBI:89872; CHEBI:9577
148	152.002	C3H7NO4S	-H(-)	100	3-Sulfinoalanine	HMDB0000996; HMDB0060179; HMDB00996; HMDB60179	C00606	CHEBI:16345; CHEBI:41721
149	152.996	C3H7O5P	-H(-)	100	Propanoyl phosphate		C02876; C03505; C03947
150	153.007	C6H4NO4	-H(-)	100	2-hydroxy-4-nitrophenolate	HMDB0062694; HMDB62694		CHEBI:57730
151	153.019	C7H6O4	-H(-)	100	Gentisic acid	HMDB0000152; HMDB0000397; HMDB0001856; HMDB0013676; HMDB0013677; HMDB00152; HMDB0029666; HMDB0034299; HMDB00397; HMDB0125090; HMDB01856; HMDB13676; HMDB13677; HMDB29666; HMDB34299	C00196; C00230; C00628; C16748	CHEBI:17189; CHEBI:18026; CHEBI:248101; CHEBI:258254; CHEBI:36062; CHEBI:545917
152	153.055	C8H10O3	-H(-)	100	Hydroxytyrosol	HMDB0005784; HMDB0030570; HMDB0032012; HMDB0034158; HMDB0037724; HMDB0037728; HMDB0059966; HMDB0125534; HMDB0126617; HMDB0131231; HMDB0131232; HMDB0131479; HMDB0135785; HMDB05784; HMDB30570; HMDB32012; HMDB34158; HMDB37724; HMDB37728; HMDB59966	C06317; C10787	CHEBI:18353; CHEBI:68889; CHEBI:955
153	153.092	C9H14O2	-H(-)	100	C9:2	HMDB0031302; HMDB0032314; HMDB0032442; HMDB0035135; HMDB0036177; HMDB0036239; HMDB0037276; HMDB0038268; HMDB0038697; HMDB0040285; HMDB0060285; HMDB31302; HMDB32314; HMDB32442; HMDB35135; HMDB36177; HMDB36239; HMDB37276; HMDB38268; HMDB38697; HMDB40285; HMDB60285	C09772	CHEBI:58972
154	154.062	C6H9N3O2	-H(-)	100	Histidine	HMDB0000177; HMDB00177; HMDB0034267; HMDB03412; HMDB34267	C00135; C00768; C01162; C06419	CHEBI:15971
155	154.975	C2H5O6P	-H(-)	100	Phosphoglycolic acid	HMDB0000816; HMDB00816; HMDB60148	C00988	CHEBI:17150
156	155.071	C8H12O3	-H(-)	100	8-Hydroxy-5,6-octadienoic acid	HMDB0031101; HMDB0032232; HMDB31101; HMDB32232
157	155.108	C9H16O2	-H(-)	100	C9:1	HMDB0004362; HMDB0031263; HMDB0031271; HMDB0031514; HMDB0031531; HMDB0032265; HMDB0032307; HMDB0032413; HMDB0032491; HMDB0033167; HMDB0034716; HMDB0035307; HMDB0036208; HMDB0036222; HMDB0037023; HMDB0037496; HMDB0037618; HMDB0037629; HMDB0038272; HMDB0038275; HMDB0039736; HMDB0039794; HMDB0040210; HMDB0059728; HMDB0059817; HMDB0059840; HMDB0059894; HMDB0060286; HMDB04362; HMDB31263; HMDB31271; HM…	C02445; C08471; C08501	CHEBI:206353; CHEBI:58968; CHEBI:87682
158	155.144	C10H20O	-H(-)	100	Menthol	HMDB0003352; HMDB0011623; HMDB0013810; HMDB0031409; HMDB0032206; HMDB0032212; HMDB0032241; HMDB0032274; HMDB0032532; HMDB0034717; HMDB0035093; HMDB0035094; HMDB0035726; HMDB0035763; HMDB0035764; HMDB0035765; HMDB0037020; HMDB0037171; HMDB0037223; HMDB0037806; HMDB0039854; HMDB0041628; HMDB0059861; HMDB03352; HMDB11623; HMDB13810; HMDB31409; HMDB32206; HMDB32212; HMDB32241; HMDB32274; HMDB32532; H…	C00400; C00553; C09849; C11386; C12307	CHEBI:10360; CHEBI:15402; CHEBI:15409; CHEBI:18451; CHEBI:25187; CHEBI:31457; CHEBI:77929; CHEBI:87309; CHEBI:88; CHEBI:89175
159	156.045	C10H7NO	-H(-)	100	1-nitrosonaphthalene	HMDB0062189; HMDB62189	C14788
160	156.066	C7H11NO3	-H(-)	100	3-Methylcrotonylglycine	HMDB0000459; HMDB0000959; HMDB0014755; HMDB00459; HMDB0094701; HMDB00959; HMDB14755; HMDB94701	C07411; C17361; C17724; C20828	CHEBI:21560; CHEBI:250989; CHEBI:68499; CHEBI:73018
160	156.066	C8H13NS	-H(-) [+2]	80	7-Isothiocyanato-1-heptene	HMDB0038434; HMDB0040035; HMDB0040063; HMDB0040064; HMDB0040071; HMDB0040072; HMDB0040073; HMDB0040074; HMDB0040075; HMDB0040102; HMDB0040103; HMDB0040104; HMDB0040105; HMDB38434; HMDB40035; HMDB40063; HMDB40064; HMDB40071; HMDB40072; HMDB40073; HMDB40074; HMDB40075; HMDB40102; HMDB40103; HMDB40104; HMDB40105
161	157.036	C4H6N4O3	-H(-)	100	Allantoin	HMDB0000462; HMDB00462	C01551; C02348; C02350	CHEBI:15676
162	157.05	C7H10O4	-H(-)	100	Isopropylmaleate	HMDB0000635; HMDB0012241; HMDB0036380; HMDB0059815; HMDB00635; HMDB12241; HMDB36380; HMDB59815	C02631; C04670; C04815; C05126	CHEBI:17275; CHEBI:87897
163	157.065	C11H10O	-H(-)	100	2-Methoxynaphthalene	HMDB0032861; HMDB0060303; HMDB0060322; HMDB32861; HMDB60303; HMDB60322	C02909; C14089	CHEBI:27615
164	158.061	C10H9NO	-H(-)	100	Indoleacetaldehyde	HMDB0001190; HMDB0062503; HMDB01190; HMDB62503	C00637; C06345; C10663; C14789	CHEBI:18086; CHEBI:34871
165	158.082	C7H13NO3	-H(-)	100	2-Methylbutyrylglycine	HMDB0000339; HMDB0000678; HMDB0000927; HMDB0011757; HMDB0012154; HMDB0012175; HMDB0029230; HMDB0029409; HMDB0029412; HMDB0031345; HMDB00339; HMDB0036384; HMDB0038593; HMDB0038625; HMDB0061678; HMDB00678; HMDB00927; HMDB11757; HMDB12154; HMDB12175; HMDB29230; HMDB29409; HMDB29412; HMDB31345; HMDB36384; HMDB38593; HMDB38625; HMDB61678	C02636; C03087; C08269; C10151; C10850	CHEBI:240943; CHEBI:57885; CHEBI:70830; CHEBI:70984; CHEBI:85534
166	159.03	C6H8O5	-H(-)	100	Oxoadipate	HMDB0000225; HMDB0000398; HMDB00225; HMDB0039447; HMDB00398; HMDB0059737; HMDB39447; HMDB59737	C00322; C00846; C04287; C06891; C16159; C20781	CHEBI:15753; CHEBI:17325; CHEBI:37440
167	159.044	C10H8O2	-H(-)	100	6-Methylcoumarin	HMDB0032394; HMDB0036073; HMDB0041009; HMDB0060497; HMDB32394; HMDB36073; HMDB41009; HMDB60497	C03012; C07719; C07726; C14785; C16213	CHEBI:17435; CHEBI:563586
168	159.079	C6H12N2O3	-H(-)	78	Ala-Ala	HMDB0003459; HMDB0028680; HMDB0031411; HMDB03459; HMDB28680; HMDB31411	C00993; C03153; C06442; C10996; C19929	CHEBI:16576; CHEBI:7351
169	159.103	C8H16O3	-H(-)	100	Propylhydroxypentanoic acid	HMDB0000486; HMDB0000711; HMDB0001954; HMDB0002264; HMDB0010722; HMDB0013898; HMDB0013899; HMDB0013900; HMDB0031509; HMDB0032270; HMDB0032827; HMDB00486; HMDB0059825; HMDB0059867; HMDB0062596; HMDB00711; HMDB01954; HMDB02264; HMDB10722; HMDB13898; HMDB13899; HMDB13900; HMDB31509; HMDB32270; HMDB32827; HMDB59825; HMDB59867; HMDB62596	C03864; C03865; C16649; C16650; C16651; C17527; C20793	CHEBI:23997; CHEBI:37098; CHEBI:37099; CHEBI:78949; CHEBI:86543; CHEBI:87534
170	159.114	C7H16N2O2	-H(-)	100	Methyl-Lys	HMDB0002038; HMDB0006009; HMDB02038; HMDB06009	C02728	CHEBI:17604
171	160.04	C9H7NO2	-H(-)	100	2-Indolecarboxylic acid	HMDB0002285; HMDB0003320; HMDB0004077; HMDB0031172; HMDB0060289; HMDB02285; HMDB03320; HMDB04077; HMDB31172; HMDB60289	C05637; C05639; C06330; C06342; C11503; C16716; C19837	CHEBI:130363; CHEBI:24809; CHEBI:28799; CHEBI:28883; CHEBI:563251
172	160.062	C6H11NO4	-H(-)	100	Aminoadipate	HMDB0000510; HMDB0029423; HMDB0033747; HMDB00510; HMDB0061715; HMDB0062557; HMDB0062660; HMDB0094716; HMDB29423; HMDB33747; HMDB61715; HMDB62557; HMDB62660; HMDB94716	C00956; C01046; C01077; C02207; C03210; C05016; C06234; C17581; C19694	CHEBI:16440; CHEBI:37024; CHEBI:45826; CHEBI:7671; CHEBI:857
173	161.024	C9H6O3	-H(-)	100	Umbelliferone	HMDB0002149; HMDB0029865; HMDB0136738; HMDB0137904; HMDB0140948; HMDB0140949; HMDB02149; HMDB29865	C09315; C20414	CHEBI:27510; CHEBI:349245
174	161.046	C6H10O5	-H(-)	100	Hydroxyadipate	HMDB0000321; HMDB0000345; HMDB0000355; HMDB0000368; HMDB0000640; HMDB0029934; HMDB00321; HMDB0032873; HMDB00345; HMDB00355; HMDB00368; HMDB0041561; HMDB0059758; HMDB00640; HMDB29934; HMDB32873; HMDB41561; HMDB59758	C00478; C01088; C01989; C02360; C02488; C02991; C03652; C03761; C03827; C03979; C06158; C06159; C06474; C06478; C06485; C11592; C16390; C17209; C18028	CHEBI:16831; CHEBI:17023; CHEBI:30997; CHEBI:55541; CHEBI:59051
174	161.046	C7H14S2	-H(-)	100	(-)-1-Methylpropyl 1-propenyl disulfide	HMDB0034426; HMDB34426
175	161.082	C7H14O4	-H(-)	100	Cymarose	HMDB0059918; HMDB59918	C08234; C08237
176	161.093	C6H14N2O3	-H(-)	100	Hydroxy-Lys	HMDB0000450; HMDB00450; HMDB06827	C01028; C02627; C16741; C16742	CHEBI:18040
177	161.118	C8H18O3	-H(-)	100	(3R,7R)-1,3,7-Octanetriol	HMDB0033625; HMDB33625
178	162.055	C9H9NO2	-H(-)	100	3-Methyldioxyindole	HMDB0001424; HMDB0004186; HMDB0062406; HMDB01424; HMDB04186; HMDB62406	C05834; C19567	CHEBI:28254; CHEBI:66879
179	163.04	C9H8O3	-H(-)	100	Coumarate	HMDB0000205; HMDB0001713; HMDB0002035; HMDB0002641; HMDB0012225; HMDB00205; HMDB0030677; HMDB0041592; HMDB0062605; HMDB01237; HMDB0125104; HMDB0126545; HMDB0128076; HMDB0129375; HMDB0134028; HMDB0134029; HMDB0134030; HMDB0134031; HMDB0141767; HMDB0141768; HMDB01713; HMDB02035; HMDB02641; HMDB12225; HMDB30677; HMDB31629; HMDB41592; HMDB62605	C00166; C00811; C01772; C02763; C05838; C06738; C07114; C10945; C12621	CHEBI:16815; CHEBI:17450; CHEBI:18125; CHEBI:28873; CHEBI:30851; CHEBI:32357; CHEBI:32374; CHEBI:84256
180	163.061	C6H12O5	-H(-)	100	Deoxyhexose	HMDB0000174; HMDB0000849; HMDB0002712; HMDB0003081; HMDB0005876; HMDB0010207; HMDB0012327; HMDB00174; HMDB0029196; HMDB0033821; HMDB0059624; HMDB0059625; HMDB0060267; HMDB0062477; HMDB0062489; HMDB00849; HMDB0124735; HMDB02712; HMDB03081; HMDB05876; HMDB10207; HMDB11726; HMDB11736; HMDB12327; HMDB29196; HMDB33821; HMDB59624; HMDB59625; HMDB60267; HMDB62477; HMDB62489	C00507; C00586; C00861; C01018; C01019; C01684; C01721; C02095; C02338; C02431; C02476; C02522; C02781; C07326; C08258; C08259; C08352; C16538; C20835; C20836	CHEBI:16070; CHEBI:17617; CHEBI:17897; CHEBI:2181; CHEBI:27442; CHEBI:42548; CHEBI:42564; CHEBI:42589; CHEBI:48204; CHEBI:62346
180	163.061	C7H16S2	-H(-)	100	Butyl isopropyl disulfide	HMDB0033050; HMDB0033051; HMDB0039783; HMDB33050; HMDB33051; HMDB39783
181	164.022	C5H11NOS2	-H(-)	100	4-Methylthiobutylthiohydroximate		C17243
181	164.022	C5H3N5O2	-H(-)	100	8-Oxoguanine	HMDB0041820; HMDB41820	C20155	CHEBI:44605
182	164.035	C8H7NO3	-H(-)	100	4-Pyridoxolactone	HMDB0003454; HMDB0004089; HMDB0004291; HMDB0013030; HMDB0036582; HMDB0038318; HMDB03454; HMDB04089; HMDB04291; HMDB13030; HMDB36582; HMDB38318	C00971; C02803; C03757; C05653; C06052; C15769	CHEBI:16871; CHEBI:2124; CHEBI:36575; CHEBI:63559
183	164.072	C9H11NO2	-H(-)	100	Phenylalanine	HMDB0000159; HMDB0001007; HMDB0004992; HMDB0006044; HMDB00159; HMDB0033485; HMDB0033589; HMDB0034169; HMDB0059934; HMDB00612; HMDB0062402; HMDB0062407; HMDB01007; HMDB04992; HMDB06044; HMDB33485; HMDB33589; HMDB34169; HMDB59934; HMDB62402; HMDB62407	C00079; C02057; C02265; C07527; C18090; C18747; C19565; C19578; C20487; C20488	CHEBI:110006; CHEBI:116735; CHEBI:17295; CHEBI:82572
184	165.041	C5H10O6	-H(-)	100	Pentonic acid	HMDB0000539; HMDB0000867; HMDB00539; HMDB0059750; HMDB0060255; HMDB0060256; HMDB00867; HMDB59750; HMDB60255; HMDB60256	C00502; C00545; C00878; C01685; C05411; C05412	CHEBI:20912; CHEBI:21077; CHEBI:48092; CHEBI:6268
184	165.041	C6H14OS2	-H(-)	100	S-Propyl 1-propanesulfinothioate	HMDB0034394; HMDB34394		CHEBI:91021
184	165.041	C6H6N4O2	-H(-)	100	Methylxanthine	HMDB0001886; HMDB0001991; HMDB0010738; HMDB0059716; HMDB01886; HMDB01991; HMDB10738; HMDB59716	C16353; C16357; C16358	CHEBI:287361; CHEBI:336244; CHEBI:48991; CHEBI:62207
185	165.056	C9H10O3	-H(-)	100	3-(3-Hydroxyphenyl)propanoic acid	HMDB0000375; HMDB0000563; HMDB0000748; HMDB0000779; HMDB0002072; HMDB0002199; HMDB0002229; HMDB0005175; HMDB0029665; HMDB0029817; HMDB0031132; HMDB0032030; HMDB0032138; HMDB0032573; HMDB0032605; HMDB0032639; HMDB0033752; HMDB0034243; HMDB0034993; HMDB00375; HMDB0040645; HMDB0041611; HMDB0041683; HMDB00475; HMDB00563; HMDB0059969; HMDB0062348; HMDB0062590; HMDB00748; HMDB00779; HMDB0124925; HMDB01…	C01198; C01456; C01479; C01744; C02201; C02363; C03080; C05581; C05607; C10712; C11380; C11457; C12206	CHEBI:1427; CHEBI:16104; CHEBI:17098; CHEBI:25998; CHEBI:28111; CHEBI:30765; CHEBI:31575; CHEBI:32978; CHEBI:32980; CHEBI:48408; CHEBI:55501; CHEBI:8100; CHEBI:86903
186	165.075	C10H14S	-H(-)	100	3-(4-Methyl-3-pentenyl)thiophene	HMDB0038183; HMDB38183
187	165.092	C10H14O2	-H(-)	100	C10:3	HMDB0004586; HMDB0029691; HMDB0031085; HMDB0032062; HMDB0032135; HMDB0032462; HMDB0032615; HMDB0034922; HMDB0035063; HMDB0035235; HMDB0035328; HMDB0036042; HMDB0036084; HMDB0036878; HMDB0036879; HMDB0037011; HMDB0037012; HMDB0037044; HMDB0039382; HMDB0040176; HMDB0041000; HMDB0041584; HMDB0062603; HMDB0127496; HMDB0135742; HMDB04586; HMDB06539; HMDB29691; HMDB31085; HMDB32062; HMDB32135; HMDB3246…	C02088; C03037; C09777; C09791; C09792; C09841; C09887; C09896; C11924; C11940; C14351; C14515; C17622; C17690; C17824; C18343; C18352; C20320	CHEBI:36999; CHEBI:66729; CHEBI:78886; CHEBI:84225; CHEBI:9642
188	166.015	C7H5NO4	-H(-)	100	Quinolinate	HMDB0000232; HMDB00232; HMDB0033161; HMDB33161	C03722; C16234; C18625	CHEBI:16675; CHEBI:46837
189	166.018	C4H9NO4S	-H(-)	100	Homocysteinesulfinic acid	HMDB0006462; HMDB06462
190	166.029	C3H9N3O3S	-H(-)	100	Taurocyamine	HMDB0003584; HMDB03584	C01959	CHEBI:17228
191	166.05	C8H9NO3	-H(-)	100	Pyridoxal	HMDB0001545; HMDB0004290; HMDB0034887; HMDB0034889; HMDB0060374; HMDB01545; HMDB04290; HMDB34887; HMDB34889; HMDB60374	C00250; C03493; C03986; C05831; C06051; C12323; C14170; C14171; C20821	CHEBI:17310; CHEBI:17889; CHEBI:27440
192	166.062	C7H9N3O2	-H(-)	100	(S)-Spinacine	HMDB0029873; HMDB0060362; HMDB29873; HMDB60362	C16396; C16397	CHEBI:19342; CHEBI:355044
193	166.099	C8H13N3O	-H(-)	100	2-Dimethylamino-5,6-dimethylpyrimidin-4-ol		C10916
194	166.999	C7H4O5	-H(-)	100	2-Oxo-3-(5-oxofuran-2-ylidene)propanoate		C20366
195	167.021	C5H4N4O3	-H(-)	100	Urate	HMDB0000289; HMDB00289	C00366	CHEBI:17775
196	167.144	C11H20O	-H(-)	100	10-Undecenal	HMDB0031128; HMDB0032238; HMDB0033577; HMDB0035417; HMDB0037807; HMDB0040247; HMDB31128; HMDB32238; HMDB33577; HMDB35417; HMDB37807; HMDB40247	C20243	CHEBI:132843
197	168.043	C4H12NO4P	-H(-)	100	Phosphodimethylethanolamine	HMDB0060244; HMDB60244	C13482
198	168.066	C8H11NO3	-H(-)	98	Pyridoxine	HMDB0000216; HMDB0000239; HMDB0001537; HMDB0004817; HMDB00216; HMDB00239; HMDB0035178; HMDB0037685; HMDB01537; HMDB02075; HMDB04817; HMDB35178; HMDB37685	C00314; C00547	CHEBI:144646; CHEBI:16709; CHEBI:18357; CHEBI:317612; CHEBI:33569
199	168.078	C7H11N3O2	-H(-)	100	Methyl-His	HMDB0000001; HMDB00001; HMDB0000479; HMDB00479; HMDB04935; HMDB06703; HMDB06704	C01152; C03298	CHEBI:27596; CHEBI:50599
200	169.065	C12H10O	-H(-)	100	Methyl beta-naphthyl ketone	HMDB0032412; HMDB0032582; HMDB0034446; HMDB32412; HMDB32582; HMDB34446	C02499; C07733; C14224; C14342	CHEBI:17043; CHEBI:39258; CHEBI:52364
201	169.101	C13H14	-H(-)	100	1,6,7-Trimethylnaphthalene	HMDB0059701; HMDB0059733; HMDB59701; HMDB59733
202	169.123	C10H18O2	-H(-)	100	C10:1	HMDB0004980; HMDB0010726; HMDB0012183; HMDB0029358; HMDB0029859; HMDB0030031; HMDB0031002; HMDB0031003; HMDB0031297; HMDB0031362; HMDB0031440; HMDB0031441; HMDB0032119; HMDB0032275; HMDB0032393; HMDB0032452; HMDB0033203; HMDB0033377; HMDB0034427; HMDB0034581; HMDB0034880; HMDB0035122; HMDB0035365; HMDB0035837; HMDB0035839; HMDB0035907; HMDB0036099; HMDB0036211; HMDB0036990; HMDB0036992; HMDB00370…	C03092; C04433; C07276; C09790; C16462; C17621; C18020; C18027; C18066; C18202; C19082; C20326	CHEBI:16271; CHEBI:32380; CHEBI:32381; CHEBI:50243; CHEBI:50467; CHEBI:87327; CHEBI:88534; CHEBI:88903
203	171.007	C3H9O6P	-H(-)	100	Glycerol 3-phosphate	HMDB0000126; HMDB0002520; HMDB00126; HMDB02520; HMDB02722	C00093; C00623; C02979; C03189	CHEBI:15978; CHEBI:17270
204	171.011	C7H8O3S	-H(-)	92	p-Toluenesulfonic acid	HMDB0059933; HMDB59933	C06677	CHEBI:27849
205	171.066	C8H12O4	-H(-)	100	2-Octenedioic acid	HMDB0000341; HMDB0004982; HMDB0013312; HMDB0032352; HMDB00341; HMDB0034851; HMDB0038601; HMDB04982; HMDB13312; HMDB32352; HMDB34851; HMDB38601		CHEBI:68508; CHEBI:89192
206	172.098	C8H15NO3	-H(-)	100	Acetyl-Leu	HMDB0000701; HMDB0000747; HMDB0002087; HMDB0011756; HMDB0061684; HMDB00701; HMDB00747; HMDB02087; HMDB11756; HMDB61684	C02710; C10173	CHEBI:17786; CHEBI:64390; CHEBI:84056
207	172.991	C6H6O4S	-H(-)	100	Phenol sulfate	HMDB0060015; HMDB60015	C00850; C02180; C12849	CHEBI:27905
208	173.093	C7H14N2O3	-H(-)	100	Acetylornithine	HMDB0003357; HMDB0028854; HMDB0029127; HMDB0034365; HMDB0062764; HMDB0094702; HMDB03357; HMDB06489; HMDB28854; HMDB29127; HMDB34365; HMDB62764; HMDB94702	C00437; C01047	CHEBI:16543; CHEBI:17394
209	173.104	C6H14N4O2	-H(-)	100	Arginine	HMDB0000517; HMDB0003416; HMDB00517; HMDB03416	C00062; C00792; C02385	CHEBI:15816; CHEBI:16467
210	173.118	C9H18O3	-H(-)	100	(±)-3-Hydroxynonanoic acid	HMDB0031513; HMDB0034040; HMDB31513; HMDB34040
211	174.005	C6H9NOS2	-H(-)	100	(R)-(E)-Sulforaphene	HMDB0031573; HMDB31573
212	174.017	C6H7O6	-H(-)	100	Monodehydroascorbate		C01041
213	174.041	C6H9NO5	-H(-)	100	Acetyl-Asp	HMDB0000812; HMDB0003470; HMDB0039163; HMDB0060273; HMDB00812; HMDB03470; HMDB39163; HMDB60273	C01042; C01045; C05520	CHEBI:21547; CHEBI:28095; CHEBI:48309
213	174.041	C7H13NS2	-H(-)	100	Berteroin	HMDB0031577; HMDB31577
213	174.041	C7H5N5O	-H(-)	100	7-Cyano-7-carbaguanine		C15996
214	174.052	C5H9N3O4	-H(-)	100	Amidino-Asp	HMDB0003157; HMDB03157	C03139	CHEBI:17072
215	174.077	C7H13NO4	-H(-)	100	Calystegin B2	HMDB0002201; HMDB0034252; HMDB0036383; HMDB0038594; HMDB0094717; HMDB02201; HMDB34252; HMDB36383; HMDB38594; HMDB94717	C10851	CHEBI:64305
216	174.088	C6H13N3O3	-H(-)	100	Citrulline	HMDB0000904; HMDB0003148; HMDB00904; HMDB03148	C00327	CHEBI:16349
217	175.025	C6H8O6	-H(-)	100	Hexuronic acid; Ascorbate	HMDB0000044; HMDB00044; HMDB0006355; HMDB0031193; HMDB06355; HMDB14273; HMDB29945; HMDB31193	C00072; C02670; C03217; C03289; C03387; C04053; C04349; C04471; C06033; C06430; C06440; C19806; C20364	CHEBI:17208; CHEBI:18268; CHEBI:45969
218	177.019	C9H6O4	-H(-)	100	7,8-Dihydroxycoumarin	HMDB0030819; HMDB0032950; HMDB0032951; HMDB0130547; HMDB0136739; HMDB0136740; HMDB0141198; HMDB0141199; HMDB0141200; HMDB30819; HMDB32950; HMDB32951	C03093; C09001; C09263; C16828	CHEBI:490095
219	177.033	C5H10N2O3S	-H(-)	100	Cys-Gly	HMDB0000078; HMDB00078; HMDB0028775; HMDB0028838; HMDB28775; HMDB28838	C01419	CHEBI:4047
220	177.055	C10H10O3	-H(-)	100	4-Methoxycinnamic acid	HMDB0002040; HMDB0030903; HMDB0031055; HMDB0033248; HMDB0038712; HMDB0038965; HMDB0039471; HMDB0062273; HMDB0062729; HMDB0125103; HMDB0125518; HMDB0131168; HMDB0133457; HMDB0133611; HMDB0133612; HMDB0133613; HMDB0133614; HMDB0133615; HMDB0134055; HMDB0135647; HMDB0135649; HMDB0135650; HMDB0135651; HMDB0141076; HMDB0141077; HMDB0141078; HMDB0141782; HMDB02040; HMDB30903; HMDB31055; HMDB33248; HMDB…	C01624; C02666; C10667; C14784; C20327; C20646	CHEBI:260249; CHEBI:34048; CHEBI:84260
221	177.091	C11H14O2	-H(-)	100	5-Phenylvaleric acid	HMDB0002043; HMDB0031250; HMDB0031864; HMDB0033376; HMDB0033386; HMDB0033597; HMDB0035013; HMDB0036235; HMDB0036385; HMDB0037680; HMDB0037708; HMDB0038179; HMDB0040287; HMDB0040356; HMDB0040411; HMDB0040425; HMDB0040426; HMDB0040583; HMDB0040800; HMDB0041553; HMDB0126149; HMDB0126449; HMDB0132981; HMDB0133181; HMDB0133469; HMDB0133682; HMDB0133683; HMDB0133684; HMDB0133685; HMDB0133686; HMDB01336…	C10454; C10478; C14535; C14709; C17663; C17665; C17666; C17782	CHEBI:40131; CHEBI:4918; CHEBI:50550; CHEBI:81257; CHEBI:87500
222	178.035	C5H9NO6	-H(-)	100	2-Amino-3,4-dihydroxypentanedioic acid	HMDB0030408; HMDB30408
223	178.051	C9H9NO3	-H(-)	100	Hippurate	HMDB0000714; HMDB0000992; HMDB0012884; HMDB0032398; HMDB0032595; HMDB00714; HMDB00992; HMDB12884; HMDB32398; HMDB32595	C01586; C06332; C06339; C19569	CHEBI:18089; CHEBI:66951; CHEBI:838058
224	178.087	C10H13NO2	-H(-)	100	2(N)-Methyl-norsalsolinol	HMDB0001189; HMDB0005199; HMDB0029223; HMDB0029224; HMDB0030372; HMDB0031811; HMDB0033763; HMDB0039655; HMDB0040021; HMDB0041931; HMDB0042012; HMDB01189; HMDB05199; HMDB29223; HMDB29224; HMDB30372; HMDB31811; HMDB33763; HMDB39655; HMDB40021; HMDB41931; HMDB42012	C07577; C07591; C09642; C10146; C14579; C17235; C18771; C18887	CHEBI:123715; CHEBI:1391; CHEBI:38571; CHEBI:767276
225	179.035	C9H8O4	-H(-)	100	4-Hydroxyphenylpyruvic acid	HMDB0000707; HMDB0001879; HMDB0001964; HMDB0002130; HMDB0003501; HMDB0006915; HMDB0011663; HMDB0032057; HMDB0032131; HMDB00707; HMDB0125102; HMDB0125527; HMDB0125589; HMDB0125805; HMDB0126377; HMDB0132508; HMDB0134040; HMDB0134041; HMDB0140954; HMDB0140955; HMDB0140956; HMDB01879; HMDB01964; HMDB02130; HMDB03501; HMDB06494; HMDB06915; HMDB11663; HMDB32057; HMDB32131	C01179; C01197; C01405; C01481; C05350; C12623; C13400	CHEBI:15365; CHEBI:15999; CHEBI:16433; CHEBI:17395; CHEBI:27683; CHEBI:32356; CHEBI:491486
226	179.056	C6H12O6	-H(-)	100	Hexose	HMDB0000122; HMDB0000143; HMDB0000169; HMDB0000211; HMDB0000346; HMDB0000516; HMDB0000660; HMDB0001151; HMDB0001266; HMDB0003345; HMDB0003418; HMDB0003449; HMDB0006088; HMDB00122; HMDB0012326; HMDB00143; HMDB00160; HMDB00169; HMDB00211; HMDB0032222; HMDB0033704; HMDB0034220; HMDB00346; HMDB00516; HMDB0061922; HMDB0062138; HMDB0062170; HMDB0062202; HMDB0062473; HMDB0062538; HMDB00660; HMDB01151; H…	C00031; C00095; C00124; C00137; C00159; C00221; C00247; C00267; C00737; C00738; C00764; C00795; C00936; C00962; C00984; C01452; C01487; C01582; C01680; C01719; C01720; C01825; C01906; C01934; C02209; C02336; C02782; C05003; C06150; C06151; C06152; C06153; C06464; C06465; C06466; C06467; C06468; C08351; C08356; C10906; C15923; C19891	CHEBI:10295; CHEBI:10642; CHEBI:15903; CHEBI:17268; CHEBI:17925; CHEBI:22357; CHEBI:23311; CHEBI:23927; CHEBI:25492; CHEBI:27372; CHEBI:27374; CHEBI:27667; CHEBI:27987; CHEBI:28061; CHEBI:28645; CHEBI:37619; CHEBI:37675; CHEBI:37704; CHEBI:37741; CHEBI:37744; CHEBI:40656; CHEBI:4167; CHEBI:4208; CHEBI:47693; CHEBI:48095
227	179.143	C12H20O	-H(-)	100	(3Z,6Z,9Z)-3,6,9-Dodecatrien-1-ol	HMDB0031181; HMDB0032531; HMDB0038108; HMDB0039339; HMDB0039590; HMDB31181; HMDB32531; HMDB38108; HMDB39339; HMDB39590	C08375
228	180.066	C9H11NO3	-H(-)	100	Tyrosine	HMDB0000158; HMDB0001119; HMDB0002184; HMDB0003831; HMDB0006050; HMDB00158; HMDB0059720; HMDB0060280; HMDB00647; HMDB01119; HMDB02184; HMDB03831; HMDB06050; HMDB59720; HMDB60280	C00082; C01536; C03290; C04368; C06420; C19579; C19712; C20807	CHEBI:16939; CHEBI:17895; CHEBI:278475; CHEBI:44303
229	180.99	C4H7O6P	-H(-)	95	2-Oxo-4-phosphonobutanoate		C17941
230	181.036	C6H6N4O3	-H(-)	100	3-Methyluric acid	HMDB0001970; HMDB0001973; HMDB0003099; HMDB0011107; HMDB01970; HMDB01973; HMDB03099; HMDB11107	C16355; C16359	CHEBI:149031; CHEBI:149558; CHEBI:149744
231	181.05	C9H10O4	-H(-)	100	Homovanillic acid	HMDB0000118; HMDB0000333; HMDB0000423; HMDB0000755; HMDB0002643; HMDB0004061; HMDB00118; HMDB0029232; HMDB0029273; HMDB0029646; HMDB00333; HMDB0033624; HMDB0037274; HMDB0041270; HMDB00423; HMDB0059763; HMDB0062595; HMDB00755; HMDB0124923; HMDB0125533; HMDB0125591; HMDB0125595; HMDB0126386; HMDB0127495; HMDB0129348; HMDB0131428; HMDB0133494; HMDB0133788; HMDB0134042; HMDB0134043; HMDB0140294; HMDB…	C03672; C03964; C04044; C05582; C05583; C10447; C10680; C12622	CHEBI:17385; CHEBI:296881; CHEBI:48400; CHEBI:545935; CHEBI:545959; CHEBI:562351; CHEBI:78336; CHEBI:823536; CHEBI:86369
232	181.123	C11H18O2	-H(-)	100	Geranyl formate	HMDB0030006; HMDB0030424; HMDB0032050; HMDB0032463; HMDB0034708; HMDB0034730; HMDB0035156; HMDB0036191; HMDB0036215; HMDB0037388; HMDB0037829; HMDB0038005; HMDB0038068; HMDB0038079; HMDB0038245; HMDB0038279; HMDB0040595; HMDB0059816; HMDB30006; HMDB30424; HMDB32050; HMDB32463; HMDB34708; HMDB34730; HMDB35156; HMDB36191; HMDB36215; HMDB37388; HMDB37829; HMDB38005; HMDB38068; HMDB38079; HMDB38245; …	C12294; C14113	CHEBI:31648
233	181.159	C12H22O	-H(-)	100	Geosmin	HMDB0031020; HMDB0031102; HMDB0031341; HMDB0032279; HMDB0032542; HMDB0036461; HMDB0038972; HMDB31020; HMDB31102; HMDB31341; HMDB32279; HMDB32542; HMDB36461; HMDB38972	C16286	CHEBI:133741; CHEBI:46702
234	181.991	C7H5NO3S	-H(-)	100	Saccharin	HMDB0029723; HMDB29723	C12283	CHEBI:32111
235	182.009	C7H5NO5	-H(-)	100	5-Nitrosalicylate	HMDB0062578; HMDB62578	C19789	CHEBI:994
236	182.027	C8H9NO2S	-H(-)	100	p-Hydroxyphenylacetothiohydroximate		C17239
237	182.045	C8H9NO4	-H(-)	73	4-Pyridoxate	HMDB0000017; HMDB00017	C00847; C04447; C04773; C11466; C12026	CHEBI:17405
238	182.058	C7H9N3O3	-H(-)	100	4-Amino-2-hydroxylamino-6-nitrotoluene		C16403
239	182.072	C11H9N3	-H(-)	100	2-Amino-a-carboline	HMDB0033141; HMDB33141	C19186
240	182.993	C7H4O6	-H(-)	100	2-Pyrone-4,6-dicarboxylate		C03671; C08476
241	183.006	C6H4N2O5	-H(-)	100	2,4-Dinitrophenol		C02496
241	183.006	C4H9O6P	-H(-)	100	L-3,4-Dihydroxybutan-2-one 4-P		C15556
242	183.066	C9H12O4	-H(-)	100	7-Methyl-2-hydroxy-6-oxoocta-2,4-dienoate	HMDB0001490; HMDB0035056; HMDB0036072; HMDB0039650; HMDB0040603; HMDB0059730; HMDB0125593; HMDB0125597; HMDB0126618; HMDB0126619; HMDB0126620; HMDB0131233; HMDB01490; HMDB02909; HMDB06775; HMDB35056; HMDB36072; HMDB39650; HMDB40603; HMDB59730	C04535; C05594; C06582; C10765; C11456; C11588	CHEBI:125412; CHEBI:846276; CHEBI:89913
242	183.066	C5H15NO4P	-H(-)	100	Choline-P	HMDB0001565; HMDB00284; HMDB01565	C00588	CHEBI:18132
243	183.103	C10H16O3	-H(-)	100	5-exo-Hydroxy-1,2-campholide	HMDB0036117; HMDB0036998; HMDB0039052; HMDB0039710; HMDB0040883; HMDB36117; HMDB36998; HMDB39052; HMDB39710; HMDB40883	C03843; C04718; C06066; C11405; C11419; C19079; C19084; C20324
244	183.139	C11H20O2	-H(-)	100	Citronellyl formate	HMDB0031062; HMDB0031063; HMDB0031087; HMDB0031272; HMDB0031406; HMDB0031691; HMDB0031843; HMDB0032308; HMDB0032320; HMDB0032396; HMDB0032404; HMDB0032453; HMDB0032461; HMDB0032489; HMDB0032534; HMDB0033371; HMDB0033724; HMDB0034428; HMDB0034429; HMDB0036140; HMDB0036784; HMDB0037106; HMDB0037185; HMDB0037225; HMDB0037309; HMDB0038273; HMDB0038274; HMDB0038277; HMDB0038278; HMDB0038311; HMDB00389…	C12295; C13422; C13823; C13910; C19420	CHEBI:31676; CHEBI:35045; CHEBI:48944
245	183.175	C12H24O	-H(-)	100	Dodecylaldehyde	HMDB0031019; HMDB0031734; HMDB0032543; HMDB0033933; HMDB31019; HMDB31734; HMDB32543; HMDB33933	C02278; C14996	CHEBI:27836
246	184.002	C3H8NO6P	-H(-)	100	Phosphoserine	HMDB0000272; HMDB0001721; HMDB00272; HMDB01721	C01005; C02532	CHEBI:15811; CHEBI:37712
247	184.098	C9H15NO3	-H(-)	100	Pseudoecgonine	HMDB0006348; HMDB0006548; HMDB0094728; HMDB0094729; HMDB0094730; HMDB0094731; HMDB06348; HMDB06548; HMDB94728; HMDB94729; HMDB94730; HMDB94731	C10356; C10858; C12449; C20673	CHEBI:708641
248	184.986	C3H7O7P	-H(-)	100	Phosphoglycerate	HMDB0000362; HMDB0000807; HMDB0003391; HMDB00362; HMDB0060180; HMDB00807; HMDB03391; HMDB60180	C00197; C00597; C00631	CHEBI:17050; CHEBI:17794; CHEBI:17835; CHEBI:24344
248	184.986	C4H11O2PS2	-H(-)	100	Diethyldithiophosphate	HMDB0061736; HMDB61736
249	185.024	C11H6O3	-H(-)	100	Angelicin	HMDB0033930; HMDB0034272; HMDB33930; HMDB34272	C09060; C09305	CHEBI:27616; CHEBI:28928
250	185.044	C8H10O5	-H(-)	77	Erinapyrone C	HMDB0041026; HMDB41026
251	185.056	C7H10N2O4	-H(-)	100	Pyroglutamylglycine	HMDB0061890; HMDB61890	C13672
252	185.082	C9H14O4	-H(-)	100	5-(2-Methylpropyl)tetrahydro-2-oxo-3-furancarboxylic acid	HMDB0030988; HMDB0030992; HMDB30988; HMDB30992	C14112
253	185.092	C8H14N2O3	-H(-)	86	Alanyl-Proline	HMDB0028695; HMDB0029010; HMDB28695; HMDB29010
254	185.118	C10H18O3	-H(-)	100	3-Oxodecanoic acid	HMDB0010724; HMDB0030367; HMDB0030369; HMDB0033010; HMDB0038692; HMDB0038978; HMDB0039533; HMDB0039582; HMDB0039587; HMDB0040204; HMDB0040205; HMDB0041376; HMDB0041545; HMDB10724; HMDB30367; HMDB30369; HMDB33010; HMDB38692; HMDB38978; HMDB39533; HMDB39582; HMDB39587; HMDB40204; HMDB40205; HMDB41376; HMDB41545	C02217; C11404; C11406; C11417; C11420; C13945; C17620; C20714	CHEBI:37157
255	185.13	C9H18N2O2	-H(-)	100	3-[(3-Methylbutyl)nitrosoamino]-2-butanone	HMDB0033553; HMDB33553
256	185.154	C11H22O2	-H(-)	100	Undecanoic acid	HMDB0000947; HMDB0002373; HMDB0032044; HMDB0032325; HMDB0032448; HMDB0033618; HMDB0033848; HMDB0034134; HMDB0034456; HMDB0034458; HMDB0034460; HMDB0036034; HMDB0036229; HMDB0038237; HMDB0038267; HMDB0039215; HMDB0040171; HMDB0040193; HMDB0040266; HMDB0041559; HMDB0059831; HMDB0059860; HMDB0062119; HMDB0094659; HMDB00947; HMDB02373; HMDB32044; HMDB32325; HMDB32448; HMDB33618; HMDB33848; HMDB34134;…	C17715	CHEBI:32368; CHEBI:63864; CHEBI:87374; CHEBI:87501; CHEBI:87511; CHEBI:87542
257	186.04	C7H9NO5	-H(-)	100	1-(Malonylamino)cyclopropanecarboxylic acid	HMDB0031700; HMDB31700	C01215; C20258
258	186.113	C9H17NO3	-H(-)	100	N-Heptanoylglycine	HMDB0013010; HMDB0037790; HMDB13010; HMDB37790	C01092; C12029	CHEBI:15830; CHEBI:74433
259	187.007	C7H8O4S	-H(-)	100	p-Cresol sulfate	HMDB0011635; HMDB0034782; HMDB11635; HMDB34782	C06678	CHEBI:82914
260	187.072	C7H12N2O4	-H(-)	100	N-Acetylglutamine	HMDB0006029; HMDB0011173; HMDB0028842; HMDB06029; HMDB11173; HMDB28842		CHEBI:73685
261	187.076	C12H12O2	-H(-)	100	Trigoforin	HMDB0029495; HMDB0032028; HMDB0032061; HMDB0041219; HMDB0132978; HMDB29495; HMDB32028; HMDB32061; HMDB41219	C06589; C16924
262	187.097	C9H16O4	-H(-)	100	Azelaic acid	HMDB0000784; HMDB0011717; HMDB0032200; HMDB0032258; HMDB0032387; HMDB0036233; HMDB0059760; HMDB0059783; HMDB0059814; HMDB0059879; HMDB00784; HMDB11717; HMDB32200; HMDB32258; HMDB32387; HMDB36233; HMDB59760; HMDB59783; HMDB59814; HMDB59879	C08261; C17878	CHEBI:48131; CHEBI:87319; CHEBI:88404; CHEBI:89874
263	187.109	C8H16N2O3	-H(-)	100	Gly-Leu	HMDB0000206; HMDB0000446; HMDB0000759; HMDB00206; HMDB0028700; HMDB0028844; HMDB0028907; HMDB0028929; HMDB0029120; HMDB00446; HMDB00759; HMDB28700; HMDB28844; HMDB28907; HMDB28929; HMDB29120	C02155; C02727; C03846; C12989	CHEBI:17752; CHEBI:185298; CHEBI:35704
264	188.056	C7H11NO5	-H(-)	100	Acetyl-Glu	HMDB0000590; HMDB0001138; HMDB00590; HMDB01138	C00624; C03871; C12109	CHEBI:12575
265	188.108	C12H15NO	-H(-)	100	1-Methyl-4-phenyl-1,2,3,6-tetrahydropyridine N-oxide		C04731
266	188.986	C6H6O5S	-H(-)	100	Pyrocatechol sulfate	HMDB0059724; HMDB0061713; HMDB59724; HMDB61713	C06336; C06674	CHEBI:68505
267	189.04	C7H10O6	-H(-)	100	3-Dehydroquinate	HMDB0012710; HMDB0059927; HMDB12710; HMDB59927	C00944; C04049; C05601; C06201	CHEBI:17947
268	189.059	C8H14O3S	-H(-)	100	Ethyl 4-(acetylthio)butyrate	HMDB0032259; HMDB32259	C17220
269	189.076	C8H14O5	-H(-)	100	3-Hydroxysuberic acid	HMDB0000325; HMDB00325; HMDB0040220; HMDB0061681; HMDB40220; HMDB61681	C04546	CHEBI:53781; CHEBI:70766; CHEBI:84086
270	189.089	C7H14N2O4	-H(-)	89	Diaminopimelate	HMDB0001370; HMDB0028697; HMDB0029054; HMDB0031412; HMDB0039222; HMDB01370; HMDB28697; HMDB29054; HMDB31412; HMDB39222	C00666; C00680	CHEBI:16026
271	189.128	C13H18O	-H(-)	100	beta-Damascenone	HMDB0013804; HMDB0036178; HMDB0036572; HMDB0036685; HMDB0037763; HMDB0059904; HMDB0059906; HMDB13804; HMDB36178; HMDB36572; HMDB36685; HMDB37763; HMDB59904; HMDB59906		CHEBI:67251
272	190.054	C7H13NO3S	-H(-)	100	Acetyl-Met	HMDB0011745; HMDB11745	C02712	CHEBI:165927
273	190.072	C7H13NO5	-H(-)	100	Calystegine C1	HMDB0031346; HMDB31346	C16850
273	190.072	C8H17NS2	-H(-)	100	Dihydro-6-isopropyl-2,4-dimethyl-4H-1,3,5-dithiazine	HMDB0040332; HMDB0040333; HMDB40332; HMDB40333
274	191.02	C6H8O7	-H(-)	100	(Iso)Citrate	HMDB0000094; HMDB0000193; HMDB0001874; HMDB0005971; HMDB0006511; HMDB00094; HMDB00193; HMDB0033717; HMDB0041862; HMDB01874; HMDB05971; HMDB06511; HMDB33717; HMDB41862	C00158; C00311; C00451; C00679; C02780; C03600; C03921; C04575; C04617; C12649	CHEBI:151; CHEBI:15622; CHEBI:160; CHEBI:30769; CHEBI:30887; CHEBI:85805
275	191.056	C7H12O6	-H(-)	100	Quinic acid	HMDB0003072; HMDB03072	C00296; C01295; C06746; C12113	CHEBI:17521
276	191.07	C11H12O3	-H(-)	93	(R)-Shinanolone	HMDB0030580; HMDB0030752; HMDB0031610; HMDB0031623; HMDB0032591; HMDB0035275; HMDB0035873; HMDB0035894; HMDB0037277; HMDB0037877; HMDB0040268; HMDB0040446; HMDB0041007; HMDB0041481; HMDB0126380; HMDB0126381; HMDB0126382; HMDB0126383; HMDB0129370; HMDB0131282; HMDB0133439; HMDB0133477; HMDB0133482; HMDB0133510; HMDB0133534; HMDB30580; HMDB30752; HMDB31610; HMDB31623; HMDB32591; HMDB35275; HMDB3587…	C10435; C10480; C10493; C12343; C14104; C16896; C17840; C20465	CHEBI:86901
277	191.108	C12H16O2	-H(-)	100	C12:4	HMDB0031571; HMDB0031614; HMDB0031618; HMDB0032043; HMDB0033380; HMDB0035010; HMDB0035014; HMDB0035015; HMDB0035447; HMDB0036388; HMDB0036734; HMDB0037165; HMDB0037709; HMDB0037716; HMDB0037717; HMDB0037792; HMDB0038180; HMDB0039496; HMDB0039643; HMDB0039841; HMDB0040427; HMDB0132942; HMDB0132971; HMDB0132979; HMDB31571; HMDB31614; HMDB31618; HMDB32043; HMDB33380; HMDB35010; HMDB35014; HMDB35015;…	C09909; C17853; C17875	CHEBI:87409; CHEBI:87413
278	191.144	C13H20O	-H(-)	100	2,6-Diisopropyl-3-methylphenol	HMDB0029820; HMDB0029821; HMDB0029822; HMDB0029823; HMDB0029824; HMDB0029825; HMDB0031733; HMDB0032498; HMDB0032541; HMDB0033545; HMDB0034671; HMDB0034959; HMDB0034979; HMDB0035682; HMDB0035753; HMDB0036022; HMDB0036027; HMDB0036144; HMDB0036565; HMDB0036684; HMDB0036818; HMDB0037139; HMDB0041615; HMDB0059883; HMDB29820; HMDB29821; HMDB29822; HMDB29823; HMDB29824; HMDB29825; HMDB31733; HMDB32498;…	C12286; C12287; C14698	CHEBI:138017; CHEBI:32319; CHEBI:32325; CHEBI:49250; CHEBI:67207
279	192.019	C4H8N3O4P	-H(-)	100	Phosphocreatinine	HMDB0041624; HMDB41624
280	192.067	C10H11NO3	-H(-)	100	Phenylacetylglycine	HMDB0000821; HMDB0000859; HMDB0011723; HMDB0013245; HMDB0013292; HMDB0032388; HMDB0034250; HMDB0060366; HMDB0060389; HMDB0060758; HMDB00821; HMDB00859; HMDB11723; HMDB13245; HMDB13292; HMDB32388; HMDB34250; HMDB60366; HMDB60389; HMDB60758	C01586; C03450; C05598; C06332; C06726; C09962; C10581; C16587; C16595	CHEBI:103973; CHEBI:16803; CHEBI:27480; CHEBI:468391; CHEBI:613303; CHEBI:613449; CHEBI:80586
281	193.035	C6H10O7	-H(-)	100	Hexuronate	HMDB0000127; HMDB0002545; HMDB0002704; HMDB0003363; HMDB0003402; HMDB0006334; HMDB0011731; HMDB0011732; HMDB00127; HMDB0038491; HMDB0127846; HMDB02545; HMDB02704; HMDB03348; HMDB03363; HMDB03402; HMDB06334; HMDB11731; HMDB11732; HMDB38491	C00191; C00333; C00470; C00558; C00618; C00905; C01062; C02024; C03342; C06472; C06473; C06477; C08348; C08350; C15673; C16245	CHEBI:16142; CHEBI:24769; CHEBI:33885; CHEBI:42717; CHEBI:47954; CHEBI:47962
282	193.061	C9H10N2O3	-H(-)	100	4-Aminohippuric acid	HMDB0001867; HMDB0059723; HMDB01867; HMDB59723		CHEBI:104011; CHEBI:68456
283	193.071	C7H14O6	-H(-)	100	D-4-O-Methyl-myo-inositol	HMDB0029915; HMDB0029916; HMDB0029965; HMDB0031437; HMDB0031449; HMDB0033816; HMDB0034219; HMDB0034221; HMDB0034222; HMDB0062564; HMDB29915; HMDB29916; HMDB29965; HMDB31437; HMDB31449; HMDB33816; HMDB34219; HMDB34221; HMDB34222; HMDB62564	C03365; C03619; C03659; C03660; C03844; C05163; C06352; C06353; C08257	CHEBI:111; CHEBI:113524; CHEBI:15975; CHEBI:18266; CHEBI:18427; CHEBI:28548; CHEBI:28762; CHEBI:37209
284	193.086	C11H14O3	-H(-)	100	(R)-3-Hydroxy-5-phenylpentanoic acid	HMDB0031517; HMDB0031984; HMDB0032575; HMDB0032590; HMDB0034206; HMDB0034990; HMDB0036432; HMDB0037271; HMDB0040730; HMDB0041194; HMDB0041505; HMDB0041506; HMDB0041666; HMDB0059898; HMDB0059940; HMDB0059941; HMDB0059942; HMDB0059943; HMDB0059944; HMDB0059945; HMDB0124918; HMDB0126161; HMDB0126162; HMDB0126163; HMDB0126262; HMDB0126462; HMDB0126463; HMDB0126464; HMDB0126465; HMDB0126466; HMDB01322…	C17497; C20342	CHEBI:86562
285	193.108	C8H18O5	-H(-)	100	Tetraethylene glycol	HMDB0094708; HMDB94708		CHEBI:44920
286	193.122	C12H18O2	-H(-)	100	4-Hydroxypropofol	HMDB0014018; HMDB0031840; HMDB0032567; HMDB0034450; HMDB0035126; HMDB0035375; HMDB0035376; HMDB0035801; HMDB0037018; HMDB0037231; HMDB0037389; HMDB0038046; HMDB0038292; HMDB0039685; HMDB0040439; HMDB0041497; HMDB0041610; HMDB0132986; HMDB14018; HMDB31840; HMDB32567; HMDB34450; HMDB35126; HMDB35375; HMDB35376; HMDB35801; HMDB37018; HMDB37231; HMDB37389; HMDB38046; HMDB38292; HMDB39685; HMDB40439; …	C14305; C16937; C17002
287	194.045	C9H9NO4	-H(-)	100	Salicyluric acid	HMDB0000840; HMDB0001229; HMDB0002016; HMDB0002404; HMDB0004067; HMDB0006116; HMDB0013678; HMDB0030726; HMDB0038055; HMDB0039119; HMDB0060602; HMDB00840; HMDB01229; HMDB02016; HMDB02404; HMDB04067; HMDB06116; HMDB06340; HMDB13678; HMDB30726; HMDB38055; HMDB39119; HMDB60602	C00822; C04274; C05604; C07588; C19631	CHEBI:16852; CHEBI:242989; CHEBI:594277; CHEBI:60872; CHEBI:613375; CHEBI:68451; CHEBI:9008
288	194.082	C10H13NO3	-H(-)	100	Methyl-Tyr	HMDB0014903; HMDB0029217; HMDB0041943; HMDB0060065; HMDB0060351; HMDB14903; HMDB29217; HMDB41943; HMDB60065; HMDB60351	C03404; C07921; C10588; C11820; C16586; C18622; C20800	CHEBI:17215; CHEBI:6912; CHEBI:80585
289	194.093	C9H13N3O2	-H(-)	100	alpha-[3-(Nitrosoamino)propyl]-3-pyridinemethanol	HMDB0062443; HMDB62443	C19581	CHEBI:82575
290	195.031	C9H8O5	-H(-)	100	3-Methoxy-4,5-methylenedioxybenzoic acid	HMDB0030800; HMDB0059809; HMDB0125373; HMDB0125523; HMDB0125584; HMDB0126031; HMDB0126041; HMDB0131758; HMDB0132449; HMDB0132521; HMDB0137120; HMDB0137166; HMDB30800; HMDB59809	C04045	CHEBI:89654
291	195.051	C6H12O7	-H(-)	100	Hexonic acid	HMDB0000565; HMDB0000625; HMDB0003290; HMDB00565; HMDB00625; HMDB03290; HMDB03373	C00257; C00514; C00770; C00800; C00817; C00880; C03215; C15930	CHEBI:16154; CHEBI:16534; CHEBI:33198
292	195.139	C12H20O2	-H(-)	100	Dihydro-5-(2-octenyl)-2(3H)-furanone	HMDB0030867; HMDB0030945; HMDB0031030; HMDB0031692; HMDB0032051; HMDB0032193; HMDB0032331; HMDB0032901; HMDB0034903; HMDB0035157; HMDB0036048; HMDB0036599; HMDB0037301; HMDB0038270; HMDB0038280; HMDB0039522; HMDB0040206; HMDB0040227; HMDB0040397; HMDB0040725; HMDB0041469; HMDB0041494; HMDB0061816; HMDB30867; HMDB30945; HMDB31030; HMDB31692; HMDB32051; HMDB32193; HMDB32331; HMDB32901; HMDB34903; H…	C03107; C08486; C09837; C09861; C09863; C11338; C12300; C12301; C12302; C12306	CHEBI:16165
293	196.025	C8H7NO5	-H(-)	100	3-Hydroxy-2-methylpyridine-4,5-dicarboxylate	HMDB0006955; HMDB06955	C04604; C06661; C15771	CHEBI:17978
294	196.038	C5H12NO5P	-H(-)	100	2-Amino-5-phosphopentanoic acid		C13734; C17942
295	196.072	C8H11N3O3	-H(-)	100	Acetyl-His	HMDB0032055; HMDB32055	C02997; C12245; C19430	CHEBI:16437
296	196.985	C4H7O7P	-H(-)	100	Dihydroxyacetone Phosphate Acyl Ester	HMDB0011750; HMDB11750	C03372; C04309	CHEBI:15835
297	197.01	C8H6O6	-H(-)	88	4-fumarylacetoacetate(2-)	HMDB0062563; HMDB62563	C03223; C03233	CHEBI:18034
298	197.044	C13H10S	-H(-)	76	4-Methyldibenzothiophene	HMDB0040164; HMDB40164
299	197.056	C8H10N2O4	-H(-)	100	Mimosine	HMDB0015188; HMDB15188	C04771; C06660	CHEBI:29063
300	197.068	C7H10N4O3	-H(-)	100	5-Acetylamino-6-amino-3-methyluracil	HMDB0004400; HMDB0059771; HMDB04400; HMDB59771	C16366; C18498	CHEBI:89861
301	197.154	C12H22O2	-H(-)	100	C12:1	HMDB0000529; HMDB0010729; HMDB0029585; HMDB0029763; HMDB0031683; HMDB0032214; HMDB0032235; HMDB0032248; HMDB0033378; HMDB0034160; HMDB0034844; HMDB0036182; HMDB0037186; HMDB0037305; HMDB0037329; HMDB0037498; HMDB0037742; HMDB0037813; HMDB0038081; HMDB0038269; HMDB0038895; HMDB0038924; HMDB0039220; HMDB0040158; HMDB0040163; HMDB0040361; HMDB0041264; HMDB0041449; HMDB00529; HMDB10729; HMDB29585; HM…	C09870; C12298; C16825; C16947	CHEBI:1030421; CHEBI:1115857; CHEBI:37162; CHEBI:38381; CHEBI:750110; CHEBI:87324
302	198.018	C4H10NO6P	-H(-)	100	P-homoserine	HMDB0003484; HMDB0011185; HMDB0060483; HMDB03484; HMDB06495; HMDB11185; HMDB60483	C01102; C05702; C12147; C12215	CHEBI:15961; CHEBI:37525
303	198.06	C9H13NO2S	-H(-)	100	2-(4-Methyl-5-thiazolyl)ethyl propionate	HMDB0032424; HMDB32424
304	198.088	C8H13N3O3	-H(-)	100	gamma-Glutamyl-beta-aminopropiononitrile	HMDB0060477; HMDB60477	C06114	CHEBI:28092
305	198.113	C10H17NO3	-H(-)	100	Ecgonine methyl ester	HMDB0006406; HMDB0031820; HMDB0094801; HMDB0094802; HMDB0094803; HMDB0094804; HMDB0094805; HMDB0094806; HMDB06406; HMDB31820; HMDB94801; HMDB94802; HMDB94803; HMDB94804; HMDB94805; HMDB94806	C10411; C12448	CHEBI:708640
306	199.006	C8H8O4S	-H(-)	100	4-Vinylphenol sulfate	HMDB0062775; HMDB0124988; HMDB62775		CHEBI:82931
307	199.061	C9H12O5	-H(-)	100	(Z)-3-(1-Formyl-1-propenyl)pentanedioic acid	HMDB0033091; HMDB33091
307	199.061	C10H16S2	-H(-)	100	3,6-Dihydro-4-(4-methyl-3-pentenyl)-1,2-dithiin	HMDB0030009; HMDB30009
308	199.073	C8H12N2O4	-H(-)	94	Dihydroclavaminic acid		C06659; C17360
309	199.097	C10H16O4	-H(-)	100	cis-4-Decenedioic acid	HMDB0000603; HMDB0013227; HMDB0030989; HMDB0030990; HMDB0034491; HMDB0034971; HMDB0036715; HMDB00603; HMDB13227; HMDB30989; HMDB30990; HMDB34491; HMDB34971; HMDB36715
310	199.133	C11H20O3	-H(-)	100	(S)-9-Hydroxy-10-undecenoic acid	HMDB0032662; HMDB0036029; HMDB0037179; HMDB32662; HMDB36029; HMDB37179		CHEBI:132854
311	199.17	C12H24O2	-H(-)	100	Dodecanoic acid (FA12:0)	HMDB0000638; HMDB0030998; HMDB0032310; HMDB0032440; HMDB0033619; HMDB0034128; HMDB0034136; HMDB0034137; HMDB0035410; HMDB0036225; HMDB0040166; HMDB0059868; HMDB00638; HMDB30998; HMDB32310; HMDB32440; HMDB33619; HMDB34128; HMDB34136; HMDB34137; HMDB35410; HMDB36225; HMDB40166; HMDB59868	C02679	CHEBI:201659; CHEBI:30805; CHEBI:87430
312	200.055	C8H11NO5	-H(-)	100	N-acetyl-L-2-aminoadipate(2-)	HMDB0062715; HMDB62715		CHEBI:61509
313	200.129	C10H19NO3	-H(-)	100	Capryloylglycine	HMDB0000832; HMDB0013116; HMDB0041540; HMDB0059745; HMDB00832; HMDB13116; HMDB41540; HMDB59745		CHEBI:74099; CHEBI:89901
314	201.004	C7H6O7	-H(-)	100	(1E,3E)-4-Hydroxybuta-1,3-diene-1,2,4-tricarboxylate		C04324; C04434; C05364
315	201.022	C8H10O4S	-H(-)	100	4-ethylphenylsulfate	HMDB0062551; HMDB0062721; HMDB62551; HMDB62721		CHEBI:82932; CHEBI:82935
316	201.076	C9H14O5	-H(-)	100	4-Heptenal diethyl acetal	HMDB0032306; HMDB0033092; HMDB32306; HMDB33092	C04067	CHEBI:16879
317	201.088	C8H14N2O4	-H(-)	100	Alanyl-Hydroxyproline	HMDB0028688; HMDB0028856; HMDB0029026; HMDB0029047; HMDB0034266; HMDB28688; HMDB28856; HMDB29026; HMDB29047; HMDB34266	C06658; C08271
318	201.113	C10H18O4	-H(-)	100	Sebacic acid	HMDB0000792; HMDB0031510; HMDB0040196; HMDB0059708; HMDB0059719; HMDB0059754; HMDB0062180; HMDB00792; HMDB31510; HMDB40196; HMDB59708; HMDB59719; HMDB59754; HMDB62180	C08277; C14566; C17803	CHEBI:41865; CHEBI:68453; CHEBI:70747; CHEBI:89889
319	201.125	C9H18N2O3	-H(-)	100	Alanyl-Isoleucine	HMDB0028690; HMDB0028691; HMDB0028900; HMDB0028922; HMDB0094713; HMDB28690; HMDB28691; HMDB28900; HMDB28922; HMDB94713
320	201.149	C11H22O3	-H(-)	100	3-Hydroxynonyl acetate	HMDB0032443; HMDB0061654; HMDB32443; HMDB61654
321	202.071	C8H13NO5	-H(-)	100	Acetylaminoadipate		C12986
322	202.082	C7H13N3O4	-H(-)	100	Alanyl-Asparagine	HMDB0028682; HMDB0028724; HMDB0028797; HMDB0028839; HMDB0028855; HMDB28682; HMDB28724; HMDB28797; HMDB28839; HMDB28855
323	202.109	C9H17NO4	-H(-)	100	L-Acetylcarnitine	HMDB0000201; HMDB00201; HMDB00456; HMDB00515; HMDB0062176; HMDB62176	C02571
324	203.001	C7H8O5S	-H(-)	100	O-methoxycatechol-O-sulphate	HMDB0060013; HMDB60013		CHEBI:133460
325	203.019	C7H8O7	-H(-)	100	Daucic acid	HMDB0031665; HMDB31665	C05533
326	203.056	C8H12O6	-H(-)	100	3,5,6-Trihydroxy-5-(hydroxymethyl)-2-methoxy-2-cyclohexen-1-one	HMDB0041031; HMDB41031	C18342
327	203.067	C7H12N2O5	-H(-)	100	L-beta-aspartyl-L-alanine	HMDB0011162; HMDB0011667; HMDB0028683; HMDB0028746; HMDB0028819; HMDB0029149; HMDB11162; HMDB11667; HMDB28683; HMDB28746; HMDB28819; HMDB29149		CHEBI:73505; CHEBI:73845
328	203.082	C11H12N2O2	-H(-)	100	Tryptophan	HMDB0000929; HMDB0013609; HMDB0013840; HMDB0014892; HMDB0030396; HMDB0060533; HMDB0060878; HMDB0060967; HMDB00929; HMDB13609; HMDB13840; HMDB14892; HMDB30396; HMDB60533; HMDB60878; HMDB60967	C00078; C00525; C00806; C07839; C10968; C14916	CHEBI:16296; CHEBI:16828; CHEBI:27897; CHEBI:4888
329	204.066	C11H11NO3	-H(-)	100	Indolelactic acid	HMDB0000671; HMDB0004096; HMDB0011621; HMDB0030179; HMDB0032755; HMDB0059765; HMDB00671; HMDB04096; HMDB11621; HMDB30179; HMDB32755; HMDB59765	C02043; C05660; C09961; C10741	CHEBI:235589; CHEBI:24813; CHEBI:613590; CHEBI:89877
330	204.981	C6H6O6S	-H(-)	100	5-Sulfoxymethylfurfural	HMDB0059752; HMDB0060016; HMDB0060018; HMDB59752; HMDB60016; HMDB60018		CHEBI:89613; CHEBI:89615
331	205.034	C11H10O2S	-H(-)	85	Methyl (Z)-5-(5-methyl-2-thienyl)-2-penten-4-ynoate	HMDB0033995; HMDB0034858; HMDB33995; HMDB34858
332	205.066	C7H14N2O3S	-H(-)	100	Glycyl-Methionine	HMDB0028847; HMDB0028973; HMDB28847; HMDB28973
333	205.086	C12H14O3	-H(-)	100	Ethyl trans-p-methoxycinnamate	HMDB0030762; HMDB0031729; HMDB0031973; HMDB0032348; HMDB0033594; HMDB0034122; HMDB0034135; HMDB0035071; HMDB0041410; HMDB0127763; HMDB0132972; HMDB0132974; HMDB0132975; HMDB0132976; HMDB0132977; HMDB0132987; HMDB0135898; HMDB30762; HMDB31729; HMDB31973; HMDB32348; HMDB33594; HMDB34122; HMDB34135; HMDB35071; HMDB41410	C04000; C10476; C12458; C14567	CHEBI:259672; CHEBI:86583
334	205.123	C13H18O2	-H(-)	100	Ibuprofen	HMDB0001925; HMDB0029669; HMDB0032176; HMDB0033196; HMDB0034469; HMDB0034470; HMDB0034472; HMDB0034556; HMDB0035008; HMDB0035016; HMDB0035017; HMDB0035181; HMDB0036025; HMDB0036240; HMDB0036386; HMDB0036391; HMDB0037194; HMDB0037604; HMDB0037623; HMDB0037720; HMDB0038605; HMDB0039101; HMDB0040431; HMDB0132932; HMDB0132940; HMDB01872; HMDB01925; HMDB29669; HMDB32176; HMDB33196; HMDB34469; HMDB3447…	C01588; C02008; C02185; C14716	CHEBI:17099; CHEBI:5855; CHEBI:87323
335	205.159	C14H22O	-H(-)	100	4-(1,1,3,3-Tetramethylbutyl)-phenol	HMDB0013825; HMDB0031737; HMDB0031738; HMDB0032397; HMDB0032528; HMDB0035245; HMDB0035631; HMDB0036023; HMDB0036024; HMDB0038130; HMDB0061831; HMDB0133179; HMDB13825; HMDB31737; HMDB31738; HMDB32397; HMDB32528; HMDB35245; HMDB35631; HMDB36023; HMDB36024; HMDB38130; HMDB61831	C09690; C11350; C14132; C14205	CHEBI:10284; CHEBI:88618; CHEBI:88921
336	206.058	C9H9N3O3	-H(-)	100	Isoniazid pyruvate	HMDB0060664; HMDB0061058; HMDB60664; HMDB61058	C10902; C16624	CHEBI:80618
337	206.068	C8H17NOS2	-H(-)	100	Dihydrolipoamide	HMDB0000985; HMDB00985; HMDB06948	C00579	CHEBI:17694
337	206.068	C8H9N5O2	-H(-)	100	6-Amino-9H-purine-9-propanoic acid	HMDB0029939; HMDB29939		CHEBI:681033
338	207.011	C10H8O3S	-H(-)	100	1-Naphthalenesulfonic acid		C16201; C16202
339	207.029	C10H8O5	-H(-)	89	3-(2H-1,3-benzodioxol-5-yl)-3-oxopropanoic acid	HMDB0129376; HMDB0130546	C09265; C20772
340	207.048	C11H12O2S	-H(-)	100	Methyl 5-(1-Propynyl)-2-thiophenepropanoate	HMDB0034759; HMDB34759
341	207.065	C11H12O4	-H(-)	84	(R)-2-Benzylsuccinate	HMDB0012127; HMDB0029185; HMDB0034315; HMDB0036055; HMDB0037308; HMDB0038510; HMDB0040892; HMDB0041461; HMDB0041692; HMDB0127491; HMDB0131169; HMDB0133456; HMDB0133458; HMDB0133459; HMDB0133460; HMDB0133461; HMDB0133462; HMDB0133474; HMDB0138526; HMDB0142179; HMDB12127; HMDB29185; HMDB34315; HMDB36055; HMDB37308; HMDB38510; HMDB40892; HMDB41461; HMDB41692	C02381; C05610; C09816	CHEBI:1220624; CHEBI:16252; CHEBI:400905; CHEBI:86549
342	207.087	C8H16O6	-H(-)	100	Ethyl beta-D-glucopyranoside	HMDB0029968; HMDB0033942; HMDB29968; HMDB33942
343	207.138	C13H20O2	-H(-)	100	Eremopetasinorol	HMDB0029668; HMDB0031869; HMDB0034672; HMDB0034984; HMDB0035228; HMDB0036686; HMDB0036821; HMDB0036824; HMDB0037776; HMDB0038047; HMDB0038529; HMDB0040233; HMDB0041636; HMDB0132947; HMDB29668; HMDB31869; HMDB34672; HMDB34984; HMDB35228; HMDB36686; HMDB36821; HMDB36824; HMDB37776; HMDB38047; HMDB38529; HMDB40233; HMDB41636	C14236
344	209.045	C10H10O5	-H(-)	100	Vanilpyruvic acid	HMDB0011714; HMDB0035484; HMDB0125514; HMDB0125515; HMDB0125516; HMDB0127490; HMDB0127946; HMDB0127947; HMDB0132221; HMDB0132228; HMDB0140909; HMDB0141258; HMDB0141331; HMDB0142176; HMDB0142177; HMDB0142178; HMDB0142180; HMDB0142181; HMDB11714; HMDB35484	C05619
345	209.065	C11H14O2S	-H(-)	100	Thiolactomycin		C11165
346	209.081	C5H15N4O3P	-H(-)	100	Phosphoagmatine		C02726
346	209.081	C11H14O4	-H(-)	100	Sinapyl alcohol	HMDB0013070; HMDB0029187; HMDB0029233; HMDB0033798; HMDB0034047; HMDB0036199; HMDB0039428; HMDB0041406; HMDB0060737; HMDB0125803; HMDB0127493; HMDB0129253; HMDB0129254; HMDB0129255; HMDB0129256; HMDB0130385; HMDB0133478; HMDB0133511; HMDB0133519; HMDB0133526; HMDB0133535; HMDB0135671; HMDB13070; HMDB29187; HMDB29233; HMDB33798; HMDB34047; HMDB36199; HMDB39428; HMDB41406; HMDB60737	C02325; C07350; C10709	CHEBI:15951; CHEBI:64557
347	209.093	C10H14N2O3	-H(-)	100	Aprobarbital	HMDB0015441; HMDB15441	C07826; C15986	CHEBI:2791
348	209.118	C12H18O3	-H(-)	100	Jasmonic acid	HMDB0032797; HMDB0032871; HMDB0033102; HMDB0037104; HMDB0037135; HMDB0037642; HMDB0037735; HMDB0037816; HMDB0041573; HMDB32797; HMDB32871; HMDB33102; HMDB37104; HMDB37135; HMDB37642; HMDB37735; HMDB37816; HMDB41573	C08491; C16317	CHEBI:18292
349	209.154	C13H22O2	-H(-)	100	C13:2	HMDB0030425; HMDB0031014; HMDB0032052; HMDB0032098; HMDB0037286; HMDB0037307; HMDB0037390; HMDB0038249; HMDB0038258; HMDB0038291; HMDB0040232; HMDB0041554; HMDB30425; HMDB31014; HMDB32052; HMDB32098; HMDB37286; HMDB37307; HMDB37390; HMDB38249; HMDB38258; HMDB38291; HMDB40232; HMDB41554
350	210.078	C10H13NO4	-H(-)	100	3-Methoxytyrosine	HMDB0001434; HMDB0011754; HMDB0060747; HMDB01434; HMDB05881; HMDB11754; HMDB60747	C07194; C09946; C20801	CHEBI:61058; CHEBI:82913
351	210.088	C9H13N3O3	-H(-)	100	Zalcitabine	HMDB0015078; HMDB15078	C07207	CHEBI:10101
352	210.953	C8H4O3S2	-H(-)	100	Thiotropocin		C12105
353	211.001	C5H9O7P	-H(-)	100	2-Phosphinomethylmalate		C17947
354	211.083	C7H16O7	-H(-)	100	D-Glycero-D-galacto-heptitol	HMDB0033750; HMDB33750	C08255; C08260
354	211.083	C8H12N4O3	-H(-)	100	Glycyl-Histidine	HMDB0028843; HMDB0028885; HMDB28843; HMDB28885
355	211.133	C12H20O3	-H(-)	100	Cucurbic acid	HMDB0029388; HMDB0033601; HMDB0035085; HMDB0037326; HMDB0041572; HMDB29388; HMDB33601; HMDB35085; HMDB37326; HMDB41572	C08482; C08509; C16309; C16311	CHEBI:19144
356	211.169	C13H24O2	-H(-)	94	10-Undecenyl acetate	HMDB0031017; HMDB0031028; HMDB0031741; HMDB0032792; HMDB0034286; HMDB0037187; HMDB0037226; HMDB0037626; HMDB0037907; HMDB0038078; HMDB0039805; HMDB0040451; HMDB31017; HMDB31028; HMDB31741; HMDB32792; HMDB34286; HMDB37187; HMDB37226; HMDB37626; HMDB37907; HMDB38078; HMDB39805; HMDB40451	C18206
357	212.001	C8H7NO4S	-H(-)	100	Indoxyl sulfate	HMDB0000682; HMDB00682; HMDB03309		CHEBI:43355
358	212.033	C5H12NO6P	-H(-)	100	N-Lactoyl ethanolamine phosphate	HMDB0032357; HMDB32357
358	212.033	C7H7N3O5	-H(-)	71	4-Hydroxylamino-2,6-dinitrotoluene		C16392; C16393
359	212.074	C10H15NO2S	-H(-)	100	2-(4-Methyl-5-thiazolyl)ethyl butanoate	HMDB0032418; HMDB0032422; HMDB32418; HMDB32422		CHEBI:10979
360	213.033	C8H10N2O3S	-H(-)	100	Sulfacetamide	HMDB0014772; HMDB14772		CHEBI:63845
361	213.049	C12H10N2S	-H(-)	100	1-Methyl-3-(2-thiazolyl)-1H-indole	HMDB0034965; HMDB34965
362	213.112	C9H16N3O3	-H(-)	100	Methyl 2-diazoacetamidohexonate		C01223; C04130
362	213.112	C11H18O4	-H(-)	100	5-Hexyltetrahydro-2-oxo-3-furancarboxylic acid	HMDB0030984; HMDB0030985; HMDB0030986; HMDB30984; HMDB30985; HMDB30986
363	213.149	C12H22O3	-H(-)	100	3-Oxododecanoic acid	HMDB0010727; HMDB0037398; HMDB10727; HMDB37398	C02367	CHEBI:18037
364	213.185	C13H26O2	-H(-)	100	C13:0	HMDB0000910; HMDB0029552; HMDB0031018; HMDB0032211; HMDB0034140; HMDB0036217; HMDB0036219; HMDB0037311; HMDB0038729; HMDB0059900; HMDB0061828; HMDB0061829; HMDB00910; HMDB29552; HMDB31018; HMDB32211; HMDB34140; HMDB36217; HMDB36219; HMDB37311; HMDB38729; HMDB59900; HMDB61828; HMDB61829	C04780; C16640; C17076	CHEBI:15720; CHEBI:45919; CHEBI:86973; CHEBI:87494; CHEBI:87536
365	214.048	C5H14NO6P	-H(-)	100	Glycerylphosphorylethanolamine	HMDB0000114; HMDB00114; HMDB0059660; HMDB59660	C01233	CHEBI:16929
366	214.145	C11H21NO3	-H(-)	100	N-Nonanoylglycine	HMDB0013279; HMDB13279	C18830	CHEBI:74439
367	215.033	C5H13O7P	-H(-)	100	2-C-Methyl-D-erythritol 4-phosphate		C11434
368	215.165	C12H24O3	-H(-)	100	3-Hydroxydodecanoic acid	HMDB0000387; HMDB0002059; HMDB0010728; HMDB00387; HMDB0040169; HMDB02059; HMDB10728; HMDB40169	C08317	CHEBI:36206; CHEBI:39567; CHEBI:43197
369	216.051	C8H11NO6	-H(-)	100	Lycoperdic acid	HMDB0030417; HMDB30417	C04690
370	216.07	C9H15NO3S	-H(-)	100	Captopril	HMDB0015328; HMDB15328		CHEBI:3380
370	216.07	C8H12N2O5	-H(-) [+1]	71	8-Hydroxyalanylclavam		C17359
371	216.098	C8H15N3O4	-H(-)	100	N-a-Acetylcitrulline	HMDB0000856; HMDB0028685; HMDB0028701; HMDB0028790; HMDB00856; HMDB28685; HMDB28701; HMDB28790	C15532	CHEBI:49006
372	216.135	C9H19N3O3	-H(-)	100	Gamma-glutamyl-L-putrescine	HMDB0012230; HMDB0028692; HMDB0028944; HMDB0060442; HMDB12230; HMDB28692; HMDB28944; HMDB60442	C05341; C15699	CHEBI:27749; CHEBI:48005
373	217.084	C8H14N2O5	-H(-)	100	Glutamylalanine	HMDB0003764; HMDB0006248; HMDB0028812; HMDB0028872; HMDB0029040; HMDB0029142; HMDB0036301; HMDB0061369; HMDB03764; HMDB06248; HMDB28812; HMDB28872; HMDB29040; HMDB29142; HMDB36301; HMDB61369	C03738; C03740	CHEBI:50619; CHEBI:50621; CHEBI:73849
374	217.119	C9H18N2O4	-H(-)	100	Meprobamate	HMDB0014515; HMDB0028916; HMDB0028938; HMDB0029042; HMDB0029043; HMDB0029074; HMDB0029137; HMDB0033675; HMDB0041313; HMDB0094712; HMDB14515; HMDB28916; HMDB28938; HMDB29042; HMDB29043; HMDB29074; HMDB29137; HMDB33675; HMDB41313; HMDB94712	C04020	CHEBI:199389; CHEBI:74815
375	217.159	C15H22O	-H(-)	100	Nookatone	HMDB0013687; HMDB0013693; HMDB0035081; HMDB0035082; HMDB0035643; HMDB0035657; HMDB0035747; HMDB0035786; HMDB0035835; HMDB0036071; HMDB0036109; HMDB0036201; HMDB0036443; HMDB0036667; HMDB0036718; HMDB0036733; HMDB0036797; HMDB0036813; HMDB0037000; HMDB0037061; HMDB0037068; HMDB0038164; HMDB0038187; HMDB0038195; HMDB0038200; HMDB0038201; HMDB0038215; HMDB0038511; HMDB0039637; HMDB0040686; HMDB00946…	C09685; C09729; C09730; C09737; C09744; C09745; C09938; C16779; C16966; C17494; C17501; C17914; C17954; C19677; C19939; C20262; C20308	CHEBI:10332; CHEBI:80721
376	218.033	C6H10N3O4P	-H(-)	100	4-Amino-2-methyl-5-phosphomethylpyrimidine		C04556
377	218.067	C8H13NO6	-H(-)	100	O-Succinyl-L-homoserine		C01118; C03776
378	218.083	C12H13NO3	-H(-)	100	N-Deschlorobenzoyl indomethacin	HMDB0013988; HMDB0033436; HMDB0038338; HMDB0038339; HMDB13988; HMDB33436; HMDB38338; HMDB38339	C13355	CHEBI:235459
379	218.103	C9H17NO5	-H(-)	100	Pantothenic acid	HMDB0000210; HMDB00210; HMDB0062717; HMDB62717	C00864	CHEBI:46905; CHEBI:7916
380	219.034	C9H16S3	-H(-)	100	1-Propenyl 1-(1-propenylthio)propyl disulfide	HMDB0038967; HMDB38967
380	219.034	C9H8N4OS	-H(-)	100	Thidiazuron		C18812
381	219.065	C12H12O4	-H(-)	100	Eugenitin	HMDB0029467; HMDB0029473; HMDB0041442; HMDB29467; HMDB29473; HMDB41442	C03750; C09963
382	219.103	C13H16O3	-H(-)	100	1-(5-Acetyl-2-hydroxyphenyl)-3-methyl-1-butanone	HMDB0032589; HMDB0037492; HMDB0040424; HMDB0061823; HMDB0061942; HMDB0132933; HMDB0132935; HMDB0132936; HMDB0132937; HMDB0132939; HMDB0132948; HMDB32589; HMDB37492; HMDB40424; HMDB61823; HMDB61942	C09018; C09928; C12263	CHEBI:88591
383	219.175	C15H24O	-H(-)	100	Nootkatol	HMDB0013688; HMDB0030232; HMDB0032220; HMDB0033826; HMDB0034661; HMDB0034718; HMDB0034940; HMDB0035020; HMDB0035026; HMDB0035097; HMDB0035306; HMDB0035391; HMDB0035645; HMDB0035704; HMDB0035718; HMDB0035720; HMDB0035739; HMDB0035793; HMDB0036118; HMDB0036192; HMDB0036402; HMDB0036420; HMDB0036716; HMDB0036717; HMDB0036788; HMDB0036789; HMDB0036793; HMDB0036798; HMDB0037069; HMDB0037392; HMDB00373…	C03461; C09719; C09720; C14550; C14693; C16908; C16945; C16974; C17462; C17915; C17953; C17955; C19676; C19711; C19938; C20229; C20307; C20325	CHEBI:10441; CHEBI:15894; CHEBI:34247; CHEBI:34440
384	220.065	C8H15NO4S	-H(-)	100	N-lactoyl-Methionine	HMDB0062182; HMDB62182
385	220.082	C8H15NO6	-H(-)	100	N-Acetylgalactosamine	HMDB0000212; HMDB0000215; HMDB0000803; HMDB0000853; HMDB0001129; HMDB00212; HMDB00215; HMDB0038751; HMDB00533; HMDB0062500; HMDB0062641; HMDB0062724; HMDB00803; HMDB00835; HMDB00853; HMDB01129; HMDB14288; HMDB38751; HMDB62500; HMDB62641; HMDB62724	C00140; C00645; C01074; C01132; C02711; C03136; C03878; C05021; C20328	CHEBI:17122; CHEBI:17411; CHEBI:28009; CHEBI:28497; CHEBI:38156; CHEBI:40356; CHEBI:506227; CHEBI:63154
386	220.146	C12H19N3O	-H(-)	100	Procarbazine	HMDB0015299; HMDB15299	C07376; C07402; C10566; C15477	CHEBI:366225
387	221.046	C11H10O5	-H(-)	100	3-(6-hydroxy-7-methoxy-2H-1,3-benzodioxol-5-yl)prop-2-enal	HMDB0128662; HMDB0128663; HMDB0132247; HMDB0132248; HMDB0136673	C02730; C09271; C10496; C12264; C14106; C14107; C17479; C17480
388	221.066	C8H14O7	-H(-)	100	Ethyl glucuronide	HMDB0010325; HMDB0125202; HMDB0131286; HMDB10325	C02655	CHEBI:87248
389	221.081	C12H14O4	-H(-)	100	Monoisobutyl phthalic acid	HMDB0002056; HMDB0013247; HMDB0029226; HMDB0029470; HMDB0030725; HMDB0031668; HMDB0033776; HMDB0034056; HMDB0037130; HMDB0037681; HMDB0038563; HMDB0041379; HMDB0094660; HMDB0127824; HMDB0131283; HMDB0131284; HMDB0131285; HMDB0135689; HMDB0135900; HMDB0135904; HMDB0135906; HMDB02056; HMDB13247; HMDB29226; HMDB29470; HMDB30725; HMDB31668; HMDB33776; HMDB34056; HMDB37130; HMDB37681; HMDB38563; HMDB4…	C10429; C10449; C14175; C19228; C20225	CHEBI:1156602; CHEBI:34698; CHEBI:544678; CHEBI:90038
390	221.117	C13H18O3	-H(-)	100	Annuionone B	HMDB0032121; HMDB0036819; HMDB0038894; HMDB0060565; HMDB0060920; HMDB0060921; HMDB0061943; HMDB0132941; HMDB0132943; HMDB0132945; HMDB0132946; HMDB0140966; HMDB0140967; HMDB32121; HMDB36819; HMDB38894; HMDB60565; HMDB60698; HMDB60920; HMDB60921; HMDB61943	C02533; C04223	CHEBI:133197; CHEBI:18429; CHEBI:88836
391	221.154	C14H22O2	-H(-)	100	Rishitin	HMDB0035593; HMDB0036790; HMDB0036791; HMDB0037605; HMDB0037820; HMDB0040178; HMDB35593; HMDB36790; HMDB36791; HMDB37605; HMDB37820; HMDB40178	C09715; C16977; C16983
392	222.076	C11H13NO4	-H(-)	78	N-Acetyl-L-tyrosine	HMDB0000866; HMDB0013068; HMDB00866; HMDB0094723; HMDB0094724; HMDB0094725; HMDB0094726; HMDB0094727; HMDB13068; HMDB94723; HMDB94724; HMDB94725; HMDB94726; HMDB94727	C01657; C14433; C18953	CHEBI:201465
393	222.088	C10H13N3O3	-H(-)	100	4-(Methylnitrosamino)-1-(1-oxido-3-pyridinyl)-1-butanone	HMDB0062375; HMDB0062382; HMDB0062404; HMDB62375; HMDB62382; HMDB62404	C19563; C19566; C19602	CHEBI:82561
394	223.072	C10H12N2O4	-H(-)	100	Hydroxykynurenine	HMDB0000732; HMDB0011631; HMDB0012819; HMDB0014787; HMDB0029397; HMDB00732; HMDB01152; HMDB11631; HMDB12819; HMDB14787; HMDB29397	C02794; C03227; C05651; C07312	CHEBI:1547; CHEBI:17380; CHEBI:2076; CHEBI:63581
395	223.097	C12H16O4	-H(-)	100	Diplosporin	HMDB0030680; HMDB0030703; HMDB0032552; HMDB0032663; HMDB0036203; HMDB0040629; HMDB0040890; HMDB0124917; HMDB0124919; HMDB0124920; HMDB0125801; HMDB0127761; HMDB0127765; HMDB0135709; HMDB30680; HMDB30703; HMDB32552; HMDB32663; HMDB36203; HMDB40629; HMDB40890	C10673; C20417
396	223.133	C13H20O3	-H(-)	100	Epoxyeremopetasinorol	HMDB0029670; HMDB0032679; HMDB0032689; HMDB0034564; HMDB0036583; HMDB0037244; HMDB0037726; HMDB0037730; HMDB0037736; HMDB0112084; HMDB29670; HMDB32679; HMDB32689; HMDB34564; HMDB36583; HMDB37244; HMDB37726; HMDB37730; HMDB37736	C01760; C04166; C11512; C16318	CHEBI:15929
397	225.005	C10H10O2S2	-H(-)	100	Bis(2-furanylmethyl) disulfide	HMDB0029988; HMDB0032288; HMDB0040201; HMDB29988; HMDB32288; HMDB40201		CHEBI:855724
398	225.076	C11H14O5	-H(-)	79	3,4,5-Trimethoxyphenyl acetate	HMDB0031722; HMDB0035830; HMDB0041560; HMDB0041679; HMDB0041727; HMDB0060736; HMDB0124956; HMDB0128670; HMDB0128677; HMDB0133894; HMDB0141547; HMDB0141549; HMDB0142080; HMDB31722; HMDB35830; HMDB41560; HMDB41679; HMDB41727; HMDB60736	C09780
399	225.112	C12H18O4	-H(-)	79	Allixin	HMDB0040705; HMDB0059729; HMDB40705; HMDB59729	C19142	CHEBI:89935
400	225.149	C13H22O3	-H(-)	100	Methyl dihydrojasmonate	HMDB0031740; HMDB0037562; HMDB0040615; HMDB31740; HMDB37562; HMDB40615		CHEBI:89741
401	225.164	C17H22	-H(-)	87	(8E,15E)-1,8,15-Heptadecatriene-11,13-diyne	HMDB0031041; HMDB31041
402	225.185	C14H26O2	-H(-)	100	C14:1	HMDB0000499; HMDB0000521; HMDB0002000; HMDB0005051; HMDB0010732; HMDB0030921; HMDB0031029; HMDB0031073; HMDB0032152; HMDB0032321; HMDB0034561; HMDB0037188; HMDB0037189; HMDB0037227; HMDB0037228; HMDB0037369; HMDB0037633; HMDB0038056; HMDB0040228; HMDB00499; HMDB00521; HMDB0062243; HMDB0062248; HMDB0094671; HMDB02000; HMDB05051; HMDB10732; HMDB30921; HMDB31029; HMDB31073; HMDB32152; HMDB32321; HMD…	C08322; C16947	CHEBI:131381; CHEBI:27781; CHEBI:37271; CHEBI:53206; CHEBI:70716
403	226.072	C10H13NO5	-H(-)	100	L-Arogenate		C00826
404	226.082	C9H13N3O4	-H(-)	100	Deoxycytidine	HMDB0000014; HMDB00014	C00881	CHEBI:15698
405	227.001	C9H8O5S	-H(-)	100	{4-[(1E)-3-oxoprop-1-en-1-yl]phenyl}oxidanesulfonic acid	HMDB0135289; HMDB0135292; HMDB0135666
406	227.037	C8H10N3O3S.	-H(-)	100	Fenaminosulf		C18937
407	227.092	C11H16O5	-H(-)	100	Propyl propane thiosulfonate	HMDB0032496; HMDB32496
408	227.128	C12H20O4	-H(-)	100	Traumatic acid	HMDB0000933; HMDB0030994; HMDB00933; HMDB30994	C16308	CHEBI:545687
409	227.14	C11H20N2O3	-H(-)	100	Isoleucylproline	HMDB0011174; HMDB0011175; HMDB0028915; HMDB0028937; HMDB11174; HMDB11175; HMDB28915; HMDB28937		CHEBI:356659
410	227.201	C14H28O2	-H(-)	100	C14:0	HMDB0000806; HMDB0002221; HMDB0031072; HMDB0032318; HMDB0032548; HMDB0033788; HMDB0034461; HMDB0036216; HMDB0037312; HMDB0037495; HMDB0038034; HMDB0038969; HMDB0059865; HMDB0061781; HMDB00806; HMDB02221; HMDB31072; HMDB32318; HMDB32548; HMDB33788; HMDB34461; HMDB36216; HMDB37312; HMDB37495; HMDB38034; HMDB38969; HMDB59865; HMDB61781	C06424; C13798	CHEBI:23580; CHEBI:28875; CHEBI:34491; CHEBI:43722; CHEBI:542954; CHEBI:87427; CHEBI:87570; CHEBI:90062
411	228.099	C9H15N3O4	-H(-)	100	Asparaginyl-Proline	HMDB0028739; HMDB0029012; HMDB28739; HMDB29012
412	228.16	C12H23NO3	-H(-)	100	N-Decanoylglycine	HMDB0013267; HMDB13267		CHEBI:74430
413	229.012	C5H11O8P	-H(-)	100	Pentose P	HMDB0000618; HMDB0000868; HMDB0001489; HMDB0001548; HMDB0006534; HMDB0011734; HMDB0012195; HMDB00618; HMDB00868; HMDB01489; HMDB01548; HMDB02033; HMDB02694; HMDB06212; HMDB06534; HMDB11734; HMDB12195	C00117; C00199; C00231; C00620; C01101; C01112; C03291; C03736; C03737; C03906; C06238; C06239; C06441; C06814	CHEBI:15807; CHEBI:16241; CHEBI:16300; CHEBI:16332; CHEBI:17363; CHEBI:52742; CHEBI:71687
414	229.083	C9H14N2O5	-H(-)	100	Aspartyl-L-proline	HMDB0002335; HMDB0028761; HMDB0029013; HMDB0029756; HMDB0031701; HMDB0039110; HMDB02335; HMDB28761; HMDB29013; HMDB29756; HMDB31701; HMDB39110
415	229.118	C10H18N2O4	-H(-)	79	Hydroxyprolyl-Valine	HMDB0028876; HMDB0029128; HMDB28876; HMDB29128
416	230.012	C8H9NO5S	-H(-)	100	Paracetamol sulfate	HMDB0059911; HMDB0059994; HMDB59911; HMDB59994		CHEBI:32635; CHEBI:88751
417	230.103	C10H17NO5	-H(-)	100	Isovalerylglutamic acid	HMDB0000726; HMDB0000953; HMDB00726; HMDB00953
418	230.151	C10H21N3O3	-H(-)	100	Gamma-Aminobutyryl-lysine	HMDB0001959; HMDB01959		CHEBI:89308
419	231.014	C8H8O8	-H(-)	100	Acetyl citrate	HMDB0059808; HMDB59808
420	231.029	C12H8O5	-H(-)	100	4-Hydroxy-8-methoxy-2H-furo[2,3-h]-1-benzopyran-2-one	HMDB0032659; HMDB0036628; HMDB32659; HMDB36628	C02951
421	231.044	C16H8O2	-H(-)	100	Pyrene-4,5-dione		C18251; C18257; C18258
422	231.087	C10H16O6	-H(-)	100	Glycerol 1-propanoate diacetate	HMDB0031640; HMDB31640
423	231.099	C9H16N2O5	-H(-)	100	N2-Succinyl-L-ornithine	HMDB0001199; HMDB0012161; HMDB0028766; HMDB0028873; HMDB0029062; HMDB0029123; HMDB0029393; HMDB01199; HMDB12161; HMDB28766; HMDB28873; HMDB29062; HMDB29123; HMDB29393	C01410; C03415; C04390; C15767	CHEBI:102630; CHEBI:27574; CHEBI:49260
424	231.135	C10H20N2O4	-H(-)	100	Spermic acid 2	HMDB0013075; HMDB0028917; HMDB0028939; HMDB0029064; HMDB0029065; HMDB13075; HMDB28917; HMDB28939; HMDB29064; HMDB29065
425	231.175	C16H24O	-H(-)	100	1-(2,6,6-Trimethyl-2-cyclohexen-1-yl)-1,6-heptadien-3-one	HMDB0029704; HMDB29704
426	232.028	C8H11NO5S	-H(-)	100	Dopamine 4-sulfate	HMDB0004148; HMDB0006275; HMDB04148; HMDB06275	C07770; C13690; C13691	CHEBI:37946
427	233.009	C12H10OS2	-H(-)	98	4-[2,2''-Bithiophen-5-yl]-3-butyn-1-ol	HMDB0034453; HMDB34453	C04486	CHEBI:16887
428	233.064	C13H14O2S	-H(-)	100	(2Z,4''Z)-2-(5-Methylthio-4-penten-2-ynylidene)-1,6-dioxaspiro[4.4]non-3-ene	HMDB0032660; HMDB32660
429	233.079	C8H14N2O6	-H(-)	100	L-beta-aspartyl-L-threonine	HMDB0011169; HMDB0028763; HMDB0028828; HMDB0029057; HMDB0029158; HMDB11169; HMDB28763; HMDB28828; HMDB29057; HMDB29158		CHEBI:73509
430	233.117	C14H18O3	-H(-)	100	(10S,11S)-Pterosin C	HMDB0030763; HMDB0036046; HMDB0036607; HMDB0038218; HMDB0133171; HMDB0133172; HMDB0133173; HMDB0133174; HMDB0133175; HMDB0133176; HMDB0133177; HMDB30763; HMDB36046; HMDB36607; HMDB38218	C18036
431	233.154	C15H22O2	-H(-)	100	Valerenic acid	HMDB0030016; HMDB0031349; HMDB0032081; HMDB0033252; HMDB0033253; HMDB0033960; HMDB0034562; HMDB0034742; HMDB0034956; HMDB0035202; HMDB0035407; HMDB0035408; HMDB0035413; HMDB0035639; HMDB0035794; HMDB0035869; HMDB0035889; HMDB0035935; HMDB0036035; HMDB0036390; HMDB0036392; HMDB0036427; HMDB0036449; HMDB0036466; HMDB0036647; HMDB0037038; HMDB0037391; HMDB0037640; HMDB0037710; HMDB0037739; HMDB00381…	C09350; C09376; C09399; C09409; C09677; C09686; C09712; C09721; C09739; C09743; C16942; C16949; C17090; C17489; C17491; C17492; C17504; C17609; C19678; C20309; C20404	CHEBI:80811
432	235.037	C11H12N2S2	-H(-)	100	Brassinin	HMDB0033350; HMDB33350		CHEBI:38119
433	235.133	C14H20O3	-H(-)	100	Heptyl 4-hydroxybenzoate	HMDB0034462; HMDB0040778; HMDB34462; HMDB40778	C14274; C14718	CHEBI:17879
434	235.17	C15H24O2	-H(-)	100	Capsidiol	HMDB0002352; HMDB0030891; HMDB0030916; HMDB0030920; HMDB0031348; HMDB0032048; HMDB0032292; HMDB0032681; HMDB0033083; HMDB0033104; HMDB0034714; HMDB0034722; HMDB0035032; HMDB0035040; HMDB0035127; HMDB0035147; HMDB0035301; HMDB0035648; HMDB0035827; HMDB0036446; HMDB0036549; HMDB0036668; HMDB0036680; HMDB0036687; HMDB0037393; HMDB0037906; HMDB0038027; HMDB0038122; HMDB0038144; HMDB0038178; HMDB00395…	C02293; C09627; C09678; C09681; C09700; C09733; C16502; C16946; C17493; C17604	CHEBI:28283; CHEBI:545749
435	236.078	C8H15NO7	-H(-)	100	N-(1-Deoxy-1-fructosyl)glycine	HMDB0037848; HMDB0060278; HMDB37848; HMDB60278	C01133; C03146; C03521	CHEBI:24108
435	236.078	C9H19NO2S2	-H(-)	100	8-[(Aminomethyl)sulfanyl]-6-sulfanyloctanoic acid	HMDB0013639; HMDB13639
435	236.078	C9H11N5O3	-H(-)	100	Sepiapterin	HMDB0000238; HMDB0000468; HMDB0000633; HMDB0000817; HMDB0001195; HMDB0002263; HMDB00238; HMDB0029928; HMDB00468; HMDB00633; HMDB00817; HMDB01195; HMDB02263; HMDB29928	C00835; C03684; C06313	CHEBI:17804; CHEBI:41183; CHEBI:63931; CHEBI:74688; CHEBI:74689; CHEBI:804632
436	236.128	C13H19NO3	-H(-)	100	Gigantine		C09445; C09604; C10278; C16705
437	237.091	C8H18N2O4S	-H(-)	100	15(R)-hydroperoxy-EPE	HMDB0062295; HMDB62295		CHEBI:42334
438	237.149	C14H22O3	-H(-)	100	Geranyl acetoacetate	HMDB0038256; HMDB0112083; HMDB38256
439	237.185	C15H26O2	-H(-)	100	Geranyl 3-methylbutanoate	HMDB0029350; HMDB0030428; HMDB0031383; HMDB0031384; HMDB0032054; HMDB0032209; HMDB0032291; HMDB0032343; HMDB0033228; HMDB0034673; HMDB0035287; HMDB0035887; HMDB0036032; HMDB0036730; HMDB0036880; HMDB0037195; HMDB0037279; HMDB0037284; HMDB0038136; HMDB0038138; HMDB0038196; HMDB0038197; HMDB0038247; HMDB0038248; HMDB0038250; HMDB0039130; HMDB0039745; HMDB0040273; HMDB0040281; HMDB0041589; HMDB29350…	C09632; C09652; C09653; C09722; C16773; C16774; C16920; C17427	CHEBI:80720
440	238.094	C9H13N5O3	-H(-)	100	Dihydrobiopterin	HMDB0000038; HMDB0002065; HMDB0002215; HMDB00038; HMDB0013031; HMDB0013642; HMDB02065; HMDB02215; HMDB13031; HMDB13642	C00268; C02953; C04244; C20263	CHEBI:17248; CHEBI:64277
441	239.002	C10H8O5S	-H(-)	100	1,2-Dihydroxynaphthalene-6-sulfonate		C16196
442	239.035	C14H8O4	-H(-)	100	Dantron	HMDB0029752; HMDB0036006; HMDB29752; HMDB36006	C01474; C10312; C10370; C14267	CHEBI:3682; CHEBI:37502
443	239.114	C10H16N4O3	-H(-)	86	Anserine	HMDB0000194; HMDB0000745; HMDB0005769; HMDB00194; HMDB00745; HMDB05769	C00884; C01262; C04138	CHEBI:18323; CHEBI:491179
444	239.165	C14H24O3	-H(-)	100	L-Menthyl acetoacetate	HMDB0032369; HMDB32369
445	239.201	C15H28O2	-H(-)	89	C15:1	HMDB0029765; HMDB0032347; HMDB0034455; HMDB0036426; HMDB0037190; HMDB0037211; HMDB0037229; HMDB0038954; HMDB0039715; HMDB0040997; HMDB29765; HMDB32347; HMDB34455; HMDB36426; HMDB37190; HMDB37211; HMDB37229; HMDB38954; HMDB39715; HMDB40997	C17676	CHEBI:46643
446	240.099	C10H15N3O4	-H(-)	100	5-Methyldeoxycytidine	HMDB0002224; HMDB0060750; HMDB02224; HMDB60750	C03592	CHEBI:27964
447	240.109	C9H15N5O3	-H(-)	100	Tetrahydrobiopterin	HMDB0000027; HMDB0000787; HMDB00027; HMDB0059658; HMDB00787; HMDB02154; HMDB59658	C00272; C20264	CHEBI:15372; CHEBI:59560; CHEBI:64491
448	240.161	C13H23NO3	-H(-)	100	Dioscoretine	HMDB0038588; HMDB38588	C10869
449	241.012	C6H11O8P	-H(-)	100	Inositol cyclic phosphate	HMDB0001125; HMDB01125; HMDB11748	C04299; C16848	CHEBI:18426
450	241.018	C10H10O5S	-H(-)	100	[(2Z)-3-oxo-2-(phenylmethylidene)propoxy]sulfonic acid	HMDB0133624; HMDB0133627; HMDB0133630; HMDB0133757; HMDB0133759; HMDB0133761
451	241.071	C11H14O6	-H(-)	100	Genipinic acid	HMDB0038126; HMDB0039136; HMDB0128185; HMDB0135754; HMDB0141545; HMDB38126; HMDB39136
452	241.144	C13H22O4	-H(-)	100	2-Carboxy-4-dodecanolide	HMDB0030987; HMDB0038736; HMDB30987; HMDB38736
453	241.18	C14H26O3	-H(-)	100	3-Oxotetradecanoic acid	HMDB0010730; HMDB0030982; HMDB0032370; HMDB10730; HMDB30982; HMDB32370		CHEBI:37270
454	241.216	C15H30O2	-H(-)	100	C15:0	HMDB0000826; HMDB0030469; HMDB0032250; HMDB0032328; HMDB0036218; HMDB0036220; HMDB0037306; HMDB0038907; HMDB0040998; HMDB0041588; HMDB0059820; HMDB0059833; HMDB0061707; HMDB00826; HMDB30469; HMDB32250; HMDB32328; HMDB36218; HMDB36220; HMDB37306; HMDB38907; HMDB40998; HMDB41588; HMDB59820; HMDB59833; HMDB61707	C16537; C16665	CHEBI:32361; CHEBI:39250; CHEBI:447965
455	242.007	C6H14NO3PS2	-H(-)	100	Ethoate-methyl		C18983
456	242.079	C9H13N3O5	-H(-)	100	Cytidine	HMDB0000089; HMDB00089; HMDB0015122; HMDB0060478; HMDB15122; HMDB30167; HMDB60478	C00475; C02961; C05711	CHEBI:10565; CHEBI:17562; CHEBI:28680
457	242.176	C13H25NO3	-H(-)	100	N-Undecanoylglycine	HMDB0013286; HMDB13286		CHEBI:74438
458	243.028	C6H13O8P	-H(-)	100	Fucose 1-phosphate	HMDB0001265; HMDB01265	C01099; C01131; C02985; C06369	CHEBI:28319
459	243.062	C9H12N2O6	-H(-)	100	Uridine	HMDB0000296; HMDB0000767; HMDB00296; HMDB00767; HMDB06075	C00299; C02067; C16745	CHEBI:16704; CHEBI:17802
460	243.123	C12H20O5	-H(-)	91	Polyethylene, oxidized	HMDB0032472; HMDB32472
461	243.14	C16H20O2	-H(-)	100	2-methyl-2-(4-methylpent-3-en-1-yl)-2H-chromen-8-ol	HMDB0134717	C09917; C10351
462	243.16	C13H24O4	-H(-)	100	1,11-Undecanedicarboxylic acid	HMDB0002327; HMDB0036141; HMDB0037184; HMDB02327; HMDB36141; HMDB37184		CHEBI:73718
463	244.083	C11H11N5O2	-H(-)	100	Debromohymenialdisine		C19897
464	244.129	C10H19N3O4	-H(-)	100	Asparaginyl-Isoleucine	HMDB0028734; HMDB0028735; HMDB0028810; HMDB0028902; HMDB0028924; HMDB0029125; HMDB0029141; HMDB28734; HMDB28735; HMDB28810; HMDB28902; HMDB28924; HMDB29125; HMDB29141
465	244.156	C12H23NO4	-H(-)	100	2-Methylbutyroylcarnitine	HMDB0000378; HMDB0000688; HMDB0013128; HMDB00378; HMDB0041993; HMDB00688; HMDB01963; HMDB13128; HMDB41993	C20826	CHEBI:73025; CHEBI:73026
466	244.166	C11H23N3O3	-H(-)	94	Lysyl-Valine	HMDB0028964; HMDB0029132; HMDB28964; HMDB29132
467	245.012	C9H10O6S	-H(-)	100	3-[3-(Sulfooxy)phenyl]propanoic acid	HMDB0094710; HMDB0125171; HMDB0128001; HMDB0130016; HMDB0134064; HMDB0134069; HMDB0134071; HMDB0134074; HMDB0134080; HMDB0134083; HMDB94710		CHEBI:64414
468	245.043	C6H15O8P	-H(-)	100	Glycerophosphoglycerol		C03274
469	245.139	C12H22O5	-H(-)	100	3-Hydroxydodecanedioic acid	HMDB0000413; HMDB0031696; HMDB00413; HMDB31696
470	245.154	C16H22O2	-H(-)	100	alpha-Amylcinnamyl acetate	HMDB0036207; HMDB0037705; HMDB0041250; HMDB36207; HMDB37705; HMDB41250	C10793
471	245.175	C13H26O4	-H(-)	100	MG(10:0/0:0/0:0)	HMDB0072866; HMDB0072874; HMDB72866; HMDB72874
472	246.074	C8H13N3O6	-H(-)	100	Asparaginyl-Aspartate	HMDB0028727; HMDB0028748; HMDB28727; HMDB28748
473	247.061	C13H12O5	-H(-)	100	Coriandrone E	HMDB0029971; HMDB29971
474	247.077	C17H12O2	-H(-)	100	1-Hydroxy-6-methoxypyrene	HMDB0060321; HMDB60321	C18261; C18262; C18273; C18274	CHEBI:81612
475	247.093	C9H16N2O6	-H(-)	100	Glutamylthreonine	HMDB0028829; HMDB0029159; HMDB28829; HMDB29159		CHEBI:133747; CHEBI:73510
476	247.108	C13H16N2O3	-H(-)	100	6-Hydroxymelatonin	HMDB0004081; HMDB0060069; HMDB0060721; HMDB04081; HMDB60069; HMDB60721	C05643	CHEBI:308079
477	247.133	C15H20O3	-H(-)	100	Gamma-CEHC	HMDB0001931; HMDB0030757; HMDB0030888; HMDB0030910; HMDB0031378; HMDB0031386; HMDB0031387; HMDB0031970; HMDB0032649; HMDB0033707; HMDB0034123; HMDB0035131; HMDB0035132; HMDB0035223; HMDB0035503; HMDB0035708; HMDB0035903; HMDB0036005; HMDB0036040; HMDB0036641; HMDB0036770; HMDB0036772; HMDB0037022; HMDB0037557; HMDB0037800; HMDB0038326; HMDB0038794; HMDB0039859; HMDB0134144; HMDB0134145; HMDB01341…	C02771; C07609; C09301; C09345; C09378; C09386; C09440; C09488; C09507; C09534; C09537; C09544; C09556; C09562; C09626; C09660; C09687; C13455; C17887; C20400
478	247.17	C16H24O2	-H(-)	100	C16:4	HMDB0032228; HMDB0036221; HMDB0036640; HMDB0037713; HMDB0037719; HMDB32228; HMDB36221; HMDB36640; HMDB37713; HMDB37719
479	248.079	C10H19NO2S2	-H(-)	100	S-Acetyldihydrolipoamide	HMDB0001526; HMDB0006878; HMDB01526; HMDB06878; HMDB06951	C01136; C16255	CHEBI:16807; CHEBI:50623
480	249.022	C12H10O4S	-H(-)	100	4,4'-Sulfonyldiphenol		C14216
481	249.055	C8H14N2O5S	-H(-)	100	gamma-Glutamylcysteine	HMDB0001049; HMDB0028816; HMDB0029146; HMDB01049; HMDB28816; HMDB29146	C00669	CHEBI:17515; CHEBI:89701
482	249.078	C14H10N4O.	-H(-)	100	Olprinone hydrochloride		C13546
483	249.113	C14H18O4	-H(-)	100	Ubiquinone-1	HMDB0002012; HMDB0032116; HMDB0038804; HMDB0094669; HMDB0133182; HMDB0134155; HMDB0135907; HMDB02012; HMDB32116; HMDB38804; HMDB94669	C00399; C14468; C14469	CHEBI:16389; CHEBI:82625
484	249.149	C15H22O3	-H(-)	100	Gemfibrozil	HMDB0015371; HMDB0030917; HMDB0031901; HMDB0034721; HMDB0035117; HMDB0035137; HMDB0035148; HMDB0035358; HMDB0035760; HMDB0035798; HMDB0036036; HMDB0036037; HMDB0036550; HMDB0036563; HMDB0036664; HMDB0037064; HMDB0037529; HMDB0037559; HMDB0039156; HMDB0039635; HMDB0039644; HMDB0040754; HMDB0061839; HMDB15371; HMDB30917; HMDB31901; HMDB34721; HMDB35117; HMDB35137; HMDB35148; HMDB35358; HMDB35760; H…	C07020; C09295; C09689; C09711; C09748; C13453; C13456; C14716; C20403; C20405	CHEBI:5296
485	249.185	C16H26O2	-H(-)	100	C16:3	HMDB0035293; HMDB0037631; HMDB0037712; HMDB35293; HMDB37631; HMDB37712	C16503
486	250.047	C12H11O6	-H(-)	87	Mono-(3-carboxypropyl) phthalate	HMDB0061748; HMDB61748
487	250.144	C14H21NO3	-H(-)	84	Furmecyclox		C18912
488	251.031	C10H8N2O6	-H(-)	100	Orellanine		C19959; C20381
489	251.071	C16H12O3	-H(-)	100	Anisindione	HMDB0015257; HMDB0033979; HMDB15257; HMDB33979	C03074; C15111; C15616	CHEBI:133809
490	251.103	C12H16N2O4	-H(-)	100	3''-Hydroxyhexobarbital	HMDB0013940; HMDB0013941; HMDB0028699; HMDB0029004; HMDB0029046; HMDB0029098; HMDB13940; HMDB13941; HMDB28699; HMDB29004; HMDB29046; HMDB29098	C03068
491	251.128	C14H20O4	-H(-)	100	2,2,4,4-Tetramethyl-6-(1-oxobutyl)-1,3,5-cyclohexanetrione	HMDB0033197; HMDB0036047; HMDB0059661; HMDB33197; HMDB36047; HMDB59661		CHEBI:17976
492	251.164	C15H24O3	-H(-)	73	1-Hydroxyepiacorone	HMDB0030918; HMDB0030919; HMDB0032122; HMDB0033149; HMDB0034574; HMDB0035309; HMDB0035597; HMDB0035613; HMDB0035729; HMDB0035767; HMDB0036448; HMDB0036663; HMDB0037063; HMDB0037969; HMDB0038502; HMDB0040685; HMDB0112086; HMDB0112094; HMDB30918; HMDB30919; HMDB32122; HMDB33149; HMDB34574; HMDB35309; HMDB35597; HMDB35613; HMDB35729; HMDB35767; HMDB36448; HMDB36663; HMDB37063; HMDB37969; HMDB38502; …	C09645; C16504; C17502; C17605; C17607; C17612
493	251.201	C16H28O2	-H(-)	100	C16:2	HMDB0000477; HMDB0029351; HMDB0030429; HMDB0031086; HMDB0032340; HMDB0037805; HMDB0038255; HMDB0039131; HMDB00477; HMDB29351; HMDB30429; HMDB31086; HMDB32340; HMDB37805; HMDB38255; HMDB39131	C16795	CHEBI:86147
494	252.066	C15H11NO3	-H(-)	100	2-(4-Hydroxybenzyl)isoindole-1,3-dione		C14264; C14620; C14920
495	253.05	C7H14N2O6S	-H(-)	100	5-L-Glutamyl-taurine	HMDB0004195; HMDB04195	C05844
495	253.05	C15H10O4	-H(-)	100	Daidzein	HMDB0003312; HMDB0030670; HMDB0030699; HMDB0030874; HMDB0033153; HMDB0036619; HMDB0130498; HMDB0130504; HMDB0130510; HMDB0130907; HMDB0130927; HMDB0133314; HMDB0134545; HMDB0134546; HMDB0134547; HMDB0134548; HMDB0134549; HMDB0134550; HMDB0137521; HMDB0137524; HMDB0137527; HMDB0137530; HMDB0137607; HMDB0140470; HMDB03312; HMDB30670; HMDB30699; HMDB30874; HMDB33153; HMDB36619	C02168; C08644; C10028; C10121; C10200; C10208; C10291; C10315; C10327; C10329; C10402; C12123; C14344	CHEBI:1012277; CHEBI:28197; CHEBI:3687; CHEBI:5731
496	253.083	C11H14N2O5	-H(-)	100	L-Agaridoxin	HMDB0029445; HMDB0060669; HMDB0060670; HMDB29445; HMDB60669; HMDB60670	C16582; C16584	CHEBI:80584
497	253.108	C13H18O5	-H(-)	100	Methyl 3-(2,3-dihydroxy-3-methylbutyl)-4-hydroxybenzoate	HMDB0032796; HMDB32796
498	253.18	C15H26O3	-H(-)	100	Lubiminol	HMDB0029604; HMDB0035780; HMDB0036053; HMDB0036866; HMDB0037197; HMDB0040276; HMDB29604; HMDB35780; HMDB36053; HMDB36866; HMDB37197; HMDB40276	C17603; C17606; C17608; C17610; C18538
499	253.216	C16H30O2	-H(-)	70	Hypogeic acid	HMDB0002186; HMDB0003229; HMDB0010735; HMDB0012328; HMDB0031053; HMDB0031145; HMDB0031711; HMDB0032638; HMDB0033791; HMDB0035877; HMDB0037647; HMDB0038958; HMDB0041422; HMDB02186; HMDB03229; HMDB10735; HMDB12328; HMDB31053; HMDB31145; HMDB31711; HMDB32638; HMDB33791; HMDB35877; HMDB37647; HMDB38958; HMDB41422; HMDB60082	C08362	CHEBI:28716; CHEBI:35465; CHEBI:37252; CHEBI:59265
500	254.12	C16H17NO2	-H(-)	84	N-Methylschinifoline	HMDB0040381; HMDB40381	C14900; C14901
501	254.981	C6H8O9S	-H(-)	100	Ascorbic acid-2-sulfate	HMDB0060649; HMDB60649	C02812
502	255.032	C11H12O5S	-H(-)	71	[(3-methyl-2-oxo-4-phenylbut-3-en-1-yl)oxy]sulfonic acid	HMDB0133689; HMDB0133691; HMDB0133693; HMDB0133695
503	255.105	C9H23NO3PS	-H(-)	97	Echothiophate	HMDB0015190; HMDB15190	C06975	CHEBI:4753
504	255.124	C13H20O5	-H(-)	100	1-Methoxy-1-(2,4,5-trimethoxyphenyl)-2-propanol	HMDB0031772; HMDB0040352; HMDB31772; HMDB40352
505	255.16	C14H24O4	-H(-)	100	5-Nonyltetrahydro-2-oxo-3-furancarboxylic acid	HMDB0030993; HMDB0036143; HMDB30993; HMDB36143
506	255.176	C18H24O	-H(-)	100	Phenolic steroid		C02453; C14239
507	255.197	C15H28O3	-H(-)	100	Ipomeatetrahydrofuran	HMDB0040904; HMDB40904
508	256.094	C10H15N3O5	-H(-)	100	5-Methylcytidine	HMDB0000982; HMDB0039229; HMDB00982; HMDB39229		CHEBI:20607
509	256.156	C13H23NO4	-H(-)	100	2-Hexenoylcarnitine	HMDB0013161; HMDB13161
510	256.191	C14H27NO3	-H(-)	100	N-Lauroylglycine	HMDB0013272; HMDB13272		CHEBI:74441
511	257.102	C12H18O6	-H(-)	84	1,1''-(Tetrahydro-6a-hydroxy-2,3a,5-trimethylfuro[2,3-d]-1,3-dioxole-2,5-diyl)bis-ethanone	HMDB0032527; HMDB32527
512	257.114	C11H18N2O5	-H(-)	100	gamma-L-Glutamyl-L-pipecolic acid	HMDB0038614; HMDB0038676; HMDB38614; HMDB38676
513	257.156	C17H22O2	-H(-)	100	Linalyl benzoate	HMDB0030431; HMDB0033478; HMDB0037645; HMDB0037646; HMDB0039107; HMDB0039151; HMDB0039152; HMDB0039737; HMDB30431; HMDB33478; HMDB37645; HMDB37646; HMDB39107; HMDB39151; HMDB39152; HMDB39737	C08402; C20044
514	257.175	C14H26O4	-H(-)	100	Tetradecanedioic acid	HMDB0000872; HMDB0040429; HMDB0041618; HMDB0059946; HMDB0059947; HMDB00872; HMDB40429; HMDB41618; HMDB59946; HMDB59947	C11002; C14253; C14260	CHEBI:76308
515	257.211	C15H30O3	-H(-)	100	10-Hydroxymyristic acid methyl ester	HMDB0031061; HMDB0059866; HMDB0061657; HMDB31061; HMDB59866; HMDB61657		CHEBI:87428
516	258.053	C10H14NO5P	-H(-)	100	p-Nitrophenyl-O-ethyl ethylphosphonate		C13048
517	258.17	C13H25NO4	-H(-)	100	Hexanoylcarnitine	HMDB0000705; HMDB0000756; HMDB00705; HMDB00756		CHEBI:70749; CHEBI:84834
518	259.022	C6H13O9P	-H(-)	100	Hexose P	HMDB0000124; HMDB0000213; HMDB0000645; HMDB0000994; HMDB0001076; HMDB0001078; HMDB0001313; HMDB0001401; HMDB0001586; HMDB0002985; HMDB0003498; HMDB0003971; HMDB0006328; HMDB0006330; HMDB0006797; HMDB0006800; HMDB0006814; HMDB0006873; HMDB00124; HMDB00213; HMDB0060467; HMDB0062705; HMDB00645; HMDB00994; HMDB01076; HMDB01078; HMDB01306; HMDB01313; HMDB01401; HMDB01436; HMDB01549; HMDB01586; HMDB029…	C00085; C00092; C00103; C00275; C00446; C00636; C00663; C00668; C01002; C01094; C01097; C01113; C01171; C01172; C01177; C02888; C02962; C02965; C03251; C03267; C03384; C03546; C03606; C03654; C03735; C03811; C03862; C04006; C05001; C05345; C06019; C06155; C06312; C15924; C15926; C18096	CHEBI:1220424; CHEBI:12350; CHEBI:15946; CHEBI:16077; CHEBI:16084; CHEBI:17719; CHEBI:17973; CHEBI:18105; CHEBI:18169; CHEBI:18297; CHEBI:18384; CHEBI:35374; CHEBI:37480; CHEBI:38342; CHEBI:4170; CHEBI:4251; CHEBI:49728; CHEBI:704854
518	259.022	C7H17O4PS2	-H(-)	78	Oxydeprofos		C18984
519	259.082	C9H14N3O6	-H(-)	100	Asparaginyl-Glutamate	HMDB0028730; HMDB28730
519	259.082	C11H16O7	-H(-)	100	3-Furanmethanol glucoside	HMDB0032924; HMDB32924
520	259.096	C15H16O4	-H(-)	85	Celerin	HMDB0030110; HMDB0030578; HMDB0030690; HMDB0030788; HMDB0030853; HMDB0030854; HMDB0030948; HMDB0032953; HMDB0033015; HMDB0033016; HMDB0033771; HMDB0034133; HMDB0035254; HMDB0036050; HMDB0039142; HMDB0039592; HMDB0041192; HMDB0129916; HMDB0129917; HMDB0129918; HMDB0129919; HMDB0129920; HMDB0129922; HMDB0131062; HMDB0131065; HMDB0135757; HMDB0135758; HMDB0135759; HMDB0135760; HMDB0135761; HMDB30110…	C09392; C09495; C09680; C09923; C13634; C16812	CHEBI:178062
521	259.129	C11H20N2O5	-H(-)	100	gamma-Glutamylisoleucine	HMDB0011170; HMDB0011171; HMDB0028822; HMDB0028823; HMDB0029152; HMDB0029153; HMDB11170; HMDB11171; HMDB28822; HMDB28823; HMDB29152; HMDB29153		CHEBI:68433; CHEBI:68434; CHEBI:73506
522	260.053	C10H16NO3PS	-H(-)	81	Aminoparathion	HMDB0001504; HMDB01504	C06605	CHEBI:2657
523	260.089	C9H15N3O6	-H(-)	100	Aspartyl-Glutamine	HMDB0028751; HMDB0028767; HMDB0028793; HMDB0028814; HMDB0029144; HMDB28751; HMDB28767; HMDB28793; HMDB28814; HMDB29144
524	260.124	C14H19N3S	-H(-)	71	Thenyldiamine	HMDB0240241
525	260.15	C12H23NO5	-H(-)	100	hydroxyisovaleroyl carnitine	HMDB0062555; HMDB62555
526	261.041	C13H10O6	-H(-)	100	Maclurin	HMDB0032644; HMDB32644	C09951; C16264
527	261.11	C10H18N2O6	-H(-)	100	Nopalinic acid	HMDB0029437; HMDB29437	C01683
528	261.134	C12H22O6	-H(-)	100	Phaseolic acid	HMDB0031897; HMDB31897	C19537
529	262.086	C9H17N3O4S	-H(-)	100	Asparaginyl-Methionine	HMDB0028737; HMDB0028968; HMDB28737; HMDB28968
529	262.086	C17H13NO2	-H(-)	100	Dehydroanonaine	HMDB0030350; HMDB0039873; HMDB30350; HMDB39873
530	262.108	C14H17NO4	-H(-)	100	3-(4-hydroxy-3-methoxyphenyl)-N-(4-oxobutyl)prop-2-enimidic acid	HMDB0139920
531	263.034	C16H8O4	-H(-)	100	Frutinone A		C09008
532	263.104	C13H16N2O4	-H(-)	100	Acetyl-N-formyl-5-methoxykynurenamine	HMDB0004259; HMDB0006344; HMDB0061136; HMDB04259; HMDB06344; HMDB61136	C04148; C05642	CHEBI:17884
533	263.164	C16H24O3	-H(-)	91	12-Oxo-2,3-dinor-10,15-phytodienoic acid	HMDB0032090; HMDB0061935; HMDB32090; HMDB61935	C09657; C17747	CHEBI:88829
534	263.238	C18H32O	-H(-)	100	(±)-(Z)-2-(5-Tetradecenyl)cyclobutanone	HMDB0037543; HMDB37543
535	264.952	C3H8O10P2	-H(-)	100	Glyceric acid 1,3-biphosphate	HMDB0001270; HMDB0001294; HMDB01270; HMDB01294	C00236; C01159; C03339	CHEBI:17720
536	265.047	C12H14N2OS2	-H(-)	100	Methoxybrassinin	HMDB0033351; HMDB0040790; HMDB33351; HMDB40790	C08506	CHEBI:6841
537	265.107	C14H18O5	-H(-)	100	3'',4'',5''-Trimethoxycinnamyl alcohol acetate	HMDB0040891; HMDB0041582; HMDB0125455; HMDB0133195; HMDB0133196; HMDB0133197; HMDB0133198; HMDB40891; HMDB41582
538	265.253	C18H34O	-H(-)	100	9-Octadecenal	HMDB0030965; HMDB0037517; HMDB30965; HMDB37517		CHEBI:417823
539	266.054	C9H9N5O5	-H(-)	91	2-Amino-4-oxo-6-(1'',2''-dioxoprolyl)-7,8-dihydroxypteridine	HMDB0001410; HMDB01410	C05255
540	266.088	C9H17NO8	-H(-)	100	Neuraminic acid	HMDB0000830; HMDB0037842; HMDB00830; HMDB37842	C06469; C08507	CHEBI:49022
540	266.088	C10H13N5O4	-H(-)	85	Adenosine	HMDB0000050; HMDB0000085; HMDB00050; HMDB00085; HMDB0014340; HMDB0014638; HMDB04401; HMDB04402; HMDB04421; HMDB14340; HMDB14638	C00212; C00330; C07195; C07210	CHEBI:10110; CHEBI:16335; CHEBI:17172; CHEBI:45327
541	267.073	C10H12N4O5	-H(-)	100	Inosine	HMDB0000195; HMDB0000481; HMDB0003040; HMDB00195; HMDB00481; HMDB03040	C00294	CHEBI:17596; CHEBI:705435; CHEBI:74074
542	267.232	C17H32O2	-H(-)	100	Cyclohexaneundecanoic acid	HMDB0030997; HMDB0031046; HMDB0040888; HMDB0060038; HMDB0061858; HMDB0062437; HMDB30997; HMDB31046; HMDB40888; HMDB60038; HMDB61858; HMDB62437	C12100; C16536	CHEBI:75094; CHEBI:84328
543	269.088	C9H18O9	-H(-)	100	D-erythro-L-galacto-Nonulose	HMDB0029955; HMDB29955
544	269.175	C15H26O4	-H(-)	100	Ethylene brassylate	HMDB0040459; HMDB40459	C16506
545	272.007	C10H11NO4S2	-H(-)	90	Stepronin	HMDB0015492; HMDB15492
546	272.188	C14H27NO4	-H(-)	100	Heptanoylcarnitine	HMDB0013238; HMDB13238		CHEBI:74303
547	273.003	C6H11O10P	-H(-)	91	D-Glucuronic acid 1-phosphate	HMDB0003976; HMDB03976; HMDB06329	C01218; C04037; C05385; C14899	CHEBI:35145
548	273.038	C7H15O9P	-H(-)	100	1-Deoxy-D-altro-heptulose 7-phosphate		C04359
549	273.091	C11H18N2O4S	-H(-)	100	2,3-Dihydrothienamycin		C20820
549	273.091	C19H14O2	-H(-)	100	Bakers yeast extract	HMDB0032173; HMDB32173
550	273.098	C12H18O7	-H(-)	100	Dikegulac		C18825
551	273.134	C11H20N3O5	-H(-)	100	Lysyl-Glutamate	HMDB0028950; HMDB28950
552	273.17	C14H26O5	-H(-)	96	3-Hydroxytetradecanedioic acid	HMDB0000394; HMDB00394
553	274.032	C6H14NO9P	-H(-)	100	6-Phospho-D-glucosaminate		C20589
554	274.049	C10H14NO6P	-H(-)	100	Paraoxon	HMDB0013035; HMDB13035	C06606	CHEBI:27827
555	274.093	C11H17NO7	-H(-)	100	Sarmentosin	HMDB0030697; HMDB30697	C08328; C08340; C19769
555	274.093	C12H13N5O3	-H(-)	74	Ethenodeoxyadenosine	HMDB0001786; HMDB01786
556	274.129	C12H21NO6	-H(-)	88	Glutarylcarnitine	HMDB0013130; HMDB0062587; HMDB13130; HMDB62587		CHEBI:82952
557	274.166	C13H25NO5	-H(-)	100	Hydroxyhexanoycarnitine	HMDB0013131; HMDB13131
558	275.018	C6H13O10P	-H(-)	100	6-Phosphogluconate	HMDB0001316; HMDB0040924; HMDB01316; HMDB40924	C00345; C04234	CHEBI:48928
559	275.113	C12H20O7	-H(-)	100	Triethyl citrate	HMDB0034263; HMDB34263
560	275.125	C11H20N2O6	-H(-)	100	Saccharopine	HMDB0000279; HMDB00279	C00449	CHEBI:16927
561	275.165	C17H24O3	-H(-)	100	Cyclandelate	HMDB0015586; HMDB0031463; HMDB0038938; HMDB0038994; HMDB0040375; HMDB0041201; HMDB0137236; HMDB0137237; HMDB15586; HMDB31463; HMDB38938; HMDB38994; HMDB40375; HMDB41201	C09623; C10494; C17506; C20000	CHEBI:3988
562	276.083	C15H17O3S.	-H(-)	100	Sodium 3-ethyl-7-isopropyl-1-azulenesulfonate		C13414
562	276.083	C9H15N3O7	-H(-)	100	Lycomarasmine B		C08496
563	277.107	C15H18O5	-H(-)	74	11-Hydroxy-12-methoxydihydrokawain	HMDB0030766; HMDB0033262; HMDB0036049; HMDB0036052; HMDB0036662; HMDB0037325; HMDB0131686; HMDB30766; HMDB33262; HMDB36049; HMDB36052; HMDB36662; HMDB37325	C09302; C09354; C09363; C09379; C09485; C09983; C20397
564	277.144	C16H22O4	-H(-)	99	Alpha-CEHC	HMDB0001518; HMDB0013248; HMDB0013835; HMDB0033244; HMDB0133045; HMDB0133047; HMDB0133048; HMDB0133084; HMDB0133085; HMDB0133086; HMDB0133087; HMDB0133088; HMDB0133089; HMDB0133090; HMDB0133091; HMDB01518; HMDB13248; HMDB13835; HMDB33244	C03343; C14214; C15205	CHEBI:17243; CHEBI:535597; CHEBI:626842; CHEBI:894546
565	277.155	C15H22N2O3	-H(-)	100	Leucyl-phenylalanine	HMDB0013243; HMDB0028914; HMDB0028998; HMDB0062483; HMDB13243; HMDB28914; HMDB28936; HMDB28998; HMDB62483	C11221	CHEBI:111173; CHEBI:383437
566	277.183	C20H24N	-H(-)	100	2-ethyl-1,5-dimethyl-3,3-diphenylpyrrolinium (EDDP)	HMDB0060931; HMDB60931
567	279.123	C15H20O5	-H(-)	100	Artabsinolide A	HMDB0035620; HMDB0036051; HMDB0036094; HMDB0036095; HMDB0036695; HMDB0038545; HMDB0041003; HMDB0041144; HMDB0133288; HMDB35620; HMDB36051; HMDB36094; HMDB36095; HMDB36695; HMDB38545; HMDB41003; HMDB41144	C09346; C09480; C09707; C15514
568	279.161	C16H24O4	-H(-)	100	Prehumulinic acid	HMDB0030148; HMDB0036979; HMDB0040755; HMDB0041229; HMDB30148; HMDB36979; HMDB40755; HMDB41229	C17748; C19417
569	279.232	C18H32O2	-H(-)	100	C18:2	HMDB0000673; HMDB0003797; HMDB0005047; HMDB0005048; HMDB0006270; HMDB0029800; HMDB0030430; HMDB0031051; HMDB0031097; HMDB0062238; HMDB0062784; HMDB00673; HMDB03797; HMDB05047; HMDB05048; HMDB06270; HMDB29800; HMDB30430; HMDB31051; HMDB31097; HMDB62238; HMDB62784	C01595; C04056; C08282; C08321; C08459	CHEBI:17351; CHEBI:32798; CHEBI:36025; CHEBI:75108; CHEBI:82749
570	281.14	C15H22O5	-H(-)	100	Octyl gallate	HMDB0033375; HMDB0034941; HMDB0034983; HMDB0035846; HMDB0038660; HMDB0038661; HMDB0038989; HMDB0039241; HMDB0041324; HMDB33375; HMDB34941; HMDB34983; HMDB35846; HMDB38660; HMDB38661; HMDB38989; HMDB39241; HMDB41324	C09482; C09538; C15971	CHEBI:23758; CHEBI:83631
571	281.155	C19H22O2	-H(-)	100	Miltirone	HMDB0035080; HMDB0041090; HMDB0134623; HMDB0134624; HMDB0134625; HMDB0134626; HMDB0134627; HMDB0134628; HMDB0134629; HMDB0134630; HMDB0134631; HMDB0134632; HMDB0134633; HMDB0134634; HMDB35080; HMDB41090	C10281; C13715; C14551; C15308
572	281.176	C16H26O4	-H(-)	100	Lactapiperanol C	HMDB0033630; HMDB33630	C16508
573	281.191	C20H26O	-H(-)	100	Vitamin A2 aldehyde	HMDB0035695; HMDB0040643; HMDB35695; HMDB40643	C05918; C05919	CHEBI:28537
574	281.212	C17H30O3	-H(-)	100	6-Oxabicyclo[3.1.0]hexane-2-undecanoic acid methyl ester		C15465
575	282.084	C10H13N5O5	-H(-)	100	Guanosine	HMDB0000133; HMDB0003333; HMDB00133; HMDB03333	C00387; C08432	CHEBI:16750; CHEBI:40304
576	283.068	C10H12N4O6	-H(-)	100	Xanthosine	HMDB0000299; HMDB00299	C01762	CHEBI:18107
577	283.081	C13H16O7	-H(-)	83	p-Cresol glucuronide	HMDB0011686; HMDB0034618; HMDB0038492; HMDB11686; HMDB34618; HMDB38492		CHEBI:87986
578	283.118	C14H20O6	-H(-)	100	2-Phenylethyl beta-D-glucopyranoside	HMDB0029819; HMDB29819
579	283.154	C15H24O5	-H(-)	100	Alpha-dihydroartemisinin	HMDB0060593; HMDB0061088; HMDB60593; HMDB61088
580	283.191	C16H28O4	-H(-)	100	(10S)-Juvenile hormone III diol		C16505
581	283.206	C20H28O	-H(-)	100	Retinal	HMDB0001358; HMDB0002152; HMDB0006218; HMDB0006220; HMDB0013117; HMDB0035151; HMDB01358; HMDB02152; HMDB06218; HMDB06220; HMDB13117; HMDB35151	C00376; C02110; C13037; C14655; C15016; C15170; C15262; C16681	CHEBI:1260188; CHEBI:16066; CHEBI:17898; CHEBI:45487; CHEBI:527124
582	283.229	C17H32O3	-H(-)	100	Avocadyne	HMDB0035473; HMDB0038685; HMDB35473; HMDB38685	C13792; C13946; C14996
583	284.07	C16H13O5	-H(-)	100	3,5,7-trihydroxy-2-(3-methoxyphenyl)-1λ⁴-chromen-1-ylium	HMDB0125118; HMDB0128112
584	285.061	C12H14O8	-H(-)	100	3''-Methoxyfukiic acid	HMDB0029498; HMDB0041272; HMDB0059998; HMDB0124997; HMDB0125471; HMDB0135181; HMDB29498; HMDB41272; HMDB59998		CHEBI:88743
585	285.206	C16H30O4	-H(-)	100	Hexadecanedioic acid	HMDB0000672; HMDB0041287; HMDB0059777; HMDB00672; HMDB41287; HMDB59777	C14987; C19615	CHEBI:73722
586	285.243	C17H34O3	-H(-)	100	Avocadene	HMDB0031042; HMDB0061663; HMDB31042; HMDB61663	C11849; C13947	CHEBI:582699
587	288.12	C11H19N3O6	-H(-)	100	Ophthalmic acid	HMDB0005765; HMDB05765		CHEBI:84058
588	288.181	C14H27NO5	-H(-)	100	3-hydroxyhexanoyl carnitine	HMDB0061633; HMDB61633
589	288.949	C10H10O2S4	-H(-)	100	Bis(2-methyl-3-furanyl)tetrasulfide	HMDB0036168; HMDB36168
590	289.033	C7H15O10P	-H(-)	100	Sedoheptulose P	HMDB0001068; HMDB0060509; HMDB01068; HMDB60509	C00281; C05382; C06222; C07836; C07838; C19878; C19880; C19882	CHEBI:15721; CHEBI:9082
591	289.104	C11H18N2O7	-H(-)	100	N-Succinyl-L,L-2,6-diaminopimelate	HMDB0012267; HMDB12267	C04421
592	289.18	C18H26O3	-H(-)	100	(9Z,11E,13E,15Z)-4-Oxo-9,11,13,15-octadecatetraenoic acid	HMDB0031098; HMDB0061861; HMDB31098; HMDB61861	C14043
593	291.084	C10H16N2O8	-H(-)	100	Edetic Acid	HMDB0015109; HMDB15109	C00284
594	291.123	C16H20O5	-H(-)	100	11,12-Dimethoxydihydrokawain	HMDB0030767; HMDB0037774; HMDB0037775; HMDB0094645; HMDB30767; HMDB37774; HMDB37775; HMDB94645		CHEBI:110179; CHEBI:132606
595	292.983	C5H12O10P2	-H(-)	100	2-Deoxy-D-ribose 1,5-bisphosphate		C04175; C06248
596	293.043	C8H13N3O7P	-H(-)	100	5-amino-1-(5-phosphonato-D-ribosyl)imidazol-3-ium	HMDB0062575; HMDB62575		CHEBI:58592
596	293.043	C13H14N2O2S2	-H(-)	100	Wasalexin A	HMDB0034765; HMDB0034768; HMDB0038636; HMDB34765; HMDB34768; HMDB38636
597	293.068	C14H14O7	-H(-)	78	Cyclic dehypoxanthine futalosine		C17017
598	293.1	C10H18N2O8	-H(-)	100	Distichonic acid A	HMDB0038752; HMDB0038753; HMDB38752; HMDB38753	C03411
599	293.119	C19H18O3	-H(-)	100	(E)-1-[4-Hydroxy-3-(3-methyl-1,3-butadienyl)phenyl]-2-(3,5-dihydroxyphenyl)ethylene	HMDB0033331; HMDB0041305; HMDB0128993; HMDB0141084; HMDB33331; HMDB41305	C15049
600	293.138	C16H22O5	-H(-)	95	Tocopheronic acid	HMDB0030555; HMDB0094679; HMDB30555; HMDB94679		CHEBI:132607
601	293.177	C17H26O4	-H(-)	100	Gingerol	HMDB0005783; HMDB0034779; HMDB0035722; HMDB0035754; HMDB0040646; HMDB05783; HMDB34779; HMDB35722; HMDB35754; HMDB40646	C09709; C10342; C10462
602	294.054	C12H13N3O4S	-H(-)	100	N4-Acetylsulfamethoxazole	HMDB0013854; HMDB13854	C13061	CHEBI:116400
603	294.098	C14H17NO6	-H(-)	100	Prunasin	HMDB0034934; HMDB0034981; HMDB0035022; HMDB0039961; HMDB34934; HMDB34981; HMDB35022; HMDB39961	C00844; C04273; C08481; C18873	CHEBI:17396; CHEBI:25150; CHEBI:27761
604	295.029	C13H12O6S	-H(-)	100	{[(3E)-4-(1-oxo-1H-isochromen-3-yl)but-3-en-2-yl]oxy}sulfonic acid	HMDB0130036; HMDB0130043
605	295.096	C11H21O7P	-H(-)	100	DHAP(8:0)	HMDB0011685; HMDB11685
606	295.118	C15H20O6	-H(-)	100	Deoxynivalenol	HMDB0036156; HMDB0036867; HMDB0039810; HMDB0039812; HMDB0039814; HMDB0041617; HMDB36156; HMDB36867; HMDB39810; HMDB39812; HMDB39814; HMDB41617	C09747; C14537
607	295.154	C16H24O5	-H(-)	100	Ovalicin	HMDB0038120; HMDB0039376; HMDB0041551; HMDB38120; HMDB39376; HMDB41551	C09674
608	296.086	C16H15N3OS	-H(-)	100	L-Menthone 1,2-glycerol ketal	HMDB0032367; HMDB32367		CHEBI:570932
609	297.117	C16H18N4S	-H(-)	100	4''-N-desmethylolanzapine	HMDB0060959; HMDB60959
610	299.096	C14H20O5S	-H(-)	100	{[3-hydroxy-2-(phenylmethylidene)heptyl]oxy}sulfonic acid	HMDB0126525; HMDB0126526; HMDB0126528; HMDB0126529; HMDB0126531; HMDB0126532; HMDB0126535; HMDB0126536; HMDB0126540; HMDB0126543; HMDB0126544
611	299.113	C14H20O7	-H(-)	100	2-(3-Hydroxyphenyl)ethanol 1''-glucoside	HMDB0038332; HMDB0041405; HMDB38332; HMDB41405	C06046
612	299.223	C17H32O4	-H(-)	100	MG(0:0/14:1(9Z)/0:0)	HMDB0011531; HMDB0011562; HMDB11531; HMDB11562
613	300.072	C12H15NO8	-H(-)	100	4-Nitrophenol-alpha-D-galactopyranoside		C04452
614	300.135	C16H19N3O3	-H(-)	100	Prolyl-Tryptophan	HMDB0029028; HMDB0029091; HMDB29028; HMDB29091	C10677; C10698
615	301.056	C12H14O9	-H(-)	100	Pyrogallol-2-O-glucuronide	HMDB0060017; HMDB0125508; HMDB0125509; HMDB0125510; HMDB0125511; HMDB0125512; HMDB60017		CHEBI:89612
616	301.129	C14H22O7	-H(-)	100	Garcinia lactone dibutyl ester	HMDB0040462; HMDB40462
617	301.164	C11H22N6O4	-H(-)	72	Arginyl-Glutamine	HMDB0028707; HMDB0028723; HMDB0028791; HMDB28707; HMDB28723; HMDB28791
618	302.064	(C4H5O3)3.	-H(-)	100	Aluminum acetoacetate		C17688
619	302.099	C13H22NO3PS	-H(-)	100	Fenamiphos	HMDB0031787; HMDB31787	C18659	CHEBI:38680
619	302.099	C11H17N3O7	-H(-)	100	11-Deoxytetrodotoxin		C20026
620	302.115	C15H17N3O4	-H(-)	100	Indoleacetyl glutamine	HMDB0013240; HMDB13240		CHEBI:70811
621	302.141	C17H21NO4	-H(-)	91	Scopolamine	HMDB0003573; HMDB0015043; HMDB0015405; HMDB0060543; HMDB0060544; HMDB0061074; HMDB0061075; HMDB0061076; HMDB03573; HMDB14885; HMDB15043; HMDB15405; HMDB60543; HMDB60544; HMDB61074; HMDB61075; HMDB61076	C01416; C01851; C08523; C12172	CHEBI:149226; CHEBI:16794; CHEBI:27958
622	303.067	C19H12O4	-H(-)	100	2-(4-Methoxyphenyl)naphthalic anhydride	HMDB0032909; HMDB0038322; HMDB0041450; HMDB32909; HMDB38322; HMDB41450	C12397
623	304.095	C14H15N3O5	-H(-)	100	Entacapone	HMDB0012226; HMDB12226	C07943	CHEBI:4798
624	304.155	C17H23NO4	-H(-)	100	Cetraxate		C01564; C03325; C10613; C10710; C10842; C10854
625	304.193	C18H27NO3	-H(-)	100	Capsaicin	HMDB0002227; HMDB02227	C06866	CHEBI:3374
626	305.047	C18H10O5	-H(-)	100	Kinobscurinone		C12391
627	305.068	C10H16N3O6S	-H(-)	100	Glutathionate(1-)	HMDB0062697; HMDB62697		CHEBI:57925
628	306.077	C10H17N3O6S	-H(-)	97	Glutathione	HMDB0000125; HMDB00125; HMDB01463; HMDB06960	C00051	CHEBI:16856
629	308.978	C5H12O11P2	-H(-)	100	Ribose 1,5-bisphosphate	HMDB0011688; HMDB11688	C01095; C01151; C01182	CHEBI:17994
630	309.017	C14H15O2PS2	-H(-)	100	O-Ethyl S,S-diphenyl phosphorodithioate	HMDB0031781; HMDB31781	C14436	CHEBI:34735
631	309.04	C17H10O6	-H(-)	100	De-O-methylsterigmatocystin	HMDB0033657; HMDB0035230; HMDB33657; HMDB35230	C03683	CHEBI:18236
632	309.076	C18H14O5	-H(-)	100	6,11-Dihydroxy-2,2-dimethylpyrano[3,2-c]xanthen-7(2H)-one	HMDB0040357; HMDB40357	C10059
633	309.171	C17H26O5	-H(-)	100	3-Hydroxy-6,8-dimethoxy-7(11)-eremophilen-12,8-olide	HMDB0040756; HMDB0040980; HMDB40756; HMDB40980	C09622
634	310.075	C14H17NO5S	-H(-)	100	4-Hydroxybenzyl isothiocyanate rhamnoside	HMDB0032801; HMDB32801
635	311.222	C18H32O4	-H(-)	100	13-L-Hydroperoxylinoleic acid	HMDB0003871; HMDB0004706; HMDB0006940; HMDB0010201; HMDB0010208; HMDB0010221; HMDB0040900; HMDB0062281; HMDB0062434; HMDB03871; HMDB04706; HMDB06940; HMDB10201; HMDB10208; HMDB10221; HMDB40900; HMDB62281; HMDB62434	C04717; C07338; C07354; C14827; C14831; C14832; C14834; C14836; C19618; C19937; C20186; C20703	CHEBI:15655; CHEBI:15657; CHEBI:34485; CHEBI:34498
636	313.144	C19H22O4	-H(-)	100	Menadiol dibutyrate	HMDB0032726; HMDB0038013; HMDB0039063; HMDB0130287; HMDB32726; HMDB38013; HMDB39063	C09267; C11866
637	314.098	C16H17N3O2S	-H(-)	100	(1R*,3R*,3''S*)-1,2,3,4-Tetrahydro-1-(2-thio-3-pyrrolidinyl)-beta-carboline-3-carboxylic acid	HMDB0034767; HMDB34767
638	317.138	C18H22O5	-H(-)	100	(S,E)-Zearalenone	HMDB0031752; HMDB0041649; HMDB0041681; HMDB0041699; HMDB0134720; HMDB0140290; HMDB31752; HMDB41649; HMDB41681; HMDB41699	C09981
639	317.175	C19H26O4	-H(-)	79	Ubiquinone-2	HMDB0006709; HMDB0030064; HMDB0031373; HMDB0035500; HMDB0039277; HMDB0134951; HMDB06709; HMDB30064; HMDB31373; HMDB35500; HMDB39277	C00399; C14983; C15151; C15351	CHEBI:46372
640	317.196	C16H30O6	-H(-)	76	L-Citronellol glucoside	HMDB0029850; HMDB0032368; HMDB29850; HMDB32368	C03962; C04165	CHEBI:15411
641	318.959	C10H8O8S2	-H(-)	100	Chromotropic acid		C11323
642	319.097	C20H16O4	-H(-)	100	2,3-Dihydro-2,3-dihydroxy-4-(4-methoxyphenyl)-1H-phenalen-1-one	HMDB0041463; HMDB0126080; HMDB41463	C14223
643	319.204	C18H28N2O3	-H(-)	83	Iprovalicarb		C18866
644	320.066	C10H16N3O7P	-H(-)	100	Deoxy-5-methylcytidylate		C03495
645	321.043	C15H14O6S	-H(-)	100	[2-hydroxy-5-(3-phenylpropanoyl)phenyl]oxidanesulfonic acid	HMDB0135416; HMDB0135451; HMDB0135454; HMDB0135455; HMDB0135458; HMDB0135459; HMDB0135462; HMDB0141213
646	321.112	C12H22N2O6S	-H(-)	100	D-Pantothenoyl-L-cysteine	HMDB0006834; HMDB06834	C04079	CHEBI:18416
647	321.13	C12H22N2O8	-H(-)	100	Avenic acid A	HMDB0030416; HMDB0033105; HMDB0033106; HMDB30416; HMDB33105; HMDB33106	C20351	CHEBI:22678
648	322.044	C9H14N3O8P	-H(-)	100	CMP	HMDB0000095; HMDB00095; HMDB0011692; HMDB11692	C00055; C03104; C05822	CHEBI:17361
649	323.028	C9H13N2O9P	-H(-)	100	UMP	HMDB0000288; HMDB0001271; HMDB0011641; HMDB00288; HMDB0060282; HMDB01271; HMDB11641; HMDB60282	C00105; C01168; C01368; C03031	CHEBI:16695; CHEBI:18116; CHEBI:28070; CHEBI:28895
650	323.169	C18H28O3S	-H(-)	100	Piperonyl sulfoxide		C19147
651	323.186	C18H28O5	-H(-)	100	Lactapiperanol D	HMDB0033631; HMDB0038580; HMDB33631; HMDB38580
652	324.093	C11H19NO10	-H(-)	100	N-Glycolylneuraminic acid	HMDB0000833; HMDB0062502; HMDB00833; HMDB62502	C03410	CHEBI:62084
653	324.124	C19H19NO4	-H(-)	100	Nornantenine	HMDB0030245; HMDB0032143; HMDB0033354; HMDB0033360; HMDB0036987; HMDB0038145; HMDB30245; HMDB32143; HMDB33354; HMDB33360; HMDB36987; HMDB38145	C05174; C09333; C09334; C09367; C09389; C19980	CHEBI:804420
654	324.172	C19H23N3O2	-H(-)	100	Ergonovine	HMDB0015383; HMDB15383	C07543; C11483	CHEBI:4822
655	325.033	C13H14N2O4S2	-H(-)	100	Gliotoxin		C10595
656	326.028	C12H13N3O4S2	-H(-)	100	Sulfamoyldapsone		C18387
657	326.088	C14H17NO8	-H(-)	100	Acetaminophen glucuronide	HMDB0010316; HMDB0029344; HMDB10316; HMDB29344		CHEBI:32636
658	327.144	C16H24O7	-H(-)	100	Cymorcin monoglucoside	HMDB0029777; HMDB0039385; HMDB0040465; HMDB29777; HMDB39385; HMDB40465	C09965
659	329.03	C10H19O6PS2	-H(-)	100	Malathion	HMDB0014910; HMDB14910	C07497	CHEBI:6651
659	329.03	C10H11N4O7P	-H(-)	100	cIMP	HMDB0011680; HMDB11680	C00943
659	329.03	C16H10O8	-H(-)	100	Blighinone	HMDB0030643; HMDB0041395; HMDB0041396; HMDB30643; HMDB41395; HMDB41396
[truncated: 202 more rows]
