# Supplementary material for: Mtfp1 ablation enhances mitochondrial respiration and protects against hepatic steatosis
Source: Nat Commun. 2023 Dec 20;14:8474. doi: 10.1038/s41467-023-44143-9 (PMC10733382; doi:10.1038/s41467-023-44143-9)
Supplement: Supplementary file 8 — Supplementary Data 5 [file 41467_2023_44143_MOESM8_ESM.xlsx]

## Sheet: Description
Supplemental Dataset 5 -Reagents used in this study including siRNAs, primers, plasmids, mice and antibodies
The following tabs contain the list of PCR primers (purple), antiboidies (yellow), mice (red), and chemicals (blue) used in this study

## Sheet: Primers
Dataset EV5 -Reagents used in this study - primers
Gene	Primers	Sequence	Target	Species	Reference
Mtfp1	TW127	CATGGCGTCAGAGGATCTGG	Conditional allele (LoxP vs WT) genotyping by PCR: 469 bp for LoxP and 387 bp for WT	Mouse	Donnarumma et al 2021
Mtfp1	TW128	GGCGCTACACAGAAAGCTGC		Mouse	Donnarumma et al 2021
Mtfp1	TW129	CAAGCTCTTCAGCAATATCACGGG	Floxed Allele (Neomycin [NeoR] cassette vs WT) genotyping by PCR: 562 bp for NeoR	Mouse	Donnarumma et al 2021
Mtfp1	TW130	CCTGTCCGGTGCCCTGAATGAACT		Mouse	Donnarumma et al 2021
Mtfp1	TW402	taagagcgggctgaggtaag	Deleted allele genotyping by PCR: 377 bp for deleted allele and 1182bp for WT	Mouse	Donnarumma et al 2021
Mtfp1	TW403	cttccttttctgccgctctg		Mouse	Donnarumma et al 2021
Cre-recombinase	TW037	GAACCTGATGGACATGTTCAGG	Cre-recombinase PCR: Trasgene presence xx bp	Mouse	Donnarumma et al 2021
Cre-recombinase	TW038	AGTGCGTTCGAACGCTAGAGCCTGT		Mouse	Donnarumma et al 2021
Cre-recombinase	TW039	TTACGTCCATCGTGGACAGC	Control PCR for Cre-recombinase reaction	Mouse	Donnarumma et al 2021
Cre-recombinase	TW040	TGGGCTGGGTGTTAGCCTTA		Mouse	Donnarumma et al 2021
MTTL1	TW390	CGAAAGGACAAGAGAAATAgaG	qPCR mtDNA	Mouse	Donnarumma et al 2021
MTTL1	TW391	gaacAAgGTTTTAAGTcTTAcGCa	qPCR mtDNA	Mouse	Donnarumma et al 2021
Beta Actin	TW392	GTGACGTTGACATCCGTAAAGA	qPCR nDNA	Mouse	Donnarumma et al 2021
Beta Actin	TW393	cctcaccaagctaaggatgc	qPCR nDNA	Mouse	Donnarumma et al 2021
CAG	TW436	TTCGGCTTCTGGCGTGTG	Presence of the CAG promoter by PCR : 407 bp	Mouse	Donnarumma et al 2021
CAG	TW437	AATGGGCTGACCGCTTCCTCGTGCTTT	Presence of the CAG promoter by PCR : 407 bp	Mouse	Donnarumma et al 2021
Neomycin	TW440	GGAAAGCTGGGCTTGCATCTC	Presence of neomycin (part of the loxP-flanked stop cassette) Neo: 512 bp, WT: 380 bp	Mouse	Donnarumma et al 2021
Neomycin	TW441	GCTGTGCTCCACGTTGTCAC	Presence of neomycin (part of the loxP-flanked stop cassette) Neo: 512 bp, WT: 380 bp	Mouse	Donnarumma et al 2021
Neomycin	TW442	GGAGCGGCGATACCGTAAAG	Presence of neomycin (part of the loxP-flanked stop cassette) Neo: 512 bp, WT: 380 bp	Mouse	Donnarumma et al 2021
DelCAG	TW438	TCCCTCGTGATCTGCAACTC	Absence of the CAG-promoter after recombination by Flp-recombinase (→ Rosa26 promoter) delCAG: 420 bp	Mouse	Donnarumma et al 2021
DelCAG	TW439	AATGGGCTGACCGCTTCCTCGTGCTTT	Absence of the CAG-promoter after recombination by Flp-recombinase (→ Rosa26 promoter) delCAG: 420 bp	Mouse	Donnarumma et al 2021
mito-YFP	TW034	AAAGTCGCTCTGAGTTGTTAT	Presence of the mitoYFP transgene	Mouse	Sterky et al 2011
mito-YFP	TW035	GCGAAGAGTTTGTCCTCAACC	Presence of the mitoYFP transgene	Mouse	Sterky et al 2011
mito-YFP	TW036	GGAGCGGGAGAAATGGATATG	Presence of the mitoYFP transgene	Mouse	Sterky et al 2011
MTFP1	TW114	CTAGCCTCTGTGGCCATTCC	mRNA MTP18 amplification : Isoform b (166AA). Tm = 60	Human
MTFP1	TW115	GGAAATCCACCGACCTGTCA	mRNA MTP18 amplification : Isoform b (166AA). Tm = 60	Human
BETA ACTIN	TW137	CATGTACGTTGCTATCCAGGC	human b-actin	Human
BETA ACTIN	TW138	CTCCTTAATGTCACGCACGAT	human b-actin	Human
Mtfp1	TW278	tgccatagacaaaggcaaga	Mouse MTP18 mRNA quantification	Mouse
Mtfp1	TW279	gagactgccacacaaaggtg	Mouse MTP18 mRNA quantification	Mouse
Beta Actin	TW147	GTGACGTTGACATCCGTAAAGA	mouse b-actin	Mouse
Beta Actin	TW148	GCCGGACTCATCGTACTCC	mouse b-actin	Mouse
Gapdh	TW145	AGGTCGGTGTGAACGGAT	mouse Gapdh	Mouse
Gapdh	TW146	GGGGTCGTTGATGGCAACA	mouse Gapdh	Mouse
Ucp1		GGATTGGCCTCTACGACTCA	mouse Ucp1	Mouse
Ucp1		TCTGTAGGCTGCCCAATGAA	mouse Ucp1	Mouse
Prdm16		TGCTAAGCCTTCACCGTTCT	mouse Prdm16	Mouse
Prdm16		CTCTCCAGCTTCTCCGTCAT	mouse Prdm16	Mouse

## Sheet: Antibodies
Dataset EV5 -Reagents used in this study - antibodies
	Information-Catalog #	Source	Dilution
AKT	#9272	Cell Signalling	1:500
ANT1	17796-1-AP	Proteintech Group	1:500
ATP5A	14748	Abcam	1:500
ATP5B	A21351	ThermoFisher Scientific	1:1000
CYTC	556433	Biosciences	1:1000
COX4	459600	ThermoFisher Scientific	1:500
DRP1	611112	Proteintech	1:500
FIS1	10956-1-AP	Proteintech Group	1:500
FLAG	F1804	Sigma-Aldrich	1:1000
GAPDH	60004-1-Ig	Proteintech	1:500
MFN2	12186-1-AP	Proteintech Group	1:1000
MRPS14	16301-1-AP	Proteintech Group	1:500
MT-CO2	55070-1-AP	Proteintech Group	1:1000
MTFP1	14257-1-AP	Proteintech Group	1:1000
NDUFA9	ab14713	Abcam	1:500
OPA1	612607	Biosciences	1:500
p44/42 MAPK (Erk1/2)	9102S	Cell Signalling	1:500
Phospho-p44/42 MAPK	4370T	Cell Signalling	1:500
Phospho-AKT	#9271	Cell Signalling	1:500
PPIF	18466-1-AP	Biosciences	1:500
SDHA	459200	Invitrogen	1:500
TIMM22	14927-1-AP	Proteintech Group	1:1000
TOMM40	18409-1-AP	Proteintech Group	1:500
Total OXPHOS cocktail	ab110411	Abcam	1:5000
UQCRC2	ab14745	Abcam	1:500
VDAC	PA1-954A	ThermoFisher Scientific	1:1000
VINCULIN	26520-1-AP	Proteintech Group	1:500
anti-Rabbit HRP Conjugated	a120-101p	Bethyl Laboratories	1:10000
anti-Mouse HRP Conjugated	a90-116p	Bethyl Laboratories	1:10000
Anti-Mouse IgG (H+L) Goat, Alexa Fluor 568	A-11004	ThermoFisher Scientific	1:1000
Anti-Rabbit IgG (H+L) Goat Alexa 488	A11034	ThermoFisher Scientific	1:1000

## Sheet: Transgenic Mice
Number	Mayakind_Code	DOB	Age today (weeks)	Gender	mtYFP	Alb-Cre	MTP18	Cross	Father	Mother	DOD	Death reason	User
0000-1	267731	2018-02-20	300.571	F	+/+	+/+		D.18.004			2018-10-17	euthanasia
0000-2	267732	2018-02-20	300.571	F	+/Tg	+/+		D.18.004			2018-10-17	euthanasia
0000-3	267733	2018-02-20	300.571	F	+/+	+/+		D.18.004			2018-06-06	euthanasia
0000-4	267734	2018-02-20	300.571	F	+/+	+/+		D.18.004			2018-06-06	euthanasia
0000-6	267735	2018-02-20	300.571	F	+/+	+/+		D.18.004			2018-10-17	euthanasia
0000-7	267736	2018-02-20	300.571	F	+/+	+/Tg		D.18.004			2018-08-30	euthanasia
0000-8	267737	2018-02-20	300.571	M	+/+	+/+		D.18.004			2018-08-30	euthanasia
0000-9	267738	2018-02-20	300.571	M	+/+	+/Tg		D.18.004			2018-10-17	euthanasia
0000-10	267739	2018-02-20	300.571	M	+/+	+/+		D.18.004			2018-10-17	euthanasia
0000-11	267740	2018-02-20	300.571	M	+/Tg	+/Tg		D.18.004			2018-06-06	euthanasia
0001-1	270212	2018-03-06	298.571	F				D.18.006			2018-10-03	euthanasia
0002-2	270222	2018-03-05	298.714	F				D.18.007			2018-10-17	euthanasia
0002-3	270226	2018-03-05	298.714	M				D.18.007			2018-10-17	euthanasia
0003-1	274402	2018-03-28	295.429	F			+/-	D.18.001			2018-12-07	euthanasia	Cecilia
0003-2	274403	2018-03-28	295.429	M			+/+	D.18.001			2018-06-18	euthanasia	Cecilia
0003-3	274404	2018-03-28	295.429	M			+/+	D.18.001			2018-06-18	euthanasia	Cecilia
0003-4	274405	2018-03-28	295.429	M			+/+	D.18.001			2018-06-18	euthanasia	Cecilia
0003-6	274406	2018-03-28	295.429	M			+/+	D.18.001			2018-06-18	euthanasia	Cecilia
0004-1	276183	2018-04-03	294.571	F			+/+	D.18.002			2018-10-29	euthanasia	ED
0004-2	276184	2018-04-03	294.571	F			+/Flox	D.18.002					ED
0004-3	276185	2018-04-03	294.571	F			+/+	D.18.002			2018-10-15	natural death	ED
0004-4	276186	2018-04-03	294.571	M				D.18.002			2018-06-07	euthanasia	ED
0004-6	276187	2018-04-03	294.571	M			+/Flox	D.18.002			2018-10-29	euthanasia	ED
0004-7	276188	2018-04-03	294.571	M				D.18.002			2018-06-07	euthanasia	ED
0004-8	276189	2018-04-03	294.571	M			+/+	D.18.002			2018-07-30	euthanasia	ED
0004-9	276190	2018-04-03	294.571	M			+/Flox	D.18.002					ED
0004-10	276191	2018-04-03	294.571	M			+/Flox	D.18.002			2018-08-30	euthanasia	ED
0004-11	276192	2018-04-03	294.571	M			+/Flox	D.18.002			2018-07-30	euthanasia	ED
0004-12	276193	2018-04-03	294.571	M			+/+	D.18.002			2018-07-30	euthanasia	ED
0004-13	276194	2018-04-03	294.571	M			+/+	D.18.002			2018-07-23	euthanasia	ED
0005-1	276869	2018-04-09	293.714	F				D.18.005			2018-09-18	euthanasia	LIV
0005-2	276870	2018-04-09	293.714	F				D.18.005			2018-09-18	euthanasia	LIV
0005-3	276871	2018-04-09	293.714	F				D.18.005			2018-09-18	euthanasia	LIV
0005-4	276892	2018-04-09	293.714	M				D.18.005			2018-09-18	euthanasia	LIV
0005-6	276893	2018-04-09	293.714	M				D.18.005			2018-09-18	euthanasia	LIV
0005-7	276894	2018-04-09	293.714	M				D.18.005			2018-09-18	euthanasia	LIV
0005-8	276895	2018-04-09	293.714	M				D.18.005			2018-09-18	euthanasia	LIV
0005-9	276896	2018-04-09	293.714	M				D.18.005			2018-09-18	euthanasia	LIV
0005-10	276897	2018-04-09	293.714	M				D.18.005			2018-09-18	euthanasia	LIV
0005-11	276898	2018-04-09	293.714	M				D.18.005			2018-09-18	euthanasia	LIV
0006-14	276820	2018-04-09	293.714	F			+/+	D.18.002			2018-09-12	euthanasia	ED
0006-16	276821	2018-04-09	293.714	F			+/+	D.18.002			2018-06-07	euthanasia	ED
0006-17	276822	2018-04-09	293.714	F			+/+	D.18.002			2018-06-07	euthanasia	ED
0006-18	276823	2018-04-09	293.714	F			+/+	D.18.002			2018-06-07	euthanasia	ED
0006-19	276824	2018-04-09	293.714	F			+/+	D.18.002			2018-06-07	euthanasia	ED
0006-20	276825	2018-04-09	293.714	F			+/Flox	D.18.002			2018-08-30	euthanasia	ED
0006-21	276845	2018-04-09	293.714	M			+/+	D.18.002			2018-07-13	euthanasia	ED
0006-22	276846	2018-04-09	293.714	M			+/+	D.18.002			2018-06-07	euthanasia	ED
0006-23	276847	2018-04-09	293.714	M			+/Flox	D.18.002			2018-09-12	euthanasia	ED
0006-24	276848	2018-04-09	293.714	M			+/+	D.18.002			2018-07-30	euthanasia	ED
0007-4	279225	2018-04-17	292.571	F				D.18.007			2018-08-27	euthanasia
0007-6	279226	2018-04-17	292.571	F				D.18.007			2018-08-27	euthanasia
0007-7	279227	2018-04-17	292.571	F				D.18.007			2018-08-27	euthanasia
0007-8	279228	2018-04-17	292.571	F				D.18.007			2018-08-27	euthanasia
0007-9	279229	2018-04-17	292.571	F				D.18.007			2018-08-27	euthanasia
0007-10	279230	2018-04-17	292.571	F				D.18.007			2018-08-27	euthanasia
0007-11	279231	2018-04-17	292.571	M				D.18.007			2018-08-27	euthanasia
0007-12	279232	2018-04-17	292.571	M				D.18.007			2018-08-27	euthanasia
0007-13	279233	2018-04-17	292.571	M				D.18.007			2018-08-27	euthanasia
0007-14	279234	2018-04-17	292.571	M				D.18.007			2018-08-27	euthanasia
0008-1	284530	2018-05-08	289.571	M	Tg/+			mitoYFP			2018-10-04	Exit	Cecilia
0008-2	284531	2018-05-08	289.571	M	+/+			mitoYFP			2018-11-05	euthanasia	Cecilia
0008-3	284532	2018-05-08	289.571	M	Tg/+			mitoYFP			2018-10-04	Exit	Cecilia
0008-4	284533	2018-05-08	289.571	M	+/+			mitoYFP			2018-11-05	euthanasia	Cecilia
0008-6	284534	2018-05-08	289.571	M	Tg/+			mitoYFP			2019-11-22	Euthanasia	CP
0008-7	284535	2018-05-08	289.571	F	+/+			mitoYFP			2019-11-22	Euthanasia	CP
0008-8	284536	2018-05-08	289.571	F	Tg/+			mitoYFP			2018-09-13	euthanasia	CP
0008-9	284537	2018-05-08	289.571	F	+/+			mitoYFP			2019-11-22	Euthanasia	CP
0008-10	284538	2018-05-08	289.571	F	Tg/+			mitoYFP			2018-09-13	euthanasia	CP
0009-16	291144	2018-06-08	285.143	M				OMA1 conditional			2018-08-27	euthanasia	CP
0009-17	291145	2018-06-08	285.143	M				OMA1 conditional			2018-08-27	euthanasia	CP
0009-18	291146	2018-06-08	285.143	M				OMA1 conditional			2018-08-27	euthanasia	CP
0009-19	291147	2018-06-08	285.143	M				OMA1 conditional			2018-12-07	euthanasia	CP
0009-20	291148	2018-06-08	285.143	F				OMA1 conditional			2018-12-07	euthanasia	CP
0009-21	291149	2018-06-08	285.143	F				OMA1 conditional			2018-12-07	euthanasia	CP
0009-22	291150	2018-06-08	285.143	F				OMA1 conditional			2018-12-07	euthanasia	CP
0009-23	291151	2018-06-08	285.143	F				OMA1 conditional			2018-12-07	euthanasia	CP
0009-24	291152	2018-06-08	285.143	F				OMA1 conditional			2018-08-27	euthanasia	CP
0009-26	292404	2018-06-08	285.143	F				OMA1 conditional			2018-07-11	Natural death	CP
0010-2	292065	2018-06-07	285.286	M				YME1L			2018-10-03	euthanasia	LIV
0010-3	292066	2018-06-07	285.286	M				YME1L			2018-12-11	euthanasia	LIV
0010-4	292067	2018-06-07	285.286	M				YME1L			2018-12-11	euthanasia	LIV
0010-6	292068	2018-06-07	285.286	M				YME1L			2018-12-11	euthanasia	LIV
0010-7	292069	2018-06-07	285.286	F				YME1L			2018-10-03	euthanasia	LIV
0010-8	292070	2018-06-07	285.286	F				YME1L			2018-07-11	euthanasia	LIV
0010-9	292071	2018-06-07	285.286	F				YME1L			2018-07-11	euthanasia	LIV
0010-10	292072	2018-06-07	285.286	F				YME1L			2018-12-11	euthanasia	LIV
0010-11	292073	2018-06-07	285.286	F				YME1L			2018-07-11	euthanasia	LIV
0010-12	292074	2018-06-07	285.286	F				YME1L			2018-07-11	euthanasia	LIV
0010-13	292075	2018-06-07	285.286	F				YME1L			2018-12-11	euthanasia	LIV
0010-14	292076	2018-06-07	285.286	F				YME1L			2018-07-11	euthanasia	LIV
0011-26	294798	2018-06-28	282.286	M			+/+	MTP18 heart			2018-09-18	euthanasia	ED
0011-27	294799	2018-06-28	282.286	M			+/+	MTP18 heart			2018-09-18	euthanasia	ED
0011-28	294800	2018-06-28	282.286	M			+/+	MTP18 heart			2018-09-18	euthanasia	ED
0011-29	294801	2018-06-28	282.286	M			+/+	MTP18 heart			2018-09-18	euthanasia	ED
0011-30	294802	2018-06-28	282.286	M			+/+	MTP18 heart			2018-09-18	euthanasia	ED
0011-31	294803	2018-06-28	282.286	M			+/+	MTP18 heart			2018-09-18	euthanasia	ED
0011-32	294804	2018-06-28	282.286	F			+/+	MTP18 heart			2018-09-18	euthanasia	ED
0011-33	294805	2018-06-28	282.286	F			+/+	MTP18 heart			2018-09-18	euthanasia	ED
0011-34	294806	2018-06-28	282.286	F			+/+	MTP18 heart			2018-09-18	euthanasia	ED
0012-1	295332	2018-06-30	282	M			flox/flox	MTP18 cond			2019-04-15	euthanasia	CP
0012-2	295333	2018-06-30	282	M			flox/+	MTP18 cond			2018-10-29	euthanasia	CP
0012-3	295334	2018-06-30	282	M			flox/+	MTP18 cond			2018-10-29	euthanasia	CP
0012-4	295335	2018-06-30	282	F			flox/flox	MTP18 cond			2019-04-15	euthanasia	CP
0012-6	295336	2018-06-30	282	F			flox/flox	MTP18 cond			2019-04-15	euthanasia	CP
0012-7	295337	2018-06-30	282	F			flox/flox	MTP18 cond			2018-10-29	euthanasia	CP
0012-8	295338	2018-06-30	282	F			+/+	MTP18 cond			2018-10-29	euthanasia	CP
0012-9	295339	2018-06-30	282	F			flox/flox	MTP18 cond			2018-10-29	euthanasia	CP
0012-10	295340	2018-06-30	282	F			flox/flox	MTP18 cond			2019-01-24	euthanasia	CP
0012-11	295341	2018-06-30	282	F			flox/+	MTP18 cond				euthanasia	LIV
0013-12	298154	2018-07-11	280.429	M				GLUT4 HEART	276894- Myh6-cre Tg/+, GLUT4 +/+	276869 - Myh6-cre +/+ GLUT4 +/flox	2019-03-22	Euthanasia	LIV
0013-13	298155	2018-07-11	280.429	M				GLUT4 HEART	276894- Myh6-cre Tg/+, GLUT4 +/+	276869 - Myh6-cre +/+ GLUT4 +/flox	2019-03-22	Euthanasia	LIV
0013-14	298157	2018-07-11	280.429	M				GLUT4 HEART	276894- Myh6-cre Tg/+, GLUT4 +/+	276869 - Myh6-cre +/+ GLUT4 +/flox	2019-03-22	Euthanasia	LIV
0013-16	298158	2018-07-11	280.429	M				GLUT4 HEART	276894- Myh6-cre Tg/+, GLUT4 +/+	276869 - Myh6-cre +/+ GLUT4 +/flox	2019-03-22	Euthanasia	LIV
0013-17	298159	2018-07-11	280.429	F				GLUT4 HEART	276894- Myh6-cre Tg/+, GLUT4 +/+	276869 - Myh6-cre +/+ GLUT4 +/flox	2019-03-22	Euthanasia	LIV
0013-18	298161	2018-07-11	280.429	F				GLUT4 HEART	276894- Myh6-cre Tg/+, GLUT4 +/+	276869 - Myh6-cre +/+ GLUT4 +/flox	2019-03-22	Euthanasia	LIV
0014-36	298246	2018-07-08	280.857	M			flox/+	MTP18 Heart	276187 - Myh6-cre +/+, MTP18 +/flox	276183 - Myh6-cre Tg/+, MTP18 +/+			ED
0014-37	298247	2018-07-08	280.857	M			flox/+	MTP18 Heart			2018-09-25	euthanasia	ED
0014-38	298248	2018-07-08	280.857	M			+/+	MTP18 Heart			2018-09-25	euthanasia	ED
0014-39	298249	2018-07-08	280.857	M			+/+	MTP18 Heart	276187 - Myh6-cre +/+, MTP18 +/flox	276183 - Myh6-cre Tg/+, MTP18 +/+			ED
0014-40	298250	2018-07-08	280.857	M			flox/+	MTP18 Heart			2018-09-25	euthanasia	ED
0014-41	298251	2018-07-08	280.857	M			+/+	MTP18 Heart			2018-09-25	euthanasia	ED
0014-42	298252	2018-07-08	280.857	M			+/+	MTP18 Heart	276187 - Myh6-cre +/+, MTP18 +/flox	276183 - Myh6-cre Tg/+, MTP18 +/+			ED
0014-43	298253	2018-07-08	280.857	F			+/+	MTP18 Heart	276187 - Myh6-cre +/+, MTP18 +/flox	276183 - Myh6-cre Tg/+, MTP18 +/+			ED
0014-44	298254	2018-07-08	280.857	F			+/+	MTP18 Heart	276187 - Myh6-cre +/+, MTP18 +/flox	276183 - Myh6-cre Tg/+, MTP18 +/+			ED
0014-46	298255	2018-07-08	280.857	F			flox/+	MTP18 Heart	276187 - Myh6-cre +/+, MTP18 +/flox	276183 - Myh6-cre Tg/+, MTP18 +/+			ED
0014-47	298256	2018-07-08	280.857	F			flox/+	MTP18 Heart	276187 - Myh6-cre +/+, MTP18 +/flox	276183 - Myh6-cre Tg/+, MTP18 +/+			ED
0015-26	301252	2018-07-28	278	M				OMA1 conditional			2018-12-07	euthanasia	CP
0015-27	301253	2018-07-28	278	M				OMA1 conditional			2018-12-07	euthanasia	CP
0015-28	301254	2018-07-28	278	M				OMA1 conditional			2018-12-07	euthanasia	CP
0015-29	301255	2018-07-28	278	M				OMA1 conditional			2018-12-07	euthanasia	CP
0015-30	301256	2018-07-28	278	M				OMA1 conditional			2018-12-07	euthanasia	CP
0015-31	301257	2018-07-28	278	M				OMA1 conditional			2018-08-27	DCD	CP
0015-32	301258	2018-07-28	278	F				OMA1 conditional			2018-10-22	euthanasia	CP
0015-33	301259	2018-07-28	278	F				OMA1 conditional			2018-10-22	euthanasia	CP
0015-34	301260	2018-07-28	278	F				OMA1 conditional			2018-10-22	euthanasia	CP
0016-2	303121	2018-08-10	276.143	M			+/-	MTP18 KO	285127 - C57BL/6NCrl	274402 - MTP18 KO +/KO CMV-Cre +/+	2019-04-01	euthanasia	mutual
0016-3	303122	2018-08-10	276.143	M			+/-	MTP18 KO	285127 - C57BL/6NCrl	274402 - MTP18 KO +/KO CMV-Cre +/+	2019-04-01	euthanasia	mutual
0016-4	303123	2018-08-10	276.143	M			+/+	MTP18 KO	285127 - C57BL/6NCrl	274402 - MTP18 KO +/KO CMV-Cre +/+	2019-04-01	euthanasia	mutual
0016-6	303124	2018-08-10	276.143	M			+/-	MTP18 KO	285127 - C57BL/6NCrl	274402 - MTP18 KO +/KO CMV-Cre +/+	2019-05-20	euthanasia	mutual
0016-7	303125	2018-08-10	276.143	F			+/+	MTP18 KO	285127 - C57BL/6NCrl	274402 - MTP18 KO +/KO CMV-Cre +/+	2019-04-01	euthanasia	mutual
0016-8	303126	2018-08-10	276.143	F			+/-	MTP18 KO	285127 - C57BL/6NCrl	274402 - MTP18 KO +/KO CMV-Cre +/+	2019-04-01	euthanasia	mutual
0016-9	303127	2018-08-10	276.143	F			+/+	MTP18 KO	285127 - C57BL/6NCrl	274402 - MTP18 KO +/KO CMV-Cre +/+	2019-04-01	euthanasia	mutual
0016-10	303128	2018-08-10	276.143	F			+/-	MTP18 KO	285127 - C57BL/6NCrl	274402 - MTP18 KO +/KO CMV-Cre +/+	2019-04-01	euthanasia	mutual
0016-11	303129	2018-08-10	276.143	F			+/-	MTP18 KO	285127 - C57BL/6NCrl	274402 - MTP18 KO +/KO CMV-Cre +/+	2019-05-20	euthanasia	mutual
0016-12	303130	2018-08-10	276.143	F			+/-	MTP18 KO	285127 - C57BL/6NCrl	274402 - MTP18 KO +/KO CMV-Cre +/+	2019-05-20	euthanasia	mutual
0017-19	305346	2018-08-25	274	M				GLUT4 HEART	276894 - Myh6-cre Tg/+, Slc2a4tm1Abel +/+	276869 - Myh6-cre +/+, Slc2a4tm1Abel +/flox	2019-03-22	Euthanasia	Liv
0017-20	305347	2018-08-25	274	M				GLUT4 HEART	276894 - Myh6-cre Tg/+, Slc2a4tm1Abel +/+	276869 - Myh6-cre +/+, Slc2a4tm1Abel +/flox	2019-05-09	Euthanasia	Liv
0018-10	306114	2018-08-19	274.857	M	+/+			mitoYFP			2018-11-05	euthanasia	CP
0018-11	306115	2018-08-19	274.857	M	+/+			mitoYFP			2018-11-05	euthanasia	CP
0018-12	306116	2018-08-19	274.857	M	+/+			mitoYFP			2018-11-05	euthanasia	CP
0018-13	306117	2018-08-19	274.857	M	+/+			mitoYFP			2018-11-05	euthanasia	CP
0018-14	306118	2018-08-19	274.857	M	+/+			mitoYFP			2018-11-05	euthanasia	CP
0018-16	306119	2018-08-19	274.857	F	+/Ki			mitoYFP			2018-11-05	euthanasia	CP
0018-17	306120	2018-08-19	274.857	F	+/Ki			mitoYFP			2018-11-05	euthanasia	CP
0018-18	306121	2018-08-19	274.857	F	+/+			mitoYFP			2018-11-05	euthanasia	CP
0018-19	306122	2018-08-19	274.857	F	+/Ki			mitoYFP	267739 -mitoYFP +/+	267732 - mitoYFP +/KI	0/04/2019	euthanasia	CP
0018-20	306123	2018-08-19	274.857	F	+/Ki			mitoYFP	267739 -mitoYFP +/+	267732 - mitoYFP +/KI	0/04/2019	euthanasia	CP
0019-36	306124	2018-08-24	274.143	M		Tg/+		AlbCRE			2018-11-05	euthanasia	CP
0019-37	306125	2018-08-24	274.143	M		Tg/+		AlbCRE			2018-11-05	euthanasia	CP
0019-38	306126	2018-08-24	274.143	M		Tg/+		AlbCRE			2018-11-05	euthanasia	CP
0019-39	306127	2018-08-24	274.143	M		Tg/+		AlbCRE			2018-11-05	euthanasia	CP
0019-40	306128	2018-08-24	274.143	F		+/+		AlbCRE			2018-11-05	euthanasia	CP
0019-41	306129	2018-08-24	274.143	F		Tg/+		AlbCRE			2018-12-07	euthanasia	CP
0019-42	306130	2018-08-24	274.143	F		Tg/+		AlbCRE	267738 - ALB-Cre Tg/+	267731 - ALB-Cre +/+	2019-08-13	euthanasia	CP
0020-14	306485	2018-08-23	274.286	M				YME1L	292065 YME1L conditional (+/flox)	292069 YME1L conditional (+/flox)	2019-02-24	euthanasia	Liv
0020-16	306486	2018-08-23	274.286	M				YME1L	292065 YME1L conditional (+/flox)	292069 YME1L conditional (+/flox)	2019-02-24	euthanasia	Liv
0102-19	377050	2019-08-07	224.429	M				YME1L heart KO	352851 - Yme1l1tm1Tlan (flox/flox), A1cf-Tg(Myh6-cre/Esr1*)1Jmk (+/+)	352859 or 352860 - Yme1l1tm1Tlan (+/flox or flox/flox), A1cf-Tg(Myh6-cre/Esr1*)1Jmk (Tg/+)	2019-10-22	euthanasia	LIV
0020-18	306488	2018-08-23	274.286	M				YME1L	292065 YME1L conditional (+/flox)	292069 YME1L conditional (+/flox)	2018-10-03	euthanasia	Liv
0102-22	377053	2019-08-07	224.429	M				YME1L heart KO	352851 - Yme1l1tm1Tlan (flox/flox), A1cf-Tg(Myh6-cre/Esr1*)1Jmk (+/+)	352859 or 352860 - Yme1l1tm1Tlan (+/flox or flox/flox), A1cf-Tg(Myh6-cre/Esr1*)1Jmk (Tg/+)	2019-10-22	euthanasia	LIV
0102-23	377054	2019-08-07	224.429	F				YME1L heart KO	352851 - Yme1l1tm1Tlan (flox/flox), A1cf-Tg(Myh6-cre/Esr1*)1Jmk (+/+)	352859 or 352860 - Yme1l1tm1Tlan (+/flox or flox/flox), A1cf-Tg(Myh6-cre/Esr1*)1Jmk (Tg/+)	2019-10-22	euthanasia	LIV
0106-48	378881	2019-08-24	222	M				GLUT4 heart	327853 - A1cf-Tg(Myh6-cre/Esr1*)1Jmk (Tg/+), Slc2a4tm1Abel (+/flox)	362305 or 362306 C57BL/6NCrl - A1cf-Tg(Myh6-cre/Esr1*)1Jmk (+/+), Slc2a4tm1Abel (+/+)	2019-10-22	euthanasia	LIV
0020-22	306492	2018-08-23	274.286	F				YME1L	292065 YME1L conditional (+/flox)	292069 YME1L conditional (+/flox)	2019-03-12	euthanasia	Liv
0020-23	306493	2018-08-23	274.286	M				YME1L	292065 YME1L conditional (+/flox)	292069 YME1L conditional (+/flox)	2019-03-12	euthanasia	Liv
0106-49	378882	2019-08-24	222	M				GLUT4 heart	327853 - A1cf-Tg(Myh6-cre/Esr1*)1Jmk (Tg/+), Slc2a4tm1Abel (+/flox)	362305 or 362306 C57BL/6NCrl - A1cf-Tg(Myh6-cre/Esr1*)1Jmk (+/+), Slc2a4tm1Abel (+/+)	2019-10-22	euthanasia	LIV
0020-26	306495	2018-08-23	274.286	F				YME1L	292065 YME1L conditional (+/flox)	292069 YME1L conditional (+/flox)	2018-10-03	euthanasia	Liv
0021-48	309088	2018-09-02	272.857	M			+/+	MTP18 heart	P: 276187 Myh6CRE (+/+), MTP18 (+/F)	M: 276183, Myh6CRE (Tg/+), MTP18 (+/+)			ED
0021-49	309089	2018-09-02	272.857	M			flox/+	MTP18 heart	P: 276187 Myh6CRE (+/+), MTP18 (+/F)	M: 276183, Myh6CRE (Tg/+), MTP18 (+/+)			ED
0021-50	309090	2018-09-02	272.857	M			flox/+	MTP18 heart	P: 276187 Myh6CRE (+/+), MTP18 (+/F)	M: 276183, Myh6CRE (Tg/+), MTP18 (+/+)			ED
0021-51	309091	2018-09-02	272.857	M			+/+	MTP18 heart	P: 276187 Myh6CRE (+/+), MTP18 (+/F)	M: 276183, Myh6CRE (Tg/+), MTP18 (+/+)			ED
0021-52	309092	2018-09-02	272.857	M			flox/+	MTP18 heart	P: 276187 Myh6CRE (+/+), MTP18 (+/F)	M: 276183, Myh6CRE (Tg/+), MTP18 (+/+)			ED
0021-53	309093	2018-09-02	272.857	F			flox/+	MTP18 heart	P: 276187 Myh6CRE (+/+), MTP18 (+/F)	M: 276183, Myh6CRE (Tg/+), MTP18 (+/+)			ED
0022-54	311586	2018-09-21	270.143	M			Flox/+	MTP18 heart	P: 276187 Myh6CRE (+/+), MTP18 (+/F)	M: 276185, Myh6CRE (Tg/+), MTP18 (+/+)			ED
0022-56	311587	2018-09-21	270.143	M			? Flox/+	MTP18 heart	P: 276187 Myh6CRE (+/+), MTP18 (+/F)	M: 276185, Myh6CRE (Tg/+), MTP18 (+/+)			ED
0022-57	311588	2018-09-21	270.143	M			Flox/+	MTP18 heart	P: 276187 Myh6CRE (+/+), MTP18 (+/F)	M: 276185, Myh6CRE (Tg/+), MTP18 (+/+)			ED
0022-58	311589	2018-09-21	270.143	M			+/+	MTP18 heart	P: 276187 Myh6CRE (+/+), MTP18 (+/F)	M: 276185, Myh6CRE (Tg/+), MTP18 (+/+)			ED
0022-59	311590	2018-09-21	270.143	M			Flox/+	MTP18 heart	P: 276187 Myh6CRE (+/+), MTP18 (+/F)	M: 276185, Myh6CRE (Tg/+), MTP18 (+/+)			ED
0022-60	311591	2018-09-21	270.143	M			Flox/+	MTP18 heart	P: 276187 Myh6CRE (+/+), MTP18 (+/F)	M: 276185, Myh6CRE (Tg/+), MTP18 (+/+)			ED
0022-61	311592	2018-09-21	270.143	M			+/+	MTP18 heart	P: 276187 Myh6CRE (+/+), MTP18 (+/F)	M: 276185, Myh6CRE (Tg/+), MTP18 (+/+)			ED
0022-62	311593	2018-09-21	270.143	F			+/+	MTP18 heart	P: 276187 Myh6CRE (+/+), MTP18 (+/F)	M: 276185, Myh6CRE (Tg/+), MTP18 (+/+)			ED
0022-63	311594	2018-09-21	270.143	F			+/+	MTP18 heart	P: 276187 Myh6CRE (+/+), MTP18 (+/F)	M: 276185, Myh6CRE (Tg/+), MTP18 (+/+)			ED
0022-64	311595	2018-09-21	270.143	F			Flox/+	MTP18 heart	P: 276187 Myh6CRE (+/+), MTP18 (+/F)	M: 276185, Myh6CRE (Tg/+), MTP18 (+/+)			ED
0022-66	311596	2018-09-21	270.143	F			+/+	MTP18 heart	P: 276187 Myh6CRE (+/+), MTP18 (+/F)	M: 276185, Myh6CRE (Tg/+), MTP18 (+/+)			ED
0023-21	313871	2018-10-07	267.857	M				GLUT4 HEART	298158 Myh6-cre Tg/+ GLUT4 +/flox	298159 Myh6-cre +/+ GLUT4 +/+	2018-10-10	Euthanasia	Liv
0023-22	313872	2018-10-07	267.857	M				GLUT4 HEART	298158 Myh6-cre Tg/+ GLUT4 +/flox	298159 Myh6-cre +/+ GLUT4 +/+	2018-10-10	Euthanasia	Liv
0023-23	313873	2018-10-07	267.857	M				GLUT4 HEART	298158 Myh6-cre Tg/+ GLUT4 +/flox	298159 Myh6-cre +/+ GLUT4 +/+	2018-10-10	Euthanasia	Liv
0023-24	313874	2018-10-07	267.857	M				GLUT4 HEART	298158 Myh6-cre Tg/+ GLUT4 +/flox	298159 Myh6-cre +/+ GLUT4 +/+	2018-10-10	Euthanasia	Liv
0023-26	313875	2018-10-07	267.857	M				GLUT4 HEART	298158 Myh6-cre Tg/+ GLUT4 +/flox	298159 Myh6-cre +/+ GLUT4 +/+	2018-10-10	Euthanasia	Liv
0023-27	313876	2018-10-07	267.857	M				GLUT4 HEART	298158 Myh6-cre Tg/+ GLUT4 +/flox	298159 Myh6-cre +/+ GLUT4 +/+	2018-10-10	Euthanasia	Liv
0023-28	313877	2018-10-07	267.857	M				GLUT4 HEART	298158 Myh6-cre Tg/+ GLUT4 +/flox	298159 Myh6-cre +/+ GLUT4 +/+	2018-10-10	Euthanasia	Liv
0023-29	313878	2018-10-07	267.857	F				GLUT4 HEART	298158 Myh6-cre Tg/+ GLUT4 +/flox	298159 Myh6-cre +/+ GLUT4 +/+	2018-10-10	Euthanasia	Liv
0023-30	313879	2018-10-07	267.857	F				GLUT4 HEART	298158 Myh6-cre Tg/+ GLUT4 +/flox	298159 Myh6-cre +/+ GLUT4 +/+	2018-10-10	Euthanasia	Liv
0023-31	313880	2018-10-07	267.857	F				GLUT4 HEART	298158 Myh6-cre Tg/+ GLUT4 +/flox	298159 Myh6-cre +/+ GLUT4 +/+	2018-10-10	Euthanasia	Liv
0023-32	313881	2018-10-07	267.857	F				GLUT4 HEART	298158 Myh6-cre Tg/+ GLUT4 +/flox	298159 Myh6-cre +/+ GLUT4 +/+	2018-10-10	Euthanasia	Liv
0023-33	313882	2018-10-07	267.857	F				GLUT4 HEART	298158 Myh6-cre Tg/+ GLUT4 +/flox	298159 Myh6-cre +/+ GLUT4 +/+	2018-10-10	Euthanasia	Liv
0024-1	314180	2018-10-01	268.714	F				D.18.052	CAG_MTP18		2018-12-10	euthanasia	MTP18 users
0024-2	314181	2018-10-01	268.714	F				D.18.052	CAG_MTP18		2019-05-03	Euthanasia	MTP18 users
0024-3	314182	2018-10-01	268.714	F				D.18.052	CAG_MTP18		2018-12-10	euthanasia	MTP18 users
0024-4	314183	2018-10-01	268.714	F				D.18.052	CAG_MTP18		2019-05-28	Euthanasia	MTP18 users
0024-6	314184	2018-10-01	268.714	F				D.18.052	CAG_MTP18		2019-05-28	Euthanasia	MTP18 users
0024-7	314185	2018-10-01	268.714	F				D.18.052	CAG_MTP18		2018-12-10	euthanasia	MTP18 users
0024-8	314186	2018-10-01	268.714	M				D.18.052	CAG_MTP18		2018-12-10	euthanasia	MTP18 users
0024-9	314187	2018-10-01	268.714	M				D.18.052	CAG_MTP18		2019-02-20	euthanasia	MTP18 users
0024-10	314188	2018-10-01	268.714	M				D.18.052	CAG_MTP18		2018-12-10	euthanasia	MTP18 users
0024-11	314189	2018-10-01	268.714	M				D.18.052	CAG_MTP18		2019-02-20	euthanasia	MTP18 users
0025-12	313472	2018-10-02	268.571	M			flox/flox	MTP18 cond	295332 MTP18 cond flox/flox	295335 MTP18 cond flox/flox	2018-11-29	euthanasia	MTP18 users
0025-13	313473	2018-10-02	268.571	M			flox/flox	MTP18 cond	295332 MTP18 cond flox/flox	295335 MTP18 cond flox/flox	2018-11-29	euthanasia	MTP18 users
0025-14	313474	2018-10-02	268.571	M			flox/flox	MTP18 cond	295332 MTP18 cond flox/flox	295335 MTP18 cond flox/flox	2018-11-29	euthanasia	MTP18 users
0025-16	313475	2018-10-02	268.571	M			flox/flox	MTP18 cond	295332 MTP18 cond flox/flox	295335 MTP18 cond flox/flox	2018-11-29	euthanasia	MTP18 users
0025-17	313476	2018-10-02	268.571	M			flox/flox	MTP18 cond	295332 MTP18 cond flox/flox	295335 MTP18 cond flox/flox	2018-11-29	euthanasia	MTP18 users
0025-18	313477	2018-10-02	268.571	M			flox/flox	MTP18 cond	295332 MTP18 cond flox/flox	295335 MTP18 cond flox/flox	2018-11-29	euthanasia	MTP18 users
0025-19	313478	2018-10-02	268.571	F			flox/flox	MTP18 cond	295332 MTP18 cond flox/flox	295335 MTP18 cond flox/flox	2018-11-29	euthanasia	MTP18 users
0025-20	313479	2018-10-02	268.571	F			flox/flox	MTP18 cond	295332 MTP18 cond flox/flox	295335 MTP18 cond flox/flox	2018-11-29	euthanasia	MTP18 users
0026-36	313510	2018-10-05	268.143	M				OMA1 conditional	291147 OMA1 conditional +/flox	291149 OMA1 conditional flox/flox	2018-12-07	euthanasia	Mutual
0026-37	313511	2018-10-05	268.143	M				OMA1 conditional	291147 OMA1 conditional +/flox	291149 OMA1 conditional flox/flox	2018-12-07	euthanasia	Mutual
0026-38	313512	2018-10-05	268.143	M				OMA1 conditional	291147 OMA1 conditional +/flox	291149 OMA1 conditional flox/flox	2018-12-07	euthanasia	Mutual
0026-39	313513	2018-10-05	268.143	M				OMA1 conditional	291147 OMA1 conditional +/flox	291149 OMA1 conditional flox/flox	2018-12-07	euthanasia	Mutual
0026-40	313514	2018-10-05	268.143	M				OMA1 conditional	291147 OMA1 conditional +/flox	291149 OMA1 conditional flox/flox	2018-12-07	euthanasia	Mutual
0026-41	313515	2018-10-05	268.143	F				OMA1 conditional	291147 OMA1 conditional +/flox	291149 OMA1 conditional flox/flox	2018-12-07	euthanasia	Mutual
0026-42	313516	2018-10-05	268.143	F				OMA1 conditional	291147 OMA1 conditional +/flox	291149 OMA1 conditional flox/flox	2018-12-07	euthanasia	Mutual
0026-43	313517	2018-10-05	268.143	F				OMA1 conditional	291147 OMA1 conditional +/flox	291149 OMA1 conditional flox/flox	2018-12-07	euthanasia	Mutual
0026-44	313518	2018-10-05	268.143	F				OMA1 conditional	291147 OMA1 conditional +/flox	291149 OMA1 conditional flox/flox	2018-12-07	euthanasia	Mutual
0026-46	313519	2018-10-05	268.143	F				OMA1 conditional	291147 OMA1 conditional +/flox	291149 OMA1 conditional flox/flox	2018-12-07	euthanasia	Mutual
0026-47	313520	2018-10-05	268.143	F				OMA1 conditional	291147 OMA1 conditional +/flox	291149 OMA1 conditional flox/flox	2018-12-07	euthanasia	Mutual
0027-1	315138	2018-10-09	267.571	F			+/+	MTP18 KO	N/A	298284 - B6CBAF1/J	2018-12-10	euthanasia	Mutual
0027-2	315150	2018-10-09	267.571	M			+/+	MTP18 KO	N/A	298284 - B6CBAF1/J	2018-12-10	euthanasia	Mutual
0027-3	315151	2018-10-09	267.571	M			+/KO	MTP18 KO	N/A	298284 - B6CBAF1/J	2018-12-10	euthanasia	Mutual
0027-4	315152	2018-10-09	267.571	M			+/KO	MTP18 KO	N/A	298284 - B6CBAF1/J	2018-12-10	euthanasia	Mutual
0027-6	315149	2018-10-09	267.571	F			+/KO	MTP18 KO	N/A	298284 - B6CBAF1/J	2018-12-10	euthanasia	Mutual
0027-7	315153	2018-10-09	267.571	M			+/KO	MTP18 KO	N/A	298284 - B6CBAF1/J	2018-12-10	euthanasia	Mutual
0027-8	315154	2018-10-09	267.571	M			+/KO	MTP18 KO	N/A	298284 - B6CBAF1/J	2018-12-10	euthanasia	Mutual
0028-21	315337	2018-10-11	267.286	M	+/Ki			mitoYFP	284534 mitoYFP +/KI	284537 - mitoYFP +/+	2018-12-11	euthanasia	Mutual
0028-22	315338	2018-10-11	267.286	M	+/Ki			mitoYFP	284534 mitoYFP +/KI	284537 - mitoYFP +/+	2018-12-11	euthanasia	Mutual
0028-23	315340	2018-10-11	267.286	M	+/Ki			mitoYFP	284534 mitoYFP +/KI	284537 - mitoYFP +/+	2018-12-11	euthanasia	Mutual
0028-24	315342	2018-10-11	267.286	M	+/Ki			mitoYFP	284534 mitoYFP +/KI	284537 - mitoYFP +/+	2018-12-11	euthanasia	Mutual
0028-26	315343	2018-10-11	267.286	M	+/Ki			mitoYFP	284534 mitoYFP +/KI	284537 - mitoYFP +/+	2018-12-11	euthanasia	Mutual
0028-27	315345	2018-10-11	267.286	M	+/+			mitoYFP	284534 mitoYFP +/KI	284537 - mitoYFP +/+	2018-12-11	euthanasia	Mutual
0028-28	315347	2018-10-11	267.286	F	+/Ki			mitoYFP	284534 mitoYFP +/KI	284537 - mitoYFP +/+	2018-12-11	euthanasia	Mutual
0028-29	315349	2018-10-11	267.286	F	+/+			mitoYFP	284534 mitoYFP +/KI	284537 - mitoYFP +/+	2018-12-11	euthanasia	Mutual
0030-13	321672	2018-11-10	263	M			+/+	MTP18 KO	303122 -MTP18 KO +/KO, CMV-Cre +/+	303126 - MTP18 KO +/KO, CMV-Cre +/+	2019-02-04	euthanasia	MTP18 users
0030-14	321673	2018-11-10	263	M			+/+	MTP18 KO	303122 -MTP18 KO +/KO, CMV-Cre +/+	303126 - MTP18 KO +/KO, CMV-Cre +/+	2019-02-04	euthanasia	MTP18 users
0030-16	321674	2018-11-10	263	M			+/KO	MTP18 KO	303122 -MTP18 KO +/KO, CMV-Cre +/+	303126 - MTP18 KO +/KO, CMV-Cre +/+	2019-02-04	euthanasia	MTP18 users
0030-17	321675	2018-11-10	263	F			KO/KO	MTP18 KO	303122 -MTP18 KO +/KO, CMV-Cre +/+	303126 - MTP18 KO +/KO, CMV-Cre +/+	2019-02-04	euthanasia	MTP18 users
0031-36	320419	2018-10-29	264.714	M				GLUT4 HEART	276894 Myh6-cre Tg/+ GLUT4 +/+	276869 Myh6-cre +/+ GLUT4 +/+flox	2019-02-27	Euthanasia	LIV
0031-37	320420	2018-10-29	264.714	M				GLUT4 HEART	276894 Myh6-cre Tg/+ GLUT4 +/+	276869 Myh6-cre +/+ GLUT4 +/+flox	2019-02-27	Euthanasia	LIV
0031-39	320422	2018-10-29	264.714	F				GLUT4 HEART	276894 Myh6-cre Tg/+ GLUT4 +/+	276869 Myh6-cre +/+ GLUT4 +/+flox	2019-02-27	Euthanasia	LIV
0041-41	327854	2018-12-10	258.714	M				GLUT4 heart	298158 Myh6-cre Tg/+ GLUT4 +/flox	298161 Myh6-cre +/+ GLUT4 +/+	2019-05-09	Euthanasia	LIV
0041-42	327855	2018-12-10	258.714	M				GLUT4 heart	298158 Myh6-cre Tg/+ GLUT4 +/flox	298161 Myh6-cre +/+ GLUT4 +/+	2019-05-09	Euthanasia	LIV
0032-18	322366	2018-11-06	263.571	M			KO/KO	MTP18 KO	303124 MTP18 +/KO CMV-Cre +/+	303129 MTP18 +/KO CMV-Cre +/+	2019-02-04	euthanasia	MTP18 users
0032-19	322367	2018-11-06	263.571	M			+/KO	MTP18 KO	303124 MTP18 +/KO CMV-Cre +/+	303129 MTP18 +/KO CMV-Cre +/+	2019-02-04	euthanasia	MTP18 users
0032-20	322368	2018-11-06	263.571	F			+/KO	MTP18 KO	303124 MTP18 +/KO CMV-Cre +/+	303129 MTP18 +/KO CMV-Cre +/+	2019-02-04	euthanasia	MTP18 users
0032-21	322369	2018-11-06	263.571	F			+/KO	MTP18 KO	303124 MTP18 +/KO CMV-Cre +/+	303129 MTP18 +/KO CMV-Cre +/+	2019-02-04	euthanasia	MTP18 users
0032-22	322370	2018-11-06	263.571	F			+/KO	MTP18 KO	303124 MTP18 +/KO CMV-Cre +/+	303129 MTP18 +/KO CMV-Cre +/+	2019-02-04	euthanasia	MTP18 users
0033-01	322498	2018-11-15	262.286	M				GLUT4 YME1L heart	305346 Myh6-cre Tg/+, GLUT4 +/flox	306489 YME1L +/flox	2019-02-20	Euthanasia	LIV
0033-02	322499	2018-11-15	262.286	M				GLUT4 YME1L heart	305346 Myh6-cre Tg/+, GLUT4 +/flox	306489 YME1L +/flox	2019-02-20	Euthanasia	LIV
0033-03	322500	2018-11-15	262.286	M				GLUT4 YME1L heart	305346 Myh6-cre Tg/+, GLUT4 +/flox	306489 YME1L +/flox	2019-02-20	Euthanasia	LIV
0033-04	322501	2018-11-15	262.286	F				GLUT4 YME1L heart	305346 Myh6-cre Tg/+, GLUT4 +/flox	306489 YME1L +/flox	2019-02-20	Euthanasia	LIV
0033-06	322502	2018-11-15	262.286	F				GLUT4 YME1L heart	305346 Myh6-cre Tg/+, GLUT4 +/flox	306489 YME1L +/flox	2019-02-20	Euthanasia	LIV
0033-07	322503	2018-11-15	262.286	F				GLUT4 YME1L heart	305346 Myh6-cre Tg/+, GLUT4 +/flox	306489 YME1L +/flox	2019-02-20	Euthanasia	LIV
0033-08	322504	2018-11-15	262.286	F				GLUT4 YME1L heart	305346 Myh6-cre Tg/+, GLUT4 +/flox	306489 YME1L +/flox	2019-02-20	Euthanasia	LIV
0033-09	322505	2018-11-15	262.286	F				GLUT4 YME1L heart	305346 Myh6-cre Tg/+, GLUT4 +/flox	306489 YME1L +/flox	2019-02-20	Euthanasia	LIV
0034-56	323946	2018-11-11	262.857	M				OMA1 conditional	301254 - OMA1 conditional flox/flox	291150 - OMA1 conditional flox/flox	2018-12-07	euthanasia	Mutual
0034-57	323947	2018-11-11	262.857	M				OMA1 conditional	301254 - OMA1 conditional flox/flox	291150 - OMA1 conditional flox/flox	2018-12-07	euthanasia	Mutual
0034-58	323948	2018-11-11	262.857	M				OMA1 conditional	301254 - OMA1 conditional flox/flox	291150 - OMA1 conditional flox/flox	2018-12-07	euthanasia	Mutual
0034-59	323949	2018-11-11	262.857	M				OMA1 conditional	301254 - OMA1 conditional flox/flox	291150 - OMA1 conditional flox/flox	2018-12-07	euthanasia	Mutual
0034-60	323950	2018-11-11	262.857	M				OMA1 conditional	301254 - OMA1 conditional flox/flox	291150 - OMA1 conditional flox/flox	2018-12-07	euthanasia	Mutual
0034-61	323951	2018-11-11	262.857	F				OMA1 conditional	301254 - OMA1 conditional flox/flox	291150 - OMA1 conditional flox/flox	2018-12-07	euthanasia	Mutual
0034-62	323952	2018-11-11	262.857	F				OMA1 conditional	301254 - OMA1 conditional flox/flox	291150 - OMA1 conditional flox/flox	2018-12-07	euthanasia	Mutual
0034-63	323953	2018-11-11	262.857	F				OMA1 conditional	301254 - OMA1 conditional flox/flox	291150 - OMA1 conditional flox/flox	2018-12-07	euthanasia	Mutual
0034-64	323954	2018-11-11	262.857	F				OMA1 conditional	301254 - OMA1 conditional flox/flox	291150 - OMA1 conditional flox/flox	2018-12-07	euthanasia	Mutual
0035-30	323884	2018-11-19	261.714	M	+/+			mitoYFP	308789 C57BL/6NCrl	306123 - mitoYFP +/KI	2019-01-24	euthanasia	Mutual
0035-31	323885	2018-11-19	261.714	M	+/+			mitoYFP	308789 C57BL/6NCrl	306123 - mitoYFP +/KI	2019-01-24	euthanasia	Mutual
0035-32	323886	2018-11-19	261.714	M	+/+			mitoYFP	308789 C57BL/6NCrl	306123 - mitoYFP +/KI	2019-01-24	euthanasia	Mutual
0035-33	323887	2018-11-19	261.714	M	+/+			mitoYFP	308789 C57BL/6NCrl	306123 - mitoYFP +/KI	2019-01-24	euthanasia	Mutual
0035-34	323888	2018-11-19	261.714	F	+/+			mitoYFP	308789 C57BL/6NCrl	306123 - mitoYFP +/KI	2019-01-24	euthanasia	Mutual
0035-36	323889	2018-11-19	261.714	F	+/+			mitoYFP	308789 C57BL/6NCrl	306123 - mitoYFP +/KI	2019-01-24	euthanasia	Mutual
0035-37	323890	2018-11-19	261.714	F	+/+			mitoYFP	308789 C57BL/6NCrl	306123 - mitoYFP +/KI	2019-01-24	euthanasia	Mutual
0036-1	324638	2018-12-04	259.571	M				YME1L	306487 Yme1l flox/flox	306490 Yme1l flox/flox	2019-03-12	euthanasia	LIV
0036-2	324639	2018-12-04	259.571	M				YME1L	306487 Yme1l flox/flox	306490 Yme1l flox/flox	2018-12-04	euthanasia	LIV
0036-3	324640	2018-12-04	259.571	M				YME1L	306487 Yme1l flox/flox	306490 Yme1l flox/flox	2018-12-04	euthanasia	LIV
0036-4	324641	2018-12-04	259.571	M				YME1L	306487 Yme1l flox/flox	306490 Yme1l flox/flox	2018-12-04	euthanasia	LIV
0036-6	324642	2018-12-04	259.571	M				YME1L	306487 Yme1l flox/flox	306490 Yme1l flox/flox	2018-12-04	euthanasia	LIV
0036-7	324643	2018-12-04	259.571	F				YME1L	306487 Yme1l flox/flox	306490 Yme1l flox/flox	2018-12-04	euthanasia	LIV
0036-8	324644	2018-12-04	259.571	F				YME1L	306487 Yme1l flox/flox	306490 Yme1l flox/flox	2018-12-04	euthanasia	LIV
0036-9	324645	2018-12-04	259.571	F				YME1L	306487 Yme1l flox/flox	306490 Yme1l flox/flox	2018-12-04	euthanasia	LIV
0036-10	324646	2018-12-04	259.571	F				YME1L	306487 Yme1l flox/flox	306490 Yme1l flox/flox	2018-12-04	euthanasia	LIV
0036-11	324647	2018-12-04	259.571	F				YME1L	306487 Yme1l flox/flox	306490 Yme1l flox/flox	2018-12-04	euthanasia	LIV
0038-23	325687	2018-12-01	260	M			KO/KO	MTP18 KO	303122 MTP18 KO +/KO CMV-Cre +/+	303128 MTP18 KO +/KO CMV-Cre +/+	2019-02-20	euthanasia	MTP18 users
0038-24	325688	2018-12-01	260	M			KO/KO	MTP18 KO	303122 MTP18 KO +/KO CMV-Cre +/+	303128 MTP18 KO +/KO CMV-Cre +/+	2019-02-20	euthanasia	MTP18 users
0038-26	325689	2018-12-01	260	F			KO/KO	MTP18 KO	303122 MTP18 KO +/KO CMV-Cre +/+	303128 MTP18 KO +/KO CMV-Cre +/+	2019-02-20	euthanasia	MTP18 users
0039-12	321744	2018-11-07	263.429	M			flox/flox	MTP18 cond	295332 MTP18 conditional flox/flox	295336 MTP18 conditional flox/flox	2019-05-20	euthanasia	MTP18 users
0039-13	321745	2018-11-07	263.429	F			flox/flox	MTP18 cond	295332 MTP18 conditional flox/flox	295336 MTP18 conditional flox/flox	2019-05-20	euthanasia	MTP18 users
0039-14	321746	2018-11-07	263.429	F			flox/flox	MTP18 cond	295332 MTP18 conditional flox/flox	295336 MTP18 conditional flox/flox	2019-05-20	euthanasia	MTP18 users
0040-10	327660	2018-12-10	258.714	M				GLUT4 YME1L heart	305346 Myh6-cre Tg/+, GLUT4 +/flox	306494 YME1L +/flox	2018-12-18	euthanasia	LIV
0040-11	327661	2018-12-10	258.714	M				GLUT4 YME1L heart	305346 Myh6-cre Tg/+, GLUT4 +/flox	306494 YME1L +/flox	2018-12-18	euthanasia	LIV
0040-12	327662	2018-12-10	258.714	F				GLUT4 YME1L heart	305346 Myh6-cre Tg/+, GLUT4 +/flox	306494 YME1L +/flox	2019-05-09	euthanasia	LIV
0040-13	327663	2018-12-10	258.714	F				GLUT4 YME1L heart	305346 Myh6-cre Tg/+, GLUT4 +/flox	306494 YME1L +/flox	2018-12-18	euthanasia	LIV
0040-14	327664	2018-12-10	258.714	F				GLUT4 YME1L heart	305346 Myh6-cre Tg/+, GLUT4 +/flox	306494 YME1L +/flox	2019-05-09	euthanasia	LIV
0040-16	327665	2018-12-10	258.714	F				GLUT4 YME1L heart	305346 Myh6-cre Tg/+, GLUT4 +/flox	306494 YME1L +/flox	2019-05-09	euthanasia	LIV
0041-43	327856	2018-12-10	258.714	F				GLUT4 heart	298158 Myh6-cre Tg/+ GLUT4 +/flox	298161 Myh6-cre +/+ GLUT4 +/+	2019-03-28	Euthanasia	LIV
0041-44	327857	2018-12-10	258.714	F				GLUT4 heart	298158 Myh6-cre Tg/+ GLUT4 +/flox	298161 Myh6-cre +/+ GLUT4 +/+	2019-05-09	Euthanasia	LIV
0050-46	337078	2019-01-30	251.429	M				GLUT4 heart	298158 Myh6-cre Tg/+ GLUT4 +/flox	298161 Myh6-cre +/+ GLUT4 +/+	2019-05-09	Euthanasia	LIV
0050-47	337079	2019-01-30	251.429	M				GLUT4 heart	298158 Myh6-cre Tg/+ GLUT4 +/flox	298161 Myh6-cre +/+ GLUT4 +/+	2019-05-09	Euthanasia	LIV
0050-48	337080	2019-01-30	251.429	M				GLUT4 heart	298158 Myh6-cre Tg/+ GLUT4 +/flox	298161 Myh6-cre +/+ GLUT4 +/+	2019-05-09	Euthanasia	LIV
0050-51	337083	2019-01-30	251.429	F				GLUT4 heart	298158 Myh6-cre Tg/+ GLUT4 +/flox	298161 Myh6-cre +/+ GLUT4 +/+	2019-05-09	Euthanasia	LIV
0050-52	337084	2019-01-30	251.429	F				GLUT4 heart	298158 Myh6-cre Tg/+ GLUT4 +/flox	298161 Myh6-cre +/+ GLUT4 +/+	2019-03-13	Euthanasia	LIV
0043-67	329915	2018-12-24	256.714	M			flox/flox	MTP18 heart	298246 myh6CRe-, MTP18f/+	298255 Myh6Cre+, MTP18 f/+			ED
0043-68	329916	2018-12-24	256.714	M			flox/+	MTP18 heart	298246 myh6CRe-, MTP18f/+	298255 Myh6Cre+, MTP18 f/+			ED
0043-69	329917	2018-12-24	256.714	M			flox/+	MTP18 heart	298246 myh6CRe-, MTP18f/+	298255 Myh6Cre+, MTP18 f/+			ED
0043-70	329918	2018-12-24	256.714	M			flox/+	MTP18 heart	298246 myh6CRe-, MTP18f/+	298255 Myh6Cre+, MTP18 f/+			ED
0043-71	329919	2018-12-24	256.714	M			+/+	MTP18 heart	298246 myh6CRe-, MTP18f/+	298255 Myh6Cre+, MTP18 f/+			ED
0043-72	329920	2018-12-24	256.714	M			+/+	MTP18 heart	298246 myh6CRe-, MTP18f/+	298255 Myh6Cre+, MTP18 f/+			ED
0043-73	329921	2018-12-24	256.714	F			flox/+	MTP18 heart	298246 myh6CRe-, MTP18f/+	298255 Myh6Cre+, MTP18 f/+			ED
0043-74	329922	2018-12-24	256.714	F			flox/flox	MTP18 heart	298246 myh6CRe-, MTP18f/+	298255 Myh6Cre+, MTP18 f/+			ED
0043-76	329923	2018-12-24	256.714	F			+/+	MTP18 heart	298246 myh6CRe-, MTP18f/+	298255 Myh6Cre+, MTP18 f/+			ED
0043-77	329924	2018-12-24	256.714	F			flox/flox	MTP18 heart	298246 myh6CRe-, MTP18f/+	298255 Myh6Cre+, MTP18 f/+			ED
0043-78	329925	2018-12-24	256.714	F			flox/+	MTP18 heart	298246 myh6CRe-, MTP18f/+	298255 Myh6Cre+, MTP18 f/+			ED
0044-38	332294	2018-12-31	255.714	M	+/+			mitoYFP	308789 C57BL/6NCrl	306123 - mitoYFP +/KI	2019-04-01	euthanasia	mutual
0044-39	332295	2018-12-31	255.714	M	+/+			mitoYFP	308789 C57BL/6NCrl	306123 - mitoYFP +/KI	2019-04-01	euthanasia	mutual
0044-40	332296	2018-12-31	255.714	M	+/+			mitoYFP	308789 C57BL/6NCrl	306123 - mitoYFP +/KI	2019-04-01	euthanasia	mutual
0044-41	332297	2018-12-31	255.714	F	+/+			mitoYFP	308789 C57BL/6NCrl	306123 - mitoYFP +/KI	2019-04-01	euthanasia	mutual
0044-42	332298	2018-12-31	255.714	F	+/+			mitoYFP	308789 C57BL/6NCrl	306123 - mitoYFP +/KI	2019-04-01	euthanasia	mutual
0044-43	332299	2018-12-31	255.714	F	+/+			mitoYFP	308789 C57BL/6NCrl	306123 - mitoYFP +/KI	2019-04-01	euthanasia	mutual
0044-44	332300	2018-12-31	255.714	F	+/+			mitoYFP	308789 C57BL/6NCrl	306123 - mitoYFP +/KI	2019-04-01	euthanasia	mutual
0044-46	332301	2018-12-31	255.714	F	+/+			mitoYFP	308789 C57BL/6NCrl	306123 - mitoYFP +/KI	2019-04-01	euthanasia	mutual
0044-47	332302	2018-12-31	255.714	F	+/+			mitoYFP	308789 C57BL/6NCrl	306123 - mitoYFP +/KI	2019-04-01	euthanasia	mutual
0044-48	332303	2018-12-31	255.714	F	+/+			mitoYFP	308789 C57BL/6NCrl	306123 - mitoYFP +/KI	2019-04-01	euthanasia	mutual
0045-27	332719	2019-01-13	253.857	M			-/-	MTP18 KO	303124 MTP18 KO +/KO, CMV-Cre +/+	303129 - MTP18 KO +/KO, CMV-Cre +/+	2019-04-01	euthanasia	mutual
0045-28	332720	2019-01-13	253.857	M			+/-	MTP18 KO	303124 MTP18 KO +/KO, CMV-Cre +/+	303129 - MTP18 KO +/KO, CMV-Cre +/+	2019-04-01	euthanasia	mutual
0045-29	332721	2019-01-13	253.857	M			+/-	MTP18 KO	303124 MTP18 KO +/KO, CMV-Cre +/+	303129 - MTP18 KO +/KO, CMV-Cre +/+	2019-08-22	Euthanasia	mutual
0045-30	332722	2019-01-13	253.857	M			-/-	MTP18 KO	303124 MTP18 KO +/KO, CMV-Cre +/+	303129 - MTP18 KO +/KO, CMV-Cre +/+	2019-02-04	DCD
0045-31	332723	2019-01-13	253.857	F			+/-	MTP18 KO	303124 MTP18 KO +/KO, CMV-Cre +/+	303129 - MTP18 KO +/KO, CMV-Cre +/+	2019-02-04	DCD
0045-32	332724	2019-01-13	253.857	F			+/-	MTP18 KO	303124 MTP18 KO +/KO, CMV-Cre +/+	303129 - MTP18 KO +/KO, CMV-Cre +/+	2019-08-22	Euthanasia	mutual
0045-33	332725	2019-01-13	253.857	F			+/-	MTP18 KO	303124 MTP18 KO +/KO, CMV-Cre +/+	303129 - MTP18 KO +/KO, CMV-Cre +/+	2019-08-22	Euthanasia	mutual
0045-34	332726	2019-01-13	253.857	F			+/+	MTP18 KO	303124 MTP18 KO +/KO, CMV-Cre +/+	303129 - MTP18 KO +/KO, CMV-Cre +/+	2019-04-01	euthanasia	mutual
0046-12	333739	2018-12-31	255.714	M				MTP18 KI	315019 C57BL/6NCrl	314181 - ROSA26_CAG_FLAG-MTP18 +/KI	2019-04-01	euthanasia	mutual
0046-13	333740	2018-12-31	255.714	M				MTP18 KI	315019 C57BL/6NCrl	314181 - ROSA26_CAG_FLAG-MTP18 +/KI	2019-04-01	euthanasia	mutual
0046-14	333741	2018-12-31	255.714	M				MTP18 KI	315019 C57BL/6NCrl	314181 - ROSA26_CAG_FLAG-MTP18 +/KI	2019-04-01	euthanasia	mutual
0046-16	333742	2018-12-31	255.714	M				MTP18 KI	315019 C57BL/6NCrl	314181 - ROSA26_CAG_FLAG-MTP18 +/KI	2019-04-01	euthanasia	mutual
0046-17	333743	2018-12-31	255.714	M				MTP18 KI	315019 C57BL/6NCrl	314181 - ROSA26_CAG_FLAG-MTP18 +/KI	2019-04-01	euthanasia	mutual
0046-18	333744	2018-12-31	255.714	M				MTP18 KI	315019 C57BL/6NCrl	314181 - ROSA26_CAG_FLAG-MTP18 +/KI	2019-04-01	euthanasia	mutual
0046-19	333745	2018-12-31	255.714	M				MTP18 KI	315019 C57BL/6NCrl	314181 - ROSA26_CAG_FLAG-MTP18 +/KI	2019-04-01	euthanasia	mutual
0046-20	333746	2018-12-31	255.714	F				MTP18 KI	315019 C57BL/6NCrl	314181 - ROSA26_CAG_FLAG-MTP18 +/KI	2019-04-01	euthanasia	mutual
0046-21	333747	2018-12-31	255.714	F				MTP18 KI	315019 C57BL/6NCrl	314181 - ROSA26_CAG_FLAG-MTP18 +/KI	2019-04-01	euthanasia	mutual
0046-22	333748	2018-12-31	255.714	F				MTP18 KI	315019 C57BL/6NCrl	314181 - ROSA26_CAG_FLAG-MTP18 +/KI	2019-04-01	euthanasia	mutual
0046-23	333749	2018-12-31	255.714	F				MTP18 KI	315019 C57BL/6NCrl	314181 - ROSA26_CAG_FLAG-MTP18 +/KI	2019-04-01	euthanasia	mutual
0046-24	333750	2018-12-31	255.714	F				MTP18 KI	315019 C57BL/6NCrl	314181 - ROSA26_CAG_FLAG-MTP18 +/KI	2019-04-01	euthanasia	mutual
0046-26	333751	2018-12-31	255.714	F				MTP18 KI	315019 C57BL/6NCrl	314181 - ROSA26_CAG_FLAG-MTP18 +/KI	2019-04-01	euthanasia	mutual
0046-27	333752	2018-12-31	255.714	F				MTP18 KI	315019 C57BL/6NCrl	314181 - ROSA26_CAG_FLAG-MTP18 +/KI	2019-04-01	euthanasia	mutual
0047-36	335928	2019-01-22	252.571	M			+/+	MTP18 KO	303122 - MTP18 KO +/KO, CMV-Cre +/+	303128 - MTP18 KO +/KO CMV-Cre +/+	2019-05-20	euthanasia	MTP18 users
0047-37	335929	2019-01-22	252.571	M			+/+	MTP18 KO	303122 - MTP18 KO +/KO, CMV-Cre +/+	303128 - MTP18 KO +/KO CMV-Cre +/+	2019-05-20	euthanasia	MTP18 users
0047-38	335930	2019-01-22	252.571	M			-/-	MTP18 KO	303122 - MTP18 KO +/KO, CMV-Cre +/+	303128 - MTP18 KO +/KO CMV-Cre +/+	2019-08-08	DCD	MTP18 users
0047-39	335931	2019-01-22	252.571	F			+/-	MTP18 KO	303122 - MTP18 KO +/KO, CMV-Cre +/+	303128 - MTP18 KO +/KO CMV-Cre +/+	2019-05-20	euthanasia	MTP18 users
0047-40	335932	2019-01-22	252.571	F			-/-	MTP18 KO	303122 - MTP18 KO +/KO, CMV-Cre +/+	303128 - MTP18 KO +/KO CMV-Cre +/+	2019-05-20	euthanasia	MTP18 users
0047-41	335933	2019-01-22	252.571	F			-/-	MTP18 KO	303122 - MTP18 KO +/KO, CMV-Cre +/+	303128 - MTP18 KO +/KO CMV-Cre +/+	2019-05-20	euthanasia	MTP18 users
0047-42	335934	2019-01-22	252.571	F			+/-	MTP18 KO	303122 - MTP18 KO +/KO, CMV-Cre +/+	303128 - MTP18 KO +/KO CMV-Cre +/+	2019-05-20	euthanasia	MTP18 users
0047-43	335935	2019-01-22	252.571	F			+/-	MTP18 KO	303122 - MTP18 KO +/KO, CMV-Cre +/+	303128 - MTP18 KO +/KO CMV-Cre +/+	2019-05-20	euthanasia	MTP18 users
0048-17	335855	2019-01-23	252.429	M				GLUT4 YME1L heart	305346 Myh6-cre Tg/+, GLUT4 +/flox	306494 YME1L +/flox	2019-05-09	euthanasia	LIV
0048-18	335856	2019-01-23	252.429	M				GLUT4 YME1L heart	305346 Myh6-cre Tg/+, GLUT4 +/flox	306494 YME1L +/flox	2019-03-13	Euthanasia	LIV
0106-51	378884	2019-08-24	222	F				GLUT4 heart	327853 - A1cf-Tg(Myh6-cre/Esr1*)1Jmk (Tg/+), Slc2a4tm1Abel (+/flox)	362305 or 362306 C57BL/6NCrl - A1cf-Tg(Myh6-cre/Esr1*)1Jmk (+/+), Slc2a4tm1Abel (+/+)	2019-10-22	euthanasia	LIV
0048-20	335858	2019-01-23	252.429	M				GLUT4 YME1L heart	305346 Myh6-cre Tg/+, GLUT4 +/flox	306494 YME1L +/flox	2019-05-09	Euthanasia	LIV
0048-21	335859	2019-01-23	252.429	M				GLUT4 YME1L heart	305346 Myh6-cre Tg/+, GLUT4 +/flox	306494 YME1L +/flox	2019-02-06	Euthanasia	LIV
0048-22	335860	2019-01-23	252.429	M				GLUT4 YME1L heart	305346 Myh6-cre Tg/+, GLUT4 +/flox	306494 YME1L +/flox	2019-05-09	Euthanasia	LIV
0048-23	335861	2019-01-23	252.429	F				GLUT4 YME1L heart	305346 Myh6-cre Tg/+, GLUT4 +/flox	306494 YME1L +/flox	2019-02-06	Euthanasia	LIV
0048-24	335862	2019-01-23	252.429	F				GLUT4 YME1L heart	305346 Myh6-cre Tg/+, GLUT4 +/flox	306494 YME1L +/flox	2019-05-09	Euthanasia	LIV
0048-26	335863	2019-01-23	252.429	F				GLUT4 YME1L heart	305346 Myh6-cre Tg/+, GLUT4 +/flox	306494 YME1L +/flox	2019-02-06	Euthanasia	LIV
0048-28	335865	2019-01-23	252.429	M				GLUT4 YME1L heart	305346 Myh6-cre Tg/+, GLUT4 +/flox	306494 YME1L +/flox	2019-02-06	Euthanasia	LIV
0048-29	335866	2019-01-23	252.429	M				GLUT4 YME1L heart	305346 Myh6-cre Tg/+, GLUT4 +/flox	306494 YME1L +/flox	2019-02-06	Euthanasia	LIV
0048-30	335867	2019-01-23	252.429	F				GLUT4 YME1L heart	305346 Myh6-cre Tg/+, GLUT4 +/flox	306494 YME1L +/flox	2019-05-09	Euthanasia	LIV
0048-31	335868	2019-01-23	252.429	F				GLUT4 YME1L heart	305346 Myh6-cre Tg/+, GLUT4 +/flox	306494 YME1L +/flox	2019-05-09	Euthanasia	LIV
0049-32	337167	2019-01-23	252.429	M				GLUT4 YME1L heart	305346 Myh6-cre Tg/+, GLUT4 +/flox	306494 YME1L +/flox	2019-02-06	Euthanasia	LIV
0049-33	337168	2019-01-23	252.429	M				GLUT4 YME1L heart	305346 Myh6-cre Tg/+, GLUT4 +/flox	306494 YME1L +/flox	2019-02-06	Euthanasia	LIV
0050-53	337085	2019-01-30	251.429	F				GLUT4 heart	298158 Myh6-cre Tg/+ GLUT4 +/flox	298161 Myh6-cre +/+ GLUT4 +/+	2019-03-13	Euthanasia	LIV
0068-52	352771	2019-04-16	240.571	M				GLUT4 heart	337081 A1cf-Tg(Myh6-cre/Esr1*)1Jmk (+/+), Slc2a4tm1Abel (+/flox)	337082 A1cf-Tg(Myh6-cre/Esr1*)1Jmk (Tg/+), Slc2a4tm1Abel (+/flox)	2019-05-09	Euthanasia	LIV
0068-53	352772	2019-04-16	240.571	M				GLUT4 heart	337081 A1cf-Tg(Myh6-cre/Esr1*)1Jmk (+/+), Slc2a4tm1Abel (+/flox)	337082 A1cf-Tg(Myh6-cre/Esr1*)1Jmk (Tg/+), Slc2a4tm1Abel (+/flox)	2019-05-09	Euthanasia	LIV
0068-54	352773	2019-04-16	240.571	F				GLUT4 heart	337081 A1cf-Tg(Myh6-cre/Esr1*)1Jmk (+/+), Slc2a4tm1Abel (+/flox)	337082 A1cf-Tg(Myh6-cre/Esr1*)1Jmk (Tg/+), Slc2a4tm1Abel (+/flox)	2019-05-09	Euthanasia	LIV
0068-56	352774	2019-04-16	240.571	F				GLUT4 heart	337081 A1cf-Tg(Myh6-cre/Esr1*)1Jmk (+/+), Slc2a4tm1Abel (+/flox)	337082 A1cf-Tg(Myh6-cre/Esr1*)1Jmk (Tg/+), Slc2a4tm1Abel (+/flox)	2019-05-09	Euthanasia	LIV
0068-57	352775	2019-04-16	240.571	F				GLUT4 heart	337081 A1cf-Tg(Myh6-cre/Esr1*)1Jmk (+/+), Slc2a4tm1Abel (+/flox)	337082 A1cf-Tg(Myh6-cre/Esr1*)1Jmk (Tg/+), Slc2a4tm1Abel (+/flox)	2019-05-09	Euthanasia	LIV
0106-53	378886	2019-08-24	222	F				GLUT4 heart	327853 - A1cf-Tg(Myh6-cre/Esr1*)1Jmk (Tg/+), Slc2a4tm1Abel (+/flox)	362305 or 362306 C57BL/6NCrl - A1cf-Tg(Myh6-cre/Esr1*)1Jmk (+/+), Slc2a4tm1Abel (+/+)	2019-10-22	euthanasia	LIV
0108-4	382248	2019-08-28	221.429	M				GLUT4 YME1L heart	359083 - Yme1l1tm1Tlan (+/flox), A1cf-Tg(Myh6-cre/Esr1*)1Jmk (Tg/+), Slc2a4tm1Abel (+/flox)	361707 or 361711, YME1L heart KO - Yme1l1tm1Tlan (flox/flox), A1cf-Tg(Myh6-cre/Esr1*)1Jmk (+/+)	2019-10-22	euthanasia	LIV
0108-10	382253	2019-08-28	221.429	F				GLUT4 YME1L heart	359083 - Yme1l1tm1Tlan (+/flox), A1cf-Tg(Myh6-cre/Esr1*)1Jmk (Tg/+), Slc2a4tm1Abel (+/flox)	361707 or 361711, YME1L heart KO - Yme1l1tm1Tlan (flox/flox), A1cf-Tg(Myh6-cre/Esr1*)1Jmk (+/+)	2019-10-22	euthanasia	LIV
0051-49	340705	2019-02-10	249.857	M	X			mitoYFP	308789 - C57BL/6NCrl	306122 - mitoYFP +/KI			mutual
0051-50	340706	2019-02-10	249.857	M	X			mitoYFP	308789 - C57BL/6NCrl	306122 - mitoYFP +/KI			mutual
0051-51	340707	2019-02-10	249.857	M	X			mitoYFP	308789 - C57BL/6NCrl	306122 - mitoYFP +/KI			mutual
0051-52	340708	2019-02-10	249.857	F	X			mitoYFP	308789 - C57BL/6NCrl	306122 - mitoYFP +/KI			mutual
0051-53	340709	2019-02-10	249.857	F	X			mitoYFP	308789 - C57BL/6NCrl	306122 - mitoYFP +/KI			mutual
0051-54	340710	2019-02-10	249.857	F	X			mitoYFP	308789 - C57BL/6NCrl	306122 - mitoYFP +/KI			mutual
0051-56	340711	2019-02-10	249.857	F	X			mitoYFP	308789 - C57BL/6NCrl	306122 - mitoYFP +/KI			mutual
0053-57	342120	2019-02-18	248.714	M	KI/+			mitoYFP	284534 mitoYFP +/KI	284537 - mitoYFP +/+	2019-11-22	Euthanasia	mutual
0053-58	342121	2019-02-18	248.714	M	KI/+			mitoYFP	284534 mitoYFP +/KI	284537 - mitoYFP +/+		to Yvan Lallemand	mutual
0053-59	342122	2019-02-18	248.714	M	+/+			mitoYFP	284534 mitoYFP +/KI	284537 - mitoYFP +/+	2019-04-04	Euthanasia	mutual
0053-60	342123	2019-02-18	248.714	F	KI/+			mitoYFP	284534 mitoYFP +/KI	284537 - mitoYFP +/+			mutual
0053-61	342124	2019-02-18	248.714	F	KI/+			mitoYFP	284534 mitoYFP +/KI	284537 - mitoYFP +/+			mutual
0054-46	343123	2019-02-26	247.571	M				Myh6cre	298252 Myh6-cre Tg/+	331908 - C57BL/6NCrl			ED
0054-47	343124	2019-02-26	247.571	M				Myh6cre	298252 Myh6-cre Tg/+	331908 - C57BL/6NCrl			ED
0054-48	343125	2019-02-26	247.571	M				Myh6cre	298252 Myh6-cre Tg/+	331908 - C57BL/6NCrl			ED
0054-49	343126	2019-02-26	247.571	F				Myh6cre	298252 Myh6-cre Tg/+	331908 - C57BL/6NCrl			ED
0054-50	343127	2019-02-26	247.571	F				Myh6cre	298252 Myh6-cre Tg/+	331908 - C57BL/6NCrl			ED
0054-51	343128	2019-02-26	247.571	F				Myh6cre	298252 Myh6-cre Tg/+	331908 - C57BL/6NCrl			ED
0054-52	343129	2019-02-26	247.571	F				Myh6cre	298252 Myh6-cre Tg/+	331908 - C57BL/6NCrl			ED
0055-28	343249	2019-03-02	247	M				Rosa26_CAG_FLAG_MTP18	315019 C57BL/6NCrl	314181 - ROSA26_CAG +/KI			mutual
0055-29	343250	2019-03-02	247	M				Rosa26_CAG_FLAG_MTP18	315019 C57BL/6NCrl	314181 - ROSA26_CAG +/KI			mutual
0055-30	343251	2019-03-02	247	M				Rosa26_CAG_FLAG_MTP18	315019 C57BL/6NCrl	314181 - ROSA26_CAG +/KI	2019-05-03	Euthanasia	mutual
0055-31	343252	2019-03-02	247	M				Rosa26_CAG_FLAG_MTP18	315019 C57BL/6NCrl	314181 - ROSA26_CAG +/KI	2019-05-03	Euthanasia	mutual
0055-32	343253	2019-03-02	247	M				Rosa26_CAG_FLAG_MTP18	315019 C57BL/6NCrl	314181 - ROSA26_CAG +/KI	2019-09-16	Euthanasia	mutual
0055-33	343254	2019-03-02	247	M				Rosa26_CAG_FLAG_MTP18	315019 C57BL/6NCrl	314181 - ROSA26_CAG +/KI	2019-05-03	Euthanasia	mutual
0055-34	343255	2019-03-02	247	F				Rosa26_CAG_FLAG_MTP18	315019 C57BL/6NCrl	314181 - ROSA26_CAG +/KI	2019-05-03	Euthanasia	mutual
0055-36	343256	2019-03-02	247	F				Rosa26_CAG_FLAG_MTP18	315019 C57BL/6NCrl	314181 - ROSA26_CAG +/KI	2019-12-19	Euthanasia	mutual
0056-44	343706	2019-03-09	246	M			+/KO	MTP18 KO	303124 - Mtfp1tm(KO) (+/KO), Tg(CMV-Cre)1Cgn (+/+)	303129 or 303130 - Mtfp1tm(KO) (+/KO), Tg(CMV-Cre)1Cgn (+/+)	2019-06-17	euthanasia	MTP18 users
0056-46	343707	2019-03-09	246	M			KO/KO	MTP18 KO	303124 - Mtfp1tm(KO) (+/KO), Tg(CMV-Cre)1Cgn (+/+)	303129 or 303130 - Mtfp1tm(KO) (+/KO), Tg(CMV-Cre)1Cgn (+/+)	2019-06-17	euthanasia	MTP18 users
0056-47	343708	2019-03-09	246	M			KO/KO	MTP18 KO	303124 - Mtfp1tm(KO) (+/KO), Tg(CMV-Cre)1Cgn (+/+)	303129 or 303130 - Mtfp1tm(KO) (+/KO), Tg(CMV-Cre)1Cgn (+/+)	2019-06-17	euthanasia	MTP18 users
0056-48	343709	2019-03-09	246	M			+/KO	MTP18 KO	303124 - Mtfp1tm(KO) (+/KO), Tg(CMV-Cre)1Cgn (+/+)	303129 or 303130 - Mtfp1tm(KO) (+/KO), Tg(CMV-Cre)1Cgn (+/+)	2019-06-17	euthanasia	MTP18 users
0056-49	343710	2019-03-09	246	M			+/KO	MTP18 KO	303124 - Mtfp1tm(KO) (+/KO), Tg(CMV-Cre)1Cgn (+/+)	303129 or 303130 - Mtfp1tm(KO) (+/KO), Tg(CMV-Cre)1Cgn (+/+)	2019-12-17	Euthanasia	MTP18 users
0056-50	343711	2019-03-09	246	F			KO/KO	MTP18 KO	303124 - Mtfp1tm(KO) (+/KO), Tg(CMV-Cre)1Cgn (+/+)	303129 or 303130 - Mtfp1tm(KO) (+/KO), Tg(CMV-Cre)1Cgn (+/+)	2019-06-17	euthanasia	MTP18 users
0056-51	343712	2019-03-09	246	F			+/KO	MTP18 KO	303124 - Mtfp1tm(KO) (+/KO), Tg(CMV-Cre)1Cgn (+/+)	303129 or 303130 - Mtfp1tm(KO) (+/KO), Tg(CMV-Cre)1Cgn (+/+)	2019-12-17	Euthanasia	MTP18 users
0056-52	343713	2019-03-09	246	F			+/KO	MTP18 KO	303124 - Mtfp1tm(KO) (+/KO), Tg(CMV-Cre)1Cgn (+/+)	303129 or 303130 - Mtfp1tm(KO) (+/KO), Tg(CMV-Cre)1Cgn (+/+)	2019-12-17	Euthanasia	MTP18 users
0056-53	343714	2019-03-09	246	F			+/KO	MTP18 KO	303124 - Mtfp1tm(KO) (+/KO), Tg(CMV-Cre)1Cgn (+/+)	303129 or 303130 - Mtfp1tm(KO) (+/KO), Tg(CMV-Cre)1Cgn (+/+)	2019-06-17	euthanasia	MTP18 users
0056-54	343715	2019-03-09	246	F			+/KO	MTP18 KO	303124 - Mtfp1tm(KO) (+/KO), Tg(CMV-Cre)1Cgn (+/+)	303129 or 303130 - Mtfp1tm(KO) (+/KO), Tg(CMV-Cre)1Cgn (+/+)	2019-06-17	euthanasia	MTP18 users
0056-56	343716	2019-03-09	246	F			+/KO	MTP18 KO	303124 - Mtfp1tm(KO) (+/KO), Tg(CMV-Cre)1Cgn (+/+)	303129 or 303130 - Mtfp1tm(KO) (+/KO), Tg(CMV-Cre)1Cgn (+/+)	2019-06-17	euthanasia	MTP18 users
0056-57	343717	2019-03-09	246	F			+/KO	MTP18 KO	303124 - Mtfp1tm(KO) (+/KO), Tg(CMV-Cre)1Cgn (+/+)	303129 or 303130 - Mtfp1tm(KO) (+/KO), Tg(CMV-Cre)1Cgn (+/+)	2019-06-17	euthanasia	MTP18 users
0057-34	343739	2019-03-07	246.286	M				GLUT4 YME1L heart	305347 GLUT4 heart - A1cf-Tg(Myh6-cre/Esr1*)1Jmk (Tg/+), Slc2a4tm1Abel (+/flox)	306491 YME1L conditional - Yme1l1tm1Tlan (flox/flox)	2019-05-09	Euthanasia	LIV
0108-12	382255	2019-08-28	221.429	F				GLUT4 YME1L heart	359083 - Yme1l1tm1Tlan (+/flox), A1cf-Tg(Myh6-cre/Esr1*)1Jmk (Tg/+), Slc2a4tm1Abel (+/flox)	361707 or 361711, YME1L heart KO - Yme1l1tm1Tlan (flox/flox), A1cf-Tg(Myh6-cre/Esr1*)1Jmk (+/+)	2019-10-22	euthanasia	LIV
0109-56	382284	2019-08-28	221.429	M				GLUT4 heart	327853 - A1cf-Tg(Myh6-cre/Esr1*)1Jmk (Tg/+), Slc2a4tm1Abel (+/flox)	362305 or 362306 C57BL/6NCrl - A1cf-Tg(Myh6-cre/Esr1*)1Jmk (+/+), Slc2a4tm1Abel (+/+)	2019-10-22	euthanasia	LIV
0109-57	382285	2019-08-28	221.429	M				GLUT4 heart	327853 - A1cf-Tg(Myh6-cre/Esr1*)1Jmk (Tg/+), Slc2a4tm1Abel (+/flox)	362305 or 362306 C57BL/6NCrl - A1cf-Tg(Myh6-cre/Esr1*)1Jmk (+/+), Slc2a4tm1Abel (+/+)	2019-10-22	euthanasia	LIV
0109-58	382286	2019-08-28	221.429	M				GLUT4 heart	327853 - A1cf-Tg(Myh6-cre/Esr1*)1Jmk (Tg/+), Slc2a4tm1Abel (+/flox)	362305 or 362306 C57BL/6NCrl - A1cf-Tg(Myh6-cre/Esr1*)1Jmk (+/+), Slc2a4tm1Abel (+/+)	2019-10-22	euthanasia	LIV
0109-60	382288	2019-08-28	221.429	F				GLUT4 heart	327853 - A1cf-Tg(Myh6-cre/Esr1*)1Jmk (Tg/+), Slc2a4tm1Abel (+/flox)	362305 or 362306 C57BL/6NCrl - A1cf-Tg(Myh6-cre/Esr1*)1Jmk (+/+), Slc2a4tm1Abel (+/+)	2019-10-22	euthanasia	LIV
0109-62	382290	2019-08-28	221.429	F				GLUT4 heart	327853 - A1cf-Tg(Myh6-cre/Esr1*)1Jmk (Tg/+), Slc2a4tm1Abel (+/flox)	362305 or 362306 C57BL/6NCrl - A1cf-Tg(Myh6-cre/Esr1*)1Jmk (+/+), Slc2a4tm1Abel (+/+)	2019-10-22	euthanasia	LIV
0115-14	384497	2019-09-14	219	F				GLUT4 YME1L heart	361702, YME1L heart KO - Yme1l1tm1Tlan (flox/flox), A1cf-Tg(Myh6-cre/Esr1*)1Jmk (Tg/+)	359084, GLUT4 YME1L heart - Yme1l1tm1Tlan (+/flox), A1cf-Tg(Myh6-cre/Esr1*)1Jmk (+/+), Slc2a4tm1Abel (+/flox)	2019-10-22	euthanasia	LIV
0062-37	348857	2019-03-19	244.571	F				ROSA26_CAG_FLAG-MTP18	331905, C57BL/6NCrl Gt(ROSA)26Sortm1Wai (+/+)	333746 or 333750 Gt(ROSA)26Sortm1Wai (+/KI)	2019-05-03	Euthanasia	mutual
0063-01	332313	2018-12-24	256.714	M			flox/flox	MTP18 conditional	295332 Mtfp1tm(cond) (flox/flox)	295335 or 295336 Mtfp1tm(cond) (flox/flox)	2019-05-20	euthanasia	mutual
0063-02	332314	2018-12-24	256.714	F			flox/flox	MTP18 conditional	295332 Mtfp1tm(cond) (flox/flox)	295335 or 295336 Mtfp1tm(cond) (flox/flox)	2019-05-20	euthanasia	mutual
0063-03	332315	2018-12-24	256.714	F			flox/flox	MTP18 conditional	295332 Mtfp1tm(cond) (flox/flox)	295335 or 295336 Mtfp1tm(cond) (flox/flox)	2019-05-20	euthanasia	mutual
0064-79	350700	2019-04-04	242.286	M			+/flox	MTP18 heart	329918 A1cf-Tg(Myh6-cre/Esr1*)1Jmk (+/+), Mtfp1tm(cond) (+/flox)	329922 A1cf-Tg(Myh6-cre/Esr1*)1Jmk (Tg/+), Mtfp1tm(cond) (flox/flox)			ED
0064-80	350701	2019-04-04	242.286	M			+/flox	MTP18 heart	329918 A1cf-Tg(Myh6-cre/Esr1*)1Jmk (+/+), Mtfp1tm(cond) (+/flox)	329922 A1cf-Tg(Myh6-cre/Esr1*)1Jmk (Tg/+), Mtfp1tm(cond) (flox/flox)			ED
0064-81	350702	2019-04-04	242.286	M			+/flox	MTP18 heart	329918 A1cf-Tg(Myh6-cre/Esr1*)1Jmk (+/+), Mtfp1tm(cond) (+/flox)	329922 A1cf-Tg(Myh6-cre/Esr1*)1Jmk (Tg/+), Mtfp1tm(cond) (flox/flox)			ED
0064-82	350703	2019-04-04	242.286	M			flox/flox	MTP18 heart	329918 A1cf-Tg(Myh6-cre/Esr1*)1Jmk (+/+), Mtfp1tm(cond) (+/flox)	329922 A1cf-Tg(Myh6-cre/Esr1*)1Jmk (Tg/+), Mtfp1tm(cond) (flox/flox)			ED
0064-83	350704	2019-04-04	242.286	F			+/flox	MTP18 heart	329918 A1cf-Tg(Myh6-cre/Esr1*)1Jmk (+/+), Mtfp1tm(cond) (+/flox)	329922 A1cf-Tg(Myh6-cre/Esr1*)1Jmk (Tg/+), Mtfp1tm(cond) (flox/flox)			ED
0064-84	350705	2019-04-04	242.286	F			+/flox	MTP18 heart	329918 A1cf-Tg(Myh6-cre/Esr1*)1Jmk (+/+), Mtfp1tm(cond) (+/flox)	329922 A1cf-Tg(Myh6-cre/Esr1*)1Jmk (Tg/+), Mtfp1tm(cond) (flox/flox)			ED
0064-86	350706	2019-04-04	242.286	F			+/flox	MTP18 heart	329918 A1cf-Tg(Myh6-cre/Esr1*)1Jmk (+/+), Mtfp1tm(cond) (+/flox)	329922 A1cf-Tg(Myh6-cre/Esr1*)1Jmk (Tg/+), Mtfp1tm(cond) (flox/flox)			ED
0064-87	350707	2019-04-04	242.286	F			flox/flox	MTP18 heart	329918 A1cf-Tg(Myh6-cre/Esr1*)1Jmk (+/+), Mtfp1tm(cond) (+/flox)	329922 A1cf-Tg(Myh6-cre/Esr1*)1Jmk (Tg/+), Mtfp1tm(cond) (flox/flox)			ED
0064-88	350708	2019-04-04	242.286	F			flox/flox	MTP18 heart	329918 A1cf-Tg(Myh6-cre/Esr1*)1Jmk (+/+), Mtfp1tm(cond) (+/flox)	329922 A1cf-Tg(Myh6-cre/Esr1*)1Jmk (Tg/+), Mtfp1tm(cond) (flox/flox)			ED
0064-89	350709	2019-04-04	242.286	F			flox/flox	MTP18 heart	329918 A1cf-Tg(Myh6-cre/Esr1*)1Jmk (+/+), Mtfp1tm(cond) (+/flox)	329922 A1cf-Tg(Myh6-cre/Esr1*)1Jmk (Tg/+), Mtfp1tm(cond) (flox/flox)			ED
0064-90	350710	2019-04-04	242.286	F			flox/flox	MTP18 heart	329918 A1cf-Tg(Myh6-cre/Esr1*)1Jmk (+/+), Mtfp1tm(cond) (+/flox)	329922 A1cf-Tg(Myh6-cre/Esr1*)1Jmk (Tg/+), Mtfp1tm(cond) (flox/flox)			ED
0065-38	351924	2019-04-01	242.714	M				ROSA26_CAG_FLAG-MTP18	315019, C57BL/6NCrl Gt(ROSA)26Sortm1Wai (+/+)	314181 Gt(ROSA)26Sortm1Wai (+/KI)	2020-03-11	Euthanasia	mutual
0065-39	351925	2019-04-01	242.714	M				ROSA26_CAG_FLAG-MTP18	315019, C57BL/6NCrl Gt(ROSA)26Sortm1Wai (+/+)	314181 Gt(ROSA)26Sortm1Wai (+/KI)	2019-06-05	DCD	mutual
0065-40	351926	2019-04-01	242.714	M				ROSA26_CAG_FLAG-MTP18	315019, C57BL/6NCrl Gt(ROSA)26Sortm1Wai (+/+)	314181 Gt(ROSA)26Sortm1Wai (+/KI)	2019-06-05	DCD	mutual
0065-41	351927	2019-04-01	242.714	M				ROSA26_CAG_FLAG-MTP18	315019, C57BL/6NCrl Gt(ROSA)26Sortm1Wai (+/+)	314181 Gt(ROSA)26Sortm1Wai (+/KI)	2019-06-11	spheroids	mutual
0065-42	351928	2019-04-01	242.714	M				ROSA26_CAG_FLAG-MTP18	315019, C57BL/6NCrl Gt(ROSA)26Sortm1Wai (+/+)	314181 Gt(ROSA)26Sortm1Wai (+/KI)	2019-06-05	DCD	mutual
0065-43	351929	2019-04-01	242.714	F				ROSA26_CAG_FLAG-MTP18	315019, C57BL/6NCrl Gt(ROSA)26Sortm1Wai (+/+)	314181 Gt(ROSA)26Sortm1Wai (+/KI)	2019-12-19	Euthanasia	mutual
0065-44	351930	2019-04-01	242.714	F				ROSA26_CAG_FLAG-MTP18	315019, C57BL/6NCrl Gt(ROSA)26Sortm1Wai (+/+)	314181 Gt(ROSA)26Sortm1Wai (+/KI)	2019-06-18	Euthanasia	mutual
0065-46	351931	2019-04-01	242.714	F				ROSA26_CAG_FLAG-MTP18	315019, C57BL/6NCrl Gt(ROSA)26Sortm1Wai (+/+)	314181 Gt(ROSA)26Sortm1Wai (+/KI)	2019-12-19	Euthanasia	mutual
0065-47	351932	2019-04-04	242.286	M				ROSA26_CAG_FLAG-MTP18	331905, C57BL/6NCrl Gt(ROSA)26Sortm1Wai (+/+)	333746 or 333750 Gt(ROSA)26Sortm1Wai (+/KI)	2019-06-11	spheroids	mutual
0065-48	351933	2019-04-04	242.286	M				ROSA26_CAG_FLAG-MTP18	331905, C57BL/6NCrl Gt(ROSA)26Sortm1Wai (+/+)	333746 or 333750 Gt(ROSA)26Sortm1Wai (+/KI)	2019-05-03	Euthanasia	mutual
0065-49	351934	2019-04-04	242.286	M				ROSA26_CAG_FLAG-MTP18	331905, C57BL/6NCrl Gt(ROSA)26Sortm1Wai (+/+)	333746 or 333750 Gt(ROSA)26Sortm1Wai (+/KI)	2019-06-11	spheroids	mutual
0065-50	351935	2019-04-04	242.286	F				ROSA26_CAG_FLAG-MTP18	331905, C57BL/6NCrl Gt(ROSA)26Sortm1Wai (+/+)	333746 or 333750 Gt(ROSA)26Sortm1Wai (+/KI)	2019-06-18	Euthanasia	mutual
0065-51	351936	2019-04-04	242.286	F				ROSA26_CAG_FLAG-MTP18	331905, C57BL/6NCrl Gt(ROSA)26Sortm1Wai (+/+)	333746 or 333750 Gt(ROSA)26Sortm1Wai (+/KI)	2019-06-18	Euthanasia	mutual
0066-88	352077	2019-04-14	240.857	M		Tg/+		ALB-Cre	308790, C57BL/6NCrl Tg(Alb-cre)21Mgn (+/+)	306130 or 317534 Tg(Alb-cre)21Mgn (Tg/+)	2019-11-19	DCD	CP
0066-89	352078	2019-04-14	240.857	M		Tg/+		ALB-Cre	308790, C57BL/6NCrl Tg(Alb-cre)21Mgn (+/+)	306130 or 317534 Tg(Alb-cre)21Mgn (Tg/+)	2019-07-11	euthanasia	CP
0066-90	352079	2019-04-14	240.857	M		+/+		ALB-Cre	308790, C57BL/6NCrl Tg(Alb-cre)21Mgn (+/+)	306130 or 317534 Tg(Alb-cre)21Mgn (Tg/+)	2019-06-27	Ros measurement	CP
0066-91	352080	2019-04-14	240.857	M		+/+		ALB-Cre	308790, C57BL/6NCrl Tg(Alb-cre)21Mgn (+/+)	306130 or 317534 Tg(Alb-cre)21Mgn (Tg/+)	2019-08-13	euthanasia	CP
0066-92	352081	2019-04-14	240.857	M		+/+		ALB-Cre	308790, C57BL/6NCrl Tg(Alb-cre)21Mgn (+/+)	306130 or 317534 Tg(Alb-cre)21Mgn (Tg/+)	2019-07-11	Ros measurement	CP
0066-93	352082	2019-04-14	240.857	F		+/+		ALB-Cre	308790, C57BL/6NCrl Tg(Alb-cre)21Mgn (+/+)	306130 or 317534 Tg(Alb-cre)21Mgn (Tg/+)	2019-08-08	Euthanasia	CP
0066-94	352083	2019-04-14	240.857	F		+/+		ALB-Cre	308790, C57BL/6NCrl Tg(Alb-cre)21Mgn (+/+)	306130 or 317534 Tg(Alb-cre)21Mgn (Tg/+)	2019-08-08	Euthanasia	CP
0066-96	352084	2019-04-14	240.857	F		+/+		ALB-Cre	308790, C57BL/6NCrl Tg(Alb-cre)21Mgn (+/+)	306130 or 317534 Tg(Alb-cre)21Mgn (Tg/+)	2019-08-08	Euthanasia	CP
0066-97	352085	2019-04-14	240.857	F		Tg/+		ALB-Cre	308790, C57BL/6NCrl Tg(Alb-cre)21Mgn (+/+)	306130 or 317534 Tg(Alb-cre)21Mgn (Tg/+)	2020-03-11	Euthanasia	CP
0066-98	352086	2019-04-14	240.857	F		+/+		ALB-Cre	308790, C57BL/6NCrl Tg(Alb-cre)21Mgn (+/+)	306130 or 317534 Tg(Alb-cre)21Mgn (Tg/+)	2019-08-08	Euthanasia	CP
0067-91	352662	2019-04-19	240.143	M			+/+	MTP18 heart	329916 A1cf-Tg(Myh6-cre/Esr1*)1Jmk (+/+), Mtfp1tm(cond) (+/flox)	329921 or 329925 A1cf-Tg(Myh6-cre/Esr1*)1Jmk (Tg/+), Mtfp1tm(cond) (+/flox)			ED
0067-92	352663	2019-04-19	240.143	M			+/flox	MTP18 heart	329916 A1cf-Tg(Myh6-cre/Esr1*)1Jmk (+/+), Mtfp1tm(cond) (+/flox)	329921 or 329925 A1cf-Tg(Myh6-cre/Esr1*)1Jmk (Tg/+), Mtfp1tm(cond) (+/flox)			ED
0067-93	352664	2019-04-19	240.143	F			flox/flox	MTP18 heart	329916 A1cf-Tg(Myh6-cre/Esr1*)1Jmk (+/+), Mtfp1tm(cond) (+/flox)	329921 or 329925 A1cf-Tg(Myh6-cre/Esr1*)1Jmk (Tg/+), Mtfp1tm(cond) (+/flox)			ED
0067-94	352665	2019-04-19	240.143	F			flox/flox	MTP18 heart	329916 A1cf-Tg(Myh6-cre/Esr1*)1Jmk (+/+), Mtfp1tm(cond) (+/flox)	329921 or 329925 A1cf-Tg(Myh6-cre/Esr1*)1Jmk (Tg/+), Mtfp1tm(cond) (+/flox)			ED
0067-96	352666	2019-04-19	240.143	F			+/+	MTP18 heart	329916 A1cf-Tg(Myh6-cre/Esr1*)1Jmk (+/+), Mtfp1tm(cond) (+/flox)	329921 or 329925 A1cf-Tg(Myh6-cre/Esr1*)1Jmk (Tg/+), Mtfp1tm(cond) (+/flox)			ED
0048-19	335857	2019-01-23	252.429	M				GLUT4 YME1L heart	305346 Myh6-cre Tg/+, GLUT4 +/flox	306494 YME1L +/flox	2019-10-18	Euthanasia	LIV	in cross 84873
0031-38	320421	2018-10-29	264.714	F				GLUT4 HEART	276894 Myh6-cre Tg/+ GLUT4 +/+	276869 Myh6-cre +/+ GLUT4 +/+flox	2019-10-18	Euthanasia	LIV	in cross 82048
0050-49	337081	2019-01-30	251.429	M				GLUT4 heart	298158 Myh6-cre Tg/+ GLUT4 +/flox	298161 Myh6-cre +/+ GLUT4 +/+	2029-05-19	Décés	LIV
0050-50	337082	2019-01-30	251.429	F				GLUT4 heart	298158 Myh6-cre Tg/+ GLUT4 +/flox	298161 Myh6-cre +/+ GLUT4 +/+	2017-06-19	Euthanasia	LIV
0017-19	305346	2018-08-25	274	M				GLUT4 heart	276894 Myh6-cre Tg/+ GLUT4 +/flox	276869 Myh6-cre +/+, GLUT4 flox/+	2019-02-21	Euthanasia	LIV
0069-1	352851	2019-04-16	240.571	M				YME1L heart KO	335857, GLUT4 YME1L heart Yme1l1tm1Tlan (+/flox), A1cf-Tg(Myh6-cre/Esr1*)1Jmk (Tg/+), Slc2a4tm1Abel (+/+)	342281 or 342282, YME1L conditional Yme1l1tm1Tlan (flox/flox)	2019-10-18	Euthanasia	LIV	in cross
0069-2	352852	2019-04-16	240.571	M				YME1L heart KO	335857, GLUT4 YME1L heart Yme1l1tm1Tlan (+/flox), A1cf-Tg(Myh6-cre/Esr1*)1Jmk (Tg/+), Slc2a4tm1Abel (+/+)	342281 or 342282, YME1L conditional Yme1l1tm1Tlan (flox/flox)	2019-10-18	Euthanasia	LIV
0069-3	352853	2019-04-16	240.571	M				YME1L heart KO	335857, GLUT4 YME1L heart Yme1l1tm1Tlan (+/flox), A1cf-Tg(Myh6-cre/Esr1*)1Jmk (Tg/+), Slc2a4tm1Abel (+/+)	342281 or 342282, YME1L conditional Yme1l1tm1Tlan (flox/flox)	2019-05-09	Euthanasia	LIV
0069-4	352854	2019-04-16	240.571	F				YME1L heart KO	335857, GLUT4 YME1L heart Yme1l1tm1Tlan (+/flox), A1cf-Tg(Myh6-cre/Esr1*)1Jmk (Tg/+), Slc2a4tm1Abel (+/+)	342281 or 342282, YME1L conditional Yme1l1tm1Tlan (flox/flox)	2019-05-09	Euthanasia	LIV
0069-6	352855	2019-04-16	240.571	F				YME1L heart KO	335857, GLUT4 YME1L heart Yme1l1tm1Tlan (+/flox), A1cf-Tg(Myh6-cre/Esr1*)1Jmk (Tg/+), Slc2a4tm1Abel (+/+)	342281 or 342282, YME1L conditional Yme1l1tm1Tlan (flox/flox)	2019-10-18	Euthanasia	LIV	in cross
0069-7	352856	2019-04-16	240.571	F				YME1L heart KO	335857, GLUT4 YME1L heart Yme1l1tm1Tlan (+/flox), A1cf-Tg(Myh6-cre/Esr1*)1Jmk (Tg/+), Slc2a4tm1Abel (+/+)	342281 or 342282, YME1L conditional Yme1l1tm1Tlan (flox/flox)	2019-05-09	Euthanasia	LIV
0069-8	352857	2019-04-16	240.571	F				YME1L heart KO	335857, GLUT4 YME1L heart Yme1l1tm1Tlan (+/flox), A1cf-Tg(Myh6-cre/Esr1*)1Jmk (Tg/+), Slc2a4tm1Abel (+/+)	342281 or 342282, YME1L conditional Yme1l1tm1Tlan (flox/flox)	2019-05-09	Euthanasia	LIV
0069-9	352858	2019-04-16	240.571	F				YME1L heart KO	335857, GLUT4 YME1L heart Yme1l1tm1Tlan (+/flox), A1cf-Tg(Myh6-cre/Esr1*)1Jmk (Tg/+), Slc2a4tm1Abel (+/+)	342281 or 342282, YME1L conditional Yme1l1tm1Tlan (flox/flox)	2019-05-09	Euthanasia	LIV
0069-10	352859	2019-04-16	240.571	F				YME1L heart KO	335857, GLUT4 YME1L heart Yme1l1tm1Tlan (+/flox), A1cf-Tg(Myh6-cre/Esr1*)1Jmk (Tg/+), Slc2a4tm1Abel (+/+)	342281 or 342282, YME1L conditional Yme1l1tm1Tlan (flox/flox)	2019-10-18	Euthanasia	LIV	in cross
0069-11	352860	2019-04-16	240.571	F				YME1L heart KO	335857, GLUT4 YME1L heart Yme1l1tm1Tlan (+/flox), A1cf-Tg(Myh6-cre/Esr1*)1Jmk (Tg/+), Slc2a4tm1Abel (+/+)	342281 or 342282, YME1L conditional Yme1l1tm1Tlan (flox/flox)	2019-10-18	Euthanasia	LIV	in cross
0069-12	352861	2019-04-16	240.571	F				YME1L heart KO	335857, GLUT4 YME1L heart Yme1l1tm1Tlan (+/flox), A1cf-Tg(Myh6-cre/Esr1*)1Jmk (Tg/+), Slc2a4tm1Abel (+/+)	342281 or 342282, YME1L conditional Yme1l1tm1Tlan (flox/flox)	2019-05-09	Euthanasia	LIV
0069-13	352862	2019-04-16	240.571	F				YME1L heart KO	335857, GLUT4 YME1L heart Yme1l1tm1Tlan (+/flox), A1cf-Tg(Myh6-cre/Esr1*)1Jmk (Tg/+), Slc2a4tm1Abel (+/+)	342281 or 342282, YME1L conditional Yme1l1tm1Tlan (flox/flox)	2019-05-09	Euthanasia	LIV
0070-53	353648	2019-04-17	240.429	M				Myh6-cre	298252 A1cf-Tg(Myh6-cre/Esr1*)1Jmk (Tg/+)	331908 or 331909, C57BL/6NCrl A1cf-Tg(Myh6-cre/Esr1*)1Jmk (+/+)			mutual
0070-54	353649	2019-04-17	240.429	M				Myh6-cre	298252 A1cf-Tg(Myh6-cre/Esr1*)1Jmk (Tg/+)	331908 or 331909, C57BL/6NCrl A1cf-Tg(Myh6-cre/Esr1*)1Jmk (+/+)			mutual
0070-56	353650	2019-04-17	240.429	M				Myh6-cre	298252 A1cf-Tg(Myh6-cre/Esr1*)1Jmk (Tg/+)	331908 or 331909, C57BL/6NCrl A1cf-Tg(Myh6-cre/Esr1*)1Jmk (+/+)			mutual
0070-57	353651	2019-04-17	240.429	M				Myh6-cre	298252 A1cf-Tg(Myh6-cre/Esr1*)1Jmk (Tg/+)	331908 or 331909, C57BL/6NCrl A1cf-Tg(Myh6-cre/Esr1*)1Jmk (+/+)			mutual
0071-58	355034	2019-04-23	239.571	F			+/KO	MTP18 KO	332721 Mtfp1tm(KO) (+/KO), Tg(CMV-Cre)1Cgn (+/+)	332724 or 332725 Mtfp1tm(KO) (+/KO), Tg(CMV-Cre)1Cgn (+/+)	2019-07-10	Euthanasia	MTP18 users
0071-59	355035	2019-04-23	239.571	F			+/KO	MTP18 KO	332721 Mtfp1tm(KO) (+/KO), Tg(CMV-Cre)1Cgn (+/+)	332724 or 332725 Mtfp1tm(KO) (+/KO), Tg(CMV-Cre)1Cgn (+/+)	2019-07-10	Euthanasia	MTP18 users
0071-60	355036	2019-04-23	239.571	F			+/KO	MTP18 KO	332721 Mtfp1tm(KO) (+/KO), Tg(CMV-Cre)1Cgn (+/+)	332724 or 332725 Mtfp1tm(KO) (+/KO), Tg(CMV-Cre)1Cgn (+/+)	2019-07-10	Euthanasia	MTP18 users
0071-61	355037	2019-04-23	239.571	F			KO/KO	MTP18 KO	332721 Mtfp1tm(KO) (+/KO), Tg(CMV-Cre)1Cgn (+/+)	332724 or 332725 Mtfp1tm(KO) (+/KO), Tg(CMV-Cre)1Cgn (+/+)	2019-07-10	Euthanasia	MTP18 users
0071-62	355044	2019-04-23	239.571	M			+/KO	MTP18 KO	303124 Mtfp1tm(KO) (+/KO), Tg(CMV-Cre)1Cgn (+/+)	303129 or 303130 Mtfp1tm(KO) (+/KO), Tg(CMV-Cre)1Cgn (+/+)	2019-07-10	Euthanasia	MTP18 users
0071-63	355045	2019-04-23	239.571	M			KO/KO	MTP18 KO	303124 Mtfp1tm(KO) (+/KO), Tg(CMV-Cre)1Cgn (+/+)	303129 or 303130 Mtfp1tm(KO) (+/KO), Tg(CMV-Cre)1Cgn (+/+)	2019-07-10	Euthanasia	MTP18 users
0071-64	355046	2019-04-23	239.571	M			+/KO	MTP18 KO	303124 Mtfp1tm(KO) (+/KO), Tg(CMV-Cre)1Cgn (+/+)	303129 or 303130 Mtfp1tm(KO) (+/KO), Tg(CMV-Cre)1Cgn (+/+)	2019-07-10	Euthanasia	MTP18 users
0071-66	355047	2019-04-23	239.571	M			+/KO	MTP18 KO	303124 Mtfp1tm(KO) (+/KO), Tg(CMV-Cre)1Cgn (+/+)	303129 or 303130 Mtfp1tm(KO) (+/KO), Tg(CMV-Cre)1Cgn (+/+)	2019-07-10	Euthanasia	MTP18 users
0071-67	355048	2019-04-23	239.571	M			KO/KO	MTP18 KO	303124 Mtfp1tm(KO) (+/KO), Tg(CMV-Cre)1Cgn (+/+)	303129 or 303130 Mtfp1tm(KO) (+/KO), Tg(CMV-Cre)1Cgn (+/+)	2019-07-10	Euthanasia	MTP18 users
0071-68	355049	2019-04-23	239.571	F			+/KO	MTP18 KO	303124 Mtfp1tm(KO) (+/KO), Tg(CMV-Cre)1Cgn (+/+)	303129 or 303130 Mtfp1tm(KO) (+/KO), Tg(CMV-Cre)1Cgn (+/+)	2019-07-10	Euthanasia	MTP18 users
0071-69	355050	2019-04-23	239.571	F			+/KO	MTP18 KO	303124 Mtfp1tm(KO) (+/KO), Tg(CMV-Cre)1Cgn (+/+)	303129 or 303130 Mtfp1tm(KO) (+/KO), Tg(CMV-Cre)1Cgn (+/+)	2019-07-10	Euthanasia	MTP18 users
0072-70	358981	2019-05-19	235.857	M			+/+	MTP18 KO	332721 - Mtfp1tm(KO) (+/KO), Tg(CMV-Cre)1Cgn (+/+)	332724 or 332725 - Mtfp1tm(KO) (+/KO), Tg(CMV-Cre)1Cgn (+/+)	2019-08-06	Euthanasia	MTP18 users
0072-71	358982	2019-05-19	235.857	F			+/+	MTP18 KO	332721 - Mtfp1tm(KO) (+/KO), Tg(CMV-Cre)1Cgn (+/+)	332724 or 332725 - Mtfp1tm(KO) (+/KO), Tg(CMV-Cre)1Cgn (+/+)	2019-08-06	Euthanasia	MTP18 users
0102-20	377051	2019-08-07	224.429	M				YME1L heart KO	352851 - Yme1l1tm1Tlan (flox/flox), A1cf-Tg(Myh6-cre/Esr1*)1Jmk (+/+)	352859 or 352860 - Yme1l1tm1Tlan (+/flox or flox/flox), A1cf-Tg(Myh6-cre/Esr1*)1Jmk (Tg/+)	2019-10-18	Euthanasia	LIV
0102-24	377055	2019-08-07	224.429	F				YME1L heart KO	352851 - Yme1l1tm1Tlan (flox/flox), A1cf-Tg(Myh6-cre/Esr1*)1Jmk (+/+)	352859 or 352860 - Yme1l1tm1Tlan (+/flox or flox/flox), A1cf-Tg(Myh6-cre/Esr1*)1Jmk (Tg/+)	2019-10-18	Euthanasia	LIV
0074-1	356935	2019-05-11	237	M		Tg/+		CAG MTP18 Liver	340716, ALB-Cre - Tg(Alb-cre)21Mgn (Tg/+)	343256, ROSA26_CAG_FLAG-MTP18 - Gt(ROSA)26Sortm1Wai (+/KI)	2019-07-19	Euthanasia	CP
0074-2	356936	2019-05-11	237	M		+/+		CAG MTP18 Liver	340716, ALB-Cre - Tg(Alb-cre)21Mgn (Tg/+)	343256, ROSA26_CAG_FLAG-MTP18 - Gt(ROSA)26Sortm1Wai (+/KI)	2019-07-19	Euthanasia	CP
0074-3	359279	2019-05-11	237	F		+/+		CAG MTP18 Liver	340716, ALB-Cre - Tg(Alb-cre)21Mgn (Tg/+)	343256, ROSA26_CAG_FLAG-MTP18 - Gt(ROSA)26Sortm1Wai (+/KI)	?	X	CP
0075-52	355994	2019-04-24	239.429	F				ROSA26_CAG_FLAG-MTP18	331905, C57BL/6NCrl	333746 or 333750 Gt(ROSA)26Sortm1Wai (+/KI)	2019-06-18	euthanasia	MTP18 users
0076-97	360197	2019-05-25	235	M			flox/flox	MTP18 heart	329916 - A1cf-Tg(Myh6-cre/Esr1*)1Jmk (+/+), Mtfp1tm(cond) (+/flox)	329921 or 329925 - A1cf-Tg(Myh6-cre/Esr1*)1Jmk (Tg/+), Mtfp1tm(cond) (+/flox)			ED
0076-98	360198	2019-05-25	235	M			+/+	MTP18 heart	329916 - A1cf-Tg(Myh6-cre/Esr1*)1Jmk (+/+), Mtfp1tm(cond) (+/flox)	329921 or 329925 - A1cf-Tg(Myh6-cre/Esr1*)1Jmk (Tg/+), Mtfp1tm(cond) (+/flox)			ED
0076-99	360199	2019-05-25	235	M			+/flox	MTP18 heart	329916 - A1cf-Tg(Myh6-cre/Esr1*)1Jmk (+/+), Mtfp1tm(cond) (+/flox)	329921 or 329925 - A1cf-Tg(Myh6-cre/Esr1*)1Jmk (Tg/+), Mtfp1tm(cond) (+/flox)			ED
0076-100	360200	2019-05-25	235	M			+/+	MTP18 heart	329916 - A1cf-Tg(Myh6-cre/Esr1*)1Jmk (+/+), Mtfp1tm(cond) (+/flox)	329921 or 329925 - A1cf-Tg(Myh6-cre/Esr1*)1Jmk (Tg/+), Mtfp1tm(cond) (+/flox)			ED
0076-101	360201	2019-05-25	235	M			+/flox	MTP18 heart	329916 - A1cf-Tg(Myh6-cre/Esr1*)1Jmk (+/+), Mtfp1tm(cond) (+/flox)	329921 or 329925 - A1cf-Tg(Myh6-cre/Esr1*)1Jmk (Tg/+), Mtfp1tm(cond) (+/flox)			ED
0076-102	360202	2019-05-25	235	M			+/flox	MTP18 heart	329916 - A1cf-Tg(Myh6-cre/Esr1*)1Jmk (+/+), Mtfp1tm(cond) (+/flox)	329921 or 329925 - A1cf-Tg(Myh6-cre/Esr1*)1Jmk (Tg/+), Mtfp1tm(cond) (+/flox)			ED
0076-103	360203	2019-05-25	235	F			+/+	MTP18 heart	329916 - A1cf-Tg(Myh6-cre/Esr1*)1Jmk (+/+), Mtfp1tm(cond) (+/flox)	329921 or 329925 - A1cf-Tg(Myh6-cre/Esr1*)1Jmk (Tg/+), Mtfp1tm(cond) (+/flox)			ED
0076-104	360204	2019-05-25	235	F			+/+	MTP18 heart	329916 - A1cf-Tg(Myh6-cre/Esr1*)1Jmk (+/+), Mtfp1tm(cond) (+/flox)	329921 or 329925 - A1cf-Tg(Myh6-cre/Esr1*)1Jmk (Tg/+), Mtfp1tm(cond) (+/flox)			ED
0076-106	360205	2019-05-25	235	F			+/+	MTP18 heart	329916 - A1cf-Tg(Myh6-cre/Esr1*)1Jmk (+/+), Mtfp1tm(cond) (+/flox)	329921 or 329925 - A1cf-Tg(Myh6-cre/Esr1*)1Jmk (Tg/+), Mtfp1tm(cond) (+/flox)			ED
0076-107	360206	2019-05-25	235	F			+/+	MTP18 heart	329916 - A1cf-Tg(Myh6-cre/Esr1*)1Jmk (+/+), Mtfp1tm(cond) (+/flox)	329921 or 329925 - A1cf-Tg(Myh6-cre/Esr1*)1Jmk (Tg/+), Mtfp1tm(cond) (+/flox)			ED
0077-72	360350	2019-05-25	235	M			+/+	MTP18 KO	332721 - Mtfp1tm(KO) (+/KO), Tg(CMV-Cre)1Cgn (+/+)	332724 or 332725 - Mtfp1tm(KO) (+/KO), Tg(CMV-Cre)1Cgn (+/+)	2019-08-06	Euthanasia	MTP18 users
0077-73	360351	2019-05-25	235	M			+/+	MTP18 KO	332721 - Mtfp1tm(KO) (+/KO), Tg(CMV-Cre)1Cgn (+/+)	332724 or 332725 - Mtfp1tm(KO) (+/KO), Tg(CMV-Cre)1Cgn (+/+)	2019-08-06	Euthanasia	MTP18 users
0077-74	360352	2019-05-25	235	M			+/KO	MTP18 KO	332721 - Mtfp1tm(KO) (+/KO), Tg(CMV-Cre)1Cgn (+/+)	332724 or 332725 - Mtfp1tm(KO) (+/KO), Tg(CMV-Cre)1Cgn (+/+)	2019-08-06	Euthanasia	MTP18 users
0077-76	360353	2019-05-25	235	M			+/KO	MTP18 KO	332721 - Mtfp1tm(KO) (+/KO), Tg(CMV-Cre)1Cgn (+/+)	332724 or 332725 - Mtfp1tm(KO) (+/KO), Tg(CMV-Cre)1Cgn (+/+)	2019-08-06	Euthanasia	MTP18 users
0077-77	360354	2019-05-25	235	F			+/+	MTP18 KO	332721 - Mtfp1tm(KO) (+/KO), Tg(CMV-Cre)1Cgn (+/+)	332724 or 332725 - Mtfp1tm(KO) (+/KO), Tg(CMV-Cre)1Cgn (+/+)	2019-08-06	Euthanasia	MTP18 users
0077-78	360355	2019-05-25	235	F			+/KO	MTP18 KO	332721 - Mtfp1tm(KO) (+/KO), Tg(CMV-Cre)1Cgn (+/+)	332724 or 332725 - Mtfp1tm(KO) (+/KO), Tg(CMV-Cre)1Cgn (+/+)	2019-08-06	Euthanasia	MTP18 users
0077-79	360356	2019-05-25	235	F			+/+	MTP18 KO	332721 - Mtfp1tm(KO) (+/KO), Tg(CMV-Cre)1Cgn (+/+)	332724 or 332725 - Mtfp1tm(KO) (+/KO), Tg(CMV-Cre)1Cgn (+/+)	2019-08-06	Euthanasia	MTP18 users
0077-80	360357	2019-05-25	235	F			+/KO	MTP18 KO	332721 - Mtfp1tm(KO) (+/KO), Tg(CMV-Cre)1Cgn (+/+)	332724 or 332725 - Mtfp1tm(KO) (+/KO), Tg(CMV-Cre)1Cgn (+/+)	2019-08-06	Euthanasia	MTP18 users
0077-81	360358	2019-05-25	235	F			+/+	MTP18 KO	332721 - Mtfp1tm(KO) (+/KO), Tg(CMV-Cre)1Cgn (+/+)	332724 or 332725 - Mtfp1tm(KO) (+/KO), Tg(CMV-Cre)1Cgn (+/+)	2019-08-06	Euthanasia	MTP18 users
0077-82	360359	2019-05-25	235	F			+/+	MTP18 KO	332721 - Mtfp1tm(KO) (+/KO), Tg(CMV-Cre)1Cgn (+/+)	332724 or 332725 - Mtfp1tm(KO) (+/KO), Tg(CMV-Cre)1Cgn (+/+)	2019-08-06	Euthanasia	MTP18 users
0077-83	360360	2019-05-25	235	F			+/KO	MTP18 KO	332721 - Mtfp1tm(KO) (+/KO), Tg(CMV-Cre)1Cgn (+/+)	332724 or 332725 - Mtfp1tm(KO) (+/KO), Tg(CMV-Cre)1Cgn (+/+)	2019-08-06	Euthanasia	MTP18 users
0079-58	361574	2019-05-30	234.286	M				Myh6-cre	343125 - A1cf-Tg(Myh6-cre/Esr1*)1Jmk (Tg/+)	344448 or 344449, C57BL/6NCrl			mutual
0079-59	361575	2019-05-30	234.286	M				Myh6-cre	343125 - A1cf-Tg(Myh6-cre/Esr1*)1Jmk (Tg/+)	344448 or 344449, C57BL/6NCrl			mutual
0079-60	361576	2019-05-30	234.286	F				Myh6-cre	343125 - A1cf-Tg(Myh6-cre/Esr1*)1Jmk (Tg/+)	344448 or 344449, C57BL/6NCrl			mutual
0057-36	343740	2019-03-07	246.286	F				GLUT4 YME1L heart	305347 GLUT4 heart - A1cf-Tg(Myh6-cre/Esr1*)1Jmk (Tg/+), Slc2a4tm1Abel (+/flox)	306491 YME1L conditional - Yme1l1tm1Tlan (flox/flox)	2019-10-08	Euthanasia	LIV	reserves for cross
0080-13	361703	2019-05-27	234.714	M				YME1L heart KO	335857, GLUT4 YME1L heart - Yme1l1tm1Tlan (+/flox), A1cf-Tg(Myh6-cre/Esr1*)1Jmk (Tg/+), Slc2a4tm1Abel (+/+)	342281 or 342282, YME1L conditional - Yme1l1tm1Tlan (flox/flox)	08/10/2019	Euthanasia	LIV
0080-18	361705	2019-05-27	234.714	F				YME1L heart KO	335857, GLUT4 YME1L heart - Yme1l1tm1Tlan (+/flox), A1cf-Tg(Myh6-cre/Esr1*)1Jmk (Tg/+), Slc2a4tm1Abel (+/+)	342281 or 342282, YME1L conditional - Yme1l1tm1Tlan (flox/flox)	08/10/2019	Euthanasia	LIV
0080-19	361706	2019-05-27	234.714	F				YME1L heart KO	335857, GLUT4 YME1L heart - Yme1l1tm1Tlan (+/flox), A1cf-Tg(Myh6-cre/Esr1*)1Jmk (Tg/+), Slc2a4tm1Abel (+/+)	342281 or 342282, YME1L conditional - Yme1l1tm1Tlan (flox/flox)	08/10/2019	Euthanasia	LIV
0057-37	343741	2019-03-07	246.286	F				GLUT4 YME1L heart	305347 GLUT4 heart - A1cf-Tg(Myh6-cre/Esr1*)1Jmk (Tg/+), Slc2a4tm1Abel (+/flox)	306491 YME1L conditional - Yme1l1tm1Tlan (flox/flox)	2019-10-08	Euthanasia	LIV	reserves for cross
0080-21	361708	2019-05-27	234.714	F				YME1L heart KO	335857, GLUT4 YME1L heart - Yme1l1tm1Tlan (+/flox), A1cf-Tg(Myh6-cre/Esr1*)1Jmk (Tg/+), Slc2a4tm1Abel (+/+)	342281 or 342282, YME1L conditional - Yme1l1tm1Tlan (flox/flox)	2008-07-19	euthanasia	LIV
0080-22	361709	2019-05-27	234.714	F				YME1L heart KO	335857, GLUT4 YME1L heart - Yme1l1tm1Tlan (+/flox), A1cf-Tg(Myh6-cre/Esr1*)1Jmk (Tg/+), Slc2a4tm1Abel (+/+)	342281 or 342282, YME1L conditional - Yme1l1tm1Tlan (flox/flox)	08/10/2019	Euthanasia	LIV
0080-23	361710	2019-05-27	234.714	F				YME1L heart KO	335857, GLUT4 YME1L heart - Yme1l1tm1Tlan (+/flox), A1cf-Tg(Myh6-cre/Esr1*)1Jmk (Tg/+), Slc2a4tm1Abel (+/+)	342281 or 342282, YME1L conditional - Yme1l1tm1Tlan (flox/flox)	08/10/2019	Euthanasia	LIV
0058-26	333886	2019-01-03	255.286	M				YME1L conditional	306487 Yme1l1tm1Tlan (flox/flox)	306490 Yme1l1tm1Tlan (flox/flox)	2019-11-28	Euthanasia	LIV	in cross 84495
0080-14	361712	2019-05-27	234.714	F				YME1L heart KO	335857, GLUT4 YME1L heart - Yme1l1tm1Tlan (+/flox), A1cf-Tg(Myh6-cre/Esr1*)1Jmk (Tg/+), Slc2a4tm1Abel (+/+)	342281 or 342282, YME1L conditional - Yme1l1tm1Tlan (flox/flox)	08/10/2019	Euthanasia	LIV
0080-16	361713	2019-05-27	234.714	F				YME1L heart KO	335857, GLUT4 YME1L heart - Yme1l1tm1Tlan (+/flox), A1cf-Tg(Myh6-cre/Esr1*)1Jmk (Tg/+), Slc2a4tm1Abel (+/+)	342281 or 342282, YME1L conditional - Yme1l1tm1Tlan (flox/flox)	2008-07-19	euthanasia
0080-17	361714	2019-05-27	234.714	F				YME1L heart KO	335857, GLUT4 YME1L heart - Yme1l1tm1Tlan (+/flox), A1cf-Tg(Myh6-cre/Esr1*)1Jmk (Tg/+), Slc2a4tm1Abel (+/+)	342281 or 342282, YME1L conditional - Yme1l1tm1Tlan (flox/flox)	08/10/2019	Euthanasia	LIV
0081-51	361817	2019-05-26	234.857	M				GLUT4 heart	337081 - A1cf-Tg(Myh6-cre/Esr1*)1Jmk (+/+), Slc2a4tm1Abel (+/+)	337082 - A1cf-Tg(Myh6-cre/Esr1*)1Jmk (Tg/+), Slc2a4tm1Abel (+/+) or 327857 - A1cf-Tg(Myh6-cre/Esr1*)1Jmk (Tg/+), Slc2a4tm1Abel (+/flox)	2018-06-19	Euthanasia	LIV
0081-52	361818	2019-05-26	234.857	M				GLUT4 heart	337081 - A1cf-Tg(Myh6-cre/Esr1*)1Jmk (+/+), Slc2a4tm1Abel (+/+)	337082 - A1cf-Tg(Myh6-cre/Esr1*)1Jmk (Tg/+), Slc2a4tm1Abel (+/+) or 327857 - A1cf-Tg(Myh6-cre/Esr1*)1Jmk (Tg/+), Slc2a4tm1Abel (+/flox)	2008-07-19	euthanasia	LIV
0081-53	361819	2019-05-26	234.857	M				GLUT4 heart	337081 - A1cf-Tg(Myh6-cre/Esr1*)1Jmk (+/+), Slc2a4tm1Abel (+/+)	337082 - A1cf-Tg(Myh6-cre/Esr1*)1Jmk (Tg/+), Slc2a4tm1Abel (+/+) or 327857 - A1cf-Tg(Myh6-cre/Esr1*)1Jmk (Tg/+), Slc2a4tm1Abel (+/flox)	2018-06-19	Euthanasia	LIV
0081-54	361820	2019-05-26	234.857	M				GLUT4 heart	337081 - A1cf-Tg(Myh6-cre/Esr1*)1Jmk (+/+), Slc2a4tm1Abel (+/+)	337082 - A1cf-Tg(Myh6-cre/Esr1*)1Jmk (Tg/+), Slc2a4tm1Abel (+/+) or 327857 - A1cf-Tg(Myh6-cre/Esr1*)1Jmk (Tg/+), Slc2a4tm1Abel (+/flox)	2018-06-19	Euthanasia	LIV
0081-56	361821	2019-05-26	234.857	M				GLUT4 heart	337081 - A1cf-Tg(Myh6-cre/Esr1*)1Jmk (+/+), Slc2a4tm1Abel (+/+)	337082 - A1cf-Tg(Myh6-cre/Esr1*)1Jmk (Tg/+), Slc2a4tm1Abel (+/+) or 327857 - A1cf-Tg(Myh6-cre/Esr1*)1Jmk (Tg/+), Slc2a4tm1Abel (+/flox)	2008-07-19	euthanasia	LIV
0081-57	361822	2019-05-26	234.857	M				GLUT4 heart	337081 - A1cf-Tg(Myh6-cre/Esr1*)1Jmk (+/+), Slc2a4tm1Abel (+/+)	337082 - A1cf-Tg(Myh6-cre/Esr1*)1Jmk (Tg/+), Slc2a4tm1Abel (+/+) or 327857 - A1cf-Tg(Myh6-cre/Esr1*)1Jmk (Tg/+), Slc2a4tm1Abel (+/flox)	2018-06-19	Euthanasia	LIV
0081-58	361823	2019-05-26	234.857	F				GLUT4 heart	337081 - A1cf-Tg(Myh6-cre/Esr1*)1Jmk (+/+), Slc2a4tm1Abel (+/+)	337082 - A1cf-Tg(Myh6-cre/Esr1*)1Jmk (Tg/+), Slc2a4tm1Abel (+/+) or 327857 - A1cf-Tg(Myh6-cre/Esr1*)1Jmk (Tg/+), Slc2a4tm1Abel (+/flox)	2008-07-19	euthanasia	LIV
0081-59	361824	2019-05-26	234.857	F				GLUT4 heart	337081 - A1cf-Tg(Myh6-cre/Esr1*)1Jmk (+/+), Slc2a4tm1Abel (+/+)	337082 - A1cf-Tg(Myh6-cre/Esr1*)1Jmk (Tg/+), Slc2a4tm1Abel (+/+) or 327857 - A1cf-Tg(Myh6-cre/Esr1*)1Jmk (Tg/+), Slc2a4tm1Abel (+/flox)	2008-07-19	euthanasia	LIV
0081-60	361825	2019-05-26	234.857	F				GLUT4 heart	337081 - A1cf-Tg(Myh6-cre/Esr1*)1Jmk (+/+), Slc2a4tm1Abel (+/+)	337082 - A1cf-Tg(Myh6-cre/Esr1*)1Jmk (Tg/+), Slc2a4tm1Abel (+/+) or 327857 - A1cf-Tg(Myh6-cre/Esr1*)1Jmk (Tg/+), Slc2a4tm1Abel (+/flox)	2008-07-19	euthanasia	LIV
0081-61	361826	2019-05-26	234.857	F				GLUT4 heart	337081 - A1cf-Tg(Myh6-cre/Esr1*)1Jmk (+/+), Slc2a4tm1Abel (+/+)	337082 - A1cf-Tg(Myh6-cre/Esr1*)1Jmk (Tg/+), Slc2a4tm1Abel (+/+) or 327857 - A1cf-Tg(Myh6-cre/Esr1*)1Jmk (Tg/+), Slc2a4tm1Abel (+/flox)	2018-06-19	Euthanasia	LIV
0081-62	361827	2019-05-26	234.857	F				GLUT4 heart	337081 - A1cf-Tg(Myh6-cre/Esr1*)1Jmk (+/+), Slc2a4tm1Abel (+/+)	337082 - A1cf-Tg(Myh6-cre/Esr1*)1Jmk (Tg/+), Slc2a4tm1Abel (+/+) or 327857 - A1cf-Tg(Myh6-cre/Esr1*)1Jmk (Tg/+), Slc2a4tm1Abel (+/flox)	2008-07-19	euthanasia	LIV
0082-1	362124	2019-05-29	234.429	M				CAG MTP18 heart	343249 ROSA26_CAG_FLAG-MTP18 - Gt(ROSA)26Sortm1Wai (+/KI)	343126 Myh6-cre - A1cf-Tg(Myh6-cre/Esr1*)1Jmk (Tg/+)			ED
0082-2	362125	2019-05-29	234.429	F				CAG MTP18 heart	343249 ROSA26_CAG_FLAG-MTP18 - Gt(ROSA)26Sortm1Wai (+/KI)	343126 Myh6-cre - A1cf-Tg(Myh6-cre/Esr1*)1Jmk (Tg/+)			ED
0082-3	362126	2019-05-29	234.429	F				CAG MTP18 heart	343249 ROSA26_CAG_FLAG-MTP18 - Gt(ROSA)26Sortm1Wai (+/KI)	343126 Myh6-cre - A1cf-Tg(Myh6-cre/Esr1*)1Jmk (Tg/+)			ED
0082-4	362127	2019-05-29	234.429	F				CAG MTP18 heart	343249 ROSA26_CAG_FLAG-MTP18 - Gt(ROSA)26Sortm1Wai (+/KI)	343126 Myh6-cre - A1cf-Tg(Myh6-cre/Esr1*)1Jmk (Tg/+)			ED
0082-6	362128	2019-05-29	234.429	F				CAG MTP18 heart	343249 ROSA26_CAG_FLAG-MTP18 - Gt(ROSA)26Sortm1Wai (+/KI)	343126 Myh6-cre - A1cf-Tg(Myh6-cre/Esr1*)1Jmk (Tg/+)			ED
0082-7	362129	2019-05-29	234.429	F				CAG MTP18 heart	343249 ROSA26_CAG_FLAG-MTP18 - Gt(ROSA)26Sortm1Wai (+/KI)	343126 Myh6-cre - A1cf-Tg(Myh6-cre/Esr1*)1Jmk (Tg/+)			ED
0082-8	362130	2019-05-29	234.429	F				CAG MTP18 heart	343249 ROSA26_CAG_FLAG-MTP18 - Gt(ROSA)26Sortm1Wai (+/KI)	343126 Myh6-cre - A1cf-Tg(Myh6-cre/Esr1*)1Jmk (Tg/+)			ED
0082-9	362131	2019-05-29	234.429	F				CAG MTP18 heart	343249 ROSA26_CAG_FLAG-MTP18 - Gt(ROSA)26Sortm1Wai (+/KI)	343126 Myh6-cre - A1cf-Tg(Myh6-cre/Esr1*)1Jmk (Tg/+)			ED
0083-53	361022	2019-05-25	235	M				ROSA26_CAG_FLAG-MTP18	331905 C57BL/6NCrl - Gt(ROSA)26Sortm1Wai (+/+)	333746 or 333750 - Gt(ROSA)26Sortm1Wai (+/KI)	2019-08-05	Euthanasia	MTP18 users
0083-54	361023	2019-05-25	235	M				ROSA26_CAG_FLAG-MTP18	331905 C57BL/6NCrl - Gt(ROSA)26Sortm1Wai (+/+)	333746 or 333750 - Gt(ROSA)26Sortm1Wai (+/KI)	2019-08-19	Euthanasia	MTP18 users
0083-56	361024	2019-05-25	235	F				ROSA26_CAG_FLAG-MTP18	331905 C57BL/6NCrl - Gt(ROSA)26Sortm1Wai (+/+)	333746 or 333750 - Gt(ROSA)26Sortm1Wai (+/KI)	2019-12-19	Euthanasia	MTP18 users
0083-57	361025	2019-05-25	235	F				ROSA26_CAG_FLAG-MTP18	331905 C57BL/6NCrl - Gt(ROSA)26Sortm1Wai (+/+)	333746 or 333750 - Gt(ROSA)26Sortm1Wai (+/KI)	2020-01-13	Euthanasia	MTP18 users
0083-58	361026	2019-05-25	235	F				ROSA26_CAG_FLAG-MTP18	331905 C57BL/6NCrl - Gt(ROSA)26Sortm1Wai (+/+)	333746 or 333750 - Gt(ROSA)26Sortm1Wai (+/KI)	2020-01-13	Euthanasia	MTP18 users
0083-59	361027	2019-05-28	234.571	M				ROSA26_CAG_FLAG-MTP18	343253 - Gt(ROSA)26Sortm1Wai (+/KI)	349968 or 349969 C57BL/6NCrl - Gt(ROSA)26Sortm1Wai (+/+)	2019-07-30	cardiomiocytes	MTP18 users
0083-60	361028	2019-05-28	234.571	M				ROSA26_CAG_FLAG-MTP18	343253 - Gt(ROSA)26Sortm1Wai (+/KI)	349968 or 349969 C57BL/6NCrl - Gt(ROSA)26Sortm1Wai (+/+)	2019-08-19	Euthanasia	MTP18 users
0083-61	361029	2019-05-28	234.571	M				ROSA26_CAG_FLAG-MTP18	343253 - Gt(ROSA)26Sortm1Wai (+/KI)	349968 or 349969 C57BL/6NCrl - Gt(ROSA)26Sortm1Wai (+/+)	2019-09-19	Euthanasia	MTP18 users
0083-62	361030	2019-05-28	234.571	M				ROSA26_CAG_FLAG-MTP18	343253 - Gt(ROSA)26Sortm1Wai (+/KI)	349968 or 349969 C57BL/6NCrl - Gt(ROSA)26Sortm1Wai (+/+)	2019-08-19	Euthanasia	MTP18 users
0083-63	361031	2019-05-28	234.571	M				ROSA26_CAG_FLAG-MTP18	343253 - Gt(ROSA)26Sortm1Wai (+/KI)	349968 or 349969 C57BL/6NCrl - Gt(ROSA)26Sortm1Wai (+/+)	2019-08-19	Euthanasia	MTP18 users
0083-64	361032	2019-05-28	234.571	F				ROSA26_CAG_FLAG-MTP18	343253 - Gt(ROSA)26Sortm1Wai (+/KI)	349968 or 349969 C57BL/6NCrl - Gt(ROSA)26Sortm1Wai (+/+)	2019-07-23	for Emma, mito isol	MTP18 users
0083-66	361033	2019-05-28	234.571	F				ROSA26_CAG_FLAG-MTP18	343253 - Gt(ROSA)26Sortm1Wai (+/KI)	349968 or 349969 C57BL/6NCrl - Gt(ROSA)26Sortm1Wai (+/+)	2019-07-23	for Emma, mito isol	MTP18 users
0083-67	361034	2019-05-28	234.571	F				ROSA26_CAG_FLAG-MTP18	343253 - Gt(ROSA)26Sortm1Wai (+/KI)	349968 or 349969 C57BL/6NCrl - Gt(ROSA)26Sortm1Wai (+/+)			MTP18 users
0083-68	361035	2019-05-28	234.571	F				ROSA26_CAG_FLAG-MTP18	343253 - Gt(ROSA)26Sortm1Wai (+/KI)	349968 or 349969 C57BL/6NCrl - Gt(ROSA)26Sortm1Wai (+/+)			MTP18 users
0086-4	365909	2019-06-10	232.714	M		Tg/+		CAG MTP18 Liver	351924, ROSA26_CAG_FLAG-MTP18 - Gt(ROSA)26Sortm1Wai (+/KI)	342123 or 352085, ALB-Cre -Tg(Alb-cre)21Mgn (Tg/+)	2019-09-05	IP	CP
0086-6	365910	2019-06-10	232.714	M		Tg/+		CAG MTP18 Liver	351924, ROSA26_CAG_FLAG-MTP18 - Gt(ROSA)26Sortm1Wai (+/KI)	342123 or 352085, ALB-Cre -Tg(Alb-cre)21Mgn (Tg/+)	2019-09-24	Euthanasia	CP
0086-7	365911	2019-06-10	232.714	M		+/+		CAG MTP18 Liver	351924, ROSA26_CAG_FLAG-MTP18 - Gt(ROSA)26Sortm1Wai (+/KI)	342123 or 352085, ALB-Cre -Tg(Alb-cre)21Mgn (Tg/+)	2019-09-05	IP	CP
0086-8	365912	2019-06-10	232.714	F		Tg/+		CAG MTP18 Liver	351924, ROSA26_CAG_FLAG-MTP18 - Gt(ROSA)26Sortm1Wai (+/KI)	342123 or 352085, ALB-Cre -Tg(Alb-cre)21Mgn (Tg/+)	?	X	CP
0086-9	365913	2019-06-10	232.714	F		Tg/+		CAG MTP18 Liver	351924, ROSA26_CAG_FLAG-MTP18 - Gt(ROSA)26Sortm1Wai (+/KI)	342123 or 352085, ALB-Cre -Tg(Alb-cre)21Mgn (Tg/+)	2020-03-11	Euthanasia	CP
0086-10	365918	2019-06-14	232.143	M		+/+		CAG MTP18 Liver	352077, ALB-Cre - Tg(Alb-cre)21Mgn (Tg/+)	351929 or 351931, ROSA26_CAG_FLAG-MTP18 -Gt(ROSA)26Sortm1Wai (+/KI)	2020-01-07	Euthanasia	CP
0086-11	365919	2019-06-14	232.143	M		+/+		CAG MTP18 Liver	352077, ALB-Cre - Tg(Alb-cre)21Mgn (Tg/+)	351929 or 351931, ROSA26_CAG_FLAG-MTP18 -Gt(ROSA)26Sortm1Wai (+/KI)	2020-03-11	Euthanasia	CP
0086-12	365920	2019-06-14	232.143	F		+/+		CAG MTP18 Liver	352077, ALB-Cre - Tg(Alb-cre)21Mgn (Tg/+)	351929 or 351931, ROSA26_CAG_FLAG-MTP18 -Gt(ROSA)26Sortm1Wai (+/KI)	2019-12-19	Euthanasia	CP
0086-13	365930	2019-06-21	231.143	M		Tg/+		CAG MTP18 Liver	352077, ALB-Cre - Tg(Alb-cre)21Mgn (Tg/+)	351929 or 351931, ROSA26_CAG_FLAG-MTP18 -Gt(ROSA)26Sortm1Wai (+/KI)	2019-09-05	IP	CP
0086-14	365931	2019-06-21	231.143	M		+/+		CAG MTP18 Liver	352077, ALB-Cre - Tg(Alb-cre)21Mgn (Tg/+)	351929 or 351931, ROSA26_CAG_FLAG-MTP18 -Gt(ROSA)26Sortm1Wai (+/KI)	2019-09-05	IP	CP
0086-16	365932	2019-06-21	231.143	M		+/+		CAG MTP18 Liver	352077, ALB-Cre - Tg(Alb-cre)21Mgn (Tg/+)	351929 or 351931, ROSA26_CAG_FLAG-MTP18 -Gt(ROSA)26Sortm1Wai (+/KI)	2020-01-07	DCD	CP
0086-17	365933	2019-06-21	231.143	M		+/+		CAG MTP18 Liver	352077, ALB-Cre - Tg(Alb-cre)21Mgn (Tg/+)	351929 or 351931, ROSA26_CAG_FLAG-MTP18 -Gt(ROSA)26Sortm1Wai (+/KI)	2019-12-18	Euthanasia	CP
0086-18	365934	2019-06-21	231.143	F		Tg/+		CAG MTP18 Liver	352077, ALB-Cre - Tg(Alb-cre)21Mgn (Tg/+)	351929 or 351931, ROSA26_CAG_FLAG-MTP18 -Gt(ROSA)26Sortm1Wai (+/KI)	2020-03-11	Euthanasia	CP
0086-19	365935	2019-06-21	231.143	F		+/+		CAG MTP18 Liver	352077, ALB-Cre - Tg(Alb-cre)21Mgn (Tg/+)	351929 or 351931, ROSA26_CAG_FLAG-MTP18 -Gt(ROSA)26Sortm1Wai (+/KI)	2020-03-11	Euthanasia	CP
0087-10	365965	2019-06-18	231.571	M				CAG MTP18 heart	343249, ROSA26_CAG_FLAG-MTP18 - Gt(ROSA)26Sortm1Wai (+/KI)	343126, Myh6-cre - A1cf-Tg(Myh6-cre/Esr1*)1Jmk (Tg/+)			ED
0087-11	365966	2019-06-18	231.571	F				CAG MTP18 heart	351924, ROSA26_CAG_FLAG-MTP18 - Gt(ROSA)26Sortm1Wai (+/KI)	343126, Myh6-cre - A1cf-Tg(Myh6-cre/Esr1*)1Jmk (Tg/+)			ED
0087-12	365967	2019-06-18	231.571	F				CAG MTP18 heart	351924, ROSA26_CAG_FLAG-MTP18 - Gt(ROSA)26Sortm1Wai (+/KI)	343126, Myh6-cre - A1cf-Tg(Myh6-cre/Esr1*)1Jmk (Tg/+)			ED
0087-13	365968	2019-06-18	231.571	F				CAG MTP18 heart	351924, ROSA26_CAG_FLAG-MTP18 - Gt(ROSA)26Sortm1Wai (+/KI)	343126, Myh6-cre - A1cf-Tg(Myh6-cre/Esr1*)1Jmk (Tg/+)			ED
0087-14	365969	2019-06-18	231.571	F				CAG MTP18 heart	351924, ROSA26_CAG_FLAG-MTP18 - Gt(ROSA)26Sortm1Wai (+/KI)	343126, Myh6-cre - A1cf-Tg(Myh6-cre/Esr1*)1Jmk (Tg/+)			ED
0088-1	366001	2019-06-16	231.857	M			+/flox	MTP18 Gt heart	350788, Sting(Gt) - Tmem173gt (m/m)	350709 or 350710, MTP18 heart - A1cf-Tg(Myh6-cre/Esr1*)1Jmk (Tg/+), Mtfp1tm(cond) (flox/flox)			ED
0088-2	366002	2019-06-16	231.857	M			+/flox	MTP18 Gt heart	350788, Sting(Gt) - Tmem173gt (m/m)	350709 or 350710, MTP18 heart - A1cf-Tg(Myh6-cre/Esr1*)1Jmk (Tg/+), Mtfp1tm(cond) (flox/flox)			ED
0088-3	366003	2019-06-16	231.857	M			+/flox	MTP18 Gt heart	350788, Sting(Gt) - Tmem173gt (m/m)	350709 or 350710, MTP18 heart - A1cf-Tg(Myh6-cre/Esr1*)1Jmk (Tg/+), Mtfp1tm(cond) (flox/flox)			ED
0088-4	366004	2019-06-16	231.857	M			+/flox	MTP18 Gt heart	350788, Sting(Gt) - Tmem173gt (m/m)	350709 or 350710, MTP18 heart - A1cf-Tg(Myh6-cre/Esr1*)1Jmk (Tg/+), Mtfp1tm(cond) (flox/flox)			ED
0088-6	366005	2019-06-16	231.857	F			+/flox	MTP18 Gt heart	350788, Sting(Gt) - Tmem173gt (m/m)	350709 or 350710, MTP18 heart - A1cf-Tg(Myh6-cre/Esr1*)1Jmk (Tg/+), Mtfp1tm(cond) (flox/flox)			ED
0088-7	366006	2019-06-16	231.857	F			+/flox	MTP18 Gt heart	350788, Sting(Gt) - Tmem173gt (m/m)	350709 or 350710, MTP18 heart - A1cf-Tg(Myh6-cre/Esr1*)1Jmk (Tg/+), Mtfp1tm(cond) (flox/flox)			ED
0088-8	366007	2019-06-16	231.857	F			+/flox	MTP18 Gt heart	350788, Sting(Gt) - Tmem173gt (m/m)	350709 or 350710, MTP18 heart - A1cf-Tg(Myh6-cre/Esr1*)1Jmk (Tg/+), Mtfp1tm(cond) (flox/flox)			ED
0088-9	366008	2019-06-16	231.857	F			+/flox	MTP18 Gt heart	350788, Sting(Gt) - Tmem173gt (m/m)	350709 or 350710, MTP18 heart - A1cf-Tg(Myh6-cre/Esr1*)1Jmk (Tg/+), Mtfp1tm(cond) (flox/flox)			ED
0088-10	366009	2019-06-16	231.857	F			+/flox	MTP18 Gt heart	350788, Sting(Gt) - Tmem173gt (m/m)	350709 or 350710, MTP18 heart - A1cf-Tg(Myh6-cre/Esr1*)1Jmk (Tg/+), Mtfp1tm(cond) (flox/flox)			ED
0089-108	366146	2019-06-20	231.286	M			flox/flox	MTP18 heart	350703 - A1cf-Tg(Myh6-cre/Esr1*)1Jmk (+/+), Mtfp1tm(cond) (flox/flox)	350707 or 350708 - A1cf-Tg(Myh6-cre/Esr1*)1Jmk (Tg/+), Mtfp1tm(cond) (flox/flox)			ED
0089-109	366147	2019-06-20	231.286	M			flox/flox	MTP18 heart	350703 - A1cf-Tg(Myh6-cre/Esr1*)1Jmk (+/+), Mtfp1tm(cond) (flox/flox)	350707 or 350708 - A1cf-Tg(Myh6-cre/Esr1*)1Jmk (Tg/+), Mtfp1tm(cond) (flox/flox)			ED
0089-1	366148	2019-06-20	231.286	M			flox/flox	MTP18 heart	350703 - A1cf-Tg(Myh6-cre/Esr1*)1Jmk (+/+), Mtfp1tm(cond) (flox/flox)	350707 or 350708 - A1cf-Tg(Myh6-cre/Esr1*)1Jmk (Tg/+), Mtfp1tm(cond) (flox/flox)			ED
0089-2	366149	2019-06-20	231.286	M			flox/flox	MTP18 heart	350703 - A1cf-Tg(Myh6-cre/Esr1*)1Jmk (+/+), Mtfp1tm(cond) (flox/flox)	350707 or 350708 - A1cf-Tg(Myh6-cre/Esr1*)1Jmk (Tg/+), Mtfp1tm(cond) (flox/flox)			ED
0089-3	366150	2019-06-20	231.286	F			flox/flox	MTP18 heart	350703 - A1cf-Tg(Myh6-cre/Esr1*)1Jmk (+/+), Mtfp1tm(cond) (flox/flox)	350707 or 350708 - A1cf-Tg(Myh6-cre/Esr1*)1Jmk (Tg/+), Mtfp1tm(cond) (flox/flox)			ED
0089-4	366151	2019-06-20	231.286	F			flox/flox	MTP18 heart	350703 - A1cf-Tg(Myh6-cre/Esr1*)1Jmk (+/+), Mtfp1tm(cond) (flox/flox)	350707 or 350708 - A1cf-Tg(Myh6-cre/Esr1*)1Jmk (Tg/+), Mtfp1tm(cond) (flox/flox)			ED
0089-6	366152	2019-06-20	231.286	F			flox/flox	MTP18 heart	350703 - A1cf-Tg(Myh6-cre/Esr1*)1Jmk (+/+), Mtfp1tm(cond) (flox/flox)	350707 or 350708 - A1cf-Tg(Myh6-cre/Esr1*)1Jmk (Tg/+), Mtfp1tm(cond) (flox/flox)			ED
0089-7	366153	2019-06-20	231.286	F			flox/flox	MTP18 heart	350703 - A1cf-Tg(Myh6-cre/Esr1*)1Jmk (+/+), Mtfp1tm(cond) (flox/flox)	350707 or 350708 - A1cf-Tg(Myh6-cre/Esr1*)1Jmk (Tg/+), Mtfp1tm(cond) (flox/flox)			ED
0090-84	366215	2019-06-17	231.714	M			+/KO	MTP18 KO	332721 - Mtfp1tm(KO) (+/KO), Tg(CMV-Cre)1Cgn (+/+)	332724 or 332725 - Mtfp1tm(KO) (+/KO), Tg(CMV-Cre)1Cgn (+/+)	2019-09-24	Euthanasia	MTP18 users
0090-86	366216	2019-06-17	231.714	M			+/KO	MTP18 KO	332721 - Mtfp1tm(KO) (+/KO), Tg(CMV-Cre)1Cgn (+/+)	332724 or 332725 - Mtfp1tm(KO) (+/KO), Tg(CMV-Cre)1Cgn (+/+)	2020-03-17	Euthanasia	MTP18 users
0090-87	366217	2019-06-17	231.714	F			+/KO	MTP18 KO	332721 - Mtfp1tm(KO) (+/KO), Tg(CMV-Cre)1Cgn (+/+)	332724 or 332725 - Mtfp1tm(KO) (+/KO), Tg(CMV-Cre)1Cgn (+/+)	2019-09-19	DCD	MTP18 users
0090-88	366218	2019-06-17	231.714	F			+/+	MTP18 KO	332721 - Mtfp1tm(KO) (+/KO), Tg(CMV-Cre)1Cgn (+/+)	332724 or 332725 - Mtfp1tm(KO) (+/KO), Tg(CMV-Cre)1Cgn (+/+)	2019-08-22	Euthanasia	MTP18 users
0090-89	366219	2019-06-17	231.714	F			+/+	MTP18 KO	332721 - Mtfp1tm(KO) (+/KO), Tg(CMV-Cre)1Cgn (+/+)	332724 or 332725 - Mtfp1tm(KO) (+/KO), Tg(CMV-Cre)1Cgn (+/+)	2019-07-10	DCD	MTP18 users
0091-16	368092	2019-06-28	230.143	M				CAG MTP18 heart	343250, ROSA26_CAG_FLAG-MTP18 - Gt(ROSA)26Sortm1Wai (+/KI)	343127, Myh6-cre - A1cf-Tg(Myh6-cre/Esr1*)1Jmk (Tg/+)			ED
0091-17	368093	2019-06-28	230.143	M				CAG MTP18 heart	343250, ROSA26_CAG_FLAG-MTP18 - Gt(ROSA)26Sortm1Wai (+/KI)	343127, Myh6-cre - A1cf-Tg(Myh6-cre/Esr1*)1Jmk (Tg/+)			ED
0091-18	368098	2019-06-28	230.143	F				CAG MTP18 heart	343250, ROSA26_CAG_FLAG-MTP18 - Gt(ROSA)26Sortm1Wai (+/KI)	343127, Myh6-cre - A1cf-Tg(Myh6-cre/Esr1*)1Jmk (Tg/+)			ED
0091-19	368099	2019-06-28	230.143	F				CAG MTP18 heart	343250, ROSA26_CAG_FLAG-MTP18 - Gt(ROSA)26Sortm1Wai (+/KI)	343127, Myh6-cre - A1cf-Tg(Myh6-cre/Esr1*)1Jmk (Tg/+)			ED
0092-20	370489	2019-07-10	228.429	M		+/+		CAG MTP18 Liver	352077, ALB-Cre - Tg(Alb-cre)21Mgn (Tg/+)	351929 or 351931, ROSA26_CAG_FLAG-MTP18 - Gt(ROSA)26Sortm1Wai (+/KI)	2019-08-08	Euthanasia	CP
0092-21	370490	2019-07-10	228.429	M		+/+		CAG MTP18 Liver	352077, ALB-Cre - Tg(Alb-cre)21Mgn (Tg/+)	351929 or 351931, ROSA26_CAG_FLAG-MTP18 - Gt(ROSA)26Sortm1Wai (+/KI)	2019-08-08	Euthanasia	CP
0093-89	371690	2019-07-14	227.857	M			+/+	MTP18 KO	343710 - Mtfp1tm(KO) (+/KO), Tg(CMV-Cre)1Cgn (+/+)	343712 or 343713 - Mtfp1tm(KO) (+/KO), Tg(CMV-Cre)1Cgn (+/+)	2019-11-05	Euthanasia	MTP18 users
0093-90	371691	2019-07-14	227.857	M			KO/KO	MTP18 KO	343710 - Mtfp1tm(KO) (+/KO), Tg(CMV-Cre)1Cgn (+/+)	343712 or 343713 - Mtfp1tm(KO) (+/KO), Tg(CMV-Cre)1Cgn (+/+)	2019-11-05	Euthanasia	MTP18 users
0093-91	371692	2019-07-14	227.857	M			+/+	MTP18 KO	343710 - Mtfp1tm(KO) (+/KO), Tg(CMV-Cre)1Cgn (+/+)	343712 or 343713 - Mtfp1tm(KO) (+/KO), Tg(CMV-Cre)1Cgn (+/+)	2019-11-05	Euthanasia	MTP18 users
0093-92	371693	2019-07-14	227.857	M			KO/KO	MTP18 KO	343710 - Mtfp1tm(KO) (+/KO), Tg(CMV-Cre)1Cgn (+/+)	343712 or 343713 - Mtfp1tm(KO) (+/KO), Tg(CMV-Cre)1Cgn (+/+)	2019-11-05	Euthanasia	MTP18 users
0093-93	371694	2019-07-14	227.857	M			+/KO	MTP18 KO	343710 - Mtfp1tm(KO) (+/KO), Tg(CMV-Cre)1Cgn (+/+)	343712 or 343713 - Mtfp1tm(KO) (+/KO), Tg(CMV-Cre)1Cgn (+/+)	2019-11-05	Euthanasia	MTP18 users
0093-94	371695	2019-07-14	227.857	M			+/KO	MTP18 KO	343710 - Mtfp1tm(KO) (+/KO), Tg(CMV-Cre)1Cgn (+/+)	343712 or 343713 - Mtfp1tm(KO) (+/KO), Tg(CMV-Cre)1Cgn (+/+)	2019-11-05	Euthanasia	MTP18 users
0093-96	371696	2019-07-14	227.857	F			+/+	MTP18 KO	343710 - Mtfp1tm(KO) (+/KO), Tg(CMV-Cre)1Cgn (+/+)	343712 or 343713 - Mtfp1tm(KO) (+/KO), Tg(CMV-Cre)1Cgn (+/+)	2019-11-05	Euthanasia	MTP18 users
0093-97	371697	2019-07-14	227.857	F			+/+	MTP18 KO	343710 - Mtfp1tm(KO) (+/KO), Tg(CMV-Cre)1Cgn (+/+)	343712 or 343713 - Mtfp1tm(KO) (+/KO), Tg(CMV-Cre)1Cgn (+/+)	2019-11-05	Euthanasia	MTP18 users
0093-98	371698	2019-07-14	227.857	F			+/KO	MTP18 KO	343710 - Mtfp1tm(KO) (+/KO), Tg(CMV-Cre)1Cgn (+/+)	343712 or 343713 - Mtfp1tm(KO) (+/KO), Tg(CMV-Cre)1Cgn (+/+)	2020-03-17	Euthanasia	MTP18 users
0093-99	371699	2019-07-14	227.857	F			+/+	MTP18 KO	343710 - Mtfp1tm(KO) (+/KO), Tg(CMV-Cre)1Cgn (+/+)	343712 or 343713 - Mtfp1tm(KO) (+/KO), Tg(CMV-Cre)1Cgn (+/+)	2019-11-05	Euthanasia	MTP18 users
0093-100	371700	2019-07-14	227.857	F			KO/KO	MTP18 KO	343710 - Mtfp1tm(KO) (+/KO), Tg(CMV-Cre)1Cgn (+/+)	343712 or 343713 - Mtfp1tm(KO) (+/KO), Tg(CMV-Cre)1Cgn (+/+)	2019-11-05	Euthanasia	MTP18 users
0093-101	371701	2019-07-14	227.857	F			KO/KO	MTP18 KO	343710 - Mtfp1tm(KO) (+/KO), Tg(CMV-Cre)1Cgn (+/+)	343712 or 343713 - Mtfp1tm(KO) (+/KO), Tg(CMV-Cre)1Cgn (+/+)	2019-11-05	Euthanasia	MTP18 users
0093-102	371702	2019-07-14	227.857	F			KO/KO	MTP18 KO	343710 - Mtfp1tm(KO) (+/KO), Tg(CMV-Cre)1Cgn (+/+)	343712 or 343713 - Mtfp1tm(KO) (+/KO), Tg(CMV-Cre)1Cgn (+/+)	2019-11-05	Euthanasia	MTP18 users
0094-20	372741	2019-07-14	227.857	M				CAG MTP18 heart	343250, ROSA26_CAG_FLAG-MTP18 - Gt(ROSA)26Sortm1Wai (+/KI)	343127, Myh6-cre - A1cf-Tg(Myh6-cre/Esr1*)1Jmk (Tg/+)			ED
0094-21	372742	2019-07-14	227.857	M				CAG MTP18 heart	343250, ROSA26_CAG_FLAG-MTP18 - Gt(ROSA)26Sortm1Wai (+/KI)	343127, Myh6-cre - A1cf-Tg(Myh6-cre/Esr1*)1Jmk (Tg/+)			ED
0094-22	372743	2019-07-14	227.857	F				CAG MTP18 heart	343250, ROSA26_CAG_FLAG-MTP18 - Gt(ROSA)26Sortm1Wai (+/KI)	343127, Myh6-cre - A1cf-Tg(Myh6-cre/Esr1*)1Jmk (Tg/+)			ED
0094-23	372744	2019-07-14	227.857	F				CAG MTP18 heart	343250, ROSA26_CAG_FLAG-MTP18 - Gt(ROSA)26Sortm1Wai (+/KI)	343127, Myh6-cre - A1cf-Tg(Myh6-cre/Esr1*)1Jmk (Tg/+)			ED
0095-22	372730	2019-07-20	227	M		Tg/+		CAG MTP18 Liver	351924, ROSA26_CAG_FLAG-MTP18 - Gt(ROSA)26Sortm1Wai (+/KI)	352085, ALB-Cre - Tg(Alb-cre)21Mgn (Tg/+)	2020-01-06	CP192 (IP)	CP
0095-23	372731	2019-07-20	227	M		+/+		CAG MTP18 Liver	351924, ROSA26_CAG_FLAG-MTP18 - Gt(ROSA)26Sortm1Wai (+/KI)	352085, ALB-Cre - Tg(Alb-cre)21Mgn (Tg/+)	2020-03-11	Euthanasia	CP
0095-24	372732	2019-07-20	227	M		Tg/+		CAG MTP18 Liver	351924, ROSA26_CAG_FLAG-MTP18 - Gt(ROSA)26Sortm1Wai (+/KI)	352085, ALB-Cre - Tg(Alb-cre)21Mgn (Tg/+)	2020-01-06	CP192 (IP)	CP
0095-26	372733	2019-07-20	227	M		Tg/+		CAG MTP18 Liver	351924, ROSA26_CAG_FLAG-MTP18 - Gt(ROSA)26Sortm1Wai (+/KI)	352085, ALB-Cre - Tg(Alb-cre)21Mgn (Tg/+)	2020-01-06	CP192 (IP)	CP
0095-27	372734	2019-07-20	227	M		+/+		CAG MTP18 Liver	351924, ROSA26_CAG_FLAG-MTP18 - Gt(ROSA)26Sortm1Wai (+/KI)	352085, ALB-Cre - Tg(Alb-cre)21Mgn (Tg/+)	2020-01-06	CP192 (IP)	CP
0095-28	372735	2019-07-20	227	F		Indéterminé		CAG MTP18 Liver	351924, ROSA26_CAG_FLAG-MTP18 - Gt(ROSA)26Sortm1Wai (+/KI)	352085, ALB-Cre - Tg(Alb-cre)21Mgn (Tg/+)	?	X	CP
0095-29	372736	2019-07-20	227	F		Tg/+		CAG MTP18 Liver	351924, ROSA26_CAG_FLAG-MTP18 - Gt(ROSA)26Sortm1Wai (+/KI)	352085, ALB-Cre - Tg(Alb-cre)21Mgn (Tg/+)	2020-03-11	Euthanasia	CP
0095-30	372737	2019-07-20	227	F		+/+		CAG MTP18 Liver	351924, ROSA26_CAG_FLAG-MTP18 - Gt(ROSA)26Sortm1Wai (+/KI)	352085, ALB-Cre - Tg(Alb-cre)21Mgn (Tg/+)	2019-12-19	Euthanasia	CP
0095-31	372738	2019-07-20	227	F		Tg/+		CAG MTP18 Liver	351924, ROSA26_CAG_FLAG-MTP18 - Gt(ROSA)26Sortm1Wai (+/KI)	352085, ALB-Cre - Tg(Alb-cre)21Mgn (Tg/+)	2020-03-11	Euthanasia	CP
0095-32	372739	2019-07-20	227	F		+/+		CAG MTP18 Liver	351924, ROSA26_CAG_FLAG-MTP18 - Gt(ROSA)26Sortm1Wai (+/KI)	352085, ALB-Cre - Tg(Alb-cre)21Mgn (Tg/+)	2020-03-11	Euthanasia	CP
0095-33	372740	2019-07-20	227	F		Tg/+		CAG MTP18 Liver	351924, ROSA26_CAG_FLAG-MTP18 - Gt(ROSA)26Sortm1Wai (+/KI)	352085, ALB-Cre - Tg(Alb-cre)21Mgn (Tg/+)	2020-03-11	Euthanasia	CP
0097-11	374073	2019-07-24	226.429	M			+/flox	MTP18 Gt heart	350788, Sting(Gt) - Tmem173gt (m/m)	350709 or 350710, MTP18 heart - A1cf-Tg(Myh6-cre/Esr1*)1Jmk (Tg/+), Mtfp1tm(cond) (flox/flox)			ED
0097-12	374074	2019-07-24	226.429	M			+/flox	MTP18 Gt heart	350788, Sting(Gt) - Tmem173gt (m/m)	350709 or 350710, MTP18 heart - A1cf-Tg(Myh6-cre/Esr1*)1Jmk (Tg/+), Mtfp1tm(cond) (flox/flox)			ED
0097-13	374075	2019-07-24	226.429	M			+/flox	MTP18 Gt heart	350788, Sting(Gt) - Tmem173gt (m/m)	350709 or 350710, MTP18 heart - A1cf-Tg(Myh6-cre/Esr1*)1Jmk (Tg/+), Mtfp1tm(cond) (flox/flox)			ED
0097-14	374076	2019-07-24	226.429	M			+/flox	MTP18 Gt heart	350788, Sting(Gt) - Tmem173gt (m/m)	350709 or 350710, MTP18 heart - A1cf-Tg(Myh6-cre/Esr1*)1Jmk (Tg/+), Mtfp1tm(cond) (flox/flox)			ED
0097-16	374077	2019-07-24	226.429	M			+/flox	MTP18 Gt heart	350788, Sting(Gt) - Tmem173gt (m/m)	350709 or 350710, MTP18 heart - A1cf-Tg(Myh6-cre/Esr1*)1Jmk (Tg/+), Mtfp1tm(cond) (flox/flox)			ED
0097-17	374078	2019-07-24	226.429	M			+/flox	MTP18 Gt heart	350788, Sting(Gt) - Tmem173gt (m/m)	350709 or 350710, MTP18 heart - A1cf-Tg(Myh6-cre/Esr1*)1Jmk (Tg/+), Mtfp1tm(cond) (flox/flox)			ED
0097-18	374079	2019-07-24	226.429	M			+/flox	MTP18 Gt heart	350788, Sting(Gt) - Tmem173gt (m/m)	350709 or 350710, MTP18 heart - A1cf-Tg(Myh6-cre/Esr1*)1Jmk (Tg/+), Mtfp1tm(cond) (flox/flox)			ED
0097-19	374080	2019-07-24	226.429	M			indéterminé	MTP18 Gt heart	350788, Sting(Gt) - Tmem173gt (m/m)	350709 or 350710, MTP18 heart - A1cf-Tg(Myh6-cre/Esr1*)1Jmk (Tg/+), Mtfp1tm(cond) (flox/flox)			ED
0097-20	374081	2019-07-24	226.429	F			+/flox	MTP18 Gt heart	350788, Sting(Gt) - Tmem173gt (m/m)	350709 or 350710, MTP18 heart - A1cf-Tg(Myh6-cre/Esr1*)1Jmk (Tg/+), Mtfp1tm(cond) (flox/flox)			ED
0097-21	374082	2019-07-24	226.429	F			+/flox	MTP18 Gt heart	350788, Sting(Gt) - Tmem173gt (m/m)	350709 or 350710, MTP18 heart - A1cf-Tg(Myh6-cre/Esr1*)1Jmk (Tg/+), Mtfp1tm(cond) (flox/flox)			ED
0097-22	374083	2019-07-24	226.429	F			+/flox	MTP18 Gt heart	350788, Sting(Gt) - Tmem173gt (m/m)	350709 or 350710, MTP18 heart - A1cf-Tg(Myh6-cre/Esr1*)1Jmk (Tg/+), Mtfp1tm(cond) (flox/flox)			ED
0097-23	374084	2019-07-24	226.429	F			indéterminé	MTP18 Gt heart	350788, Sting(Gt) - Tmem173gt (m/m)	350709 or 350710, MTP18 heart - A1cf-Tg(Myh6-cre/Esr1*)1Jmk (Tg/+), Mtfp1tm(cond) (flox/flox)			ED
0097-24	374085	2019-07-24	226.429	F			+/flox	MTP18 Gt heart	350788, Sting(Gt) - Tmem173gt (m/m)	350709 or 350710, MTP18 heart - A1cf-Tg(Myh6-cre/Esr1*)1Jmk (Tg/+), Mtfp1tm(cond) (flox/flox)			ED
0098-8	373917	2019-07-26	226.143	M			flox/flox	MTP18 heart	350703 - A1cf-Tg(Myh6-cre/Esr1*)1Jmk (+/+), Mtfp1tm(cond) (flox/flox)	350707 or 350708 - A1cf-Tg(Myh6-cre/Esr1*)1Jmk (Tg/+), Mtfp1tm(cond) (flox/flox)			ED
0098-9	373918	2019-07-26	226.143	M			flox/flox	MTP18 heart	350703 - A1cf-Tg(Myh6-cre/Esr1*)1Jmk (+/+), Mtfp1tm(cond) (flox/flox)	350707 or 350708 - A1cf-Tg(Myh6-cre/Esr1*)1Jmk (Tg/+), Mtfp1tm(cond) (flox/flox)			ED
0098-10	373919	2019-07-26	226.143	M			flox/flox	MTP18 heart	350703 - A1cf-Tg(Myh6-cre/Esr1*)1Jmk (+/+), Mtfp1tm(cond) (flox/flox)	350707 or 350708 - A1cf-Tg(Myh6-cre/Esr1*)1Jmk (Tg/+), Mtfp1tm(cond) (flox/flox)			ED
0098-11	373920	2019-07-26	226.143	M			flox/flox	MTP18 heart	350703 - A1cf-Tg(Myh6-cre/Esr1*)1Jmk (+/+), Mtfp1tm(cond) (flox/flox)	350707 or 350708 - A1cf-Tg(Myh6-cre/Esr1*)1Jmk (Tg/+), Mtfp1tm(cond) (flox/flox)			ED
0098-12	373921	2019-07-26	226.143	F			flox/flox	MTP18 heart	350703 - A1cf-Tg(Myh6-cre/Esr1*)1Jmk (+/+), Mtfp1tm(cond) (flox/flox)	350707 or 350708 - A1cf-Tg(Myh6-cre/Esr1*)1Jmk (Tg/+), Mtfp1tm(cond) (flox/flox)			ED
0098-13	373922	2019-07-26	226.143	F			flox/flox	MTP18 heart	350703 - A1cf-Tg(Myh6-cre/Esr1*)1Jmk (+/+), Mtfp1tm(cond) (flox/flox)	350707 or 350708 - A1cf-Tg(Myh6-cre/Esr1*)1Jmk (Tg/+), Mtfp1tm(cond) (flox/flox)			ED
0098-14	373923	2019-07-26	226.143	F			flox/flox	MTP18 heart	350703 - A1cf-Tg(Myh6-cre/Esr1*)1Jmk (+/+), Mtfp1tm(cond) (flox/flox)	350707 or 350708 - A1cf-Tg(Myh6-cre/Esr1*)1Jmk (Tg/+), Mtfp1tm(cond) (flox/flox)			ED
0098-16	373924	2019-07-26	226.143	F			flox/flox	MTP18 heart	350703 - A1cf-Tg(Myh6-cre/Esr1*)1Jmk (+/+), Mtfp1tm(cond) (flox/flox)	350707 or 350708 - A1cf-Tg(Myh6-cre/Esr1*)1Jmk (Tg/+), Mtfp1tm(cond) (flox/flox)			ED
0098-17	373925	2019-07-26	226.143	F			flox/flox	MTP18 heart	350703 - A1cf-Tg(Myh6-cre/Esr1*)1Jmk (+/+), Mtfp1tm(cond) (flox/flox)	350707 or 350708 - A1cf-Tg(Myh6-cre/Esr1*)1Jmk (Tg/+), Mtfp1tm(cond) (flox/flox)			ED
0098-18	373926	2019-07-26	226.143	F			flox/flox	MTP18 heart	350703 - A1cf-Tg(Myh6-cre/Esr1*)1Jmk (+/+), Mtfp1tm(cond) (flox/flox)	350707 or 350708 - A1cf-Tg(Myh6-cre/Esr1*)1Jmk (Tg/+), Mtfp1tm(cond) (flox/flox)			ED
0098-19	373927	2019-07-26	226.143	F			flox/flox	MTP18 heart	350703 - A1cf-Tg(Myh6-cre/Esr1*)1Jmk (+/+), Mtfp1tm(cond) (flox/flox)	350707 or 350708 - A1cf-Tg(Myh6-cre/Esr1*)1Jmk (Tg/+), Mtfp1tm(cond) (flox/flox)			ED
0098-20	373928	2019-07-26	226.143	F			flox/flox	MTP18 heart	350703 - A1cf-Tg(Myh6-cre/Esr1*)1Jmk (+/+), Mtfp1tm(cond) (flox/flox)	350707 or 350708 - A1cf-Tg(Myh6-cre/Esr1*)1Jmk (Tg/+), Mtfp1tm(cond) (flox/flox)			ED
0098-21	373929	2019-07-26	226.143	F			flox/flox	MTP18 heart	350703 - A1cf-Tg(Myh6-cre/Esr1*)1Jmk (+/+), Mtfp1tm(cond) (flox/flox)	350707 or 350708 - A1cf-Tg(Myh6-cre/Esr1*)1Jmk (Tg/+), Mtfp1tm(cond) (flox/flox)			ED
0099-18	373840	2019-07-27	226	M				YME1L heart KO	352852 - Yme1l1tm1Tlan (+/flox), A1cf-Tg(Myh6-cre/Esr1*)1Jmk (Tg/+)	352855 or 352858 - Yme1l1tm1Tlan (flox/flox), A1cf-Tg(Myh6-cre/Esr1*)1Jmk (+/+)	08/10/2019	Euthanasia	LIV
0101-69	375774	2019-07-29	225.714	M				ROSA26_CAG_FLAG-MTP18	343253 - Gt(ROSA)26Sortm1Wai (+/KI)	349968 or 349969, C57BL/6NCrl - Gt(ROSA)26Sortm1Wai (+/+)	2020-04-28	Euthanasia	MTP18 users
0101-70	375775	2019-07-29	225.714	F				ROSA26_CAG_FLAG-MTP18	343253 - Gt(ROSA)26Sortm1Wai (+/KI)	349968 or 349969, C57BL/6NCrl - Gt(ROSA)26Sortm1Wai (+/+)	2020-03-11	Euthanasia	MTP18 users
0101-71	375776	2019-07-29	225.714	F				ROSA26_CAG_FLAG-MTP18	343253 - Gt(ROSA)26Sortm1Wai (+/KI)	349968 or 349969, C57BL/6NCrl - Gt(ROSA)26Sortm1Wai (+/+)	2020-03-11	Euthanasia	MTP18 users
0101-72	375777	2019-07-29	225.714	F				ROSA26_CAG_FLAG-MTP18	343253 - Gt(ROSA)26Sortm1Wai (+/KI)	349968 or 349969, C57BL/6NCrl - Gt(ROSA)26Sortm1Wai (+/+)	2019-10-08	for Livier	MTP18 users
0101-73	375778	2019-07-29	225.714	F				ROSA26_CAG_FLAG-MTP18	343253 - Gt(ROSA)26Sortm1Wai (+/KI)	349968 or 349969, C57BL/6NCrl - Gt(ROSA)26Sortm1Wai (+/+)	2019-10-15	Euthanasia	MTP18 users
0101-74	375779	2019-07-29	225.714	F				ROSA26_CAG_FLAG-MTP18	343253 - Gt(ROSA)26Sortm1Wai (+/KI)	349968 or 349969, C57BL/6NCrl - Gt(ROSA)26Sortm1Wai (+/+)	2019-10-08	for Livier	MTP18 users
0101-76	375794	2019-07-29	225.714	M				ROSA26_CAG_FLAG-MTP18	343253 - Gt(ROSA)26Sortm1Wai (+/KI)	349968 or 349969, C57BL/6NCrl - Gt(ROSA)26Sortm1Wai (+/+)	2019-09-24	Euthanasia	MTP18 users
0101-77	375795	2019-07-29	225.714	F				ROSA26_CAG_FLAG-MTP18	343253 - Gt(ROSA)26Sortm1Wai (+/KI)	349968 or 349969, C57BL/6NCrl - Gt(ROSA)26Sortm1Wai (+/+)	2019-10-15	Euthanasia	MTP18 users
0101-78	375796	2019-07-29	225.714	F				ROSA26_CAG_FLAG-MTP18	343253 - Gt(ROSA)26Sortm1Wai (+/KI)	349968 or 349969, C57BL/6NCrl - Gt(ROSA)26Sortm1Wai (+/+)	2019-10-15	Euthanasia	MTP18 users
0058-27	333888	2019-01-03	255.286	F				YME1L conditional	306487 Yme1l1tm1Tlan (flox/flox)	306490 Yme1l1tm1Tlan (flox/flox)	2019-11-28	Euthanasia	LIV	in cross 84495
0058-28	333889	2019-01-03	255.286	F				YME1L conditional	306487 Yme1l1tm1Tlan (flox/flox)	306490 Yme1l1tm1Tlan (flox/flox)	2019-11-28	Euthanasia	LIV	in cross 84495
0061-1	342281	2019-02-18	248.714	F				YME1L conditional	306487 Yme1l1tm1Tlan (flox/flox)	306490 Yme1l1tm1Tlan (flox/flox)	2019-08-19	Euthanasia	LIV	in cross 84873
0061-2	342282	2019-02-18	248.714	F				YME1L conditional	306487 Yme1l1tm1Tlan (flox/flox)	306490 Yme1l1tm1Tlan (flox/flox)	2019-09-19	Euthanasia	LIV	in cross 84873
0126-39	392665	2019-10-16	214.429	F				YME1L heart KO	352852 -Yme1l1tm1Tlan (+/flox), A1cf-Tg(Myh6-cre/Esr1*)1Jmk (Tg/+)	352855 or 352858 - Yme1l1tm1Tlan (flox/flox), A1cf-Tg(Myh6-cre/Esr1*)1Jmk (+/+)		EXPERIMENTS	LIV
0138-40	398373	2019-11-15	210.143	M				YME1L heart KO	377052 - Yme1l1tm1Tlan (flox/flox), A1cf-Tg(Myh6-cre/Esr1*)1Jmk (+/+)	377056 or 384278 - Yme1l1tm1Tlan (flox/flox), A1cf-Tg(Myh6-cre/Esr1*)1Jmk (Tg/+)		EXPERIMENTS	LIV
0138-41	398374	2019-11-15	210.143	M				YME1L heart KO	377052 - Yme1l1tm1Tlan (flox/flox), A1cf-Tg(Myh6-cre/Esr1*)1Jmk (+/+)	377056 or 384278 - Yme1l1tm1Tlan (flox/flox), A1cf-Tg(Myh6-cre/Esr1*)1Jmk (Tg/+)		EXPERIMENTS	LIV
0104-70	378751	2019-08-10	224	M	+/KI	Tg/+	+/flox	CAG MTP18 YFP Liver	361029, ROSA26_CAG_FLAG-MTP18 - Gt(ROSA)26Sortm1Wai (+/KI)	363916 or 363918, MTP18 Liver mitoYFP - Mtfp1tm(cond) (+/flox), Tg(Alb-cre)21Mgn (Tg/+), Gt(ROSA)26Sortm1.1Lrsn (+/KI)	2019-09-19	Euthanasia	CP
0104-34	378752	2019-08-10	224	M	+/KI	Tg/+	+/+	CAG MTP18 YFP Liver	361029, ROSA26_CAG_FLAG-MTP18 - Gt(ROSA)26Sortm1Wai (+/KI)	363916 or 363918, MTP18 Liver mitoYFP - Mtfp1tm(cond) (+/flox), Tg(Alb-cre)21Mgn (Tg/+), Gt(ROSA)26Sortm1.1Lrsn (+/KI)	2020-03-11	Euthanasia	CP
0104-36	378753	2019-08-10	224	M	+/KI	Tg/+	+/flox	CAG MTP18 YFP Liver	361029, ROSA26_CAG_FLAG-MTP18 - Gt(ROSA)26Sortm1Wai (+/KI)	363916 or 363918, MTP18 Liver mitoYFP - Mtfp1tm(cond) (+/flox), Tg(Alb-cre)21Mgn (Tg/+), Gt(ROSA)26Sortm1.1Lrsn (+/KI)	2019-09-19	Euthanasia	CP
0104-37	378754	2019-08-10	224	M	+/KI	+/+	+/flox	CAG MTP18 YFP Liver	361029, ROSA26_CAG_FLAG-MTP18 - Gt(ROSA)26Sortm1Wai (+/KI)	363916 or 363918, MTP18 Liver mitoYFP - Mtfp1tm(cond) (+/flox), Tg(Alb-cre)21Mgn (Tg/+), Gt(ROSA)26Sortm1.1Lrsn (+/KI)	2019-09-19	Euthanasia	CP
0104-38	378755	2019-08-10	224	F	+/KI	+/+	+/flox	CAG MTP18 YFP Liver	361029, ROSA26_CAG_FLAG-MTP18 - Gt(ROSA)26Sortm1Wai (+/KI)	363916 or 363918, MTP18 Liver mitoYFP - Mtfp1tm(cond) (+/flox), Tg(Alb-cre)21Mgn (Tg/+), Gt(ROSA)26Sortm1.1Lrsn (+/KI)	2019-09-19	Euthanasia	CP
0104-39	378756	2019-08-10	224	F	+/KI	+/+	+/flox	CAG MTP18 YFP Liver	361029, ROSA26_CAG_FLAG-MTP18 - Gt(ROSA)26Sortm1Wai (+/KI)	363916 or 363918, MTP18 Liver mitoYFP - Mtfp1tm(cond) (+/flox), Tg(Alb-cre)21Mgn (Tg/+), Gt(ROSA)26Sortm1.1Lrsn (+/KI)	2019-09-19	Euthanasia	CP
0105-1	378867	2019-08-23	222.143	M			+/KO	MTP18 KO	343710 - Mtfp1tm(KO) (+/KO), Tg(CMV-Cre)1Cgn (+/+)	343712 or 343713 - Mtfp1tm(KO) (+/KO), Tg(CMV-Cre)1Cgn (+/+)	2019-12-12	Euthanasia	MTP18 users
0105-2	378868	2019-08-23	222.143	M			KO/KO	MTP18 KO	343710 - Mtfp1tm(KO) (+/KO), Tg(CMV-Cre)1Cgn (+/+)	343712 or 343713 - Mtfp1tm(KO) (+/KO), Tg(CMV-Cre)1Cgn (+/+)	2019-12-12	Euthanasia	MTP18 users
0105-3	378869	2019-08-23	222.143	M			+/+	MTP18 KO	343710 - Mtfp1tm(KO) (+/KO), Tg(CMV-Cre)1Cgn (+/+)	343712 or 343713 - Mtfp1tm(KO) (+/KO), Tg(CMV-Cre)1Cgn (+/+)	2019-12-12	Euthanasia	MTP18 users
0105-4	378870	2019-08-23	222.143	M			+/KO	MTP18 KO	343710 - Mtfp1tm(KO) (+/KO), Tg(CMV-Cre)1Cgn (+/+)	343712 or 343713 - Mtfp1tm(KO) (+/KO), Tg(CMV-Cre)1Cgn (+/+)	2019-12-12	Euthanasia	MTP18 users
0105-6	378871	2019-08-23	222.143	M			KO/KO	MTP18 KO	343710 - Mtfp1tm(KO) (+/KO), Tg(CMV-Cre)1Cgn (+/+)	343712 or 343713 - Mtfp1tm(KO) (+/KO), Tg(CMV-Cre)1Cgn (+/+)	2019-12-12	Euthanasia	MTP18 users
0105-7	378872	2019-08-23	222.143	F			+/KO	MTP18 KO	343710 - Mtfp1tm(KO) (+/KO), Tg(CMV-Cre)1Cgn (+/+)	343712 or 343713 - Mtfp1tm(KO) (+/KO), Tg(CMV-Cre)1Cgn (+/+)	2020-02-11	Euthanasia	MTP18 users
0105-8	378873	2019-08-23	222.143	F			+/KO	MTP18 KO	343710 - Mtfp1tm(KO) (+/KO), Tg(CMV-Cre)1Cgn (+/+)	343712 or 343713 - Mtfp1tm(KO) (+/KO), Tg(CMV-Cre)1Cgn (+/+)	2020-02-11	Euthanasia	MTP18 users
0105-9	378874	2019-08-23	222.143	F			+/KO	MTP18 KO	343710 - Mtfp1tm(KO) (+/KO), Tg(CMV-Cre)1Cgn (+/+)	343712 or 343713 - Mtfp1tm(KO) (+/KO), Tg(CMV-Cre)1Cgn (+/+)	2020-02-11	Euthanasia	MTP18 users
0105-10	378875	2019-08-23	222.143	F			KO/KO	MTP18 KO	343710 - Mtfp1tm(KO) (+/KO), Tg(CMV-Cre)1Cgn (+/+)	343712 or 343713 - Mtfp1tm(KO) (+/KO), Tg(CMV-Cre)1Cgn (+/+)	2020-02-11	Euthanasia	MTP18 users
0105-11	378876	2019-08-25	221.857	F			+/KO	MTP18 KO	343710 - Mtfp1tm(KO) (+/KO), Tg(CMV-Cre)1Cgn (+/+)	343712 or 343713 - Mtfp1tm(KO) (+/KO), Tg(CMV-Cre)1Cgn (+/+)	2020-02-11	Euthanasia	MTP18 users
0105-12	378877	2019-08-25	221.857	F			KO/KO	MTP18 KO	343710 - Mtfp1tm(KO) (+/KO), Tg(CMV-Cre)1Cgn (+/+)	343712 or 343713 - Mtfp1tm(KO) (+/KO), Tg(CMV-Cre)1Cgn (+/+)	2020-02-11	Euthanasia	MTP18 users
0138-42	398375	2019-11-15	210.143	M				YME1L heart KO	377052 - Yme1l1tm1Tlan (flox/flox), A1cf-Tg(Myh6-cre/Esr1*)1Jmk (+/+)	377056 or 384278 - Yme1l1tm1Tlan (flox/flox), A1cf-Tg(Myh6-cre/Esr1*)1Jmk (Tg/+)		EXPERIMENTS	LIV
0138-43	398376	2019-11-15	210.143	F				YME1L heart KO	377052 - Yme1l1tm1Tlan (flox/flox), A1cf-Tg(Myh6-cre/Esr1*)1Jmk (+/+)	377056 or 384278 - Yme1l1tm1Tlan (flox/flox), A1cf-Tg(Myh6-cre/Esr1*)1Jmk (Tg/+)		EXPERIMENTS	LIV
0138-44	398377	2019-11-17	209.857	M				YME1L heart KO	377052 - Yme1l1tm1Tlan (flox/flox), A1cf-Tg(Myh6-cre/Esr1*)1Jmk (+/+)	377056 or 384278 - Yme1l1tm1Tlan (flox/flox), A1cf-Tg(Myh6-cre/Esr1*)1Jmk (Tg/+)		EXPERIMENTS	LIV
0138-46	398378	2019-11-17	209.857	M				YME1L heart KO	377052 - Yme1l1tm1Tlan (flox/flox), A1cf-Tg(Myh6-cre/Esr1*)1Jmk (+/+)	377056 or 384278 - Yme1l1tm1Tlan (flox/flox), A1cf-Tg(Myh6-cre/Esr1*)1Jmk (Tg/+)		EXPERIMENTS	LIV
0138-48	398380	2019-11-17	209.857	F				YME1L heart KO	377052 - Yme1l1tm1Tlan (flox/flox), A1cf-Tg(Myh6-cre/Esr1*)1Jmk (+/+)	377056 or 384278 - Yme1l1tm1Tlan (flox/flox), A1cf-Tg(Myh6-cre/Esr1*)1Jmk (Tg/+)		EXPERIMENTS	LIV
0138-49	398381	2019-11-17	209.857	F				YME1L heart KO	377052 - Yme1l1tm1Tlan (flox/flox), A1cf-Tg(Myh6-cre/Esr1*)1Jmk (+/+)	377056 or 384278 - Yme1l1tm1Tlan (flox/flox), A1cf-Tg(Myh6-cre/Esr1*)1Jmk (Tg/+)		EXPERIMENTS	LIV
0138-50	398382	2019-11-17	209.857	F				YME1L heart KO	377052 - Yme1l1tm1Tlan (flox/flox), A1cf-Tg(Myh6-cre/Esr1*)1Jmk (+/+)	377056 or 384278 - Yme1l1tm1Tlan (flox/flox), A1cf-Tg(Myh6-cre/Esr1*)1Jmk (Tg/+)		EXPERIMENTS	LIV
0149-54	404383	2019-12-08	206.857	M				YME1L heart KO	384274 - Yme1l1tm1Tlan (flox/flox), A1cf-Tg(Myh6-cre/Esr1*)1Jmk (Tg/+)	384275 or 384276 - Yme1l1tm1Tlan (flox/flox), A1cf-Tg(Myh6-cre/Esr1*)1Jmk (+/+)		EXPERIMENTS	LIV
0107-79	381847	2019-08-26	221.714	M				ROSA26_CAG_FLAG-MTP18	366066, C57BL/6NCrl - Gt(ROSA)26Sortm1Wai (+/+)	361025 or 361026 - Gt(ROSA)26Sortm1Wai (+/KI)	2019-12-02	Euthanasia	MTP18 users
0107-80	381848	2019-08-26	221.714	F				ROSA26_CAG_FLAG-MTP18	366066, C57BL/6NCrl - Gt(ROSA)26Sortm1Wai (+/+)	361025 or 361026 - Gt(ROSA)26Sortm1Wai (+/KI)	2019-12-02	Euthanasia	MTP18 users
0107-81	381849	2019-08-26	221.714	F				ROSA26_CAG_FLAG-MTP18	366066, C57BL/6NCrl - Gt(ROSA)26Sortm1Wai (+/+)	361025 or 361026 - Gt(ROSA)26Sortm1Wai (+/KI)	2019-12-02	Euthanasia	MTP18 users
0107-82	381850	2019-08-26	221.714	F				ROSA26_CAG_FLAG-MTP18	366066, C57BL/6NCrl - Gt(ROSA)26Sortm1Wai (+/+)	361025 or 361026 - Gt(ROSA)26Sortm1Wai (+/KI)	2019-12-02	Euthanasia	MTP18 users
0157-58	406890	2019-12-26	204.286	F				YME1L heart KO	384274 - Yme1l1tm1Tlan (flox/flox), A1cf-Tg(Myh6-cre/Esr1*)1Jmk (Tg/+)	384275 or 384276 - Yme1l1tm1Tlan (flox/flox), A1cf-Tg(Myh6-cre/Esr1*)1Jmk (+/+)		EXPERIMENTS	LIV
0157-59	406891	2019-12-26	204.286	F				YME1L heart KO	384274 - Yme1l1tm1Tlan (flox/flox), A1cf-Tg(Myh6-cre/Esr1*)1Jmk (Tg/+)	384275 or 384276 - Yme1l1tm1Tlan (flox/flox), A1cf-Tg(Myh6-cre/Esr1*)1Jmk (+/+)		EXPERIMENTS	LIV
0108-6	382249	2019-08-28	221.429	M				GLUT4 YME1L heart	359083 - Yme1l1tm1Tlan (+/flox), A1cf-Tg(Myh6-cre/Esr1*)1Jmk (Tg/+), Slc2a4tm1Abel (+/flox)	361707 or 361711, YME1L heart KO - Yme1l1tm1Tlan (flox/flox), A1cf-Tg(Myh6-cre/Esr1*)1Jmk (+/+)	2019-10-17	euthanasia	LIV
0157-60	406892	2019-12-26	204.286	F				YME1L heart KO	384274 - Yme1l1tm1Tlan (flox/flox), A1cf-Tg(Myh6-cre/Esr1*)1Jmk (Tg/+)	384275 or 384276 - Yme1l1tm1Tlan (flox/flox), A1cf-Tg(Myh6-cre/Esr1*)1Jmk (+/+)		EXPERIMENTS	LIV
0102-21	377052	2019-08-07	224.429	M				YME1L heart KO	352851 - Yme1l1tm1Tlan (flox/flox), A1cf-Tg(Myh6-cre/Esr1*)1Jmk (+/+)	352859 or 352860 - Yme1l1tm1Tlan (+/flox or flox/flox), A1cf-Tg(Myh6-cre/Esr1*)1Jmk (Tg/+)	2020-09-04	Euthanasia	LIV
0162-62	408680	2020-01-06	202.714	F				YME1L heart KO	377052 - Yme1l1tm1Tlan (flox/flox), A1cf-Tg(Myh6-cre/Esr1*)1Jmk (+/+)	377056 or 384278 - Yme1l1tm1Tlan (flox/flox), A1cf-Tg(Myh6-cre/Esr1*)1Jmk (Tg/+)		EXPERIMENTS	LIV
0162-63	408681	2020-01-06	202.714	F				YME1L heart KO	377052 - Yme1l1tm1Tlan (flox/flox), A1cf-Tg(Myh6-cre/Esr1*)1Jmk (+/+)	377056 or 384278 - Yme1l1tm1Tlan (flox/flox), A1cf-Tg(Myh6-cre/Esr1*)1Jmk (Tg/+)		EXPERIMENTS	LIV
0162-64	408682	2020-01-08	202.429	F				YME1L heart KO	377052 - Yme1l1tm1Tlan (flox/flox), A1cf-Tg(Myh6-cre/Esr1*)1Jmk (+/+)	377056 or 384278 - Yme1l1tm1Tlan (flox/flox), A1cf-Tg(Myh6-cre/Esr1*)1Jmk (Tg/+)		EXPERIMENTS	LIV
0162-67	408684	2020-01-08	202.429	F				YME1L heart KO	377052 - Yme1l1tm1Tlan (flox/flox), A1cf-Tg(Myh6-cre/Esr1*)1Jmk (+/+)	377056 or 384278 - Yme1l1tm1Tlan (flox/flox), A1cf-Tg(Myh6-cre/Esr1*)1Jmk (Tg/+)		EXPERIMENTS	LIV
0162-70	408687	2020-01-08	202.429	F				YME1L heart KO	377052 - Yme1l1tm1Tlan (flox/flox), A1cf-Tg(Myh6-cre/Esr1*)1Jmk (+/+)	377056 or 384278 - Yme1l1tm1Tlan (flox/flox), A1cf-Tg(Myh6-cre/Esr1*)1Jmk (Tg/+)		EXPERIMENTS	LIV
0108-3	382247	2019-08-28	221.429	M				GLUT4 YME1L heart	359083 - Yme1l1tm1Tlan (+/flox), A1cf-Tg(Myh6-cre/Esr1*)1Jmk (Tg/+), Slc2a4tm1Abel (+/flox)	361707 or 361711, YME1L heart KO - Yme1l1tm1Tlan (flox/flox), A1cf-Tg(Myh6-cre/Esr1*)1Jmk (+/+)	2019-10-22	Euthanasia	LIV	monod B-6B
0108-9	382252	2019-08-28	221.429	F				GLUT4 YME1L heart	359083 - Yme1l1tm1Tlan (+/flox), A1cf-Tg(Myh6-cre/Esr1*)1Jmk (Tg/+), Slc2a4tm1Abel (+/flox)	361707 or 361711, YME1L heart KO - Yme1l1tm1Tlan (flox/flox), A1cf-Tg(Myh6-cre/Esr1*)1Jmk (+/+)	2019-10-17	Euthanasia	LIV	monod B-6B
0173-73	417243	2020-02-08	198	M				YME1L heart KO	384274 - Yme1l1tm1Tlan (flox/flox), A1cf-Tg(Myh6-cre/Esr1*)1Jmk (Tg/+)	384275 or 384276 - Yme1l1tm1Tlan (flox/flox), A1cf-Tg(Myh6-cre/Esr1*)1Jmk (+/+)		EXPERIMENTS	LIV
0108-11	382254	2019-08-28	221.429	F				GLUT4 YME1L heart	359083 - Yme1l1tm1Tlan (+/flox), A1cf-Tg(Myh6-cre/Esr1*)1Jmk (Tg/+), Slc2a4tm1Abel (+/flox)	361707 or 361711, YME1L heart KO - Yme1l1tm1Tlan (flox/flox), A1cf-Tg(Myh6-cre/Esr1*)1Jmk (+/+)	2019-10-22	Euthanasia	LIV	monod B-6B
0173-74	417244	2020-02-08	198	M				YME1L heart KO	384274 - Yme1l1tm1Tlan (flox/flox), A1cf-Tg(Myh6-cre/Esr1*)1Jmk (Tg/+)	384275 or 384276 - Yme1l1tm1Tlan (flox/flox), A1cf-Tg(Myh6-cre/Esr1*)1Jmk (+/+)		EXPERIMENTS	LIV
0109-54	382283	2019-08-28	221.429	M				GLUT4 heart	327853 - A1cf-Tg(Myh6-cre/Esr1*)1Jmk (Tg/+), Slc2a4tm1Abel (+/flox)	362305 or 362306 C57BL/6NCrl - A1cf-Tg(Myh6-cre/Esr1*)1Jmk (+/+), Slc2a4tm1Abel (+/+)	2019-10-24	Euthanasia	LIV
0173-76	417245	2020-02-08	198	F				YME1L heart KO	384274 - Yme1l1tm1Tlan (flox/flox), A1cf-Tg(Myh6-cre/Esr1*)1Jmk (Tg/+)	384275 or 384276 - Yme1l1tm1Tlan (flox/flox), A1cf-Tg(Myh6-cre/Esr1*)1Jmk (+/+)		EXPERIMENTS	LIV
0173-77	417246	2020-02-08	198	F				YME1L heart KO	384274 - Yme1l1tm1Tlan (flox/flox), A1cf-Tg(Myh6-cre/Esr1*)1Jmk (Tg/+)	384275 or 384276 - Yme1l1tm1Tlan (flox/flox), A1cf-Tg(Myh6-cre/Esr1*)1Jmk (+/+)		EXPERIMENTS	LIV
0111-22	382231	2019-08-28	221.429	M			flox/flox	MTP18 heart	366148 - A1cf-Tg(Myh6-cre/Esr1*)1Jmk (Tg/+), Mtfp1tm(cond) (flox/flox)	366150 or366152 - A1cf-Tg(Myh6-cre/Esr1*)1Jmk (+/+), Mtfp1tm(cond) (flox/flox)			ED
0111-23	382232	2019-08-28	221.429	M			flox/flox	MTP18 heart	366148 - A1cf-Tg(Myh6-cre/Esr1*)1Jmk (Tg/+), Mtfp1tm(cond) (flox/flox)	366150 or366152 - A1cf-Tg(Myh6-cre/Esr1*)1Jmk (+/+), Mtfp1tm(cond) (flox/flox)			ED
0111-24	382233	2019-08-28	221.429	F			flox/flox	MTP18 heart	366148 - A1cf-Tg(Myh6-cre/Esr1*)1Jmk (Tg/+), Mtfp1tm(cond) (flox/flox)	366150 or366152 - A1cf-Tg(Myh6-cre/Esr1*)1Jmk (+/+), Mtfp1tm(cond) (flox/flox)			ED
0111-26	382234	2019-08-28	221.429	F			flox/flox	MTP18 heart	366148 - A1cf-Tg(Myh6-cre/Esr1*)1Jmk (Tg/+), Mtfp1tm(cond) (flox/flox)	366150 or366152 - A1cf-Tg(Myh6-cre/Esr1*)1Jmk (+/+), Mtfp1tm(cond) (flox/flox)			ED
0111-27	382235	2019-08-31	221	M			flox/flox	MTP18 heart	350703 - A1cf-Tg(Myh6-cre/Esr1*)1Jmk (+/+), Mtfp1tm(cond) (flox/flox)	350707 or 350708 - A1cf-Tg(Myh6-cre/Esr1*)1Jmk (Tg/+), Mtfp1tm(cond) (flox/flox)			ED
0111-28	382236	2019-08-31	221	M			flox/flox	MTP18 heart	350703 - A1cf-Tg(Myh6-cre/Esr1*)1Jmk (+/+), Mtfp1tm(cond) (flox/flox)	350707 or 350708 - A1cf-Tg(Myh6-cre/Esr1*)1Jmk (Tg/+), Mtfp1tm(cond) (flox/flox)			ED
0111-29	382237	2019-08-31	221	M			flox/flox	MTP18 heart	350703 - A1cf-Tg(Myh6-cre/Esr1*)1Jmk (+/+), Mtfp1tm(cond) (flox/flox)	350707 or 350708 - A1cf-Tg(Myh6-cre/Esr1*)1Jmk (Tg/+), Mtfp1tm(cond) (flox/flox)			ED
0111-30	382238	2019-08-31	221	M			flox/flox	MTP18 heart	350703 - A1cf-Tg(Myh6-cre/Esr1*)1Jmk (+/+), Mtfp1tm(cond) (flox/flox)	350707 or 350708 - A1cf-Tg(Myh6-cre/Esr1*)1Jmk (Tg/+), Mtfp1tm(cond) (flox/flox)			ED
0111-31	382239	2019-08-31	221	M			flox/flox	MTP18 heart	350703 - A1cf-Tg(Myh6-cre/Esr1*)1Jmk (+/+), Mtfp1tm(cond) (flox/flox)	350707 or 350708 - A1cf-Tg(Myh6-cre/Esr1*)1Jmk (Tg/+), Mtfp1tm(cond) (flox/flox)			ED
0111-32	382240	2019-08-31	221	F			flox/flox	MTP18 heart	350703 - A1cf-Tg(Myh6-cre/Esr1*)1Jmk (+/+), Mtfp1tm(cond) (flox/flox)	350707 or 350708 - A1cf-Tg(Myh6-cre/Esr1*)1Jmk (Tg/+), Mtfp1tm(cond) (flox/flox)			ED
0111-33	382241	2019-08-31	221	F			flox/flox	MTP18 heart	350703 - A1cf-Tg(Myh6-cre/Esr1*)1Jmk (+/+), Mtfp1tm(cond) (flox/flox)	350707 or 350708 - A1cf-Tg(Myh6-cre/Esr1*)1Jmk (Tg/+), Mtfp1tm(cond) (flox/flox)			ED
0111-34	382242	2019-08-31	221	F			flox/flox	MTP18 heart	350703 - A1cf-Tg(Myh6-cre/Esr1*)1Jmk (+/+), Mtfp1tm(cond) (flox/flox)	350707 or 350708 - A1cf-Tg(Myh6-cre/Esr1*)1Jmk (Tg/+), Mtfp1tm(cond) (flox/flox)			ED
0111-36	382243	2019-08-31	221	F			flox/flox	MTP18 heart	350703 - A1cf-Tg(Myh6-cre/Esr1*)1Jmk (+/+), Mtfp1tm(cond) (flox/flox)	350707 or 350708 - A1cf-Tg(Myh6-cre/Esr1*)1Jmk (Tg/+), Mtfp1tm(cond) (flox/flox)			ED
0111-37	382244	2019-08-31	221	F			flox/flox	MTP18 heart	350703 - A1cf-Tg(Myh6-cre/Esr1*)1Jmk (+/+), Mtfp1tm(cond) (flox/flox)	350707 or 350708 - A1cf-Tg(Myh6-cre/Esr1*)1Jmk (Tg/+), Mtfp1tm(cond) (flox/flox)			ED
0111-38	382245	2019-08-31	221	F			flox/flox	MTP18 heart	350703 - A1cf-Tg(Myh6-cre/Esr1*)1Jmk (+/+), Mtfp1tm(cond) (flox/flox)	350707 or 350708 - A1cf-Tg(Myh6-cre/Esr1*)1Jmk (Tg/+), Mtfp1tm(cond) (flox/flox)			ED
0111-39	382246	2019-08-31	221	F			flox/flox	MTP18 heart	350703 - A1cf-Tg(Myh6-cre/Esr1*)1Jmk (+/+), Mtfp1tm(cond) (flox/flox)	350707 or 350708 - A1cf-Tg(Myh6-cre/Esr1*)1Jmk (Tg/+), Mtfp1tm(cond) (flox/flox)			ED
0113-24	384291	2019-08-26	221.714	M				CAG MTP18 heart	362124 - A1cf-Tg(Myh6-cre/Esr1*)1Jmk (Tg/+), Gt(ROSA)26Sortm1Wai (+/+)	362126 or 362128 - A1cf-Tg(Myh6-cre/Esr1*)1Jmk (+/+), Gt(ROSA)26Sortm1Wai (+/KI)			ED
0113-26	384292	2019-08-26	221.714	M				CAG MTP18 heart	362124 - A1cf-Tg(Myh6-cre/Esr1*)1Jmk (Tg/+), Gt(ROSA)26Sortm1Wai (+/+)	362126 or 362128 - A1cf-Tg(Myh6-cre/Esr1*)1Jmk (+/+), Gt(ROSA)26Sortm1Wai (+/KI)			ED
0113-27	384293	2019-08-26	221.714	M				CAG MTP18 heart	362124 - A1cf-Tg(Myh6-cre/Esr1*)1Jmk (Tg/+), Gt(ROSA)26Sortm1Wai (+/+)	362126 or 362128 - A1cf-Tg(Myh6-cre/Esr1*)1Jmk (+/+), Gt(ROSA)26Sortm1Wai (+/KI)			ED
0113-28	384294	2019-08-26	221.714	M				CAG MTP18 heart	362124 - A1cf-Tg(Myh6-cre/Esr1*)1Jmk (Tg/+), Gt(ROSA)26Sortm1Wai (+/+)	362126 or 362128 - A1cf-Tg(Myh6-cre/Esr1*)1Jmk (+/+), Gt(ROSA)26Sortm1Wai (+/KI)			ED
0113-29	384295	2019-08-26	221.714	M				CAG MTP18 heart	362124 - A1cf-Tg(Myh6-cre/Esr1*)1Jmk (Tg/+), Gt(ROSA)26Sortm1Wai (+/+)	362126 or 362128 - A1cf-Tg(Myh6-cre/Esr1*)1Jmk (+/+), Gt(ROSA)26Sortm1Wai (+/KI)			ED
0113-30	384296	2019-08-26	221.714	F				CAG MTP18 heart	362124 - A1cf-Tg(Myh6-cre/Esr1*)1Jmk (Tg/+), Gt(ROSA)26Sortm1Wai (+/+)	362126 or 362128 - A1cf-Tg(Myh6-cre/Esr1*)1Jmk (+/+), Gt(ROSA)26Sortm1Wai (+/KI)			ED
0113-31	384297	2019-08-26	221.714	F				CAG MTP18 heart	362124 - A1cf-Tg(Myh6-cre/Esr1*)1Jmk (Tg/+), Gt(ROSA)26Sortm1Wai (+/+)	362126 or 362128 - A1cf-Tg(Myh6-cre/Esr1*)1Jmk (+/+), Gt(ROSA)26Sortm1Wai (+/KI)			ED
0113-32	384298	2019-08-26	221.714	F				CAG MTP18 heart	362124 - A1cf-Tg(Myh6-cre/Esr1*)1Jmk (Tg/+), Gt(ROSA)26Sortm1Wai (+/+)	362126 or 362128 - A1cf-Tg(Myh6-cre/Esr1*)1Jmk (+/+), Gt(ROSA)26Sortm1Wai (+/KI)			ED
0113-33	384299	2019-08-26	221.714	F				CAG MTP18 heart	362124 - A1cf-Tg(Myh6-cre/Esr1*)1Jmk (Tg/+), Gt(ROSA)26Sortm1Wai (+/+)	362126 or 362128 - A1cf-Tg(Myh6-cre/Esr1*)1Jmk (+/+), Gt(ROSA)26Sortm1Wai (+/KI)			ED
0113-34	384300	2019-08-26	221.714	F				CAG MTP18 heart	362124 - A1cf-Tg(Myh6-cre/Esr1*)1Jmk (Tg/+), Gt(ROSA)26Sortm1Wai (+/+)	362126 or 362128 - A1cf-Tg(Myh6-cre/Esr1*)1Jmk (+/+), Gt(ROSA)26Sortm1Wai (+/KI)			ED
0173-79	417248	2020-02-08	198	F				YME1L heart KO	384274 - Yme1l1tm1Tlan (flox/flox), A1cf-Tg(Myh6-cre/Esr1*)1Jmk (Tg/+)	384275 or 384276 - Yme1l1tm1Tlan (flox/flox), A1cf-Tg(Myh6-cre/Esr1*)1Jmk (+/+)		EXPERIMENTS	LIV
0114-27	384273	2019-09-10	219.571	M				YME1L heart KO	352851 - Yme1l1tm1Tlan (flox/flox), A1cf-Tg(Myh6-cre/Esr1*)1Jmk (+/+)	352859 or 352860 - Yme1l1tm1Tlan (flox/flox), A1cf-Tg(Myh6-cre/Esr1*)1Jmk (Tg/+)	16/12/19	euthanasia	LIV
0173-80	417249	2020-02-08	198	F				YME1L heart KO	384274 - Yme1l1tm1Tlan (flox/flox), A1cf-Tg(Myh6-cre/Esr1*)1Jmk (Tg/+)	384275 or 384276 - Yme1l1tm1Tlan (flox/flox), A1cf-Tg(Myh6-cre/Esr1*)1Jmk (+/+)		EXPERIMENTS	LIV
0184-81	421962	2020-02-24	195.714	M				YME1L heart KO	377052 - Yme1l1tm1Tlan (flox/flox), A1cf-Tg(Myh6-cre/Esr1*)1Jmk (+/+)	377056 or 384278 - Yme1l1tm1Tlan (flox/flox), A1cf-Tg(Myh6-cre/Esr1*)1Jmk (Tg/+)		EXPERIMENTS	LIV
0184-82	421963	2020-02-24	195.714	M				YME1L heart KO	377052 - Yme1l1tm1Tlan (flox/flox), A1cf-Tg(Myh6-cre/Esr1*)1Jmk (+/+)	377056 or 384278 - Yme1l1tm1Tlan (flox/flox), A1cf-Tg(Myh6-cre/Esr1*)1Jmk (Tg/+)		EXPERIMENTS	LIV
0114-31	384277	2019-09-10	219.571	F				YME1L heart KO	352851 - Yme1l1tm1Tlan (flox/flox), A1cf-Tg(Myh6-cre/Esr1*)1Jmk (+/+)	352859 or 352860 - Yme1l1tm1Tlan (flox/flox), A1cf-Tg(Myh6-cre/Esr1*)1Jmk (Tg/+)	16/12/19	euthanasia	LIV
0184-83	421964	2020-02-24	195.714	M				YME1L heart KO	377052 - Yme1l1tm1Tlan (flox/flox), A1cf-Tg(Myh6-cre/Esr1*)1Jmk (+/+)	377056 or 384278 - Yme1l1tm1Tlan (flox/flox), A1cf-Tg(Myh6-cre/Esr1*)1Jmk (Tg/+)		EXPERIMENTS	LIV
0184-84	421965	2020-02-24	195.714	M				YME1L heart KO	377052 - Yme1l1tm1Tlan (flox/flox), A1cf-Tg(Myh6-cre/Esr1*)1Jmk (+/+)	377056 or 384278 - Yme1l1tm1Tlan (flox/flox), A1cf-Tg(Myh6-cre/Esr1*)1Jmk (Tg/+)		EXPERIMENTS	LIV
0116-83	384528	2019-09-17	218.571	M				ROSA26_CAG_FLAG-MTP18	366066, C57BL/6NCrl - Gt(ROSA)26Sortm1Wai (+/+)	361025 or 361026 - Gt(ROSA)26Sortm1Wai (+/KI)	2019-12-02	Euthanasia	MTP18 users
0116-84	384529	2019-09-17	218.571	M				ROSA26_CAG_FLAG-MTP18	366066, C57BL/6NCrl - Gt(ROSA)26Sortm1Wai (+/+)	361025 or 361026 - Gt(ROSA)26Sortm1Wai (+/KI)	2019-12-02	Euthanasia	MTP18 users
0116-86	384530	2019-09-17	218.571	F				ROSA26_CAG_FLAG-MTP18	366066, C57BL/6NCrl - Gt(ROSA)26Sortm1Wai (+/+)	361025 or 361026 - Gt(ROSA)26Sortm1Wai (+/KI)	2019-12-02	Euthanasia	MTP18 users
0116-87	384531	2019-09-17	218.571	F				ROSA26_CAG_FLAG-MTP18	366066, C57BL/6NCrl - Gt(ROSA)26Sortm1Wai (+/+)	361025 or 361026 - Gt(ROSA)26Sortm1Wai (+/KI)	2019-12-02	Euthanasia	MTP18 users
0116-88	384532	2019-09-17	218.571	F				ROSA26_CAG_FLAG-MTP18	366066, C57BL/6NCrl - Gt(ROSA)26Sortm1Wai (+/+)	361025 or 361026 - Gt(ROSA)26Sortm1Wai (+/KI)	2019-12-02	Euthanasia	MTP18 users
0116-89	384533	2019-09-17	218.571	F				ROSA26_CAG_FLAG-MTP18	366066, C57BL/6NCrl - Gt(ROSA)26Sortm1Wai (+/+)	361025 or 361026 - Gt(ROSA)26Sortm1Wai (+/KI)	2019-12-02	Euthanasia	MTP18 users
0117-11	386880	2019-09-22	217.857	M			flox/flox	MTP18 Gt heart	366001 - Tmem173gt (+/m), A1cf-Tg(Myh6-cre/Esr1*)1Jmk (+/+), Mtfp1tm(cond) (+/flox)	366005 or 366007 - Tmem173gt (+/m), A1cf-Tg(Myh6-cre/Esr1*)1Jmk (Tg/+), Mtfp1tm(cond) (+/flox)			ED
0117-12	386881	2019-09-22	217.857	M			+/flox	MTP18 Gt heart	366001 - Tmem173gt (+/m), A1cf-Tg(Myh6-cre/Esr1*)1Jmk (+/+), Mtfp1tm(cond) (+/flox)	366005 or 366007 - Tmem173gt (+/m), A1cf-Tg(Myh6-cre/Esr1*)1Jmk (Tg/+), Mtfp1tm(cond) (+/flox)			ED
0117-13	386882	2019-09-22	217.857	M			+/+	MTP18 Gt heart	366001 - Tmem173gt (+/m), A1cf-Tg(Myh6-cre/Esr1*)1Jmk (+/+), Mtfp1tm(cond) (+/flox)	366005 or 366007 - Tmem173gt (+/m), A1cf-Tg(Myh6-cre/Esr1*)1Jmk (Tg/+), Mtfp1tm(cond) (+/flox)			ED
0117-14	386883	2019-09-22	217.857	M			flox/flox	MTP18 Gt heart	366001 - Tmem173gt (+/m), A1cf-Tg(Myh6-cre/Esr1*)1Jmk (+/+), Mtfp1tm(cond) (+/flox)	366005 or 366007 - Tmem173gt (+/m), A1cf-Tg(Myh6-cre/Esr1*)1Jmk (Tg/+), Mtfp1tm(cond) (+/flox)			ED
0117-16	386884	2019-09-22	217.857	M			+/flox	MTP18 Gt heart	366001 - Tmem173gt (+/m), A1cf-Tg(Myh6-cre/Esr1*)1Jmk (+/+), Mtfp1tm(cond) (+/flox)	366005 or 366007 - Tmem173gt (+/m), A1cf-Tg(Myh6-cre/Esr1*)1Jmk (Tg/+), Mtfp1tm(cond) (+/flox)			ED
0117-17	386885	2019-09-22	217.857	F			flox/flox	MTP18 Gt heart	366001 - Tmem173gt (+/m), A1cf-Tg(Myh6-cre/Esr1*)1Jmk (+/+), Mtfp1tm(cond) (+/flox)	366005 or 366007 - Tmem173gt (+/m), A1cf-Tg(Myh6-cre/Esr1*)1Jmk (Tg/+), Mtfp1tm(cond) (+/flox)			ED
0117-18	386886	2019-09-22	217.857	F			flox/flox	MTP18 Gt heart	366001 - Tmem173gt (+/m), A1cf-Tg(Myh6-cre/Esr1*)1Jmk (+/+), Mtfp1tm(cond) (+/flox)	366005 or 366007 - Tmem173gt (+/m), A1cf-Tg(Myh6-cre/Esr1*)1Jmk (Tg/+), Mtfp1tm(cond) (+/flox)			ED
0117-19	386887	2019-09-22	217.857	F			+/flox	MTP18 Gt heart	366001 - Tmem173gt (+/m), A1cf-Tg(Myh6-cre/Esr1*)1Jmk (+/+), Mtfp1tm(cond) (+/flox)	366005 or 366007 - Tmem173gt (+/m), A1cf-Tg(Myh6-cre/Esr1*)1Jmk (Tg/+), Mtfp1tm(cond) (+/flox)			ED
0117-20	386888	2019-09-22	217.857	F			+/flox	MTP18 Gt heart	366001 - Tmem173gt (+/m), A1cf-Tg(Myh6-cre/Esr1*)1Jmk (+/+), Mtfp1tm(cond) (+/flox)	366005 or 366007 - Tmem173gt (+/m), A1cf-Tg(Myh6-cre/Esr1*)1Jmk (Tg/+), Mtfp1tm(cond) (+/flox)			ED
0117-21	386889	2019-09-22	217.857	F			+/+	MTP18 Gt heart	366001 - Tmem173gt (+/m), A1cf-Tg(Myh6-cre/Esr1*)1Jmk (+/+), Mtfp1tm(cond) (+/flox)	366005 or 366007 - Tmem173gt (+/m), A1cf-Tg(Myh6-cre/Esr1*)1Jmk (Tg/+), Mtfp1tm(cond) (+/flox)			ED
0117-22	386890	2019-09-23	217.714	M			flox/flox	MTP18 Gt heart	366002 - Tmem173gt (+/m), A1cf-Tg(Myh6-cre/Esr1*)1Jmk (Tg/+), Mtfp1tm(cond) (+/flox)	366006 or 366008 - (+/m), A1cf-Tg(Myh6-cre/Esr1*)1Jmk (+/+), Mtfp1tm(cond) (+/flox)			ED
0117-23	386891	2019-09-23	217.714	M			flox/flox	MTP18 Gt heart	366002 - Tmem173gt (+/m), A1cf-Tg(Myh6-cre/Esr1*)1Jmk (Tg/+), Mtfp1tm(cond) (+/flox)	366006 or 366008 - (+/m), A1cf-Tg(Myh6-cre/Esr1*)1Jmk (+/+), Mtfp1tm(cond) (+/flox)			ED
0117-24	386892	2019-09-23	217.714	F			+/flox	MTP18 Gt heart	366002 - Tmem173gt (+/m), A1cf-Tg(Myh6-cre/Esr1*)1Jmk (Tg/+), Mtfp1tm(cond) (+/flox)	366006 or 366008 - (+/m), A1cf-Tg(Myh6-cre/Esr1*)1Jmk (+/+), Mtfp1tm(cond) (+/flox)			ED
0117-26	386893	2019-09-23	217.714	F			+/+	MTP18 Gt heart	366002 - Tmem173gt (+/m), A1cf-Tg(Myh6-cre/Esr1*)1Jmk (Tg/+), Mtfp1tm(cond) (+/flox)	366006 or 366008 - (+/m), A1cf-Tg(Myh6-cre/Esr1*)1Jmk (+/+), Mtfp1tm(cond) (+/flox)			ED
0118-40	387051	2019-09-27	217.143	M			flox/flox	MTP18 heart	366148 - A1cf-Tg(Myh6-cre/Esr1*)1Jmk (Tg/+), Mtfp1tm(cond) (flox/flox)	366150 or366152 - A1cf-Tg(Myh6-cre/Esr1*)1Jmk (+/+), Mtfp1tm(cond) (flox/flox)			ED
0118-41	387052	2019-09-27	217.143	M			flox/flox	MTP18 heart	366148 - A1cf-Tg(Myh6-cre/Esr1*)1Jmk (Tg/+), Mtfp1tm(cond) (flox/flox)	366150 or366152 - A1cf-Tg(Myh6-cre/Esr1*)1Jmk (+/+), Mtfp1tm(cond) (flox/flox)			ED
0118-42	387053	2019-09-27	217.143	M			flox/flox	MTP18 heart	366148 - A1cf-Tg(Myh6-cre/Esr1*)1Jmk (Tg/+), Mtfp1tm(cond) (flox/flox)	366150 or366152 - A1cf-Tg(Myh6-cre/Esr1*)1Jmk (+/+), Mtfp1tm(cond) (flox/flox)			ED
0118-43	387054	2019-09-27	217.143	M			flox/flox	MTP18 heart	366148 - A1cf-Tg(Myh6-cre/Esr1*)1Jmk (Tg/+), Mtfp1tm(cond) (flox/flox)	366150 or366152 - A1cf-Tg(Myh6-cre/Esr1*)1Jmk (+/+), Mtfp1tm(cond) (flox/flox)			ED
0118-44	387055	2019-09-27	217.143	F			flox/flox	MTP18 heart	366148 - A1cf-Tg(Myh6-cre/Esr1*)1Jmk (Tg/+), Mtfp1tm(cond) (flox/flox)	366150 or366152 - A1cf-Tg(Myh6-cre/Esr1*)1Jmk (+/+), Mtfp1tm(cond) (flox/flox)			ED
0118-46	387056	2019-09-27	217.143	F			flox/flox	MTP18 heart	366148 - A1cf-Tg(Myh6-cre/Esr1*)1Jmk (Tg/+), Mtfp1tm(cond) (flox/flox)	366150 or366152 - A1cf-Tg(Myh6-cre/Esr1*)1Jmk (+/+), Mtfp1tm(cond) (flox/flox)			ED
0118-47	387057	2019-09-27	217.143	F			flox/flox	MTP18 heart	366148 - A1cf-Tg(Myh6-cre/Esr1*)1Jmk (Tg/+), Mtfp1tm(cond) (flox/flox)	366150 or366152 - A1cf-Tg(Myh6-cre/Esr1*)1Jmk (+/+), Mtfp1tm(cond) (flox/flox)			ED
0118-48	387058	2019-09-27	217.143	F			flox/flox	MTP18 heart	366148 - A1cf-Tg(Myh6-cre/Esr1*)1Jmk (Tg/+), Mtfp1tm(cond) (flox/flox)	366150 or366152 - A1cf-Tg(Myh6-cre/Esr1*)1Jmk (+/+), Mtfp1tm(cond) (flox/flox)			ED
0118-49	387059	2019-09-27	217.143	F			flox/flox	MTP18 heart	366148 - A1cf-Tg(Myh6-cre/Esr1*)1Jmk (Tg/+), Mtfp1tm(cond) (flox/flox)	366150 or366152 - A1cf-Tg(Myh6-cre/Esr1*)1Jmk (+/+), Mtfp1tm(cond) (flox/flox)			ED
0118-50	387060	2019-09-27	217.143	F			flox/flox	MTP18 heart	366148 - A1cf-Tg(Myh6-cre/Esr1*)1Jmk (Tg/+), Mtfp1tm(cond) (flox/flox)	366150 or366152 - A1cf-Tg(Myh6-cre/Esr1*)1Jmk (+/+), Mtfp1tm(cond) (flox/flox)			ED
0119-36	387427	2019-10-03	216.286	M				CAG MTP18 heart	362124 - A1cf-Tg(Myh6-cre/Esr1*)1Jmk (Tg/+), Gt(ROSA)26Sortm1Wai (+/+)	362126 or 362128 - A1cf-Tg(Myh6-cre/Esr1*)1Jmk (+/+), Gt(ROSA)26Sortm1Wai (+/KI)			ED
0119-37	387428	2019-10-03	216.286	M				CAG MTP18 heart	362124 - A1cf-Tg(Myh6-cre/Esr1*)1Jmk (Tg/+), Gt(ROSA)26Sortm1Wai (+/+)	362126 or 362128 - A1cf-Tg(Myh6-cre/Esr1*)1Jmk (+/+), Gt(ROSA)26Sortm1Wai (+/KI)			ED
0119-38	387429	2019-10-03	216.286	M				CAG MTP18 heart	362124 - A1cf-Tg(Myh6-cre/Esr1*)1Jmk (Tg/+), Gt(ROSA)26Sortm1Wai (+/+)	362126 or 362128 - A1cf-Tg(Myh6-cre/Esr1*)1Jmk (+/+), Gt(ROSA)26Sortm1Wai (+/KI)			ED
0119-39	387430	2019-10-03	216.286	M				CAG MTP18 heart	362124 - A1cf-Tg(Myh6-cre/Esr1*)1Jmk (Tg/+), Gt(ROSA)26Sortm1Wai (+/+)	362126 or 362128 - A1cf-Tg(Myh6-cre/Esr1*)1Jmk (+/+), Gt(ROSA)26Sortm1Wai (+/KI)			ED
0119-40	387431	2019-10-03	216.286	M				CAG MTP18 heart	362124 - A1cf-Tg(Myh6-cre/Esr1*)1Jmk (Tg/+), Gt(ROSA)26Sortm1Wai (+/+)	362126 or 362128 - A1cf-Tg(Myh6-cre/Esr1*)1Jmk (+/+), Gt(ROSA)26Sortm1Wai (+/KI)			ED
0119-41	387432	2019-10-03	216.286	M				CAG MTP18 heart	362124 - A1cf-Tg(Myh6-cre/Esr1*)1Jmk (Tg/+), Gt(ROSA)26Sortm1Wai (+/+)	362126 or 362128 - A1cf-Tg(Myh6-cre/Esr1*)1Jmk (+/+), Gt(ROSA)26Sortm1Wai (+/KI)			ED
0119-42	387433	2019-10-03	216.286	F				CAG MTP18 heart	362124 - A1cf-Tg(Myh6-cre/Esr1*)1Jmk (Tg/+), Gt(ROSA)26Sortm1Wai (+/+)	362126 or 362128 - A1cf-Tg(Myh6-cre/Esr1*)1Jmk (+/+), Gt(ROSA)26Sortm1Wai (+/KI)			ED
0119-43	387434	2019-10-03	216.286	F				CAG MTP18 heart	362124 - A1cf-Tg(Myh6-cre/Esr1*)1Jmk (Tg/+), Gt(ROSA)26Sortm1Wai (+/+)	362126 or 362128 - A1cf-Tg(Myh6-cre/Esr1*)1Jmk (+/+), Gt(ROSA)26Sortm1Wai (+/KI)			ED
0119-44	387435	2019-10-03	216.286	F				CAG MTP18 heart	362124 - A1cf-Tg(Myh6-cre/Esr1*)1Jmk (Tg/+), Gt(ROSA)26Sortm1Wai (+/+)	362126 or 362128 - A1cf-Tg(Myh6-cre/Esr1*)1Jmk (+/+), Gt(ROSA)26Sortm1Wai (+/KI)			ED
0119-46	387436	2019-10-03	216.286	F				CAG MTP18 heart	362124 - A1cf-Tg(Myh6-cre/Esr1*)1Jmk (Tg/+), Gt(ROSA)26Sortm1Wai (+/+)	362126 or 362128 - A1cf-Tg(Myh6-cre/Esr1*)1Jmk (+/+), Gt(ROSA)26Sortm1Wai (+/KI)			ED
0119-47	387437	2019-10-03	216.286	F				CAG MTP18 heart	362124 - A1cf-Tg(Myh6-cre/Esr1*)1Jmk (Tg/+), Gt(ROSA)26Sortm1Wai (+/+)	362126 or 362128 - A1cf-Tg(Myh6-cre/Esr1*)1Jmk (+/+), Gt(ROSA)26Sortm1Wai (+/KI)			ED
0122-1	390256	2019-10-12	215	M	+/KI	Tg/+	+/+	CAG MTP18 YFP Liver	378752, CAG MTP18 YFP Liver - Tg(Alb-cre)21Mgn (Tg/+), Gt(ROSA)26Sortm1.1Lrsn (+/KI), Gt(ROSA)26Sortm1Wai (+/+)	375775 or 375776, ROSA26_CAG_FLAG-MTP18 - Gt(ROSA)26Sortm1Wai (+/KI)	2020-01-02	Euthanasia	CP
0122-2	390257	2019-10-12	215	M	+/KI	Tg/+	+/+	CAG MTP18 YFP Liver	378752, CAG MTP18 YFP Liver - Tg(Alb-cre)21Mgn (Tg/+), Gt(ROSA)26Sortm1.1Lrsn (+/KI), Gt(ROSA)26Sortm1Wai (+/+)	375775 or 375776, ROSA26_CAG_FLAG-MTP18 - Gt(ROSA)26Sortm1Wai (+/KI)	2020-01-02	Euthanasia	CP
0122-3	390258	2019-10-12	215	M	+/KI	+/+	+/+	CAG MTP18 YFP Liver	378752, CAG MTP18 YFP Liver - Tg(Alb-cre)21Mgn (Tg/+), Gt(ROSA)26Sortm1.1Lrsn (+/KI), Gt(ROSA)26Sortm1Wai (+/+)	375775 or 375776, ROSA26_CAG_FLAG-MTP18 - Gt(ROSA)26Sortm1Wai (+/KI)	2020-01-02	Euthanasia	CP
0122-4	390259	2019-10-12	215	M	+/KI	+/+	+/+	CAG MTP18 YFP Liver	378752, CAG MTP18 YFP Liver - Tg(Alb-cre)21Mgn (Tg/+), Gt(ROSA)26Sortm1.1Lrsn (+/KI), Gt(ROSA)26Sortm1Wai (+/+)	375775 or 375776, ROSA26_CAG_FLAG-MTP18 - Gt(ROSA)26Sortm1Wai (+/KI)	2020-01-02	Euthanasia	CP
0123-13	390434	2019-10-14	214.714	M			+/KO	MTP18 KO	343710 - Mtfp1tm(KO) (+/KO), Tg(CMV-Cre)1Cgn (+/+)	343712 or 343713 - Mtfp1tm(KO) (+/KO), Tg(CMV-Cre)1Cgn (+/+)	2020-06-15	Euthanasia	MTP18 users
0123-14	390435	2019-10-14	214.714	M			+/KO	MTP18 KO	343710 - Mtfp1tm(KO) (+/KO), Tg(CMV-Cre)1Cgn (+/+)	343712 or 343713 - Mtfp1tm(KO) (+/KO), Tg(CMV-Cre)1Cgn (+/+)	2020-03-17	Euthanasia	MTP18 users
0123-16	390436	2019-10-14	214.714	M			+/+	MTP18 KO	343710 - Mtfp1tm(KO) (+/KO), Tg(CMV-Cre)1Cgn (+/+)	343712 or 343713 - Mtfp1tm(KO) (+/KO), Tg(CMV-Cre)1Cgn (+/+)	2020-03-17	Euthanasia	MTP18 users
0123-17	390437	2019-10-14	214.714	M			+/KO	MTP18 KO	343710 - Mtfp1tm(KO) (+/KO), Tg(CMV-Cre)1Cgn (+/+)	343712 or 343713 - Mtfp1tm(KO) (+/KO), Tg(CMV-Cre)1Cgn (+/+)	2020-05-11	Euthanasia	MTP18 users
0123-18	390439	2019-10-14	214.714	F			+/KO	MTP18 KO	343710 - Mtfp1tm(KO) (+/KO), Tg(CMV-Cre)1Cgn (+/+)	343712 or 343713 - Mtfp1tm(KO) (+/KO), Tg(CMV-Cre)1Cgn (+/+)	2020-05-11	Euthanasia	MTP18 users
0123-19	390440	2019-10-14	214.714	F			+/KO	MTP18 KO	343710 - Mtfp1tm(KO) (+/KO), Tg(CMV-Cre)1Cgn (+/+)	343712 or 343713 - Mtfp1tm(KO) (+/KO), Tg(CMV-Cre)1Cgn (+/+)	2020-05-11	Euthanasia	MTP18 users
0123-20	390441	2019-10-14	214.714	F			+/KO	MTP18 KO	343710 - Mtfp1tm(KO) (+/KO), Tg(CMV-Cre)1Cgn (+/+)	343712 or 343713 - Mtfp1tm(KO) (+/KO), Tg(CMV-Cre)1Cgn (+/+)	2020-01-30	Euthanasia	MTP18 users
0123-21	390442	2019-10-14	214.714	F			+/KO	MTP18 KO	343710 - Mtfp1tm(KO) (+/KO), Tg(CMV-Cre)1Cgn (+/+)	343712 or 343713 - Mtfp1tm(KO) (+/KO), Tg(CMV-Cre)1Cgn (+/+)	2020-01-30	Euthanasia	MTP18 users
0123-22	390443	2019-10-14	214.714	F			+/KO	MTP18 KO	343710 - Mtfp1tm(KO) (+/KO), Tg(CMV-Cre)1Cgn (+/+)	343712 or 343713 - Mtfp1tm(KO) (+/KO), Tg(CMV-Cre)1Cgn (+/+)	2020-01-30	Euthanasia	MTP18 users
0124-16	390444	2019-10-14	214.714	M				GLUT4 YME1L heart	359083 - Yme1l1tm1Tlan (+/flox), A1cf-Tg(Myh6-cre/Esr1*)1Jmk (Tg/+), Slc2a4tm1Abel (+/flox)	361707 or 361711, YME1L heart KO - Yme1l1tm1Tlan (flox/flox), A1cf-Tg(Myh6-cre/Esr1*)1Jmk (+/+)	27.12.19	euthanasia	LIV
0195-87	424053	2020-03-03	194.571	M				YME1L heart KO	377052 => YME1L heart KO => Yme1l1tm1Tlan (flox/flox), A1cf-Tg(Myh6-cre/Esr1*)1Jmk (+/+)	377056 or 384278 - YME1L heart KO => Yme1l1tm1Tlan (flox/flox), A1cf-Tg(Myh6-cre/Esr1*)1Jmk (Tg/+)		EXPERIMENTS	LIV
0195-91	424057	2020-03-05	194.286	M				YME1L heart KO	384274 => YME1L heart KO => Yme1l1tm1Tlan (flox/flox), A1cf-Tg(Myh6-cre/Esr1*)1Jmk (Tg/+)	384275 or 384276 - YME1L heart KO => Yme1l1tm1Tlan (flox/flox), A1cf-Tg(Myh6-cre/Esr1*)1Jmk (+/+)		EXPERIMENTS	LIV
0195-92	424058	2020-03-05	194.286	M				YME1L heart KO	384274 => YME1L heart KO => Yme1l1tm1Tlan (flox/flox), A1cf-Tg(Myh6-cre/Esr1*)1Jmk (Tg/+)	384275 or 384276 - YME1L heart KO => Yme1l1tm1Tlan (flox/flox), A1cf-Tg(Myh6-cre/Esr1*)1Jmk (+/+)		EXPERIMENTS	LIV
0195-93	424059	2020-03-05	194.286	M				YME1L heart KO	384274 => YME1L heart KO => Yme1l1tm1Tlan (flox/flox), A1cf-Tg(Myh6-cre/Esr1*)1Jmk (Tg/+)	384275 or 384276 - YME1L heart KO => Yme1l1tm1Tlan (flox/flox), A1cf-Tg(Myh6-cre/Esr1*)1Jmk (+/+)		EXPERIMENTS	LIV
0195-94	424060	2020-03-05	194.286	M				YME1L heart KO	384274 => YME1L heart KO => Yme1l1tm1Tlan (flox/flox), A1cf-Tg(Myh6-cre/Esr1*)1Jmk (Tg/+)	384275 or 384276 - YME1L heart KO => Yme1l1tm1Tlan (flox/flox), A1cf-Tg(Myh6-cre/Esr1*)1Jmk (+/+)		EXPERIMENTS	LIV
0198-58	425330	2020-03-13	193.143	M				GLUT4 YME1L heart	411003 => GLUT4 YME1L heart => Yme1l1tm1Tlan (flox/flox), A1cf-Tg(Myh6-cre/Esr1*)1Jmk (+/+), Slc2a4tm1Abel (+/+)	411006 or 411009 - GLUT4 YME1L heart => Yme1l1tm1Tlan (+/flox), A1cf-Tg(Myh6-cre/Esr1*)1Jmk (Tg/+), Slc2a4tm1Abel (+/flox)		EXPERIMENTS	LIV
0198-59	425331	2020-03-13	193.143	M				GLUT4 YME1L heart	411003 => GLUT4 YME1L heart => Yme1l1tm1Tlan (flox/flox), A1cf-Tg(Myh6-cre/Esr1*)1Jmk (+/+), Slc2a4tm1Abel (+/+)	411006 or 411009 - GLUT4 YME1L heart => Yme1l1tm1Tlan (+/flox), A1cf-Tg(Myh6-cre/Esr1*)1Jmk (Tg/+), Slc2a4tm1Abel (+/flox)		EXPERIMENTS	LIV
0198-60	425332	2020-03-13	193.143	M				GLUT4 YME1L heart	411003 => GLUT4 YME1L heart => Yme1l1tm1Tlan (flox/flox), A1cf-Tg(Myh6-cre/Esr1*)1Jmk (+/+), Slc2a4tm1Abel (+/+)	411006 or 411009 - GLUT4 YME1L heart => Yme1l1tm1Tlan (+/flox), A1cf-Tg(Myh6-cre/Esr1*)1Jmk (Tg/+), Slc2a4tm1Abel (+/flox)		EXPERIMENTS	LIV
0020-17	306487	2018-08-23	274.286	M				YME1L	292065 YME1L conditional (+/flox)	292069 YME1L conditional (+/flox)			Liv	in cross 79420
0020-19	306489	2018-08-23	274.286	F				YME1L	292065 YME1L conditional (+/flox)	292069 YME1L conditional (+/flox)			Liv	in cross 79420
0020-20	306490	2018-08-23	274.286	F				YME1L	292065 YME1L conditional (+/flox)	292069 YME1L conditional (+/flox)			Liv	in cross 79420
0125-51	392614	2019-10-20	213.857	M			flox/flox	MTP18 heart	350703 - A1cf-Tg(Myh6-cre/Esr1*)1Jmk (+/+), Mtfp1tm(cond) (flox/flox)	350707 or 350708 - A1cf-Tg(Myh6-cre/Esr1*)1Jmk (Tg/+), Mtfp1tm(cond) (flox/flox)			ED
0125-52	392615	2019-10-20	213.857	M			flox/flox	MTP18 heart	350703 - A1cf-Tg(Myh6-cre/Esr1*)1Jmk (+/+), Mtfp1tm(cond) (flox/flox)	350707 or 350708 - A1cf-Tg(Myh6-cre/Esr1*)1Jmk (Tg/+), Mtfp1tm(cond) (flox/flox)			ED
0125-53	392616	2019-10-20	213.857	M			flox/flox	MTP18 heart	350703 - A1cf-Tg(Myh6-cre/Esr1*)1Jmk (+/+), Mtfp1tm(cond) (flox/flox)	350707 or 350708 - A1cf-Tg(Myh6-cre/Esr1*)1Jmk (Tg/+), Mtfp1tm(cond) (flox/flox)			ED
0125-54	392617	2019-10-20	213.857	M			flox/flox	MTP18 heart	350703 - A1cf-Tg(Myh6-cre/Esr1*)1Jmk (+/+), Mtfp1tm(cond) (flox/flox)	350707 or 350708 - A1cf-Tg(Myh6-cre/Esr1*)1Jmk (Tg/+), Mtfp1tm(cond) (flox/flox)			ED
0125-56	392618	2019-10-20	213.857	F			flox/flox	MTP18 heart	350703 - A1cf-Tg(Myh6-cre/Esr1*)1Jmk (+/+), Mtfp1tm(cond) (flox/flox)	350707 or 350708 - A1cf-Tg(Myh6-cre/Esr1*)1Jmk (Tg/+), Mtfp1tm(cond) (flox/flox)			ED
0125-57	392619	2019-10-20	213.857	F			flox/flox	MTP18 heart	350703 - A1cf-Tg(Myh6-cre/Esr1*)1Jmk (+/+), Mtfp1tm(cond) (flox/flox)	350707 or 350708 - A1cf-Tg(Myh6-cre/Esr1*)1Jmk (Tg/+), Mtfp1tm(cond) (flox/flox)			ED
0125-58	392620	2019-10-20	213.857	F			flox/flox	MTP18 heart	350703 - A1cf-Tg(Myh6-cre/Esr1*)1Jmk (+/+), Mtfp1tm(cond) (flox/flox)	350707 or 350708 - A1cf-Tg(Myh6-cre/Esr1*)1Jmk (Tg/+), Mtfp1tm(cond) (flox/flox)			ED
0125-59	392621	2019-10-20	213.857	F			flox/flox	MTP18 heart	350703 - A1cf-Tg(Myh6-cre/Esr1*)1Jmk (+/+), Mtfp1tm(cond) (flox/flox)	350707 or 350708 - A1cf-Tg(Myh6-cre/Esr1*)1Jmk (Tg/+), Mtfp1tm(cond) (flox/flox)			ED
0125-60	392622	2019-10-20	213.857	F			flox/flox	MTP18 heart	350703 - A1cf-Tg(Myh6-cre/Esr1*)1Jmk (+/+), Mtfp1tm(cond) (flox/flox)	350707 or 350708 - A1cf-Tg(Myh6-cre/Esr1*)1Jmk (Tg/+), Mtfp1tm(cond) (flox/flox)			ED
0020-21	306491	2018-08-23	274.286	F				YME1L	292065 YME1L conditional (+/flox)	292069 YME1L conditional (+/flox)			Liv	in cross 79421
0020-24	306494	2018-08-23	274.286	F				YME1L	292065 YME1L conditional (+/flox)	292069 YME1L conditional (+/flox)			Liv	in cross 79423
0031-34	320418	2018-10-29	264.714	M				GLUT4 HEART	276894 Myh6-cre Tg/+ GLUT4 +/+	276869 Myh6-cre +/+ GLUT4 +/+flox			LIV	in cross 82048
0041-40	327853	2018-12-10	258.714	M				GLUT4 heart	298158 Myh6-cre Tg/+ GLUT4 +/flox	298161 Myh6-cre +/+ GLUT4 +/+			LIV	new cross with 343740-41
0042-34	320418	2018-10-29	264.714	M				GLUT4 heart	276894 Myh6-cre Tg/+, GLUT4 +/+	276869 Myh6-cre +/+, GLUT4 flox/+			LIV	in cross 82048
0042-38	320421	2018-10-30	264.571	F				GLUT4 heart	276894 Myh6-cre Tg/+, GLUT4 +/+	276869 Myh6-cre +/+, GLUT4 flox/+			LIV	in cross 82048
0127-6	392483	2019-10-16	214.429	M	+/KI	Tg/+		CAG MTP18 YFP Liver	378752, CAG MTP18 YFP Liver - Tg(Alb-cre)21Mgn (Tg/+), Gt(ROSA)26Sortm1.1Lrsn (+/KI), Gt(ROSA)26Sortm1Wai (+/+)	375775 or 375776, ROSA26_CAG_FLAG-MTP18 - Gt(ROSA)26Sortm1Wai (+/KI)	2020-01-07	Euthanasia	CP
0127-7	392484	2019-10-16	214.429	M	+/+	+/+		CAG MTP18 YFP Liver	378752, CAG MTP18 YFP Liver - Tg(Alb-cre)21Mgn (Tg/+), Gt(ROSA)26Sortm1.1Lrsn (+/KI), Gt(ROSA)26Sortm1Wai (+/+)	375775 or 375776, ROSA26_CAG_FLAG-MTP18 - Gt(ROSA)26Sortm1Wai (+/KI)	2020-01-02	Euthanasia	CP
0127-8	392485	2019-10-16	214.429	M	+/KI	Tg/+		CAG MTP18 YFP Liver	378752, CAG MTP18 YFP Liver - Tg(Alb-cre)21Mgn (Tg/+), Gt(ROSA)26Sortm1.1Lrsn (+/KI), Gt(ROSA)26Sortm1Wai (+/+)	375775 or 375776, ROSA26_CAG_FLAG-MTP18 - Gt(ROSA)26Sortm1Wai (+/KI)	2020-01-07	Euthanasia	CP
0127-9	392486	2019-10-16	214.429	F	+/KI	Tg/+		CAG MTP18 YFP Liver	378752, CAG MTP18 YFP Liver - Tg(Alb-cre)21Mgn (Tg/+), Gt(ROSA)26Sortm1.1Lrsn (+/KI), Gt(ROSA)26Sortm1Wai (+/+)	375775 or 375776, ROSA26_CAG_FLAG-MTP18 - Gt(ROSA)26Sortm1Wai (+/KI)	2020-01-02	Euthanasia	CP
0127-10	392487	2019-10-16	214.429	F	+/KI	+/+		CAG MTP18 YFP Liver	378752, CAG MTP18 YFP Liver - Tg(Alb-cre)21Mgn (Tg/+), Gt(ROSA)26Sortm1.1Lrsn (+/KI), Gt(ROSA)26Sortm1Wai (+/+)	375775 or 375776, ROSA26_CAG_FLAG-MTP18 - Gt(ROSA)26Sortm1Wai (+/KI)	2020-01-02	Euthanasia	CP
0127-11	392488	2019-10-16	214.429	F	+/+	Tg/+		CAG MTP18 YFP Liver	378752, CAG MTP18 YFP Liver - Tg(Alb-cre)21Mgn (Tg/+), Gt(ROSA)26Sortm1.1Lrsn (+/KI), Gt(ROSA)26Sortm1Wai (+/+)	375775 or 375776, ROSA26_CAG_FLAG-MTP18 - Gt(ROSA)26Sortm1Wai (+/KI)	2020-01-02	Euthanasia	CP
0130-61	394013	2019-10-21	213.714	M			flox/flox	MTP18 heart	366148 - A1cf-Tg(Myh6-cre/Esr1*)1Jmk (Tg/+), Mtfp1tm(cond) (flox/flox)	366150 or 366152 - A1cf-Tg(Myh6-cre/Esr1*)1Jmk (+/+), Mtfp1tm(cond) (flox/flox)			ED
0130-62	394014	2019-10-21	213.714	M			flox/flox	MTP18 heart	366148 - A1cf-Tg(Myh6-cre/Esr1*)1Jmk (Tg/+), Mtfp1tm(cond) (flox/flox)	366150 or 366152 - A1cf-Tg(Myh6-cre/Esr1*)1Jmk (+/+), Mtfp1tm(cond) (flox/flox)			ED
0130-63	394015	2019-10-21	213.714	F			flox/flox	MTP18 heart	366148 - A1cf-Tg(Myh6-cre/Esr1*)1Jmk (Tg/+), Mtfp1tm(cond) (flox/flox)	366150 or 366152 - A1cf-Tg(Myh6-cre/Esr1*)1Jmk (+/+), Mtfp1tm(cond) (flox/flox)			ED
0130-64	394016	2019-10-21	213.714	F			flox/flox	MTP18 heart	366148 - A1cf-Tg(Myh6-cre/Esr1*)1Jmk (Tg/+), Mtfp1tm(cond) (flox/flox)	366150 or 366152 - A1cf-Tg(Myh6-cre/Esr1*)1Jmk (+/+), Mtfp1tm(cond) (flox/flox)			ED
0130-66	394017	2019-10-21	213.714	F			flox/flox	MTP18 heart	366148 - A1cf-Tg(Myh6-cre/Esr1*)1Jmk (Tg/+), Mtfp1tm(cond) (flox/flox)	366150 or 366152 - A1cf-Tg(Myh6-cre/Esr1*)1Jmk (+/+), Mtfp1tm(cond) (flox/flox)			ED
0131-27	395024	2019-10-31	212.286	M			+/flox	MTP18 Gt heart	366001 - Tmem173gt (+/m), A1cf-Tg(Myh6-cre/Esr1*)1Jmk (+/+), Mtfp1tm(cond) (+/flox)	366005 or 366007 - Tmem173gt (+/m), A1cf-Tg(Myh6-cre/Esr1*)1Jmk (Tg/+), Mtfp1tm(cond) (+/flox)			ED
0131-28	395025	2019-10-31	212.286	M			+/flox	MTP18 Gt heart	366001 - Tmem173gt (+/m), A1cf-Tg(Myh6-cre/Esr1*)1Jmk (+/+), Mtfp1tm(cond) (+/flox)	366005 or 366007 - Tmem173gt (+/m), A1cf-Tg(Myh6-cre/Esr1*)1Jmk (Tg/+), Mtfp1tm(cond) (+/flox)			ED
0131-29	395026	2019-10-31	212.286	M			+/+	MTP18 Gt heart	366001 - Tmem173gt (+/m), A1cf-Tg(Myh6-cre/Esr1*)1Jmk (+/+), Mtfp1tm(cond) (+/flox)	366005 or 366007 - Tmem173gt (+/m), A1cf-Tg(Myh6-cre/Esr1*)1Jmk (Tg/+), Mtfp1tm(cond) (+/flox)			ED
0131-30	395027	2019-10-31	212.286	M			flox/flox	MTP18 Gt heart	366001 - Tmem173gt (+/m), A1cf-Tg(Myh6-cre/Esr1*)1Jmk (+/+), Mtfp1tm(cond) (+/flox)	366005 or 366007 - Tmem173gt (+/m), A1cf-Tg(Myh6-cre/Esr1*)1Jmk (Tg/+), Mtfp1tm(cond) (+/flox)			ED
0131-31	395028	2019-10-31	212.286	M			+/flox	MTP18 Gt heart	366001 - Tmem173gt (+/m), A1cf-Tg(Myh6-cre/Esr1*)1Jmk (+/+), Mtfp1tm(cond) (+/flox)	366005 or 366007 - Tmem173gt (+/m), A1cf-Tg(Myh6-cre/Esr1*)1Jmk (Tg/+), Mtfp1tm(cond) (+/flox)			ED
0131-32	395029	2019-10-31	212.286	F			flox/flox	MTP18 Gt heart	366001 - Tmem173gt (+/m), A1cf-Tg(Myh6-cre/Esr1*)1Jmk (+/+), Mtfp1tm(cond) (+/flox)	366005 or 366007 - Tmem173gt (+/m), A1cf-Tg(Myh6-cre/Esr1*)1Jmk (Tg/+), Mtfp1tm(cond) (+/flox)			ED
0131-33	395030	2019-10-31	212.286	F			+/flox	MTP18 Gt heart	366001 - Tmem173gt (+/m), A1cf-Tg(Myh6-cre/Esr1*)1Jmk (+/+), Mtfp1tm(cond) (+/flox)	366005 or 366007 - Tmem173gt (+/m), A1cf-Tg(Myh6-cre/Esr1*)1Jmk (Tg/+), Mtfp1tm(cond) (+/flox)			ED
0131-34	395031	2019-10-31	212.286	F			flox/flox	MTP18 Gt heart	366001 - Tmem173gt (+/m), A1cf-Tg(Myh6-cre/Esr1*)1Jmk (+/+), Mtfp1tm(cond) (+/flox)	366005 or 366007 - Tmem173gt (+/m), A1cf-Tg(Myh6-cre/Esr1*)1Jmk (Tg/+), Mtfp1tm(cond) (+/flox)			ED
0131-36	395032	2019-10-31	212.286	F			+/flox	MTP18 Gt heart	366001 - Tmem173gt (+/m), A1cf-Tg(Myh6-cre/Esr1*)1Jmk (+/+), Mtfp1tm(cond) (+/flox)	366005 or 366007 - Tmem173gt (+/m), A1cf-Tg(Myh6-cre/Esr1*)1Jmk (Tg/+), Mtfp1tm(cond) (+/flox)			ED
0131-37	395033	2019-10-31	212.286	F			+/+	MTP18 Gt heart	366001 - Tmem173gt (+/m), A1cf-Tg(Myh6-cre/Esr1*)1Jmk (+/+), Mtfp1tm(cond) (+/flox)	366005 or 366007 - Tmem173gt (+/m), A1cf-Tg(Myh6-cre/Esr1*)1Jmk (Tg/+), Mtfp1tm(cond) (+/flox)			ED
0133-48	395145	2019-10-28	212.714	M				CAG MTP18 heart	362124 - A1cf-Tg(Myh6-cre/Esr1*)1Jmk (Tg/+), Gt(ROSA)26Sortm1Wai (+/+)	362126 or 362128 - A1cf-Tg(Myh6-cre/Esr1*)1Jmk (+/+), Gt(ROSA)26Sortm1Wai (+/KI)			ED
0133-49	395146	2019-10-28	212.714	M				CAG MTP18 heart	362124 - A1cf-Tg(Myh6-cre/Esr1*)1Jmk (Tg/+), Gt(ROSA)26Sortm1Wai (+/+)	362126 or 362128 - A1cf-Tg(Myh6-cre/Esr1*)1Jmk (+/+), Gt(ROSA)26Sortm1Wai (+/KI)			ED
0133-50	395147	2019-10-28	212.714	F				CAG MTP18 heart	362124 - A1cf-Tg(Myh6-cre/Esr1*)1Jmk (Tg/+), Gt(ROSA)26Sortm1Wai (+/+)	362126 or 362128 - A1cf-Tg(Myh6-cre/Esr1*)1Jmk (+/+), Gt(ROSA)26Sortm1Wai (+/KI)			ED
0133-51	395148	2019-10-28	212.714	F				CAG MTP18 heart	362124 - A1cf-Tg(Myh6-cre/Esr1*)1Jmk (Tg/+), Gt(ROSA)26Sortm1Wai (+/+)	362126 or 362128 - A1cf-Tg(Myh6-cre/Esr1*)1Jmk (+/+), Gt(ROSA)26Sortm1Wai (+/KI)			ED
0133-52	395149	2019-10-28	212.714	F				CAG MTP18 heart	362124 - A1cf-Tg(Myh6-cre/Esr1*)1Jmk (Tg/+), Gt(ROSA)26Sortm1Wai (+/+)	362126 or 362128 - A1cf-Tg(Myh6-cre/Esr1*)1Jmk (+/+), Gt(ROSA)26Sortm1Wai (+/KI)			ED
0135-76	398252	2019-11-14	210.286	M		Tg/+	flox/flox	MTP18 Liver	377812 - Mtfp1tm(cond) (flox/flox), Tg(Alb-cre)21Mgn (Tg/+)	377817 or 377818 - Mtfp1tm(cond) (flox/flox), Tg(Alb-cre)21Mgn (+/+)	2020-04-28	CP199	CP
0135-77	398253	2019-11-14	210.286	M		Tg/+	flox/flox	MTP18 Liver	377812 - Mtfp1tm(cond) (flox/flox), Tg(Alb-cre)21Mgn (Tg/+)	377817 or 377818 - Mtfp1tm(cond) (flox/flox), Tg(Alb-cre)21Mgn (+/+)	2020-04-28	CP199	CP
0135-78	398254	2019-11-14	210.286	M		Tg/+	flox/flox	MTP18 Liver	377812 - Mtfp1tm(cond) (flox/flox), Tg(Alb-cre)21Mgn (Tg/+)	377817 or 377818 - Mtfp1tm(cond) (flox/flox), Tg(Alb-cre)21Mgn (+/+)	2020-04-28	CP199	CP
0135-79	398255	2019-11-14	210.286	M		+/+	flox/flox	MTP18 Liver	377812 - Mtfp1tm(cond) (flox/flox), Tg(Alb-cre)21Mgn (Tg/+)	377817 or 377818 - Mtfp1tm(cond) (flox/flox), Tg(Alb-cre)21Mgn (+/+)	2020-04-28	CP199	CP
0135-80	398256	2019-11-14	210.286	M		+/+	flox/flox	MTP18 Liver	377812 - Mtfp1tm(cond) (flox/flox), Tg(Alb-cre)21Mgn (Tg/+)	377817 or 377818 - Mtfp1tm(cond) (flox/flox), Tg(Alb-cre)21Mgn (+/+)	2020-04-28	CP199	CP
0135-81	398257	2019-11-14	210.286	M		+/+	flox/flox	MTP18 Liver	377812 - Mtfp1tm(cond) (flox/flox), Tg(Alb-cre)21Mgn (Tg/+)	377817 or 377818 - Mtfp1tm(cond) (flox/flox), Tg(Alb-cre)21Mgn (+/+)	2020-04-28	CP199	CP
0135-82	398258	2019-11-14	210.286	F		+/+	flox/flox	MTP18 Liver	377812 - Mtfp1tm(cond) (flox/flox), Tg(Alb-cre)21Mgn (Tg/+)	377817 or 377818 - Mtfp1tm(cond) (flox/flox), Tg(Alb-cre)21Mgn (+/+)	2020-01-29	Euthanasia	CP
0135-83	398259	2019-11-14	210.286	F		Tg/+	flox/flox	MTP18 Liver	377812 - Mtfp1tm(cond) (flox/flox), Tg(Alb-cre)21Mgn (Tg/+)	377817 or 377818 - Mtfp1tm(cond) (flox/flox), Tg(Alb-cre)21Mgn (+/+)	2020-01-29	Euthanasia	CP
0135-84	398260	2019-11-16	210	F		Tg/+	flox/flox	MTP18 Liver	377812 - Mtfp1tm(cond) (flox/flox), Tg(Alb-cre)21Mgn (Tg/+)	377817 or 377818 - Mtfp1tm(cond) (flox/flox), Tg(Alb-cre)21Mgn (+/+)	2020-01-29	Euthanasia	CP
0135-86	398261	2019-11-16	210	F		Tg/+	flox/flox	MTP18 Liver	377812 - Mtfp1tm(cond) (flox/flox), Tg(Alb-cre)21Mgn (Tg/+)	377817 or 377818 - Mtfp1tm(cond) (flox/flox), Tg(Alb-cre)21Mgn (+/+)	2020-01-29	Euthanasia	CP
0135-87	398262	2019-11-16	210	F		Tg/+	flox/flox	MTP18 Liver	377812 - Mtfp1tm(cond) (flox/flox), Tg(Alb-cre)21Mgn (Tg/+)	377817 or 377818 - Mtfp1tm(cond) (flox/flox), Tg(Alb-cre)21Mgn (+/+)	2020-04-30	Euthanasia	CP
0136-1	398364	2019-11-12	210.571	M			+/flox	MTP18 IFNAR1 heart KO	366148, MTP18 heart - A1cf-Tg(Myh6-cre/Esr1*)1Jmk (Tg/+), Mtfp1tm(cond) (flox/flox)	359891 or 359892, IFNAR KO (B6) - Ifnar1tm1Agt (KO/KO)			ED
0136-2	398365	2019-11-12	210.571	M			+/+	MTP18 IFNAR1 heart KO	366148, MTP18 heart - A1cf-Tg(Myh6-cre/Esr1*)1Jmk (Tg/+), Mtfp1tm(cond) (flox/flox)	359891 or 359892, IFNAR KO (B6) - Ifnar1tm1Agt (KO/KO)			ED
0136-3	398366	2019-11-12	210.571	F			+/flox	MTP18 IFNAR1 heart KO	366148, MTP18 heart - A1cf-Tg(Myh6-cre/Esr1*)1Jmk (Tg/+), Mtfp1tm(cond) (flox/flox)	359891 or 359892, IFNAR KO (B6) - Ifnar1tm1Agt (KO/KO)			ED
0136-4	398367	2019-11-12	210.571	F			+/flox	MTP18 IFNAR1 heart KO	366148, MTP18 heart - A1cf-Tg(Myh6-cre/Esr1*)1Jmk (Tg/+), Mtfp1tm(cond) (flox/flox)	359891 or 359892, IFNAR KO (B6) - Ifnar1tm1Agt (KO/KO)			ED
0136-6	398368	2019-11-12	210.571	F			+/flox	MTP18 IFNAR1 heart KO	366148, MTP18 heart - A1cf-Tg(Myh6-cre/Esr1*)1Jmk (Tg/+), Mtfp1tm(cond) (flox/flox)	359891 or 359892, IFNAR KO (B6) - Ifnar1tm1Agt (KO/KO)			ED
0136-7	398369	2019-11-12	210.571	F			+/flox	MTP18 IFNAR1 heart KO	366148, MTP18 heart - A1cf-Tg(Myh6-cre/Esr1*)1Jmk (Tg/+), Mtfp1tm(cond) (flox/flox)	359891 or 359892, IFNAR KO (B6) - Ifnar1tm1Agt (KO/KO)			ED
0136-8	398370	2019-11-15	210.143	M			+/flox	MTP18 IFNAR1 heart KO	366148, MTP18 heart - A1cf-Tg(Myh6-cre/Esr1*)1Jmk (Tg/+), Mtfp1tm(cond) (flox/flox)	359891 or 359892, IFNAR KO (B6) - Ifnar1tm1Agt (KO/KO)			ED
0136-9	398371	2019-11-15	210.143	F			+/flox	MTP18 IFNAR1 heart KO	366148, MTP18 heart - A1cf-Tg(Myh6-cre/Esr1*)1Jmk (Tg/+), Mtfp1tm(cond) (flox/flox)	359891 or 359892, IFNAR KO (B6) - Ifnar1tm1Agt (KO/KO)			ED
0136-10	398372	2019-11-15	210.143	F			+/flox	MTP18 IFNAR1 heart KO	366148, MTP18 heart - A1cf-Tg(Myh6-cre/Esr1*)1Jmk (Tg/+), Mtfp1tm(cond) (flox/flox)	359891 or 359892, IFNAR KO (B6) - Ifnar1tm1Agt (KO/KO)			ED
0137-53	399666	2019-11-09	211	M				CAG MTP18 heart	368092 - A1cf-Tg(Myh6-cre/Esr1*)1Jmk (Tg/+), Gt(ROSA)26Sortm1Wai (+/+)	372743 or 372744 - A1cf-Tg(Myh6-cre/Esr1*)1Jmk (+/+), Gt(ROSA)26Sortm1Wai (+/KI)			ED
0137-54	399667	2019-11-09	211	M				CAG MTP18 heart	368092 - A1cf-Tg(Myh6-cre/Esr1*)1Jmk (Tg/+), Gt(ROSA)26Sortm1Wai (+/+)	372743 or 372744 - A1cf-Tg(Myh6-cre/Esr1*)1Jmk (+/+), Gt(ROSA)26Sortm1Wai (+/KI)			ED
0137-56	399668	2019-11-09	211	M				CAG MTP18 heart	368092 - A1cf-Tg(Myh6-cre/Esr1*)1Jmk (Tg/+), Gt(ROSA)26Sortm1Wai (+/+)	372743 or 372744 - A1cf-Tg(Myh6-cre/Esr1*)1Jmk (+/+), Gt(ROSA)26Sortm1Wai (+/KI)			ED
0137-57	399669	2019-11-09	211	M				CAG MTP18 heart	368092 - A1cf-Tg(Myh6-cre/Esr1*)1Jmk (Tg/+), Gt(ROSA)26Sortm1Wai (+/+)	372743 or 372744 - A1cf-Tg(Myh6-cre/Esr1*)1Jmk (+/+), Gt(ROSA)26Sortm1Wai (+/KI)			ED
0137-58	399670	2019-11-09	211	F				CAG MTP18 heart	368092 - A1cf-Tg(Myh6-cre/Esr1*)1Jmk (Tg/+), Gt(ROSA)26Sortm1Wai (+/+)	372743 or 372744 - A1cf-Tg(Myh6-cre/Esr1*)1Jmk (+/+), Gt(ROSA)26Sortm1Wai (+/KI)			ED
0137-59	399671	2019-11-09	211	F				CAG MTP18 heart	368092 - A1cf-Tg(Myh6-cre/Esr1*)1Jmk (Tg/+), Gt(ROSA)26Sortm1Wai (+/+)	372743 or 372744 - A1cf-Tg(Myh6-cre/Esr1*)1Jmk (+/+), Gt(ROSA)26Sortm1Wai (+/KI)			ED
0137-60	399672	2019-11-09	211	F				CAG MTP18 heart	368092 - A1cf-Tg(Myh6-cre/Esr1*)1Jmk (Tg/+), Gt(ROSA)26Sortm1Wai (+/+)	372743 or 372744 - A1cf-Tg(Myh6-cre/Esr1*)1Jmk (+/+), Gt(ROSA)26Sortm1Wai (+/KI)			ED
0073-1	359083	2019-05-19	235.857	M				GLUT4 YME1L heart	305347 GLUT4 heart - A1cf-Tg(Myh6-cre/Esr1*)1Jmk (Tg/+), Slc2a4tm1Abel (+/flox)	306491 YME1L conditional - Yme1l1tm1Tlan (flox/flox)			LIV
0073-2	359084	2019-05-19	235.857	F				GLUT4 YME1L heart	305347 GLUT4 heart - A1cf-Tg(Myh6-cre/Esr1*)1Jmk (Tg/+), Slc2a4tm1Abel (+/flox)	306491 YME1L conditional - Yme1l1tm1Tlan (flox/flox)			LIV
0080-12	361702	2019-05-27	234.714	M				YME1L heart KO	335857, GLUT4 YME1L heart - Yme1l1tm1Tlan (+/flox), A1cf-Tg(Myh6-cre/Esr1*)1Jmk (Tg/+), Slc2a4tm1Abel (+/+)	342281 or 342282, YME1L conditional - Yme1l1tm1Tlan (flox/flox)			LIV	in cross
0080-20	361707	2019-05-27	234.714	F				YME1L heart KO	335857, GLUT4 YME1L heart - Yme1l1tm1Tlan (+/flox), A1cf-Tg(Myh6-cre/Esr1*)1Jmk (Tg/+), Slc2a4tm1Abel (+/+)	342281 or 342282, YME1L conditional - Yme1l1tm1Tlan (flox/flox)			LIV	in cross
0080-24	361711	2019-05-27	234.714	F				YME1L heart KO	335857, GLUT4 YME1L heart - Yme1l1tm1Tlan (+/flox), A1cf-Tg(Myh6-cre/Esr1*)1Jmk (Tg/+), Slc2a4tm1Abel (+/+)	342281 or 342282, YME1L conditional - Yme1l1tm1Tlan (flox/flox)			LIV	in cross
0102-26	377056	2019-08-07	224.429	F				YME1L heart KO	352851 - Yme1l1tm1Tlan (flox/flox), A1cf-Tg(Myh6-cre/Esr1*)1Jmk (+/+)	352859 or 352860 - Yme1l1tm1Tlan (+/flox or flox/flox), A1cf-Tg(Myh6-cre/Esr1*)1Jmk (Tg/+)			LIV
0106-46	378879	2019-08-24	222	M				GLUT4 heart	327853 - A1cf-Tg(Myh6-cre/Esr1*)1Jmk (Tg/+), Slc2a4tm1Abel (+/flox)	362305 or 362306 C57BL/6NCrl - A1cf-Tg(Myh6-cre/Esr1*)1Jmk (+/+), Slc2a4tm1Abel (+/+)			LIV
0106-47	378880	2019-08-24	222	M				GLUT4 heart	327853 - A1cf-Tg(Myh6-cre/Esr1*)1Jmk (Tg/+), Slc2a4tm1Abel (+/flox)	362305 or 362306 C57BL/6NCrl - A1cf-Tg(Myh6-cre/Esr1*)1Jmk (+/+), Slc2a4tm1Abel (+/+)			LIV
0106-49/50	378883	2019-08-24	222	M				GLUT4 heart	327853 - A1cf-Tg(Myh6-cre/Esr1*)1Jmk (Tg/+), Slc2a4tm1Abel (+/flox)	362305 or 362306 C57BL/6NCrl - A1cf-Tg(Myh6-cre/Esr1*)1Jmk (+/+), Slc2a4tm1Abel (+/+)			LIV
0106-52	378885	2019-08-24	222	F				GLUT4 heart	327853 - A1cf-Tg(Myh6-cre/Esr1*)1Jmk (Tg/+), Slc2a4tm1Abel (+/flox)	362305 or 362306 C57BL/6NCrl - A1cf-Tg(Myh6-cre/Esr1*)1Jmk (+/+), Slc2a4tm1Abel (+/+)			LIV
0108-7	382250	2019-08-28	221.429	F				GLUT4 YME1L heart	359083 - Yme1l1tm1Tlan (+/flox), A1cf-Tg(Myh6-cre/Esr1*)1Jmk (Tg/+), Slc2a4tm1Abel (+/flox)	361707 or 361711, YME1L heart KO - Yme1l1tm1Tlan (flox/flox), A1cf-Tg(Myh6-cre/Esr1*)1Jmk (+/+)			LIV
0108-8	382251	2019-08-28	221.429	F				GLUT4 YME1L heart	359083 - Yme1l1tm1Tlan (+/flox), A1cf-Tg(Myh6-cre/Esr1*)1Jmk (Tg/+), Slc2a4tm1Abel (+/flox)	361707 or 361711, YME1L heart KO - Yme1l1tm1Tlan (flox/flox), A1cf-Tg(Myh6-cre/Esr1*)1Jmk (+/+)			LIV
0109-59	382287	2019-08-28	221.429	F				GLUT4 heart	327853 - A1cf-Tg(Myh6-cre/Esr1*)1Jmk (Tg/+), Slc2a4tm1Abel (+/flox)	362305 or 362306 C57BL/6NCrl - A1cf-Tg(Myh6-cre/Esr1*)1Jmk (+/+), Slc2a4tm1Abel (+/+)			LIV
0109-61	382289	2019-08-28	221.429	F				GLUT4 heart	327853 - A1cf-Tg(Myh6-cre/Esr1*)1Jmk (Tg/+), Slc2a4tm1Abel (+/flox)	362305 or 362306 C57BL/6NCrl - A1cf-Tg(Myh6-cre/Esr1*)1Jmk (+/+), Slc2a4tm1Abel (+/+)			LIV
0109-63	382291	2019-08-28	221.429	F				GLUT4 heart	327853 - A1cf-Tg(Myh6-cre/Esr1*)1Jmk (Tg/+), Slc2a4tm1Abel (+/flox)	362305 or 362306 C57BL/6NCrl - A1cf-Tg(Myh6-cre/Esr1*)1Jmk (+/+), Slc2a4tm1Abel (+/+)			LIV
0114-28	384274	2019-09-10	219.571	M				YME1L heart KO	352851 - Yme1l1tm1Tlan (flox/flox), A1cf-Tg(Myh6-cre/Esr1*)1Jmk (+/+)	352859 or 352860 - Yme1l1tm1Tlan (flox/flox), A1cf-Tg(Myh6-cre/Esr1*)1Jmk (Tg/+)			LIV
0114-29	384275	2019-09-10	219.571	F				YME1L heart KO	352851 - Yme1l1tm1Tlan (flox/flox), A1cf-Tg(Myh6-cre/Esr1*)1Jmk (+/+)	352859 or 352860 - Yme1l1tm1Tlan (flox/flox), A1cf-Tg(Myh6-cre/Esr1*)1Jmk (Tg/+)			LIV
0114-30	384276	2019-09-10	219.571	F				YME1L heart KO	352851 - Yme1l1tm1Tlan (flox/flox), A1cf-Tg(Myh6-cre/Esr1*)1Jmk (+/+)	352859 or 352860 - Yme1l1tm1Tlan (flox/flox), A1cf-Tg(Myh6-cre/Esr1*)1Jmk (Tg/+)			LIV
0114-32	384278	2019-09-10	219.571	F				YME1L heart KO	352851 - Yme1l1tm1Tlan (flox/flox), A1cf-Tg(Myh6-cre/Esr1*)1Jmk (+/+)	352859 or 352860 - Yme1l1tm1Tlan (flox/flox), A1cf-Tg(Myh6-cre/Esr1*)1Jmk (Tg/+)			LIV
0140-23	398448	2019-11-18	209.714	M			+/KO	MTP18 KO	343710 - Mtfp1tm(KO) (+/KO), Tg(CMV-Cre)1Cgn (+/+)	343712 or 343713 - Mtfp1tm(KO) (+/KO), Tg(CMV-Cre)1Cgn (+/+)	2020-06-15	Euthanasia	MTP18 users
0140-24	398449	2019-11-18	209.714	F			KO/KO	MTP18 KO	343710 - Mtfp1tm(KO) (+/KO), Tg(CMV-Cre)1Cgn (+/+)	343712 or 343713 - Mtfp1tm(KO) (+/KO), Tg(CMV-Cre)1Cgn (+/+)	2020-06-15	Euthanasia	MTP18 users
0140-26	398450	2019-11-18	209.714	F			+/KO	MTP18 KO	343710 - Mtfp1tm(KO) (+/KO), Tg(CMV-Cre)1Cgn (+/+)	343712 or 343713 - Mtfp1tm(KO) (+/KO), Tg(CMV-Cre)1Cgn (+/+)	2020-03-17	Euthanasia	MTP18 users
0140-27	398451	2019-11-18	209.714	F			+/KO	MTP18 KO	343710 - Mtfp1tm(KO) (+/KO), Tg(CMV-Cre)1Cgn (+/+)	343712 or 343713 - Mtfp1tm(KO) (+/KO), Tg(CMV-Cre)1Cgn (+/+)	2020-03-17	Euthanasia	MTP18 users
0140-28	398452	2019-11-18	209.714	F			+/KO	MTP18 KO	343710 - Mtfp1tm(KO) (+/KO), Tg(CMV-Cre)1Cgn (+/+)	343712 or 343713 - Mtfp1tm(KO) (+/KO), Tg(CMV-Cre)1Cgn (+/+)	2020-03-17	Euthanasia	MTP18 users
0140-29	398453	2019-11-18	209.714	F			+/KO	MTP18 KO	343710 - Mtfp1tm(KO) (+/KO), Tg(CMV-Cre)1Cgn (+/+)	343712 or 343713 - Mtfp1tm(KO) (+/KO), Tg(CMV-Cre)1Cgn (+/+)	2020-03-17	Euthanasia	MTP18 users
0140-30	398454	2019-11-18	209.714	F			KO/KO	MTP18 KO	343710 - Mtfp1tm(KO) (+/KO), Tg(CMV-Cre)1Cgn (+/+)	343712 or 343713 - Mtfp1tm(KO) (+/KO), Tg(CMV-Cre)1Cgn (+/+)	2020-06-15	Euthanasia	MTP18 users
0140-31	398455	2019-11-18	209.714	F			+/+	MTP18 KO	343710 - Mtfp1tm(KO) (+/KO), Tg(CMV-Cre)1Cgn (+/+)	343712 or 343713 - Mtfp1tm(KO) (+/KO), Tg(CMV-Cre)1Cgn (+/+)	2020-03-17	Euthanasia	MTP18 users
0140-32	398456	2019-11-18	209.714	F			+/+	MTP18 KO	343710 - Mtfp1tm(KO) (+/KO), Tg(CMV-Cre)1Cgn (+/+)	343712 or 343713 - Mtfp1tm(KO) (+/KO), Tg(CMV-Cre)1Cgn (+/+)	2020-03-17	Euthanasia	MTP18 users
0141-90	396545	2019-11-07	211.286	M				ROSA26_CAG_FLAG-MTP18	366066, C57BL/6NCrl - Gt(ROSA)26Sortm1Wai (+/+)	361025 or 361026 - Gt(ROSA)26Sortm1Wai (+/KI)	2020-03-11	Euthanasia	MTP18 users
0141-91	396546	2019-11-07	211.286	F				ROSA26_CAG_FLAG-MTP18	366066, C57BL/6NCrl - Gt(ROSA)26Sortm1Wai (+/+)	361025 or 361026 - Gt(ROSA)26Sortm1Wai (+/KI)	2020-02-25	Euthanasia	MTP18 users
0141-92	396547	2019-11-07	211.286	F				ROSA26_CAG_FLAG-MTP18	366066, C57BL/6NCrl - Gt(ROSA)26Sortm1Wai (+/+)	361025 or 361026 - Gt(ROSA)26Sortm1Wai (+/KI)	2020-02-25	Euthanasia	MTP18 users
0141-93	396548	2019-11-07	211.286	F				ROSA26_CAG_FLAG-MTP18	366066, C57BL/6NCrl - Gt(ROSA)26Sortm1Wai (+/+)	361025 or 361026 - Gt(ROSA)26Sortm1Wai (+/KI)	2020-02-25	Euthanasia	MTP18 users
0141-94	396549	2019-11-08	211.143	M				ROSA26_CAG_FLAG-MTP18	375774 - Gt(ROSA)26Sortm1Wai (+/KI)	382396 or 382397, C57BL/6NCrl - Gt(ROSA)26Sortm1Wai (+/+)	2020-02-25	Euthanasia	MTP18 users
0141-96	396550	2019-11-08	211.143	M				ROSA26_CAG_FLAG-MTP18	375774 - Gt(ROSA)26Sortm1Wai (+/KI)	382396 or 382397, C57BL/6NCrl - Gt(ROSA)26Sortm1Wai (+/+)	2020-01-16	CP194	MTP18 users
0141-97	396551	2019-11-08	211.143	M				ROSA26_CAG_FLAG-MTP18	375774 - Gt(ROSA)26Sortm1Wai (+/KI)	382396 or 382397, C57BL/6NCrl - Gt(ROSA)26Sortm1Wai (+/+)	2020-02-25	Euthanasia	MTP18 users
0141-98	396552	2019-11-08	211.143	M				ROSA26_CAG_FLAG-MTP18	375774 - Gt(ROSA)26Sortm1Wai (+/KI)	382396 or 382397, C57BL/6NCrl - Gt(ROSA)26Sortm1Wai (+/+)	2020-02-25	Euthanasia	MTP18 users
0141-99	396553	2019-11-08	211.143	M				ROSA26_CAG_FLAG-MTP18	375774 - Gt(ROSA)26Sortm1Wai (+/KI)	382396 or 382397, C57BL/6NCrl - Gt(ROSA)26Sortm1Wai (+/+)	2020-02-25	Euthanasia	MTP18 users
0141-100	396554	2019-11-08	211.143	M				ROSA26_CAG_FLAG-MTP18	375774 - Gt(ROSA)26Sortm1Wai (+/KI)	382396 or 382397, C57BL/6NCrl - Gt(ROSA)26Sortm1Wai (+/+)	2020-01-16	CP194	MTP18 users
0141-101	396555	2019-11-08	211.143	F				ROSA26_CAG_FLAG-MTP18	375774 - Gt(ROSA)26Sortm1Wai (+/KI)	382396 or 382397, C57BL/6NCrl - Gt(ROSA)26Sortm1Wai (+/+)	2020-04-28	Euthanasia	MTP18 users
0141-102	396556	2019-11-08	211.143	F				ROSA26_CAG_FLAG-MTP18	375774 - Gt(ROSA)26Sortm1Wai (+/KI)	382396 or 382397, C57BL/6NCrl - Gt(ROSA)26Sortm1Wai (+/+)	2020-04-28	Euthanasia	MTP18 users
0141-103	396557	2019-11-08	211.143	F				ROSA26_CAG_FLAG-MTP18	375774 - Gt(ROSA)26Sortm1Wai (+/KI)	382396 or 382397, C57BL/6NCrl - Gt(ROSA)26Sortm1Wai (+/+)	2020-04-28	Euthanasia	MTP18 users
0142-38	397574	2019-11-13	210.429	M			+/flox	MTP18 Gt heart	366002 - Tmem173gt (+/m), A1cf-Tg(Myh6-cre/Esr1*)1Jmk (Tg/+), Mtfp1tm(cond) (+/flox)	366006 or 366008 - Tmem173gt (+/m), A1cf-Tg(Myh6-cre/Esr1*)1Jmk (+/+), Mtfp1tm(cond) (+/flox)			ED
0142-39	397575	2019-11-13	210.429	M			flox/flox	MTP18 Gt heart	366002 - Tmem173gt (+/m), A1cf-Tg(Myh6-cre/Esr1*)1Jmk (Tg/+), Mtfp1tm(cond) (+/flox)	366006 or 366008 - Tmem173gt (+/m), A1cf-Tg(Myh6-cre/Esr1*)1Jmk (+/+), Mtfp1tm(cond) (+/flox)			ED
0142-40	397576	2019-11-13	210.429	M			+/+	MTP18 Gt heart	366002 - Tmem173gt (+/m), A1cf-Tg(Myh6-cre/Esr1*)1Jmk (Tg/+), Mtfp1tm(cond) (+/flox)	366006 or 366008 - Tmem173gt (+/m), A1cf-Tg(Myh6-cre/Esr1*)1Jmk (+/+), Mtfp1tm(cond) (+/flox)			ED
0142-41	397577	2019-11-13	210.429	F			flox/flox	MTP18 Gt heart	366002 - Tmem173gt (+/m), A1cf-Tg(Myh6-cre/Esr1*)1Jmk (Tg/+), Mtfp1tm(cond) (+/flox)	366006 or 366008 - Tmem173gt (+/m), A1cf-Tg(Myh6-cre/Esr1*)1Jmk (+/+), Mtfp1tm(cond) (+/flox)			ED
0142-42	397578	2019-11-13	210.429	F			+/flox	MTP18 Gt heart	366002 - Tmem173gt (+/m), A1cf-Tg(Myh6-cre/Esr1*)1Jmk (Tg/+), Mtfp1tm(cond) (+/flox)	366006 or 366008 - Tmem173gt (+/m), A1cf-Tg(Myh6-cre/Esr1*)1Jmk (+/+), Mtfp1tm(cond) (+/flox)			ED
0142-43	397579	2019-11-13	210.429	F			flox/flox	MTP18 Gt heart	366002 - Tmem173gt (+/m), A1cf-Tg(Myh6-cre/Esr1*)1Jmk (Tg/+), Mtfp1tm(cond) (+/flox)	366006 or 366008 - Tmem173gt (+/m), A1cf-Tg(Myh6-cre/Esr1*)1Jmk (+/+), Mtfp1tm(cond) (+/flox)			ED
0142-44	397580	2019-11-13	210.429	F			+/+	MTP18 Gt heart	366002 - Tmem173gt (+/m), A1cf-Tg(Myh6-cre/Esr1*)1Jmk (Tg/+), Mtfp1tm(cond) (+/flox)	366006 or 366008 - Tmem173gt (+/m), A1cf-Tg(Myh6-cre/Esr1*)1Jmk (+/+), Mtfp1tm(cond) (+/flox)			ED
0142-46	397581	2019-11-13	210.429	F			flox/flox	MTP18 Gt heart	366002 - Tmem173gt (+/m), A1cf-Tg(Myh6-cre/Esr1*)1Jmk (Tg/+), Mtfp1tm(cond) (+/flox)	366006 or 366008 - Tmem173gt (+/m), A1cf-Tg(Myh6-cre/Esr1*)1Jmk (+/+), Mtfp1tm(cond) (+/flox)			ED
0142-47	399680	2019-11-23	209	F			+/flox	MTP18 Gt heart	366002 - Tmem173gt (+/m), A1cf-Tg(Myh6-cre/Esr1*)1Jmk (Tg/+), Mtfp1tm(cond) (+/flox)	366006 or 366008 - Tmem173gt (+/m), A1cf-Tg(Myh6-cre/Esr1*)1Jmk (+/+), Mtfp1tm(cond) (+/flox)			ED
0143-36	397559	2019-11-12	210.571	M	+/+	Tg/+		CAG MTP18 YFP Liver	372731, CAG MTP18 Liver - Tg(Alb-cre)21Mgn (+/+), Gt(ROSA)26Sortm1Wai (+/KI)	382889, MTP18 Liver mitoYFP - Mtfp1tm(cond) (+/+), Tg(Alb-cre)21Mgn (Tg/+), Gt(ROSA)26Sortm1.1Lrsn (+/KI)	2020-01-02	Euthanasia	CP
0143-37	397560	2019-11-12	210.571	M	+/KI	Tg/+		CAG MTP18 YFP Liver	372731, CAG MTP18 Liver - Tg(Alb-cre)21Mgn (+/+), Gt(ROSA)26Sortm1Wai (+/KI)	382889, MTP18 Liver mitoYFP - Mtfp1tm(cond) (+/+), Tg(Alb-cre)21Mgn (Tg/+), Gt(ROSA)26Sortm1.1Lrsn (+/KI)	2020-01-02	Euthanasia	CP
0143-38	397561	2019-11-12	210.571	M	+/KI	+/+		CAG MTP18 YFP Liver	372731, CAG MTP18 Liver - Tg(Alb-cre)21Mgn (+/+), Gt(ROSA)26Sortm1Wai (+/KI)	382889, MTP18 Liver mitoYFP - Mtfp1tm(cond) (+/+), Tg(Alb-cre)21Mgn (Tg/+), Gt(ROSA)26Sortm1.1Lrsn (+/KI)	2020-01-02	Euthanasia	CP
0143-39	397562	2019-11-12	210.571	F	+/KI	Tg/+		CAG MTP18 YFP Liver	372731, CAG MTP18 Liver - Tg(Alb-cre)21Mgn (+/+), Gt(ROSA)26Sortm1Wai (+/KI)	382889, MTP18 Liver mitoYFP - Mtfp1tm(cond) (+/+), Tg(Alb-cre)21Mgn (Tg/+), Gt(ROSA)26Sortm1.1Lrsn (+/KI)	2020-01-02	Euthanasia	CP
0143-40	397563	2019-11-12	210.571	F	+/KI	Tg/+		CAG MTP18 YFP Liver	372731, CAG MTP18 Liver - Tg(Alb-cre)21Mgn (+/+), Gt(ROSA)26Sortm1Wai (+/KI)	382889, MTP18 Liver mitoYFP - Mtfp1tm(cond) (+/+), Tg(Alb-cre)21Mgn (Tg/+), Gt(ROSA)26Sortm1.1Lrsn (+/KI)	2020-01-02	Euthanasia	CP
0143-41	397564	2019-11-12	210.571	F	+/+	+/+		CAG MTP18 YFP Liver	372731, CAG MTP18 Liver - Tg(Alb-cre)21Mgn (+/+), Gt(ROSA)26Sortm1Wai (+/KI)	382889, MTP18 Liver mitoYFP - Mtfp1tm(cond) (+/+), Tg(Alb-cre)21Mgn (Tg/+), Gt(ROSA)26Sortm1.1Lrsn (+/KI)	2020-01-02	Euthanasia	CP
0143-42	397565	2019-11-12	210.571	F	+/KI	+/+		CAG MTP18 YFP Liver	372731, CAG MTP18 Liver - Tg(Alb-cre)21Mgn (+/+), Gt(ROSA)26Sortm1Wai (+/KI)	382889, MTP18 Liver mitoYFP - Mtfp1tm(cond) (+/+), Tg(Alb-cre)21Mgn (Tg/+), Gt(ROSA)26Sortm1.1Lrsn (+/KI)	2020-01-02	Euthanasia	CP
0143-43	397566	2019-11-12	210.571	F	+/KI	Tg/+		CAG MTP18 YFP Liver	372731, CAG MTP18 Liver - Tg(Alb-cre)21Mgn (+/+), Gt(ROSA)26Sortm1Wai (+/KI)	382889, MTP18 Liver mitoYFP - Mtfp1tm(cond) (+/+), Tg(Alb-cre)21Mgn (Tg/+), Gt(ROSA)26Sortm1.1Lrsn (+/KI)	2020-01-02	Euthanasia	CP
0143-44	397567	2019-11-12	210.571	M	+/KI	Tg/+		CAG MTP18 YFP Liver	382890, MTP18 Liver mitoYFP - Mtfp1tm(cond) (+/+), Tg(Alb-cre)21Mgn (+/+), Gt(ROSA)26Sortm1.1Lrsn (+/KI)	372738 or 372740, CAG MTP18 Liver - Tg(Alb-cre)21Mgn (Tg/+), Gt(ROSA)26Sortm1Wai (+/KI)	2020-01-02	Euthanasia	CP
0143-46	397568	2019-11-12	210.571	M	+/+	+/+		CAG MTP18 YFP Liver	382890, MTP18 Liver mitoYFP - Mtfp1tm(cond) (+/+), Tg(Alb-cre)21Mgn (+/+), Gt(ROSA)26Sortm1.1Lrsn (+/KI)	372738 or 372740, CAG MTP18 Liver - Tg(Alb-cre)21Mgn (Tg/+), Gt(ROSA)26Sortm1Wai (+/KI)	2020-01-02	Euthanasia	CP
0143-47	397569	2019-11-12	210.571	M	+/KI	+/+		CAG MTP18 YFP Liver	382890, MTP18 Liver mitoYFP - Mtfp1tm(cond) (+/+), Tg(Alb-cre)21Mgn (+/+), Gt(ROSA)26Sortm1.1Lrsn (+/KI)	372738 or 372740, CAG MTP18 Liver - Tg(Alb-cre)21Mgn (Tg/+), Gt(ROSA)26Sortm1Wai (+/KI)	2020-01-02	Euthanasia	CP
0143-48	397570	2019-11-12	210.571	F	+/+	+/+		CAG MTP18 YFP Liver	382890, MTP18 Liver mitoYFP - Mtfp1tm(cond) (+/+), Tg(Alb-cre)21Mgn (+/+), Gt(ROSA)26Sortm1.1Lrsn (+/KI)	372738 or 372740, CAG MTP18 Liver - Tg(Alb-cre)21Mgn (Tg/+), Gt(ROSA)26Sortm1Wai (+/KI)	2020-01-15	Euthanasia	CP
0143-49	397571	2019-11-12	210.571	F	+/KI	Tg/+		CAG MTP18 YFP Liver	382890, MTP18 Liver mitoYFP - Mtfp1tm(cond) (+/+), Tg(Alb-cre)21Mgn (+/+), Gt(ROSA)26Sortm1.1Lrsn (+/KI)	372738 or 372740, CAG MTP18 Liver - Tg(Alb-cre)21Mgn (Tg/+), Gt(ROSA)26Sortm1Wai (+/KI)	2020-01-15	Euthanasia	CP
0143-50	397572	2019-11-12	210.571	F	+/+	+/+		CAG MTP18 YFP Liver	382890, MTP18 Liver mitoYFP - Mtfp1tm(cond) (+/+), Tg(Alb-cre)21Mgn (+/+), Gt(ROSA)26Sortm1.1Lrsn (+/KI)	372738 or 372740, CAG MTP18 Liver - Tg(Alb-cre)21Mgn (Tg/+), Gt(ROSA)26Sortm1Wai (+/KI)	2020-01-15	Euthanasia	CP
0143-51	397573	2019-11-12	210.571	F	+/+	Tg/+		CAG MTP18 YFP Liver	382890, MTP18 Liver mitoYFP - Mtfp1tm(cond) (+/+), Tg(Alb-cre)21Mgn (+/+), Gt(ROSA)26Sortm1.1Lrsn (+/KI)	372738 or 372740, CAG MTP18 Liver - Tg(Alb-cre)21Mgn (Tg/+), Gt(ROSA)26Sortm1Wai (+/KI)	2020-03-11	Euthanasia	CP
0143-52	399681	2019-11-19	209.571	M	+/KI	Tg/+		CAG MTP18 YFP Liver	378752, CAG MTP18 YFP Liver - Tg(Alb-cre)21Mgn (Tg/+), Gt(ROSA)26Sortm1.1Lrsn (+/KI), Gt(ROSA)26Sortm1Wai (+/+)	375775 or 375776, ROSA26_CAG_FLAG-MTP18 - Gt(ROSA)26Sortm1Wai (+/KI)	2020-01-15	Euthanasia	CP
0143-53	399682	2019-11-19	209.571	M	+/KI	Tg/+		CAG MTP18 YFP Liver	378752, CAG MTP18 YFP Liver - Tg(Alb-cre)21Mgn (Tg/+), Gt(ROSA)26Sortm1.1Lrsn (+/KI), Gt(ROSA)26Sortm1Wai (+/+)	375775 or 375776, ROSA26_CAG_FLAG-MTP18 - Gt(ROSA)26Sortm1Wai (+/KI)	2020-01-15	Euthanasia	CP
0143-54	399683	2019-11-19	209.571	M	+/KI	+/+		CAG MTP18 YFP Liver	378752, CAG MTP18 YFP Liver - Tg(Alb-cre)21Mgn (Tg/+), Gt(ROSA)26Sortm1.1Lrsn (+/KI), Gt(ROSA)26Sortm1Wai (+/+)	375775 or 375776, ROSA26_CAG_FLAG-MTP18 - Gt(ROSA)26Sortm1Wai (+/KI)	2020-01-15	Euthanasia	CP
0143-56	399684	2019-11-19	209.571	M	+/KI	+/+		CAG MTP18 YFP Liver	378752, CAG MTP18 YFP Liver - Tg(Alb-cre)21Mgn (Tg/+), Gt(ROSA)26Sortm1.1Lrsn (+/KI), Gt(ROSA)26Sortm1Wai (+/+)	375775 or 375776, ROSA26_CAG_FLAG-MTP18 - Gt(ROSA)26Sortm1Wai (+/KI)	2020-01-15	Euthanasia	CP
0143-57	399685	2019-11-19	209.571	M	+/KI	+/+		CAG MTP18 YFP Liver	378752, CAG MTP18 YFP Liver - Tg(Alb-cre)21Mgn (Tg/+), Gt(ROSA)26Sortm1.1Lrsn (+/KI), Gt(ROSA)26Sortm1Wai (+/+)	375775 or 375776, ROSA26_CAG_FLAG-MTP18 - Gt(ROSA)26Sortm1Wai (+/KI)	2020-01-15	Euthanasia	CP
0143-58	399686	2019-11-19	209.571	M	+/KI	+/+		CAG MTP18 YFP Liver	378752, CAG MTP18 YFP Liver - Tg(Alb-cre)21Mgn (Tg/+), Gt(ROSA)26Sortm1.1Lrsn (+/KI), Gt(ROSA)26Sortm1Wai (+/+)	375775 or 375776, ROSA26_CAG_FLAG-MTP18 - Gt(ROSA)26Sortm1Wai (+/KI)	2020-01-15	Euthanasia	CP
0143-59	399687	2019-11-19	209.571	F	+/KI	+/+		CAG MTP18 YFP Liver	378752, CAG MTP18 YFP Liver - Tg(Alb-cre)21Mgn (Tg/+), Gt(ROSA)26Sortm1.1Lrsn (+/KI), Gt(ROSA)26Sortm1Wai (+/+)	375775 or 375776, ROSA26_CAG_FLAG-MTP18 - Gt(ROSA)26Sortm1Wai (+/KI)	2020-01-31	Euthanasia	CP
0143-60	399688	2019-11-19	209.571	F	+/KI	Tg/+		CAG MTP18 YFP Liver	378752, CAG MTP18 YFP Liver - Tg(Alb-cre)21Mgn (Tg/+), Gt(ROSA)26Sortm1.1Lrsn (+/KI), Gt(ROSA)26Sortm1Wai (+/+)	375775 or 375776, ROSA26_CAG_FLAG-MTP18 - Gt(ROSA)26Sortm1Wai (+/KI)	2020-01-31	Euthanasia	CP
0143-61	399689	2019-11-19	209.571	F	+/KI	Tg/+		CAG MTP18 YFP Liver	378752, CAG MTP18 YFP Liver - Tg(Alb-cre)21Mgn (Tg/+), Gt(ROSA)26Sortm1.1Lrsn (+/KI), Gt(ROSA)26Sortm1Wai (+/+)	375775 or 375776, ROSA26_CAG_FLAG-MTP18 - Gt(ROSA)26Sortm1Wai (+/KI)	2020-01-31	Euthanasia	CP
0143-62	399690	2019-11-23	209	M	+/KI	Tg/+		CAG MTP18 YFP Liver	382890, MTP18 Liver mitoYFP - Mtfp1tm(cond) (+/+), Tg(Alb-cre)21Mgn (+/+), Gt(ROSA)26Sortm1.1Lrsn (+/KI)	372738 or 372740, CAG MTP18 Liver - Tg(Alb-cre)21Mgn (Tg/+), Gt(ROSA)26Sortm1Wai (+/KI)	2020-01-29	Euthanasia	CP
0143-63	399691	2019-11-23	209	M	+/KI	Tg/+		CAG MTP18 YFP Liver	382890, MTP18 Liver mitoYFP - Mtfp1tm(cond) (+/+), Tg(Alb-cre)21Mgn (+/+), Gt(ROSA)26Sortm1.1Lrsn (+/KI)	372738 or 372740, CAG MTP18 Liver - Tg(Alb-cre)21Mgn (Tg/+), Gt(ROSA)26Sortm1Wai (+/KI)	2020-01-29	Euthanasia	CP
0143-64	399692	2019-11-23	209	F	+/KI	+/+		CAG MTP18 YFP Liver	382890, MTP18 Liver mitoYFP - Mtfp1tm(cond) (+/+), Tg(Alb-cre)21Mgn (+/+), Gt(ROSA)26Sortm1.1Lrsn (+/KI)	372738 or 372740, CAG MTP18 Liver - Tg(Alb-cre)21Mgn (Tg/+), Gt(ROSA)26Sortm1Wai (+/KI)	2020-01-31	Euthanasia	CP
0143-66	399693	2019-11-23	209	F	+/KI	+/+		CAG MTP18 YFP Liver	382890, MTP18 Liver mitoYFP - Mtfp1tm(cond) (+/+), Tg(Alb-cre)21Mgn (+/+), Gt(ROSA)26Sortm1.1Lrsn (+/KI)	372738 or 372740, CAG MTP18 Liver - Tg(Alb-cre)21Mgn (Tg/+), Gt(ROSA)26Sortm1Wai (+/KI)	2020-01-31	Euthanasia	CP
0115-13	384496	2019-09-14	219	F				GLUT4 YME1L heart	361702, YME1L heart KO - Yme1l1tm1Tlan (flox/flox), A1cf-Tg(Myh6-cre/Esr1*)1Jmk (Tg/+)	359084, GLUT4 YME1L heart - Yme1l1tm1Tlan (+/flox), A1cf-Tg(Myh6-cre/Esr1*)1Jmk (+/+), Slc2a4tm1Abel (+/flox)			LIV
0124-17	390445	2019-10-14	214.714	M				GLUT4 YME1L heart	359083 - Yme1l1tm1Tlan (+/flox), A1cf-Tg(Myh6-cre/Esr1*)1Jmk (Tg/+), Slc2a4tm1Abel (+/flox)	361707 or 361711, YME1L heart KO - Yme1l1tm1Tlan (flox/flox), A1cf-Tg(Myh6-cre/Esr1*)1Jmk (+/+)			LIV
0124-18	390446	2019-10-14	214.714	M				GLUT4 YME1L heart	359083 - Yme1l1tm1Tlan (+/flox), A1cf-Tg(Myh6-cre/Esr1*)1Jmk (Tg/+), Slc2a4tm1Abel (+/flox)	361707 or 361711, YME1L heart KO - Yme1l1tm1Tlan (flox/flox), A1cf-Tg(Myh6-cre/Esr1*)1Jmk (+/+)			LIV
0124-19	390447	2019-10-14	214.714	M				GLUT4 YME1L heart	359083 - Yme1l1tm1Tlan (+/flox), A1cf-Tg(Myh6-cre/Esr1*)1Jmk (Tg/+), Slc2a4tm1Abel (+/flox)	361707 or 361711, YME1L heart KO - Yme1l1tm1Tlan (flox/flox), A1cf-Tg(Myh6-cre/Esr1*)1Jmk (+/+)			LIV
0124-20	390448	2019-10-14	214.714	M				GLUT4 YME1L heart	359083 - Yme1l1tm1Tlan (+/flox), A1cf-Tg(Myh6-cre/Esr1*)1Jmk (Tg/+), Slc2a4tm1Abel (+/flox)	361707 or 361711, YME1L heart KO - Yme1l1tm1Tlan (flox/flox), A1cf-Tg(Myh6-cre/Esr1*)1Jmk (+/+)			LIV
0124-21	390449	2019-10-14	214.714	M				GLUT4 YME1L heart	359083 - Yme1l1tm1Tlan (+/flox), A1cf-Tg(Myh6-cre/Esr1*)1Jmk (Tg/+), Slc2a4tm1Abel (+/flox)	361707 or 361711, YME1L heart KO - Yme1l1tm1Tlan (flox/flox), A1cf-Tg(Myh6-cre/Esr1*)1Jmk (+/+)			LIV
0124-22	390450	2019-10-14	214.714	F				GLUT4 YME1L heart	359083 - Yme1l1tm1Tlan (+/flox), A1cf-Tg(Myh6-cre/Esr1*)1Jmk (Tg/+), Slc2a4tm1Abel (+/flox)	361707 or 361711, YME1L heart KO - Yme1l1tm1Tlan (flox/flox), A1cf-Tg(Myh6-cre/Esr1*)1Jmk (+/+)			LIV
0145-67	402032	2019-11-26	208.571	M	+/KI	+/+		CAG MTP18 YFP Liver	378752, CAG MTP18 YFP Liver - Tg(Alb-cre)21Mgn (Tg/+), Gt(ROSA)26Sortm1.1Lrsn (+/KI), Gt(ROSA)26Sortm1Wai (+/+)	375775 or 375776, ROSA26_CAG_FLAG-MTP18 - Gt(ROSA)26Sortm1Wai (+/KI)	2020-03-17	Euthanasia	CP
0145-68	402033	2019-11-26	208.571	M	+/KI	+/+		CAG MTP18 YFP Liver	378752, CAG MTP18 YFP Liver - Tg(Alb-cre)21Mgn (Tg/+), Gt(ROSA)26Sortm1.1Lrsn (+/KI), Gt(ROSA)26Sortm1Wai (+/+)	375775 or 375776, ROSA26_CAG_FLAG-MTP18 - Gt(ROSA)26Sortm1Wai (+/KI)	2020-03-17	Euthanasia	CP
0145-69	402034	2019-11-26	208.571	M	+/KI	Tg/+		CAG MTP18 YFP Liver	378752, CAG MTP18 YFP Liver - Tg(Alb-cre)21Mgn (Tg/+), Gt(ROSA)26Sortm1.1Lrsn (+/KI), Gt(ROSA)26Sortm1Wai (+/+)	375775 or 375776, ROSA26_CAG_FLAG-MTP18 - Gt(ROSA)26Sortm1Wai (+/KI)	2020-03-17	Euthanasia	CP
0145-70	402035	2019-11-26	208.571	M	+/KI	Tg/+		CAG MTP18 YFP Liver	378752, CAG MTP18 YFP Liver - Tg(Alb-cre)21Mgn (Tg/+), Gt(ROSA)26Sortm1.1Lrsn (+/KI), Gt(ROSA)26Sortm1Wai (+/+)	375775 or 375776, ROSA26_CAG_FLAG-MTP18 - Gt(ROSA)26Sortm1Wai (+/KI)	2020-03-17	Euthanasia	CP
0145-71	402036	2019-11-26	208.571	F	+/+	+/+		CAG MTP18 YFP Liver	378752, CAG MTP18 YFP Liver - Tg(Alb-cre)21Mgn (Tg/+), Gt(ROSA)26Sortm1.1Lrsn (+/KI), Gt(ROSA)26Sortm1Wai (+/+)	375775 or 375776, ROSA26_CAG_FLAG-MTP18 - Gt(ROSA)26Sortm1Wai (+/KI)	2020-01-31	CP195	CP
0145-72	402037	2019-11-26	208.571	F	+/+	Tg/+		CAG MTP18 YFP Liver	378752, CAG MTP18 YFP Liver - Tg(Alb-cre)21Mgn (Tg/+), Gt(ROSA)26Sortm1.1Lrsn (+/KI), Gt(ROSA)26Sortm1Wai (+/+)	375775 or 375776, ROSA26_CAG_FLAG-MTP18 - Gt(ROSA)26Sortm1Wai (+/KI)	2020-03-11	Euthanasia	CP
0145-73	402038	2019-11-26	208.571	F	+/KI	+/+		CAG MTP18 YFP Liver	378752, CAG MTP18 YFP Liver - Tg(Alb-cre)21Mgn (Tg/+), Gt(ROSA)26Sortm1.1Lrsn (+/KI), Gt(ROSA)26Sortm1Wai (+/+)	375775 or 375776, ROSA26_CAG_FLAG-MTP18 - Gt(ROSA)26Sortm1Wai (+/KI)	2020-01-31	CP195	CP
0146-61	402039	2019-11-26	208.571	M				CAG MTP18 heart	368092 - A1cf-Tg(Myh6-cre/Esr1*)1Jmk (Tg/+), Gt(ROSA)26Sortm1Wai (+/+)	372743 or 372744 - A1cf-Tg(Myh6-cre/Esr1*)1Jmk (+/+), Gt(ROSA)26Sortm1Wai (+/KI)			ED
0146-62	402040	2019-11-26	208.571	F				CAG MTP18 heart	368092 - A1cf-Tg(Myh6-cre/Esr1*)1Jmk (Tg/+), Gt(ROSA)26Sortm1Wai (+/+)	372743 or 372744 - A1cf-Tg(Myh6-cre/Esr1*)1Jmk (+/+), Gt(ROSA)26Sortm1Wai (+/KI)			ED
0146-63	402041	2019-11-26	208.571	F				CAG MTP18 heart	368092 - A1cf-Tg(Myh6-cre/Esr1*)1Jmk (Tg/+), Gt(ROSA)26Sortm1Wai (+/+)	372743 or 372744 - A1cf-Tg(Myh6-cre/Esr1*)1Jmk (+/+), Gt(ROSA)26Sortm1Wai (+/KI)			ED
0146-64	402042	2019-11-26	208.571	F				CAG MTP18 heart	368092 - A1cf-Tg(Myh6-cre/Esr1*)1Jmk (Tg/+), Gt(ROSA)26Sortm1Wai (+/+)	372743 or 372744 - A1cf-Tg(Myh6-cre/Esr1*)1Jmk (+/+), Gt(ROSA)26Sortm1Wai (+/KI)			ED
0146-66	402043	2019-11-26	208.571	F				CAG MTP18 heart	368092 - A1cf-Tg(Myh6-cre/Esr1*)1Jmk (Tg/+), Gt(ROSA)26Sortm1Wai (+/+)	372743 or 372744 - A1cf-Tg(Myh6-cre/Esr1*)1Jmk (+/+), Gt(ROSA)26Sortm1Wai (+/KI)			ED
0147-67	404229	2019-12-06	207.143	M				CAG MTP18 heart	362124 - A1cf-Tg(Myh6-cre/Esr1*)1Jmk (Tg/+), Gt(ROSA)26Sortm1Wai (+/+)	362126 or 362128 - A1cf-Tg(Myh6-cre/Esr1*)1Jmk (+/+), Gt(ROSA)26Sortm1Wai (+/KI)			ED
0147-68	404230	2019-12-06	207.143	M				CAG MTP18 heart	362124 - A1cf-Tg(Myh6-cre/Esr1*)1Jmk (Tg/+), Gt(ROSA)26Sortm1Wai (+/+)	362126 or 362128 - A1cf-Tg(Myh6-cre/Esr1*)1Jmk (+/+), Gt(ROSA)26Sortm1Wai (+/KI)			ED
0147-69	404231	2019-12-06	207.143	M				CAG MTP18 heart	362124 - A1cf-Tg(Myh6-cre/Esr1*)1Jmk (Tg/+), Gt(ROSA)26Sortm1Wai (+/+)	362126 or 362128 - A1cf-Tg(Myh6-cre/Esr1*)1Jmk (+/+), Gt(ROSA)26Sortm1Wai (+/KI)			ED
0147-70	404232	2019-12-06	207.143	M				CAG MTP18 heart	362124 - A1cf-Tg(Myh6-cre/Esr1*)1Jmk (Tg/+), Gt(ROSA)26Sortm1Wai (+/+)	362126 or 362128 - A1cf-Tg(Myh6-cre/Esr1*)1Jmk (+/+), Gt(ROSA)26Sortm1Wai (+/KI)			ED
0147-71	404233	2019-12-06	207.143	M				CAG MTP18 heart	362124 - A1cf-Tg(Myh6-cre/Esr1*)1Jmk (Tg/+), Gt(ROSA)26Sortm1Wai (+/+)	362126 or 362128 - A1cf-Tg(Myh6-cre/Esr1*)1Jmk (+/+), Gt(ROSA)26Sortm1Wai (+/KI)			ED
0147-72	404234	2019-12-06	207.143	M				CAG MTP18 heart	362124 - A1cf-Tg(Myh6-cre/Esr1*)1Jmk (Tg/+), Gt(ROSA)26Sortm1Wai (+/+)	362126 or 362128 - A1cf-Tg(Myh6-cre/Esr1*)1Jmk (+/+), Gt(ROSA)26Sortm1Wai (+/KI)			ED
0147-73	404235	2019-12-06	207.143	M				CAG MTP18 heart	362124 - A1cf-Tg(Myh6-cre/Esr1*)1Jmk (Tg/+), Gt(ROSA)26Sortm1Wai (+/+)	362126 or 362128 - A1cf-Tg(Myh6-cre/Esr1*)1Jmk (+/+), Gt(ROSA)26Sortm1Wai (+/KI)			ED
0147-74	404236	2019-12-06	207.143	M				CAG MTP18 heart	362124 - A1cf-Tg(Myh6-cre/Esr1*)1Jmk (Tg/+), Gt(ROSA)26Sortm1Wai (+/+)	362126 or 362128 - A1cf-Tg(Myh6-cre/Esr1*)1Jmk (+/+), Gt(ROSA)26Sortm1Wai (+/KI)			ED
0147-76	404237	2019-12-06	207.143	F				CAG MTP18 heart	362124 - A1cf-Tg(Myh6-cre/Esr1*)1Jmk (Tg/+), Gt(ROSA)26Sortm1Wai (+/+)	362126 or 362128 - A1cf-Tg(Myh6-cre/Esr1*)1Jmk (+/+), Gt(ROSA)26Sortm1Wai (+/KI)			ED
0147-77	404238	2019-12-06	207.143	F				CAG MTP18 heart	362124 - A1cf-Tg(Myh6-cre/Esr1*)1Jmk (Tg/+), Gt(ROSA)26Sortm1Wai (+/+)	362126 or 362128 - A1cf-Tg(Myh6-cre/Esr1*)1Jmk (+/+), Gt(ROSA)26Sortm1Wai (+/KI)			ED
0147-78	404239	2019-12-06	207.143	F				CAG MTP18 heart	362124 - A1cf-Tg(Myh6-cre/Esr1*)1Jmk (Tg/+), Gt(ROSA)26Sortm1Wai (+/+)	362126 or 362128 - A1cf-Tg(Myh6-cre/Esr1*)1Jmk (+/+), Gt(ROSA)26Sortm1Wai (+/KI)			ED
0147-79	404240	2019-12-06	207.143	F				CAG MTP18 heart	362124 - A1cf-Tg(Myh6-cre/Esr1*)1Jmk (Tg/+), Gt(ROSA)26Sortm1Wai (+/+)	362126 or 362128 - A1cf-Tg(Myh6-cre/Esr1*)1Jmk (+/+), Gt(ROSA)26Sortm1Wai (+/KI)			ED
0147-80	404265	2019-12-14	206	M				CAG MTP18 heart	387431 - A1cf-Tg(Myh6-cre/Esr1*)1Jmk (+/+), Gt(ROSA)26Sortm1Wai (+/KI)	387433 - A1cf-Tg(Myh6-cre/Esr1*)1Jmk (Tg/+), Gt(ROSA)26Sortm1Wai (+/+)			ED
0147-81	404266	2019-12-14	206	M				CAG MTP18 heart	387431 - A1cf-Tg(Myh6-cre/Esr1*)1Jmk (+/+), Gt(ROSA)26Sortm1Wai (+/KI)	387433 - A1cf-Tg(Myh6-cre/Esr1*)1Jmk (Tg/+), Gt(ROSA)26Sortm1Wai (+/+)			ED
0147-82	404267	2019-12-14	206	M				CAG MTP18 heart	387431 - A1cf-Tg(Myh6-cre/Esr1*)1Jmk (+/+), Gt(ROSA)26Sortm1Wai (+/KI)	387433 - A1cf-Tg(Myh6-cre/Esr1*)1Jmk (Tg/+), Gt(ROSA)26Sortm1Wai (+/+)			ED
0147-83	404268	2019-12-14	206	M				CAG MTP18 heart	387431 - A1cf-Tg(Myh6-cre/Esr1*)1Jmk (+/+), Gt(ROSA)26Sortm1Wai (+/KI)	387433 - A1cf-Tg(Myh6-cre/Esr1*)1Jmk (Tg/+), Gt(ROSA)26Sortm1Wai (+/+)			ED
0147-84	404269	2019-12-14	206	F				CAG MTP18 heart	387431 - A1cf-Tg(Myh6-cre/Esr1*)1Jmk (+/+), Gt(ROSA)26Sortm1Wai (+/KI)	387433 - A1cf-Tg(Myh6-cre/Esr1*)1Jmk (Tg/+), Gt(ROSA)26Sortm1Wai (+/+)			ED
0147-86	404270	2019-12-14	206	F				CAG MTP18 heart	387431 - A1cf-Tg(Myh6-cre/Esr1*)1Jmk (+/+), Gt(ROSA)26Sortm1Wai (+/KI)	387433 - A1cf-Tg(Myh6-cre/Esr1*)1Jmk (Tg/+), Gt(ROSA)26Sortm1Wai (+/+)			ED
0147-87	404271	2019-12-14	206	F				CAG MTP18 heart	387431 - A1cf-Tg(Myh6-cre/Esr1*)1Jmk (+/+), Gt(ROSA)26Sortm1Wai (+/KI)	387433 - A1cf-Tg(Myh6-cre/Esr1*)1Jmk (Tg/+), Gt(ROSA)26Sortm1Wai (+/+)			ED
0148-48	404210	2019-12-14	206	M			+/flox	MTP18 Gt heart	366001 - Tmem173gt (+/m), A1cf-Tg(Myh6-cre/Esr1*)1Jmk (+/+), Mtfp1tm(cond) (+/flox)	366005 or 366007 - Tmem173gt (+/m), A1cf-Tg(Myh6-cre/Esr1*)1Jmk (Tg/+), Mtfp1tm(cond) (+/flox)			ED
0148-49	404211	2019-12-14	206	F			+/flox	MTP18 Gt heart	366001 - Tmem173gt (+/m), A1cf-Tg(Myh6-cre/Esr1*)1Jmk (+/+), Mtfp1tm(cond) (+/flox)	366005 or 366007 - Tmem173gt (+/m), A1cf-Tg(Myh6-cre/Esr1*)1Jmk (Tg/+), Mtfp1tm(cond) (+/flox)			ED
0148-50	404212	2019-12-14	206	F			flox/flox	MTP18 Gt heart	366001 - Tmem173gt (+/m), A1cf-Tg(Myh6-cre/Esr1*)1Jmk (+/+), Mtfp1tm(cond) (+/flox)	366005 or 366007 - Tmem173gt (+/m), A1cf-Tg(Myh6-cre/Esr1*)1Jmk (Tg/+), Mtfp1tm(cond) (+/flox)			ED
0148-51	404213	2019-12-14	206	F			flox/flox	MTP18 Gt heart	366001 - Tmem173gt (+/m), A1cf-Tg(Myh6-cre/Esr1*)1Jmk (+/+), Mtfp1tm(cond) (+/flox)	366005 or 366007 - Tmem173gt (+/m), A1cf-Tg(Myh6-cre/Esr1*)1Jmk (Tg/+), Mtfp1tm(cond) (+/flox)			ED
0148-52	404214	2019-12-14	206	F			+/flox	MTP18 Gt heart	366001 - Tmem173gt (+/m), A1cf-Tg(Myh6-cre/Esr1*)1Jmk (+/+), Mtfp1tm(cond) (+/flox)	366005 or 366007 - Tmem173gt (+/m), A1cf-Tg(Myh6-cre/Esr1*)1Jmk (Tg/+), Mtfp1tm(cond) (+/flox)			ED
0148-53	404215	2019-12-14	206	F			flox/flox	MTP18 Gt heart	366001 - Tmem173gt (+/m), A1cf-Tg(Myh6-cre/Esr1*)1Jmk (+/+), Mtfp1tm(cond) (+/flox)	366005 or 366007 - Tmem173gt (+/m), A1cf-Tg(Myh6-cre/Esr1*)1Jmk (Tg/+), Mtfp1tm(cond) (+/flox)			ED
0148-54	404216	2019-12-14	206	F			flox/flox	MTP18 Gt heart	366001 - Tmem173gt (+/m), A1cf-Tg(Myh6-cre/Esr1*)1Jmk (+/+), Mtfp1tm(cond) (+/flox)	366005 or 366007 - Tmem173gt (+/m), A1cf-Tg(Myh6-cre/Esr1*)1Jmk (Tg/+), Mtfp1tm(cond) (+/flox)			ED
0148-56	404217	2019-12-14	206	F			+/+	MTP18 Gt heart	366001 - Tmem173gt (+/m), A1cf-Tg(Myh6-cre/Esr1*)1Jmk (+/+), Mtfp1tm(cond) (+/flox)	366005 or 366007 - Tmem173gt (+/m), A1cf-Tg(Myh6-cre/Esr1*)1Jmk (Tg/+), Mtfp1tm(cond) (+/flox)			ED
0149-51	404380	2019-12-08	206.857	M				YME1L heart KO	384274 - Yme1l1tm1Tlan (flox/flox), A1cf-Tg(Myh6-cre/Esr1*)1Jmk (Tg/+)	384275 or 384276 - Yme1l1tm1Tlan (flox/flox), A1cf-Tg(Myh6-cre/Esr1*)1Jmk (+/+)	2020-06-19	CP205	LIV
0124-23	390451	2019-10-14	214.714	F				GLUT4 YME1L heart	359083 - Yme1l1tm1Tlan (+/flox), A1cf-Tg(Myh6-cre/Esr1*)1Jmk (Tg/+), Slc2a4tm1Abel (+/flox)	361707 or 361711, YME1L heart KO - Yme1l1tm1Tlan (flox/flox), A1cf-Tg(Myh6-cre/Esr1*)1Jmk (+/+)			LIV
0124-24	390452	2019-10-14	214.714	F				GLUT4 YME1L heart	359083 - Yme1l1tm1Tlan (+/flox), A1cf-Tg(Myh6-cre/Esr1*)1Jmk (Tg/+), Slc2a4tm1Abel (+/flox)	361707 or 361711, YME1L heart KO - Yme1l1tm1Tlan (flox/flox), A1cf-Tg(Myh6-cre/Esr1*)1Jmk (+/+)			LIV
0124-26	390453	2019-10-14	214.714	F				GLUT4 YME1L heart	359083 - Yme1l1tm1Tlan (+/flox), A1cf-Tg(Myh6-cre/Esr1*)1Jmk (Tg/+), Slc2a4tm1Abel (+/flox)	361707 or 361711, YME1L heart KO - Yme1l1tm1Tlan (flox/flox), A1cf-Tg(Myh6-cre/Esr1*)1Jmk (+/+)			LIV
0149-56	404384	2019-12-08	206.857	M				YME1L heart KO	384274 - Yme1l1tm1Tlan (flox/flox), A1cf-Tg(Myh6-cre/Esr1*)1Jmk (Tg/+)	384275 or 384276 - Yme1l1tm1Tlan (flox/flox), A1cf-Tg(Myh6-cre/Esr1*)1Jmk (+/+)	2020-06-19	CP205	LIV
0149-57	404385	2019-12-08	206.857	M				YME1L heart KO	384274 - Yme1l1tm1Tlan (flox/flox), A1cf-Tg(Myh6-cre/Esr1*)1Jmk (Tg/+)	384275 or 384276 - Yme1l1tm1Tlan (flox/flox), A1cf-Tg(Myh6-cre/Esr1*)1Jmk (+/+)	2020-06-19	CP205	LIV
0150-74	402985	2019-12-05	207.286	M	+/+	+/+		CAG MTP18 YFP Liver	382890, MTP18 Liver mitoYFP - Mtfp1tm(cond) (+/+), Tg(Alb-cre)21Mgn (+/+), Gt(ROSA)26Sortm1.1Lrsn (+/KI)	372738 or 372740, CAG MTP18 Liver -MTP18 - Tg(Alb-cre)21Mgn (Tg/+), Gt(ROSA)26Sortm1Wai (+/KI)	2020-01-31	Euthanasia	CP
0150-76	402986	2019-12-05	207.286	M	+/KI	+/+		CAG MTP18 YFP Liver	382890, MTP18 Liver mitoYFP - Mtfp1tm(cond) (+/+), Tg(Alb-cre)21Mgn (+/+), Gt(ROSA)26Sortm1.1Lrsn (+/KI)	372738 or 372740, CAG MTP18 Liver -MTP18 - Tg(Alb-cre)21Mgn (Tg/+), Gt(ROSA)26Sortm1Wai (+/KI)	2020-01-31	Euthanasia	CP
0150-77	402987	2019-12-05	207.286	F	+/KI	Tg/+		CAG MTP18 YFP Liver	382890, MTP18 Liver mitoYFP - Mtfp1tm(cond) (+/+), Tg(Alb-cre)21Mgn (+/+), Gt(ROSA)26Sortm1.1Lrsn (+/KI)	372738 or 372740, CAG MTP18 Liver -MTP18 - Tg(Alb-cre)21Mgn (Tg/+), Gt(ROSA)26Sortm1Wai (+/KI)	2020-03-11	Euthanasia	CP
0150-78	402988	2019-12-05	207.286	F	+/KI	+/+		CAG MTP18 YFP Liver	382890, MTP18 Liver mitoYFP - Mtfp1tm(cond) (+/+), Tg(Alb-cre)21Mgn (+/+), Gt(ROSA)26Sortm1.1Lrsn (+/KI)	372738 or 372740, CAG MTP18 Liver -MTP18 - Tg(Alb-cre)21Mgn (Tg/+), Gt(ROSA)26Sortm1Wai (+/KI)	2020-03-11	Euthanasia	CP
0150-79	402989	2019-12-05	207.286	F	+/+	+/+		CAG MTP18 YFP Liver	382890, MTP18 Liver mitoYFP - Mtfp1tm(cond) (+/+), Tg(Alb-cre)21Mgn (+/+), Gt(ROSA)26Sortm1.1Lrsn (+/KI)	372738 or 372740, CAG MTP18 Liver -MTP18 - Tg(Alb-cre)21Mgn (Tg/+), Gt(ROSA)26Sortm1Wai (+/KI)	2020-03-11	Euthanasia	CP
0150-80	402990	2019-12-05	207.286	F	+/KI	Tg/+		CAG MTP18 YFP Liver	382890, MTP18 Liver mitoYFP - Mtfp1tm(cond) (+/+), Tg(Alb-cre)21Mgn (+/+), Gt(ROSA)26Sortm1.1Lrsn (+/KI)	372738 or 372740, CAG MTP18 Liver -MTP18 - Tg(Alb-cre)21Mgn (Tg/+), Gt(ROSA)26Sortm1Wai (+/KI)	2020-03-11	Euthanasia	CP
0150-81	402991	2019-12-05	207.286	F	+/KI	Tg/+		CAG MTP18 YFP Liver	382890, MTP18 Liver mitoYFP - Mtfp1tm(cond) (+/+), Tg(Alb-cre)21Mgn (+/+), Gt(ROSA)26Sortm1.1Lrsn (+/KI)	372738 or 372740, CAG MTP18 Liver -MTP18 - Tg(Alb-cre)21Mgn (Tg/+), Gt(ROSA)26Sortm1Wai (+/KI)	2020-03-11	Euthanasia	CP
0150-82	402992	2019-12-05	207.286	F	+/+	+/+		CAG MTP18 YFP Liver	382890, MTP18 Liver mitoYFP - Mtfp1tm(cond) (+/+), Tg(Alb-cre)21Mgn (+/+), Gt(ROSA)26Sortm1.1Lrsn (+/KI)	372738 or 372740, CAG MTP18 Liver -MTP18 - Tg(Alb-cre)21Mgn (Tg/+), Gt(ROSA)26Sortm1Wai (+/KI)	2020-03-11	Euthanasia	CP
0150-83	402993	2019-12-05	207.286	F	+/+	Tg/+		CAG MTP18 YFP Liver	382890, MTP18 Liver mitoYFP - Mtfp1tm(cond) (+/+), Tg(Alb-cre)21Mgn (+/+), Gt(ROSA)26Sortm1.1Lrsn (+/KI)	372738 or 372740, CAG MTP18 Liver -MTP18 - Tg(Alb-cre)21Mgn (Tg/+), Gt(ROSA)26Sortm1Wai (+/KI)	2020-03-11	Euthanasia	CP
0150-84	402994	2019-12-05	207.286	F	+/KI	+/+		CAG MTP18 YFP Liver	382890, MTP18 Liver mitoYFP - Mtfp1tm(cond) (+/+), Tg(Alb-cre)21Mgn (+/+), Gt(ROSA)26Sortm1.1Lrsn (+/KI)	372738 or 372740, CAG MTP18 Liver -MTP18 - Tg(Alb-cre)21Mgn (Tg/+), Gt(ROSA)26Sortm1Wai (+/KI)	2020-03-11	Euthanasia	CP
0150-86	402995	2019-12-05	207.286	F	+/KI	+/+		CAG MTP18 YFP Liver	382890, MTP18 Liver mitoYFP - Mtfp1tm(cond) (+/+), Tg(Alb-cre)21Mgn (+/+), Gt(ROSA)26Sortm1.1Lrsn (+/KI)	372738 or 372740, CAG MTP18 Liver -MTP18 - Tg(Alb-cre)21Mgn (Tg/+), Gt(ROSA)26Sortm1Wai (+/KI)	2020-03-11	Euthanasia	CP
0151-74	403731	2019-12-14	206	F	+/+	+/+	flox/flox	MTP18 Liver mitoYFP	382885, MTP18 Liver mitoYFP - Mtfp1tm(cond) (flox/flox), Tg(Alb-cre)21Mgn (+/+), Gt(ROSA)26Sortm1.1Lrsn (+/KI)	377816 or 389943, MTP18 Liver - Mtfp1tm(cond) (flox/flox), Tg(Alb-cre)21Mgn (Tg/+)	2020-04-13	Euthanasia	CP
0151-76	403732	2019-12-14	206	F	+/+	+/+	flox/flox	MTP18 Liver mitoYFP	382885, MTP18 Liver mitoYFP - Mtfp1tm(cond) (flox/flox), Tg(Alb-cre)21Mgn (+/+), Gt(ROSA)26Sortm1.1Lrsn (+/KI)	377816 or 389943, MTP18 Liver - Mtfp1tm(cond) (flox/flox), Tg(Alb-cre)21Mgn (Tg/+)	2020-04-13	Euthanasia	CP
0151-77	403733	2019-12-14	206	F	+/+	+/+	flox/flox	MTP18 Liver mitoYFP	382885, MTP18 Liver mitoYFP - Mtfp1tm(cond) (flox/flox), Tg(Alb-cre)21Mgn (+/+), Gt(ROSA)26Sortm1.1Lrsn (+/KI)	377816 or 389943, MTP18 Liver - Mtfp1tm(cond) (flox/flox), Tg(Alb-cre)21Mgn (Tg/+)	2020-08-19	Euthanasia	CP
0151-78	403734	2019-12-14	206	F	+/KI	Tg/+	flox/flox	MTP18 Liver mitoYFP	382885, MTP18 Liver mitoYFP - Mtfp1tm(cond) (flox/flox), Tg(Alb-cre)21Mgn (+/+), Gt(ROSA)26Sortm1.1Lrsn (+/KI)	377816 or 389943, MTP18 Liver - Mtfp1tm(cond) (flox/flox), Tg(Alb-cre)21Mgn (Tg/+)	2020-04-13	Euthanasia	CP
0151-79	403735	2019-12-14	206	M	+/KI	Tg/+	flox/flox	MTP18 Liver mitoYFP	382882, MTP18 Liver mitoYFP - Mtfp1tm(cond) (flox/flox), Tg(Alb-cre)21Mgn (+/+), Gt(ROSA)26Sortm1.1Lrsn (+/KI)	389942, MTP18 Liver - Mtfp1tm(cond) (flox/flox), Tg(Alb-cre)21Mgn (Tg/+)	2020-05-05	CP199	CP
0151-80	403736	2019-12-14	206	M	+/KI	Tg/+	flox/flox	MTP18 Liver mitoYFP	382882, MTP18 Liver mitoYFP - Mtfp1tm(cond) (flox/flox), Tg(Alb-cre)21Mgn (+/+), Gt(ROSA)26Sortm1.1Lrsn (+/KI)	389942, MTP18 Liver - Mtfp1tm(cond) (flox/flox), Tg(Alb-cre)21Mgn (Tg/+)	2020-08-19	Euthanasia	CP
0151-81	403737	2019-12-14	206	M	+/+	+/+	flox/flox	MTP18 Liver mitoYFP	382882, MTP18 Liver mitoYFP - Mtfp1tm(cond) (flox/flox), Tg(Alb-cre)21Mgn (+/+), Gt(ROSA)26Sortm1.1Lrsn (+/KI)	389942, MTP18 Liver - Mtfp1tm(cond) (flox/flox), Tg(Alb-cre)21Mgn (Tg/+)	2020-05-05	CP199	CP
0151-82	403738	2019-12-14	206	M	+/+	Tg/+	flox/flox	MTP18 Liver mitoYFP	382882, MTP18 Liver mitoYFP - Mtfp1tm(cond) (flox/flox), Tg(Alb-cre)21Mgn (+/+), Gt(ROSA)26Sortm1.1Lrsn (+/KI)	389942, MTP18 Liver - Mtfp1tm(cond) (flox/flox), Tg(Alb-cre)21Mgn (Tg/+)	2020-05-05	CP199	CP
0151-83	403739	2019-12-14	206	M	+/+	+/+	flox/flox	MTP18 Liver mitoYFP	382882, MTP18 Liver mitoYFP - Mtfp1tm(cond) (flox/flox), Tg(Alb-cre)21Mgn (+/+), Gt(ROSA)26Sortm1.1Lrsn (+/KI)	389942, MTP18 Liver - Mtfp1tm(cond) (flox/flox), Tg(Alb-cre)21Mgn (Tg/+)	2020-05-05	CP199	CP
0151-84	403740	2019-12-14	206	F	+/+	Tg/+	flox/flox	MTP18 Liver mitoYFP	382882, MTP18 Liver mitoYFP - Mtfp1tm(cond) (flox/flox), Tg(Alb-cre)21Mgn (+/+), Gt(ROSA)26Sortm1.1Lrsn (+/KI)	389942, MTP18 Liver - Mtfp1tm(cond) (flox/flox), Tg(Alb-cre)21Mgn (Tg/+)	2020-04-13	Euthanasia	CP
0151-86	403741	2019-12-14	206	F	+/+	+/+	flox/flox	MTP18 Liver mitoYFP	382882, MTP18 Liver mitoYFP - Mtfp1tm(cond) (flox/flox), Tg(Alb-cre)21Mgn (+/+), Gt(ROSA)26Sortm1.1Lrsn (+/KI)	389942, MTP18 Liver - Mtfp1tm(cond) (flox/flox), Tg(Alb-cre)21Mgn (Tg/+)	2020-08-19	Euthanasia	CP
0152-67	404872	2019-12-13	206.143	M			flox/flox	MTP18 heart	387052 - A1cf-Tg(Myh6-cre/Esr1*)1Jmk (+/+), Mtfp1tm(cond) (flox/flox)	387058 or 387059 - A1cf-Tg(Myh6-cre/Esr1*)1Jmk (Tg/+), Mtfp1tm(cond) (flox/flox)			ED
0152-68	404873	2019-12-13	206.143	M			flox/flox	MTP18 heart	387052 - A1cf-Tg(Myh6-cre/Esr1*)1Jmk (+/+), Mtfp1tm(cond) (flox/flox)	387058 or 387059 - A1cf-Tg(Myh6-cre/Esr1*)1Jmk (Tg/+), Mtfp1tm(cond) (flox/flox)			ED
0152-69	404874	2019-12-13	206.143	F			flox/flox	MTP18 heart	387052 - A1cf-Tg(Myh6-cre/Esr1*)1Jmk (+/+), Mtfp1tm(cond) (flox/flox)	387058 or 387059 - A1cf-Tg(Myh6-cre/Esr1*)1Jmk (Tg/+), Mtfp1tm(cond) (flox/flox)			ED
0152-70	404875	2019-12-13	206.143	F			flox/flox	MTP18 heart	387052 - A1cf-Tg(Myh6-cre/Esr1*)1Jmk (+/+), Mtfp1tm(cond) (flox/flox)	387058 or 387059 - A1cf-Tg(Myh6-cre/Esr1*)1Jmk (Tg/+), Mtfp1tm(cond) (flox/flox)			ED
0152-71	404876	2019-12-13	206.143	F			flox/flox	MTP18 heart	387052 - A1cf-Tg(Myh6-cre/Esr1*)1Jmk (+/+), Mtfp1tm(cond) (flox/flox)	387058 or 387059 - A1cf-Tg(Myh6-cre/Esr1*)1Jmk (Tg/+), Mtfp1tm(cond) (flox/flox)			ED
0152-72	404877	2019-12-13	206.143	F			flox/flox	MTP18 heart	387052 - A1cf-Tg(Myh6-cre/Esr1*)1Jmk (+/+), Mtfp1tm(cond) (flox/flox)	387058 or 387059 - A1cf-Tg(Myh6-cre/Esr1*)1Jmk (Tg/+), Mtfp1tm(cond) (flox/flox)			ED
0152-73	404878	2019-12-15	205.857	M			flox/flox	MTP18 heart	387054 - A1cf-Tg(Myh6-cre/Esr1*)1Jmk (Tg/+), Mtfp1tm(cond) (flox/flox)	387055 or 387056 - A1cf-Tg(Myh6-cre/Esr1*)1Jmk (+/+), Mtfp1tm(cond) (flox/flox)			ED
0152-74	404879	2019-12-15	205.857	M			flox/flox	MTP18 heart	387054 - A1cf-Tg(Myh6-cre/Esr1*)1Jmk (Tg/+), Mtfp1tm(cond) (flox/flox)	387055 or 387056 - A1cf-Tg(Myh6-cre/Esr1*)1Jmk (+/+), Mtfp1tm(cond) (flox/flox)			ED
0152-76	404880	2019-12-15	205.857	M			flox/flox	MTP18 heart	387054 - A1cf-Tg(Myh6-cre/Esr1*)1Jmk (Tg/+), Mtfp1tm(cond) (flox/flox)	387055 or 387056 - A1cf-Tg(Myh6-cre/Esr1*)1Jmk (+/+), Mtfp1tm(cond) (flox/flox)			ED
0152-77	404881	2019-12-15	205.857	M			flox/flox	MTP18 heart	387054 - A1cf-Tg(Myh6-cre/Esr1*)1Jmk (Tg/+), Mtfp1tm(cond) (flox/flox)	387055 or 387056 - A1cf-Tg(Myh6-cre/Esr1*)1Jmk (+/+), Mtfp1tm(cond) (flox/flox)			ED
0152-78	404882	2019-12-15	205.857	F			flox/flox	MTP18 heart	387054 - A1cf-Tg(Myh6-cre/Esr1*)1Jmk (Tg/+), Mtfp1tm(cond) (flox/flox)	387055 or 387056 - A1cf-Tg(Myh6-cre/Esr1*)1Jmk (+/+), Mtfp1tm(cond) (flox/flox)			ED
0152-79	404883	2019-12-15	205.857	F			flox/flox	MTP18 heart	387054 - A1cf-Tg(Myh6-cre/Esr1*)1Jmk (Tg/+), Mtfp1tm(cond) (flox/flox)	387055 or 387056 - A1cf-Tg(Myh6-cre/Esr1*)1Jmk (+/+), Mtfp1tm(cond) (flox/flox)			ED
0152-80	404884	2019-12-15	205.857	F			flox/flox	MTP18 heart	387054 - A1cf-Tg(Myh6-cre/Esr1*)1Jmk (Tg/+), Mtfp1tm(cond) (flox/flox)	387055 or 387056 - A1cf-Tg(Myh6-cre/Esr1*)1Jmk (+/+), Mtfp1tm(cond) (flox/flox)			ED
0152-81	404885	2019-12-15	205.857	F			flox/flox	MTP18 heart	387054 - A1cf-Tg(Myh6-cre/Esr1*)1Jmk (Tg/+), Mtfp1tm(cond) (flox/flox)	387055 or 387056 - A1cf-Tg(Myh6-cre/Esr1*)1Jmk (+/+), Mtfp1tm(cond) (flox/flox)			ED
0152-82	404886	2019-12-15	205.857	F			flox/flox	MTP18 heart	387054 - A1cf-Tg(Myh6-cre/Esr1*)1Jmk (Tg/+), Mtfp1tm(cond) (flox/flox)	387055 or 387056 - A1cf-Tg(Myh6-cre/Esr1*)1Jmk (+/+), Mtfp1tm(cond) (flox/flox)			ED
0153-87	405786	2019-12-22	204.857	M	+/KI	Tg/+		CAG MTP18 YFP Liver	372731, CAG MTP18 - Tg(Alb-cre)21Mgn (+/+), Gt(ROSA)26Sortm1Wai (+/KI)	382889, MTP18 Liver mitoYFP - Mtfp1tm(cond) (+/+), Tg(Alb-cre)21Mgn (Tg/+), Gt(ROSA)26Sortm1.1Lrsn (+/KI)	2020-03-11	Euthanasia	CP
0153-88	405787	2019-12-22	204.857	M	+/+	+/+		CAG MTP18 YFP Liver	372731, CAG MTP18 - Tg(Alb-cre)21Mgn (+/+), Gt(ROSA)26Sortm1Wai (+/KI)	382889, MTP18 Liver mitoYFP - Mtfp1tm(cond) (+/+), Tg(Alb-cre)21Mgn (Tg/+), Gt(ROSA)26Sortm1.1Lrsn (+/KI)	2020-03-11	Euthanasia	CP
0153-89	405788	2019-12-22	204.857	M	+/KI	+/+		CAG MTP18 YFP Liver	372731, CAG MTP18 - Tg(Alb-cre)21Mgn (+/+), Gt(ROSA)26Sortm1Wai (+/KI)	382889, MTP18 Liver mitoYFP - Mtfp1tm(cond) (+/+), Tg(Alb-cre)21Mgn (Tg/+), Gt(ROSA)26Sortm1.1Lrsn (+/KI)	2020-03-11	Euthanasia	CP
0153-90	405789	2019-12-22	204.857	M	+/KI	+/+		CAG MTP18 YFP Liver	372731, CAG MTP18 - Tg(Alb-cre)21Mgn (+/+), Gt(ROSA)26Sortm1Wai (+/KI)	382889, MTP18 Liver mitoYFP - Mtfp1tm(cond) (+/+), Tg(Alb-cre)21Mgn (Tg/+), Gt(ROSA)26Sortm1.1Lrsn (+/KI)	2020-03-11	Euthanasia	CP
0153-91	405790	2019-12-22	204.857	M	+/+	Tg/+		CAG MTP18 YFP Liver	372731, CAG MTP18 - Tg(Alb-cre)21Mgn (+/+), Gt(ROSA)26Sortm1Wai (+/KI)	382889, MTP18 Liver mitoYFP - Mtfp1tm(cond) (+/+), Tg(Alb-cre)21Mgn (Tg/+), Gt(ROSA)26Sortm1.1Lrsn (+/KI)	2020-03-11	Euthanasia	CP
0153-92	405791	2019-12-22	204.857	M	+/KI	+/+		CAG MTP18 YFP Liver	372731, CAG MTP18 - Tg(Alb-cre)21Mgn (+/+), Gt(ROSA)26Sortm1Wai (+/KI)	382889, MTP18 Liver mitoYFP - Mtfp1tm(cond) (+/+), Tg(Alb-cre)21Mgn (Tg/+), Gt(ROSA)26Sortm1.1Lrsn (+/KI)	2020-03-11	Euthanasia	CP
0153-93	405792	2019-12-22	204.857	F	+/+	Tg/+		CAG MTP18 YFP Liver	372731, CAG MTP18 - Tg(Alb-cre)21Mgn (+/+), Gt(ROSA)26Sortm1Wai (+/KI)	382889, MTP18 Liver mitoYFP - Mtfp1tm(cond) (+/+), Tg(Alb-cre)21Mgn (Tg/+), Gt(ROSA)26Sortm1.1Lrsn (+/KI)	2020-01-31	Euthanasia	CP
0153-94	405793	2019-12-22	204.857	F	+/KI	+/+		CAG MTP18 YFP Liver	372731, CAG MTP18 - Tg(Alb-cre)21Mgn (+/+), Gt(ROSA)26Sortm1Wai (+/KI)	382889, MTP18 Liver mitoYFP - Mtfp1tm(cond) (+/+), Tg(Alb-cre)21Mgn (Tg/+), Gt(ROSA)26Sortm1.1Lrsn (+/KI)	2020-01-31	Euthanasia	CP
0153-96	405794	2019-12-22	204.857	F	+/+	+/+		CAG MTP18 YFP Liver	372731, CAG MTP18 - Tg(Alb-cre)21Mgn (+/+), Gt(ROSA)26Sortm1Wai (+/KI)	382889, MTP18 Liver mitoYFP - Mtfp1tm(cond) (+/+), Tg(Alb-cre)21Mgn (Tg/+), Gt(ROSA)26Sortm1.1Lrsn (+/KI)	2020-01-31	Euthanasia	CP
0154-57	405822	2019-12-22	204.857	M			flox/flox	MTP18 Gt heart	366001 - Tmem173gt (+/m), A1cf-Tg(Myh6-cre/Esr1*)1Jmk (+/+), Mtfp1tm(cond) (+/flox)	366005 or 366007 - Tmem173gt (+/m), A1cf-Tg(Myh6-cre/Esr1*)1Jmk (Tg/+), Mtfp1tm(cond) (+/flox)			ED
0154-58	405823	2019-12-22	204.857	M			+/flox	MTP18 Gt heart	366001 - Tmem173gt (+/m), A1cf-Tg(Myh6-cre/Esr1*)1Jmk (+/+), Mtfp1tm(cond) (+/flox)	366005 or 366007 - Tmem173gt (+/m), A1cf-Tg(Myh6-cre/Esr1*)1Jmk (Tg/+), Mtfp1tm(cond) (+/flox)			ED
0154-59	405824	2019-12-22	204.857	M			flox/flox	MTP18 Gt heart	366001 - Tmem173gt (+/m), A1cf-Tg(Myh6-cre/Esr1*)1Jmk (+/+), Mtfp1tm(cond) (+/flox)	366005 or 366007 - Tmem173gt (+/m), A1cf-Tg(Myh6-cre/Esr1*)1Jmk (Tg/+), Mtfp1tm(cond) (+/flox)			ED
0154-60	405825	2019-12-22	204.857	M			flox/flox	MTP18 Gt heart	366001 - Tmem173gt (+/m), A1cf-Tg(Myh6-cre/Esr1*)1Jmk (+/+), Mtfp1tm(cond) (+/flox)	366005 or 366007 - Tmem173gt (+/m), A1cf-Tg(Myh6-cre/Esr1*)1Jmk (Tg/+), Mtfp1tm(cond) (+/flox)			ED
0154-61	405826	2019-12-22	204.857	M			+/flox	MTP18 Gt heart	366001 - Tmem173gt (+/m), A1cf-Tg(Myh6-cre/Esr1*)1Jmk (+/+), Mtfp1tm(cond) (+/flox)	366005 or 366007 - Tmem173gt (+/m), A1cf-Tg(Myh6-cre/Esr1*)1Jmk (Tg/+), Mtfp1tm(cond) (+/flox)			ED
0154-62	405827	2019-12-22	204.857	M			flox/flox	MTP18 Gt heart	366001 - Tmem173gt (+/m), A1cf-Tg(Myh6-cre/Esr1*)1Jmk (+/+), Mtfp1tm(cond) (+/flox)	366005 or 366007 - Tmem173gt (+/m), A1cf-Tg(Myh6-cre/Esr1*)1Jmk (Tg/+), Mtfp1tm(cond) (+/flox)			ED
0154-63	405828	2019-12-22	204.857	F			+/flox	MTP18 Gt heart	366001 - Tmem173gt (+/m), A1cf-Tg(Myh6-cre/Esr1*)1Jmk (+/+), Mtfp1tm(cond) (+/flox)	366005 or 366007 - Tmem173gt (+/m), A1cf-Tg(Myh6-cre/Esr1*)1Jmk (Tg/+), Mtfp1tm(cond) (+/flox)			ED
0154-64	405829	2019-12-22	204.857	F			+/+	MTP18 Gt heart	366001 - Tmem173gt (+/m), A1cf-Tg(Myh6-cre/Esr1*)1Jmk (+/+), Mtfp1tm(cond) (+/flox)	366005 or 366007 - Tmem173gt (+/m), A1cf-Tg(Myh6-cre/Esr1*)1Jmk (Tg/+), Mtfp1tm(cond) (+/flox)			ED
0155-66	406952	2019-12-24	204.571	M			flox/flox	MTP18 Gt heart	366002 - Tmem173gt (+/m), A1cf-Tg(Myh6-cre/Esr1*)1Jmk (Tg/+), Mtfp1tm(cond) (+/flox)	366006 or 366008 - Tmem173gt (+/m), A1cf-Tg(Myh6-cre/Esr1*)1Jmk (+/+), Mtfp1tm(cond) (+/flox)			ED
0155-67	406953	2019-12-24	204.571	M			+/+	MTP18 Gt heart	366002 - Tmem173gt (+/m), A1cf-Tg(Myh6-cre/Esr1*)1Jmk (Tg/+), Mtfp1tm(cond) (+/flox)	366006 or 366008 - Tmem173gt (+/m), A1cf-Tg(Myh6-cre/Esr1*)1Jmk (+/+), Mtfp1tm(cond) (+/flox)			ED
0155-68	406954	2019-12-24	204.571	M			+/+	MTP18 Gt heart	366002 - Tmem173gt (+/m), A1cf-Tg(Myh6-cre/Esr1*)1Jmk (Tg/+), Mtfp1tm(cond) (+/flox)	366006 or 366008 - Tmem173gt (+/m), A1cf-Tg(Myh6-cre/Esr1*)1Jmk (+/+), Mtfp1tm(cond) (+/flox)			ED
0155-69	406955	2019-12-24	204.571	M			+/flox	MTP18 Gt heart	366002 - Tmem173gt (+/m), A1cf-Tg(Myh6-cre/Esr1*)1Jmk (Tg/+), Mtfp1tm(cond) (+/flox)	366006 or 366008 - Tmem173gt (+/m), A1cf-Tg(Myh6-cre/Esr1*)1Jmk (+/+), Mtfp1tm(cond) (+/flox)			ED
0155-70	406956	2019-12-24	204.571	M			+/flox	MTP18 Gt heart	366002 - Tmem173gt (+/m), A1cf-Tg(Myh6-cre/Esr1*)1Jmk (Tg/+), Mtfp1tm(cond) (+/flox)	366006 or 366008 - Tmem173gt (+/m), A1cf-Tg(Myh6-cre/Esr1*)1Jmk (+/+), Mtfp1tm(cond) (+/flox)			ED
0155-71	406957	2019-12-24	204.571	F			+/flox	MTP18 Gt heart	366002 - Tmem173gt (+/m), A1cf-Tg(Myh6-cre/Esr1*)1Jmk (Tg/+), Mtfp1tm(cond) (+/flox)	366006 or 366008 - Tmem173gt (+/m), A1cf-Tg(Myh6-cre/Esr1*)1Jmk (+/+), Mtfp1tm(cond) (+/flox)			ED
0155-72	406958	2019-12-24	204.571	F			+/flox	MTP18 Gt heart	366002 - Tmem173gt (+/m), A1cf-Tg(Myh6-cre/Esr1*)1Jmk (Tg/+), Mtfp1tm(cond) (+/flox)	366006 or 366008 - Tmem173gt (+/m), A1cf-Tg(Myh6-cre/Esr1*)1Jmk (+/+), Mtfp1tm(cond) (+/flox)			ED
0155-73	406959	2019-12-24	204.571	F			+/flox	MTP18 Gt heart	366002 - Tmem173gt (+/m), A1cf-Tg(Myh6-cre/Esr1*)1Jmk (Tg/+), Mtfp1tm(cond) (+/flox)	366006 or 366008 - Tmem173gt (+/m), A1cf-Tg(Myh6-cre/Esr1*)1Jmk (+/+), Mtfp1tm(cond) (+/flox)			ED
0155-74	406960	2019-12-24	204.571	F			flox/flox	MTP18 Gt heart	366002 - Tmem173gt (+/m), A1cf-Tg(Myh6-cre/Esr1*)1Jmk (Tg/+), Mtfp1tm(cond) (+/flox)	366006 or 366008 - Tmem173gt (+/m), A1cf-Tg(Myh6-cre/Esr1*)1Jmk (+/+), Mtfp1tm(cond) (+/flox)			ED
0155-76	406961	2019-12-24	204.571	F			flox/flox	MTP18 Gt heart	366002 - Tmem173gt (+/m), A1cf-Tg(Myh6-cre/Esr1*)1Jmk (Tg/+), Mtfp1tm(cond) (+/flox)	366006 or 366008 - Tmem173gt (+/m), A1cf-Tg(Myh6-cre/Esr1*)1Jmk (+/+), Mtfp1tm(cond) (+/flox)			ED
0156-88	406046	2019-12-20	205.143	M		Tg/+	flox/flox	MTP18 Liver	377812 - Mtfp1tm(cond) (flox/flox), Tg(Alb-cre)21Mgn (Tg/+)	377817 or 377818 - Mtfp1tm(cond) (flox/flox), Tg(Alb-cre)21Mgn (+/+)	2020-05-05	CP199	CP
0156-89	406047	2019-12-20	205.143	M		+/+	flox/flox	MTP18 Liver	377812 - Mtfp1tm(cond) (flox/flox), Tg(Alb-cre)21Mgn (Tg/+)	377817 or 377818 - Mtfp1tm(cond) (flox/flox), Tg(Alb-cre)21Mgn (+/+)	2020-05-05	CP199	CP
0156-90	406048	2019-12-20	205.143	M		+/+	flox/flox	MTP18 Liver	377812 - Mtfp1tm(cond) (flox/flox), Tg(Alb-cre)21Mgn (Tg/+)	377817 or 377818 - Mtfp1tm(cond) (flox/flox), Tg(Alb-cre)21Mgn (+/+)	2020-05-05	CP199	CP
0156-91	406049	2019-12-20	205.143	M		+/+	flox/flox	MTP18 Liver	377812 - Mtfp1tm(cond) (flox/flox), Tg(Alb-cre)21Mgn (Tg/+)	377817 or 377818 - Mtfp1tm(cond) (flox/flox), Tg(Alb-cre)21Mgn (+/+)	2020-05-05	CP199	CP
0156-92	406050	2019-12-20	205.143	M		Tg/+	flox/flox	MTP18 Liver	377812 - Mtfp1tm(cond) (flox/flox), Tg(Alb-cre)21Mgn (Tg/+)	377817 or 377818 - Mtfp1tm(cond) (flox/flox), Tg(Alb-cre)21Mgn (+/+)	2020-05-05	CP199	CP
0156-93	406051	2019-12-20	205.143	M		Tg/+	flox/flox	MTP18 Liver	377812 - Mtfp1tm(cond) (flox/flox), Tg(Alb-cre)21Mgn (Tg/+)	377817 or 377818 - Mtfp1tm(cond) (flox/flox), Tg(Alb-cre)21Mgn (+/+)	2020-05-05	CP199	CP
0156-94	406052	2019-12-20	205.143	F		+/+	flox/flox	MTP18 Liver	377812 - Mtfp1tm(cond) (flox/flox), Tg(Alb-cre)21Mgn (Tg/+)	377817 or 377818 - Mtfp1tm(cond) (flox/flox), Tg(Alb-cre)21Mgn (+/+)	2020-03-17	Euthanasia	CP
0156-96	406053	2019-12-20	205.143	F		+/+	flox/flox	MTP18 Liver	377812 - Mtfp1tm(cond) (flox/flox), Tg(Alb-cre)21Mgn (Tg/+)	377817 or 377818 - Mtfp1tm(cond) (flox/flox), Tg(Alb-cre)21Mgn (+/+)	2020-03-17	Euthanasia	CP
0156-97	406054	2019-12-20	205.143	F		+/+	flox/flox	MTP18 Liver	377812 - Mtfp1tm(cond) (flox/flox), Tg(Alb-cre)21Mgn (Tg/+)	377817 or 377818 - Mtfp1tm(cond) (flox/flox), Tg(Alb-cre)21Mgn (+/+)	2020-03-17	Euthanasia	CP
0156-98	406055	2019-12-20	205.143	F		+/+	flox/flox	MTP18 Liver	377812 - Mtfp1tm(cond) (flox/flox), Tg(Alb-cre)21Mgn (Tg/+)	377817 or 377818 - Mtfp1tm(cond) (flox/flox), Tg(Alb-cre)21Mgn (+/+)	2020-03-17	Euthanasia	CP
0156-99	406056	2019-12-20	205.143	F		Tg/+	flox/flox	MTP18 Liver	377812 - Mtfp1tm(cond) (flox/flox), Tg(Alb-cre)21Mgn (Tg/+)	377817 or 377818 - Mtfp1tm(cond) (flox/flox), Tg(Alb-cre)21Mgn (+/+)	2020-03-17	Euthanasia	CP
0156-100	406988	2019-12-26	204.286	F		Tg/+	flox/flox	MTP18 Liver	377811 - Mtfp1tm(cond) (flox/flox), Tg(Alb-cre)21Mgn (+/+)	377813 or 377814 - Mtfp1tm(cond) (flox/flox), Tg(Alb-cre)21Mgn (Tg/+)	2020-04-30	Euthanasia	CP
0156-101	406989	2019-12-26	204.286	F		+/+	flox/flox	MTP18 Liver	377811 - Mtfp1tm(cond) (flox/flox), Tg(Alb-cre)21Mgn (+/+)	377813 or 377814 - Mtfp1tm(cond) (flox/flox), Tg(Alb-cre)21Mgn (Tg/+)	2020-04-30	Euthanasia	CP
0156-102	406990	2019-12-26	204.286	F		Tg/+	flox/flox	MTP18 Liver	377811 - Mtfp1tm(cond) (flox/flox), Tg(Alb-cre)21Mgn (+/+)	377813 or 377814 - Mtfp1tm(cond) (flox/flox), Tg(Alb-cre)21Mgn (Tg/+)	2020-04-30	Euthanasia	CP
0124-27	390454	2019-10-14	214.714	F				GLUT4 YME1L heart	359083 - Yme1l1tm1Tlan (+/flox), A1cf-Tg(Myh6-cre/Esr1*)1Jmk (Tg/+), Slc2a4tm1Abel (+/flox)	361707 or 361711, YME1L heart KO - Yme1l1tm1Tlan (flox/flox), A1cf-Tg(Myh6-cre/Esr1*)1Jmk (+/+)			LIV
0124-28	390455	2019-10-14	214.714	F				GLUT4 YME1L heart	359083 - Yme1l1tm1Tlan (+/flox), A1cf-Tg(Myh6-cre/Esr1*)1Jmk (Tg/+), Slc2a4tm1Abel (+/flox)	361707 or 361711, YME1L heart KO - Yme1l1tm1Tlan (flox/flox), A1cf-Tg(Myh6-cre/Esr1*)1Jmk (+/+)			LIV
0126-33	392660	2019-10-16	214.429	M				YME1L heart KO	352852 -Yme1l1tm1Tlan (+/flox), A1cf-Tg(Myh6-cre/Esr1*)1Jmk (Tg/+)	352855 or 352858 - Yme1l1tm1Tlan (flox/flox), A1cf-Tg(Myh6-cre/Esr1*)1Jmk (+/+)			LIV
0158-87	407038	2019-12-22	204.857	M	+/+	+/+	flox/flox	MTP18 Liver mitoYFP	382885, MTP18 Liver mitoYFP - Mtfp1tm(cond) (flox/flox), Tg(Alb-cre)21Mgn (+/+), Gt(ROSA)26Sortm1.1Lrsn (+/KI)	377816 or 389943, MTP18 Liver - Mtfp1tm(cond) (flox/flox), Tg(Alb-cre)21Mgn (Tg/+)	2020-03-17	Euthanasia	CP
0158-88	407039	2019-12-22	204.857	M	+/KI	+/+	flox/flox	MTP18 Liver mitoYFP	382885, MTP18 Liver mitoYFP - Mtfp1tm(cond) (flox/flox), Tg(Alb-cre)21Mgn (+/+), Gt(ROSA)26Sortm1.1Lrsn (+/KI)	377816 or 389943, MTP18 Liver - Mtfp1tm(cond) (flox/flox), Tg(Alb-cre)21Mgn (Tg/+)	2020-03-17	Euthanasia	CP
0158-89	407040	2019-12-22	204.857	F	+/+	Tg/+	flox/flox	MTP18 Liver mitoYFP	382885, MTP18 Liver mitoYFP - Mtfp1tm(cond) (flox/flox), Tg(Alb-cre)21Mgn (+/+), Gt(ROSA)26Sortm1.1Lrsn (+/KI)	377816 or 389943, MTP18 Liver - Mtfp1tm(cond) (flox/flox), Tg(Alb-cre)21Mgn (Tg/+)	2020-04-13	Euthanasia	CP
0158-90	407041	2019-12-22	204.857	F	+/+	Tg/+	flox/flox	MTP18 Liver mitoYFP	382885, MTP18 Liver mitoYFP - Mtfp1tm(cond) (flox/flox), Tg(Alb-cre)21Mgn (+/+), Gt(ROSA)26Sortm1.1Lrsn (+/KI)	377816 or 389943, MTP18 Liver - Mtfp1tm(cond) (flox/flox), Tg(Alb-cre)21Mgn (Tg/+)	2020-04-13	Euthanasia	CP
0158-91	407042	2019-12-22	204.857	F	+/KI	Tg/+	flox/flox	MTP18 Liver mitoYFP	382885, MTP18 Liver mitoYFP - Mtfp1tm(cond) (flox/flox), Tg(Alb-cre)21Mgn (+/+), Gt(ROSA)26Sortm1.1Lrsn (+/KI)	377816 or 389943, MTP18 Liver - Mtfp1tm(cond) (flox/flox), Tg(Alb-cre)21Mgn (Tg/+)	2020-04-13	Euthanasia	CP
0158-92	407043	2019-12-22	204.857	F	+/+	Tg/+	flox/flox	MTP18 Liver mitoYFP	382885, MTP18 Liver mitoYFP - Mtfp1tm(cond) (flox/flox), Tg(Alb-cre)21Mgn (+/+), Gt(ROSA)26Sortm1.1Lrsn (+/KI)	377816 or 389943, MTP18 Liver - Mtfp1tm(cond) (flox/flox), Tg(Alb-cre)21Mgn (Tg/+)	2020-04-13	Euthanasia	CP
0158-93	407044	2019-12-22	204.857	F	+/+	+/+	flox/flox	MTP18 Liver mitoYFP	382885, MTP18 Liver mitoYFP - Mtfp1tm(cond) (flox/flox), Tg(Alb-cre)21Mgn (+/+), Gt(ROSA)26Sortm1.1Lrsn (+/KI)	377816 or 389943, MTP18 Liver - Mtfp1tm(cond) (flox/flox), Tg(Alb-cre)21Mgn (Tg/+)	2020-04-13	Euthanasia	CP
0159-11	406917	2019-12-26	204.286	M			+/flox	MTP18 IFNAR1 heart KO	366148, MTP18 heart - A1cf-Tg(Myh6-cre/Esr1*)1Jmk (Tg/+), Mtfp1tm(cond) (flox/flox)	359891 or 359892, IFNAR KO (B6) - Ifnar1tm1Agt (KO/KO)			ED
0159-12	406918	2019-12-26	204.286	M			+/flox	MTP18 IFNAR1 heart KO	366148, MTP18 heart - A1cf-Tg(Myh6-cre/Esr1*)1Jmk (Tg/+), Mtfp1tm(cond) (flox/flox)	359891 or 359892, IFNAR KO (B6) - Ifnar1tm1Agt (KO/KO)			ED
0159-13	406919	2019-12-26	204.286	F			+/flox	MTP18 IFNAR1 heart KO	366148, MTP18 heart - A1cf-Tg(Myh6-cre/Esr1*)1Jmk (Tg/+), Mtfp1tm(cond) (flox/flox)	359891 or 359892, IFNAR KO (B6) - Ifnar1tm1Agt (KO/KO)			ED
0159-14	406920	2019-12-26	204.286	F			+/flox	MTP18 IFNAR1 heart KO	366148, MTP18 heart - A1cf-Tg(Myh6-cre/Esr1*)1Jmk (Tg/+), Mtfp1tm(cond) (flox/flox)	359891 or 359892, IFNAR KO (B6) - Ifnar1tm1Agt (KO/KO)			ED
0160-88	407002	2019-12-23	204.714	M				CAG MTP18 heart	387432 - A1cf-Tg(Myh6-cre/Esr1*)1Jmk (Tg/+), Gt(ROSA)26Sortm1Wai (+/+)	387434 or 387435 - A1cf-Tg(Myh6-cre/Esr1*)1Jmk (+/+), Gt(ROSA)26Sortm1Wai (+/KI)			ED
0160-89	407003	2019-12-23	204.714	M				CAG MTP18 heart	387432 - A1cf-Tg(Myh6-cre/Esr1*)1Jmk (Tg/+), Gt(ROSA)26Sortm1Wai (+/+)	387434 or 387435 - A1cf-Tg(Myh6-cre/Esr1*)1Jmk (+/+), Gt(ROSA)26Sortm1Wai (+/KI)			ED
0160-90	407004	2019-12-23	204.714	M				CAG MTP18 heart	387432 - A1cf-Tg(Myh6-cre/Esr1*)1Jmk (Tg/+), Gt(ROSA)26Sortm1Wai (+/+)	387434 or 387435 - A1cf-Tg(Myh6-cre/Esr1*)1Jmk (+/+), Gt(ROSA)26Sortm1Wai (+/KI)			ED
0160-91	407005	2019-12-23	204.714	M				CAG MTP18 heart	387432 - A1cf-Tg(Myh6-cre/Esr1*)1Jmk (Tg/+), Gt(ROSA)26Sortm1Wai (+/+)	387434 or 387435 - A1cf-Tg(Myh6-cre/Esr1*)1Jmk (+/+), Gt(ROSA)26Sortm1Wai (+/KI)			ED
0160-92	407006	2019-12-23	204.714	F				CAG MTP18 heart	387432 - A1cf-Tg(Myh6-cre/Esr1*)1Jmk (Tg/+), Gt(ROSA)26Sortm1Wai (+/+)	387434 or 387435 - A1cf-Tg(Myh6-cre/Esr1*)1Jmk (+/+), Gt(ROSA)26Sortm1Wai (+/KI)			ED
0160-93	407016	2019-12-26	204.286	M				CAG MTP18 heart	368092 - A1cf-Tg(Myh6-cre/Esr1*)1Jmk (Tg/+), Gt(ROSA)26Sortm1Wai (+/+)	372743 or 372744 - A1cf-Tg(Myh6-cre/Esr1*)1Jmk (+/+), Gt(ROSA)26Sortm1Wai (+/KI)			ED
0160-94	407017	2019-12-26	204.286	M				CAG MTP18 heart	368092 - A1cf-Tg(Myh6-cre/Esr1*)1Jmk (Tg/+), Gt(ROSA)26Sortm1Wai (+/+)	372743 or 372744 - A1cf-Tg(Myh6-cre/Esr1*)1Jmk (+/+), Gt(ROSA)26Sortm1Wai (+/KI)			ED
0160-96	407018	2019-12-26	204.286	M				CAG MTP18 heart	368092 - A1cf-Tg(Myh6-cre/Esr1*)1Jmk (Tg/+), Gt(ROSA)26Sortm1Wai (+/+)	372743 or 372744 - A1cf-Tg(Myh6-cre/Esr1*)1Jmk (+/+), Gt(ROSA)26Sortm1Wai (+/KI)			ED
0160-97	407019	2019-12-26	204.286	M				CAG MTP18 heart	368092 - A1cf-Tg(Myh6-cre/Esr1*)1Jmk (Tg/+), Gt(ROSA)26Sortm1Wai (+/+)	372743 or 372744 - A1cf-Tg(Myh6-cre/Esr1*)1Jmk (+/+), Gt(ROSA)26Sortm1Wai (+/KI)			ED
0160-98	407020	2019-12-26	204.286	M				CAG MTP18 heart	368092 - A1cf-Tg(Myh6-cre/Esr1*)1Jmk (Tg/+), Gt(ROSA)26Sortm1Wai (+/+)	372743 or 372744 - A1cf-Tg(Myh6-cre/Esr1*)1Jmk (+/+), Gt(ROSA)26Sortm1Wai (+/KI)			ED
0160-99	407021	2019-12-26	204.286	M				CAG MTP18 heart	368092 - A1cf-Tg(Myh6-cre/Esr1*)1Jmk (Tg/+), Gt(ROSA)26Sortm1Wai (+/+)	372743 or 372744 - A1cf-Tg(Myh6-cre/Esr1*)1Jmk (+/+), Gt(ROSA)26Sortm1Wai (+/KI)			ED
0160-100	407022	2019-12-26	204.286	F				CAG MTP18 heart	368092 - A1cf-Tg(Myh6-cre/Esr1*)1Jmk (Tg/+), Gt(ROSA)26Sortm1Wai (+/+)	372743 or 372744 - A1cf-Tg(Myh6-cre/Esr1*)1Jmk (+/+), Gt(ROSA)26Sortm1Wai (+/KI)			ED
0160-101	407023	2019-12-26	204.286	F				CAG MTP18 heart	368092 - A1cf-Tg(Myh6-cre/Esr1*)1Jmk (Tg/+), Gt(ROSA)26Sortm1Wai (+/+)	372743 or 372744 - A1cf-Tg(Myh6-cre/Esr1*)1Jmk (+/+), Gt(ROSA)26Sortm1Wai (+/KI)			ED
0160-102	407024	2019-12-26	204.286	F				CAG MTP18 heart	368092 - A1cf-Tg(Myh6-cre/Esr1*)1Jmk (Tg/+), Gt(ROSA)26Sortm1Wai (+/+)	372743 or 372744 - A1cf-Tg(Myh6-cre/Esr1*)1Jmk (+/+), Gt(ROSA)26Sortm1Wai (+/KI)			ED
0160-103	407025	2019-12-26	204.286	F				CAG MTP18 heart	368092 - A1cf-Tg(Myh6-cre/Esr1*)1Jmk (Tg/+), Gt(ROSA)26Sortm1Wai (+/+)	372743 or 372744 - A1cf-Tg(Myh6-cre/Esr1*)1Jmk (+/+), Gt(ROSA)26Sortm1Wai (+/KI)			ED
0161-83	408744	2020-01-03	203.143	M			flox/flox	MTP18 heart	387052 - A1cf-Tg(Myh6-cre/Esr1*)1Jmk (+/+), Mtfp1tm(cond) (flox/flox)	387058 or 387059 - A1cf-Tg(Myh6-cre/Esr1*)1Jmk (Tg/+), Mtfp1tm(cond) (flox/flox)			ED
0161-84	408745	2020-01-03	203.143	M			flox/flox	MTP18 heart	387052 - A1cf-Tg(Myh6-cre/Esr1*)1Jmk (+/+), Mtfp1tm(cond) (flox/flox)	387058 or 387059 - A1cf-Tg(Myh6-cre/Esr1*)1Jmk (Tg/+), Mtfp1tm(cond) (flox/flox)			ED
0161-86	408746	2020-01-03	203.143	M			flox/flox	MTP18 heart	387052 - A1cf-Tg(Myh6-cre/Esr1*)1Jmk (+/+), Mtfp1tm(cond) (flox/flox)	387058 or 387059 - A1cf-Tg(Myh6-cre/Esr1*)1Jmk (Tg/+), Mtfp1tm(cond) (flox/flox)			ED
0161-87	408747	2020-01-03	203.143	M			flox/flox	MTP18 heart	387052 - A1cf-Tg(Myh6-cre/Esr1*)1Jmk (+/+), Mtfp1tm(cond) (flox/flox)	387058 or 387059 - A1cf-Tg(Myh6-cre/Esr1*)1Jmk (Tg/+), Mtfp1tm(cond) (flox/flox)			ED
0161-88	408748	2020-01-03	203.143	M			flox/flox	MTP18 heart	387052 - A1cf-Tg(Myh6-cre/Esr1*)1Jmk (+/+), Mtfp1tm(cond) (flox/flox)	387058 or 387059 - A1cf-Tg(Myh6-cre/Esr1*)1Jmk (Tg/+), Mtfp1tm(cond) (flox/flox)			ED
0161-89	408749	2020-01-03	203.143	F			flox/flox	MTP18 heart	387052 - A1cf-Tg(Myh6-cre/Esr1*)1Jmk (+/+), Mtfp1tm(cond) (flox/flox)	387058 or 387059 - A1cf-Tg(Myh6-cre/Esr1*)1Jmk (Tg/+), Mtfp1tm(cond) (flox/flox)			ED
0161-90	408750	2020-01-03	203.143	F			flox/flox	MTP18 heart	387052 - A1cf-Tg(Myh6-cre/Esr1*)1Jmk (+/+), Mtfp1tm(cond) (flox/flox)	387058 or 387059 - A1cf-Tg(Myh6-cre/Esr1*)1Jmk (Tg/+), Mtfp1tm(cond) (flox/flox)			ED
0161-91	408751	2020-01-03	203.143	F			flox/flox	MTP18 heart	387052 - A1cf-Tg(Myh6-cre/Esr1*)1Jmk (+/+), Mtfp1tm(cond) (flox/flox)	387058 or 387059 - A1cf-Tg(Myh6-cre/Esr1*)1Jmk (Tg/+), Mtfp1tm(cond) (flox/flox)			ED
0161-92	408752	2020-01-05	202.857	M			flox/flox	MTP18 heart	387054 - A1cf-Tg(Myh6-cre/Esr1*)1Jmk (Tg/+), Mtfp1tm(cond) (flox/flox)	387055 or 387056 - A1cf-Tg(Myh6-cre/Esr1*)1Jmk (+/+), Mtfp1tm(cond) (flox/flox)			ED
0161-93	408753	2020-01-05	202.857	M			flox/flox	MTP18 heart	387054 - A1cf-Tg(Myh6-cre/Esr1*)1Jmk (Tg/+), Mtfp1tm(cond) (flox/flox)	387055 or 387056 - A1cf-Tg(Myh6-cre/Esr1*)1Jmk (+/+), Mtfp1tm(cond) (flox/flox)			ED
0161-94	408754	2020-01-05	202.857	M			flox/flox	MTP18 heart	387054 - A1cf-Tg(Myh6-cre/Esr1*)1Jmk (Tg/+), Mtfp1tm(cond) (flox/flox)	387055 or 387056 - A1cf-Tg(Myh6-cre/Esr1*)1Jmk (+/+), Mtfp1tm(cond) (flox/flox)			ED
0161-96	408755	2020-01-05	202.857	M			flox/flox	MTP18 heart	387054 - A1cf-Tg(Myh6-cre/Esr1*)1Jmk (Tg/+), Mtfp1tm(cond) (flox/flox)	387055 or 387056 - A1cf-Tg(Myh6-cre/Esr1*)1Jmk (+/+), Mtfp1tm(cond) (flox/flox)			ED
0161-97	408756	2020-01-05	202.857	F			flox/flox	MTP18 heart	387054 - A1cf-Tg(Myh6-cre/Esr1*)1Jmk (Tg/+), Mtfp1tm(cond) (flox/flox)	387055 or 387056 - A1cf-Tg(Myh6-cre/Esr1*)1Jmk (+/+), Mtfp1tm(cond) (flox/flox)			ED
0161-98	408757	2020-01-05	202.857	F			flox/flox	MTP18 heart	387054 - A1cf-Tg(Myh6-cre/Esr1*)1Jmk (Tg/+), Mtfp1tm(cond) (flox/flox)	387055 or 387056 - A1cf-Tg(Myh6-cre/Esr1*)1Jmk (+/+), Mtfp1tm(cond) (flox/flox)			ED
0161-99	408758	2020-01-05	202.857	F			flox/flox	MTP18 heart	387054 - A1cf-Tg(Myh6-cre/Esr1*)1Jmk (Tg/+), Mtfp1tm(cond) (flox/flox)	387055 or 387056 - A1cf-Tg(Myh6-cre/Esr1*)1Jmk (+/+), Mtfp1tm(cond) (flox/flox)			ED
0161-100	408759	2020-01-05	202.857	F			flox/flox	MTP18 heart	387054 - A1cf-Tg(Myh6-cre/Esr1*)1Jmk (Tg/+), Mtfp1tm(cond) (flox/flox)	387055 or 387056 - A1cf-Tg(Myh6-cre/Esr1*)1Jmk (+/+), Mtfp1tm(cond) (flox/flox)			ED
0161-101	408760	2020-01-05	202.857	F			flox/flox	MTP18 heart	387054 - A1cf-Tg(Myh6-cre/Esr1*)1Jmk (Tg/+), Mtfp1tm(cond) (flox/flox)	387055 or 387056 - A1cf-Tg(Myh6-cre/Esr1*)1Jmk (+/+), Mtfp1tm(cond) (flox/flox)			ED
0126-34	392661	2019-10-16	214.429	M				YME1L heart KO	352852 -Yme1l1tm1Tlan (+/flox), A1cf-Tg(Myh6-cre/Esr1*)1Jmk (Tg/+)	352855 or 352858 - Yme1l1tm1Tlan (flox/flox), A1cf-Tg(Myh6-cre/Esr1*)1Jmk (+/+)			LIV
0126-36	392662	2019-10-16	214.429	M				YME1L heart KO	352852 -Yme1l1tm1Tlan (+/flox), A1cf-Tg(Myh6-cre/Esr1*)1Jmk (Tg/+)	352855 or 352858 - Yme1l1tm1Tlan (flox/flox), A1cf-Tg(Myh6-cre/Esr1*)1Jmk (+/+)			LIV
0126-37	392663	2019-10-16	214.429	M				YME1L heart KO	352852 -Yme1l1tm1Tlan (+/flox), A1cf-Tg(Myh6-cre/Esr1*)1Jmk (Tg/+)	352855 or 352858 - Yme1l1tm1Tlan (flox/flox), A1cf-Tg(Myh6-cre/Esr1*)1Jmk (+/+)			LIV
0126-38	392664	2019-10-16	214.429	F				YME1L heart KO	352852 -Yme1l1tm1Tlan (+/flox), A1cf-Tg(Myh6-cre/Esr1*)1Jmk (Tg/+)	352855 or 352858 - Yme1l1tm1Tlan (flox/flox), A1cf-Tg(Myh6-cre/Esr1*)1Jmk (+/+)			LIV
0162-66	408683	2020-01-08	202.429	M				YME1L heart KO	377052 - Yme1l1tm1Tlan (flox/flox), A1cf-Tg(Myh6-cre/Esr1*)1Jmk (+/+)	377056 or 384278 - Yme1l1tm1Tlan (flox/flox), A1cf-Tg(Myh6-cre/Esr1*)1Jmk (Tg/+)	2020-06-19	CP205	LIV
0138-47	398379	2019-11-17	209.857	M				YME1L heart KO	377052 - Yme1l1tm1Tlan (flox/flox), A1cf-Tg(Myh6-cre/Esr1*)1Jmk (+/+)	377056 or 384278 - Yme1l1tm1Tlan (flox/flox), A1cf-Tg(Myh6-cre/Esr1*)1Jmk (Tg/+)			LIV
0139-29	398423	2019-11-16	210	M				GLUT4 YME1L heart	359083 - Yme1l1tm1Tlan (+/flox), A1cf-Tg(Myh6-cre/Esr1*)1Jmk (Tg/+), Slc2a4tm1Abel (+/flox)	361707 or 361711, YME1L heart KO - Yme1l1tm1Tlan (flox/flox), A1cf-Tg(Myh6-cre/Esr1*)1Jmk (+/+)			LIV
0139-30	398424	2019-11-16	210	M				GLUT4 YME1L heart	359083 - Yme1l1tm1Tlan (+/flox), A1cf-Tg(Myh6-cre/Esr1*)1Jmk (Tg/+), Slc2a4tm1Abel (+/flox)	361707 or 361711, YME1L heart KO - Yme1l1tm1Tlan (flox/flox), A1cf-Tg(Myh6-cre/Esr1*)1Jmk (+/+)			LIV
0139-31	398425	2019-11-16	210	M				GLUT4 YME1L heart	359083 - Yme1l1tm1Tlan (+/flox), A1cf-Tg(Myh6-cre/Esr1*)1Jmk (Tg/+), Slc2a4tm1Abel (+/flox)	361707 or 361711, YME1L heart KO - Yme1l1tm1Tlan (flox/flox), A1cf-Tg(Myh6-cre/Esr1*)1Jmk (+/+)			LIV
0163-97	408182	2019-12-30	203.714	M	+/KI	Tg/+		CAG MTP18 YFP Liver	378752, CAG MTP18 YFP Liver - Tg(Alb-cre)21Mgn (Tg/+), Gt(ROSA)26Sortm1.1Lrsn (+/KI), Gt(ROSA)26Sortm1Wai (+/+)	375775 or 375776, ROSA26_CAG_FLAG-MTP18 - Gt(ROSA)26Sortm1Wai (+/KI)	2020-03-17	Euthanasia	CP
0163-98	408183	2019-12-30	203.714	M	+/KI	Tg/+		CAG MTP18 YFP Liver	378752, CAG MTP18 YFP Liver - Tg(Alb-cre)21Mgn (Tg/+), Gt(ROSA)26Sortm1.1Lrsn (+/KI), Gt(ROSA)26Sortm1Wai (+/+)	375775 or 375776, ROSA26_CAG_FLAG-MTP18 - Gt(ROSA)26Sortm1Wai (+/KI)	2020-03-17	Euthanasia	CP
0163-99	408184	2019-12-30	203.714	M	+/KI	+/+		CAG MTP18 YFP Liver	378752, CAG MTP18 YFP Liver - Tg(Alb-cre)21Mgn (Tg/+), Gt(ROSA)26Sortm1.1Lrsn (+/KI), Gt(ROSA)26Sortm1Wai (+/+)	375775 or 375776, ROSA26_CAG_FLAG-MTP18 - Gt(ROSA)26Sortm1Wai (+/KI)	2020-03-17	Euthanasia	CP
0163-100	408185	2019-12-30	203.714	M	+/KI	+/+		CAG MTP18 YFP Liver	378752, CAG MTP18 YFP Liver - Tg(Alb-cre)21Mgn (Tg/+), Gt(ROSA)26Sortm1.1Lrsn (+/KI), Gt(ROSA)26Sortm1Wai (+/+)	375775 or 375776, ROSA26_CAG_FLAG-MTP18 - Gt(ROSA)26Sortm1Wai (+/KI)	2020-01-29	DCD	CP
0163-101	408186	2019-12-30	203.714	M	+/KI	Tg/+		CAG MTP18 YFP Liver	378752, CAG MTP18 YFP Liver - Tg(Alb-cre)21Mgn (Tg/+), Gt(ROSA)26Sortm1.1Lrsn (+/KI), Gt(ROSA)26Sortm1Wai (+/+)	375775 or 375776, ROSA26_CAG_FLAG-MTP18 - Gt(ROSA)26Sortm1Wai (+/KI)	2020-01-31	Euthanasia	CP
0163-102	408187	2019-12-30	203.714	M	+/KI	Tg/+		CAG MTP18 YFP Liver	378752, CAG MTP18 YFP Liver - Tg(Alb-cre)21Mgn (Tg/+), Gt(ROSA)26Sortm1.1Lrsn (+/KI), Gt(ROSA)26Sortm1Wai (+/+)	375775 or 375776, ROSA26_CAG_FLAG-MTP18 - Gt(ROSA)26Sortm1Wai (+/KI)	2020-01-29	DCD	CP
0163-103	408194	2019-12-30	203.714	F	+/KI	Tg/+		CAG MTP18 YFP Liver	378752, CAG MTP18 YFP Liver - Tg(Alb-cre)21Mgn (Tg/+), Gt(ROSA)26Sortm1.1Lrsn (+/KI), Gt(ROSA)26Sortm1Wai (+/+)	375775 or 375776, ROSA26_CAG_FLAG-MTP18 - Gt(ROSA)26Sortm1Wai (+/KI)	2020-01-31	Euthanasia	CP
0163-104	408195	2019-12-30	203.714	F	+/KI	Tg/+		CAG MTP18 YFP Liver	378752, CAG MTP18 YFP Liver - Tg(Alb-cre)21Mgn (Tg/+), Gt(ROSA)26Sortm1.1Lrsn (+/KI), Gt(ROSA)26Sortm1Wai (+/+)	375775 or 375776, ROSA26_CAG_FLAG-MTP18 - Gt(ROSA)26Sortm1Wai (+/KI)	2020-01-31	Euthanasia	CP
0163-106	408196	2019-12-30	203.714	F	+/+	+/+		CAG MTP18 YFP Liver	378752, CAG MTP18 YFP Liver - Tg(Alb-cre)21Mgn (Tg/+), Gt(ROSA)26Sortm1.1Lrsn (+/KI), Gt(ROSA)26Sortm1Wai (+/+)	375775 or 375776, ROSA26_CAG_FLAG-MTP18 - Gt(ROSA)26Sortm1Wai (+/KI)	2020-01-31	Euthanasia	CP
0163-107	408197	2019-12-30	203.714	F	+/KI	Tg/+		CAG MTP18 YFP Liver	378752, CAG MTP18 YFP Liver - Tg(Alb-cre)21Mgn (Tg/+), Gt(ROSA)26Sortm1.1Lrsn (+/KI), Gt(ROSA)26Sortm1Wai (+/+)	375775 or 375776, ROSA26_CAG_FLAG-MTP18 - Gt(ROSA)26Sortm1Wai (+/KI)	2020-01-31	Euthanasia	CP
0163-108	408198	2019-12-30	203.714	F	+/+	Tg/+		CAG MTP18 YFP Liver	378752, CAG MTP18 YFP Liver - Tg(Alb-cre)21Mgn (Tg/+), Gt(ROSA)26Sortm1.1Lrsn (+/KI), Gt(ROSA)26Sortm1Wai (+/+)	375775 or 375776, ROSA26_CAG_FLAG-MTP18 - Gt(ROSA)26Sortm1Wai (+/KI)	2020-01-31	Euthanasia	CP
0163-109	408205	2020-01-04	203	M	+/KI	+/+		CAG MTP18 YFP Liver	378752, CAG MTP18 YFP Liver - Tg(Alb-cre)21Mgn (Tg/+), Gt(ROSA)26Sortm1.1Lrsn (+/KI), Gt(ROSA)26Sortm1Wai (+/+)	375775 or 375776, ROSA26_CAG_FLAG-MTP18 - Gt(ROSA)26Sortm1Wai (+/KI)	2020-03-17	Euthanasia	CP
0163-2	408219	2020-01-04	203	F	+/KI	+/+		CAG MTP18 YFP Liver	378752, CAG MTP18 YFP Liver - Tg(Alb-cre)21Mgn (Tg/+), Gt(ROSA)26Sortm1.1Lrsn (+/KI), Gt(ROSA)26Sortm1Wai (+/+)	375775 or 375776, ROSA26_CAG_FLAG-MTP18 - Gt(ROSA)26Sortm1Wai (+/KI)	2020-03-11	Euthanasia	CP
0163-3	408220	2020-01-04	203	F	+/KI	Tg/+		CAG MTP18 YFP Liver	378752, CAG MTP18 YFP Liver - Tg(Alb-cre)21Mgn (Tg/+), Gt(ROSA)26Sortm1.1Lrsn (+/KI), Gt(ROSA)26Sortm1Wai (+/+)	375775 or 375776, ROSA26_CAG_FLAG-MTP18 - Gt(ROSA)26Sortm1Wai (+/KI)	2020-02-12	CP196	CP
0163-4	408221	2020-01-04	203	F	+/+	+/+		CAG MTP18 YFP Liver	378752, CAG MTP18 YFP Liver - Tg(Alb-cre)21Mgn (Tg/+), Gt(ROSA)26Sortm1.1Lrsn (+/KI), Gt(ROSA)26Sortm1Wai (+/+)	375775 or 375776, ROSA26_CAG_FLAG-MTP18 - Gt(ROSA)26Sortm1Wai (+/KI)	2020-02-12	CP196	CP
0163-6	408222	2020-01-04	203	F	+/KI	Tg/+		CAG MTP18 YFP Liver	378752, CAG MTP18 YFP Liver - Tg(Alb-cre)21Mgn (Tg/+), Gt(ROSA)26Sortm1.1Lrsn (+/KI), Gt(ROSA)26Sortm1Wai (+/+)	375775 or 375776, ROSA26_CAG_FLAG-MTP18 - Gt(ROSA)26Sortm1Wai (+/KI)	2020-03-11	Euthanasia	CP
0163-7	408223	2020-01-04	203	F	+/KI	Tg/+		CAG MTP18 YFP Liver	378752, CAG MTP18 YFP Liver - Tg(Alb-cre)21Mgn (Tg/+), Gt(ROSA)26Sortm1.1Lrsn (+/KI), Gt(ROSA)26Sortm1Wai (+/+)	375775 or 375776, ROSA26_CAG_FLAG-MTP18 - Gt(ROSA)26Sortm1Wai (+/KI)	2020-03-11	Euthanasia	CP
0163-8	408224	2020-01-04	203	M	+/KI	Tg/+		CAG MTP18 YFP Liver	378752, CAG MTP18 YFP Liver - Tg(Alb-cre)21Mgn (Tg/+), Gt(ROSA)26Sortm1.1Lrsn (+/KI), Gt(ROSA)26Sortm1Wai (+/+)	375775 or 375776, ROSA26_CAG_FLAG-MTP18 - Gt(ROSA)26Sortm1Wai (+/KI)	2020-01-29	DCD	CP
0164-103	410970	2020-01-05	202.857	M		+/+	flox/flox	MTP18 Liver	377811 - Mtfp1tm(cond) (flox/flox), Tg(Alb-cre)21Mgn (+/+)	377813 or 377814 - Mtfp1tm(cond) (flox/flox), Tg(Alb-cre)21Mgn (Tg/+)	2020-06-03	Euthanasia	CP
0164-104	410971	2020-01-05	202.857	M		+/+	flox/flox	MTP18 Liver	377811 - Mtfp1tm(cond) (flox/flox), Tg(Alb-cre)21Mgn (+/+)	377813 or 377814 - Mtfp1tm(cond) (flox/flox), Tg(Alb-cre)21Mgn (Tg/+)	2020-06-03	Euthanasia	CP
0164-106	410972	2020-01-05	202.857	M		+/+	flox/flox	MTP18 Liver	377811 - Mtfp1tm(cond) (flox/flox), Tg(Alb-cre)21Mgn (+/+)	377813 or 377814 - Mtfp1tm(cond) (flox/flox), Tg(Alb-cre)21Mgn (Tg/+)	2020-09-17	Euthanasia	CP
0164-107	410973	2020-01-05	202.857	M		Tg/+	flox/flox	MTP18 Liver	377811 - Mtfp1tm(cond) (flox/flox), Tg(Alb-cre)21Mgn (+/+)	377813 or 377814 - Mtfp1tm(cond) (flox/flox), Tg(Alb-cre)21Mgn (Tg/+)	2020-08-19	Euthanasia	CP
0164-108	410974	2020-01-05	202.857	F		+/+	flox/flox	MTP18 Liver	377811 - Mtfp1tm(cond) (flox/flox), Tg(Alb-cre)21Mgn (+/+)	377813 or 377814 - Mtfp1tm(cond) (flox/flox), Tg(Alb-cre)21Mgn (Tg/+)	2020-08-19	Euthanasia	CP
0164-109	410975	2020-01-05	202.857	F		Tg/+	flox/flox	MTP18 Liver	377811 - Mtfp1tm(cond) (flox/flox), Tg(Alb-cre)21Mgn (+/+)	377813 or 377814 - Mtfp1tm(cond) (flox/flox), Tg(Alb-cre)21Mgn (Tg/+)	2020-09-17	Euthanasia	CP
0164-1	410976	2020-01-05	202.857	F		Tg/+	flox/flox	MTP18 Liver	377811 - Mtfp1tm(cond) (flox/flox), Tg(Alb-cre)21Mgn (+/+)	377813 or 377814 - Mtfp1tm(cond) (flox/flox), Tg(Alb-cre)21Mgn (Tg/+)	2020-09-17	Euthanasia	CP
0164-2	410977	2020-01-05	202.857	F		Tg/+	flox/flox	MTP18 Liver	377811 - Mtfp1tm(cond) (flox/flox), Tg(Alb-cre)21Mgn (+/+)	377813 or 377814 - Mtfp1tm(cond) (flox/flox), Tg(Alb-cre)21Mgn (Tg/+)	2020-04-30	Euthanasia	CP
0164-3	410978	2020-01-05	202.857	F		+/+	flox/flox	MTP18 Liver	377811 - Mtfp1tm(cond) (flox/flox), Tg(Alb-cre)21Mgn (+/+)	377813 or 377814 - Mtfp1tm(cond) (flox/flox), Tg(Alb-cre)21Mgn (Tg/+)	2020-08-19	Euthanasia	CP
0139-32	398426	2019-11-16	210	M				GLUT4 YME1L heart	359083 - Yme1l1tm1Tlan (+/flox), A1cf-Tg(Myh6-cre/Esr1*)1Jmk (Tg/+), Slc2a4tm1Abel (+/flox)	361707 or 361711, YME1L heart KO - Yme1l1tm1Tlan (flox/flox), A1cf-Tg(Myh6-cre/Esr1*)1Jmk (+/+)			LIV
0139-33	398427	2019-11-16	210	M				GLUT4 YME1L heart	359083 - Yme1l1tm1Tlan (+/flox), A1cf-Tg(Myh6-cre/Esr1*)1Jmk (Tg/+), Slc2a4tm1Abel (+/flox)	361707 or 361711, YME1L heart KO - Yme1l1tm1Tlan (flox/flox), A1cf-Tg(Myh6-cre/Esr1*)1Jmk (+/+)			LIV
0139-34	398428	2019-11-16	210	M				GLUT4 YME1L heart	359083 - Yme1l1tm1Tlan (+/flox), A1cf-Tg(Myh6-cre/Esr1*)1Jmk (Tg/+), Slc2a4tm1Abel (+/flox)	361707 or 361711, YME1L heart KO - Yme1l1tm1Tlan (flox/flox), A1cf-Tg(Myh6-cre/Esr1*)1Jmk (+/+)			LIV
0139-36	398429	2019-11-16	210	M				GLUT4 YME1L heart	359083 - Yme1l1tm1Tlan (+/flox), A1cf-Tg(Myh6-cre/Esr1*)1Jmk (Tg/+), Slc2a4tm1Abel (+/flox)	361707 or 361711, YME1L heart KO - Yme1l1tm1Tlan (flox/flox), A1cf-Tg(Myh6-cre/Esr1*)1Jmk (+/+)			LIV
0139-37	398430	2019-11-16	210	F				GLUT4 YME1L heart	359083 - Yme1l1tm1Tlan (+/flox), A1cf-Tg(Myh6-cre/Esr1*)1Jmk (Tg/+), Slc2a4tm1Abel (+/flox)	361707 or 361711, YME1L heart KO - Yme1l1tm1Tlan (flox/flox), A1cf-Tg(Myh6-cre/Esr1*)1Jmk (+/+)			LIV
0139-38	398431	2019-11-16	210	F				GLUT4 YME1L heart	359083 - Yme1l1tm1Tlan (+/flox), A1cf-Tg(Myh6-cre/Esr1*)1Jmk (Tg/+), Slc2a4tm1Abel (+/flox)	361707 or 361711, YME1L heart KO - Yme1l1tm1Tlan (flox/flox), A1cf-Tg(Myh6-cre/Esr1*)1Jmk (+/+)			LIV
0144-39	401460	2019-11-16	210	M				GLUT4 YME1L heart	359083 - Yme1l1tm1Tlan (+/flox), A1cf-Tg(Myh6-cre/Esr1*)1Jmk (Tg/+), Slc2a4tm1Abel (+/flox)	361707 or 361711, YME1L heart KO - Yme1l1tm1Tlan (flox/flox), A1cf-Tg(Myh6-cre/Esr1*)1Jmk (+/+)			LIV
0144-40	401461	2019-11-16	210	M				GLUT4 YME1L heart	359083 - Yme1l1tm1Tlan (+/flox), A1cf-Tg(Myh6-cre/Esr1*)1Jmk (Tg/+), Slc2a4tm1Abel (+/flox)	361707 or 361711, YME1L heart KO - Yme1l1tm1Tlan (flox/flox), A1cf-Tg(Myh6-cre/Esr1*)1Jmk (+/+)			LIV
0144-41	401462	2019-11-16	210	F				GLUT4 YME1L heart	359083 - Yme1l1tm1Tlan (+/flox), A1cf-Tg(Myh6-cre/Esr1*)1Jmk (Tg/+), Slc2a4tm1Abel (+/flox)	361707 or 361711, YME1L heart KO - Yme1l1tm1Tlan (flox/flox), A1cf-Tg(Myh6-cre/Esr1*)1Jmk (+/+)			LIV
0144-42	401463	2019-11-16	210	F				GLUT4 YME1L heart	359083 - Yme1l1tm1Tlan (+/flox), A1cf-Tg(Myh6-cre/Esr1*)1Jmk (Tg/+), Slc2a4tm1Abel (+/flox)	361707 or 361711, YME1L heart KO - Yme1l1tm1Tlan (flox/flox), A1cf-Tg(Myh6-cre/Esr1*)1Jmk (+/+)			LIV
0144-43	401464	2019-11-16	210	F				GLUT4 YME1L heart	359083 - Yme1l1tm1Tlan (+/flox), A1cf-Tg(Myh6-cre/Esr1*)1Jmk (Tg/+), Slc2a4tm1Abel (+/flox)	361707 or 361711, YME1L heart KO - Yme1l1tm1Tlan (flox/flox), A1cf-Tg(Myh6-cre/Esr1*)1Jmk (+/+)			LIV
0144-44	401465	2019-11-16	210	F				GLUT4 YME1L heart	359083 - Yme1l1tm1Tlan (+/flox), A1cf-Tg(Myh6-cre/Esr1*)1Jmk (Tg/+), Slc2a4tm1Abel (+/flox)	361707 or 361711, YME1L heart KO - Yme1l1tm1Tlan (flox/flox), A1cf-Tg(Myh6-cre/Esr1*)1Jmk (+/+)			LIV
0144-46	401466	2019-11-16	210	F				GLUT4 YME1L heart	359083 - Yme1l1tm1Tlan (+/flox), A1cf-Tg(Myh6-cre/Esr1*)1Jmk (Tg/+), Slc2a4tm1Abel (+/flox)	361707 or 361711, YME1L heart KO - Yme1l1tm1Tlan (flox/flox), A1cf-Tg(Myh6-cre/Esr1*)1Jmk (+/+)			LIV
0149-52	404381	2019-12-08	206.857	M				YME1L heart KO	384274 - Yme1l1tm1Tlan (flox/flox), A1cf-Tg(Myh6-cre/Esr1*)1Jmk (Tg/+)	384275 or 384276 - Yme1l1tm1Tlan (flox/flox), A1cf-Tg(Myh6-cre/Esr1*)1Jmk (+/+)			LIV
0149-53	404382	2019-12-08	206.857	M				YME1L heart KO	384274 - Yme1l1tm1Tlan (flox/flox), A1cf-Tg(Myh6-cre/Esr1*)1Jmk (Tg/+)	384275 or 384276 - Yme1l1tm1Tlan (flox/flox), A1cf-Tg(Myh6-cre/Esr1*)1Jmk (+/+)			LIV
0167-33	412998	2020-01-15	201.429	M			+/KO	MTP18 KO	390437 - Mtfp1tm(KO) (+/KO), Tg(CMV-Cre)1Cgn (+/+)	390439 or 390440 - Mtfp1tm(KO) (+/KO), Tg(CMV-Cre)1Cgn (+/+)	2020-05-11	Euthanasia	MTP18 users
0167-34	412999	2020-01-15	201.429	M			+/KO	MTP18 KO	390437 - Mtfp1tm(KO) (+/KO), Tg(CMV-Cre)1Cgn (+/+)	390439 or 390440 - Mtfp1tm(KO) (+/KO), Tg(CMV-Cre)1Cgn (+/+)	2020-06-15	Euthanasia	MTP18 users
0167-36	413000	2020-01-15	201.429	M			KO/KO	MTP18 KO	390437 - Mtfp1tm(KO) (+/KO), Tg(CMV-Cre)1Cgn (+/+)	390439 or 390440 - Mtfp1tm(KO) (+/KO), Tg(CMV-Cre)1Cgn (+/+)	2020-05-11	Euthanasia	MTP18 users
0167-37	413001	2020-01-15	201.429	F			+/+	MTP18 KO	390437 - Mtfp1tm(KO) (+/KO), Tg(CMV-Cre)1Cgn (+/+)	390439 or 390440 - Mtfp1tm(KO) (+/KO), Tg(CMV-Cre)1Cgn (+/+)	2020-05-11	Euthanasia	MTP18 users
0167-38	413002	2020-01-15	201.429	F			+/KO	MTP18 KO	390437 - Mtfp1tm(KO) (+/KO), Tg(CMV-Cre)1Cgn (+/+)	390439 or 390440 - Mtfp1tm(KO) (+/KO), Tg(CMV-Cre)1Cgn (+/+)	2020-06-15	Euthanasia	MTP18 users
0167-39	413003	2020-01-15	201.429	F			+/KO	MTP18 KO	390437 - Mtfp1tm(KO) (+/KO), Tg(CMV-Cre)1Cgn (+/+)	390439 or 390440 - Mtfp1tm(KO) (+/KO), Tg(CMV-Cre)1Cgn (+/+)	2020-06-15	Euthanasia	MTP18 users
0168-84	414216	2020-01-20	200.714	M	+/+	+/+	flox/flox	MTP18 Liver mitoYFP	382882, MTP18 Liver mitoYFP - Mtfp1tm(cond) (flox/flox), Tg(Alb-cre)21Mgn (+/+), Gt(ROSA)26Sortm1.1Lrsn (+/KI)	389942 or 398262, MTP18 Liver - Mtfp1tm(cond) (flox/flox), Tg(Alb-cre)21Mgn (Tg/+)	2020-07-08	CP200	CP
0168-86	414217	2020-01-20	200.714	M	+/KI	+/+	flox/flox	MTP18 Liver mitoYFP	382882, MTP18 Liver mitoYFP - Mtfp1tm(cond) (flox/flox), Tg(Alb-cre)21Mgn (+/+), Gt(ROSA)26Sortm1.1Lrsn (+/KI)	389942 or 398262, MTP18 Liver - Mtfp1tm(cond) (flox/flox), Tg(Alb-cre)21Mgn (Tg/+)	2020-07-08	CP200	CP
0168-87	414218	2020-01-20	200.714	M	+/KI	+/+	flox/flox	MTP18 Liver mitoYFP	382882, MTP18 Liver mitoYFP - Mtfp1tm(cond) (flox/flox), Tg(Alb-cre)21Mgn (+/+), Gt(ROSA)26Sortm1.1Lrsn (+/KI)	389942 or 398262, MTP18 Liver - Mtfp1tm(cond) (flox/flox), Tg(Alb-cre)21Mgn (Tg/+)	2020-07-08	CP200	CP
0168-88	414219	2020-01-20	200.714	M	+/KI	+/+	flox/flox	MTP18 Liver mitoYFP	382882, MTP18 Liver mitoYFP - Mtfp1tm(cond) (flox/flox), Tg(Alb-cre)21Mgn (+/+), Gt(ROSA)26Sortm1.1Lrsn (+/KI)	389942 or 398262, MTP18 Liver - Mtfp1tm(cond) (flox/flox), Tg(Alb-cre)21Mgn (Tg/+)	2020-08-19	Euthanasia	CP
0168-89	414220	2020-01-20	200.714	F	+/+	Tg/+	flox/flox	MTP18 Liver mitoYFP	382882, MTP18 Liver mitoYFP - Mtfp1tm(cond) (flox/flox), Tg(Alb-cre)21Mgn (+/+), Gt(ROSA)26Sortm1.1Lrsn (+/KI)	389942 or 398262, MTP18 Liver - Mtfp1tm(cond) (flox/flox), Tg(Alb-cre)21Mgn (Tg/+)	2020-08-19	Euthanasia	CP
0168-90	414221	2020-01-20	200.714	F	+/+	Tg/+	flox/flox	MTP18 Liver mitoYFP	382882, MTP18 Liver mitoYFP - Mtfp1tm(cond) (flox/flox), Tg(Alb-cre)21Mgn (+/+), Gt(ROSA)26Sortm1.1Lrsn (+/KI)	389942 or 398262, MTP18 Liver - Mtfp1tm(cond) (flox/flox), Tg(Alb-cre)21Mgn (Tg/+)	2020-08-19	Euthanasia	CP
0168-91	414222	2020-01-20	200.714	F	+/KI	Tg/+	flox/flox	MTP18 Liver mitoYFP	382882, MTP18 Liver mitoYFP - Mtfp1tm(cond) (flox/flox), Tg(Alb-cre)21Mgn (+/+), Gt(ROSA)26Sortm1.1Lrsn (+/KI)	389942 or 398262, MTP18 Liver - Mtfp1tm(cond) (flox/flox), Tg(Alb-cre)21Mgn (Tg/+)	2020-04-30	Euthanasia	CP
0168-92	414223	2020-01-20	200.714	F	+/KI	+/+	flox/flox	MTP18 Liver mitoYFP	382882, MTP18 Liver mitoYFP - Mtfp1tm(cond) (flox/flox), Tg(Alb-cre)21Mgn (+/+), Gt(ROSA)26Sortm1.1Lrsn (+/KI)	389942 or 398262, MTP18 Liver - Mtfp1tm(cond) (flox/flox), Tg(Alb-cre)21Mgn (Tg/+)	2020-04-30	Euthanasia	CP
0168-93	414231	2020-01-24	200.143	M	+/KI	Tg/+	flox/flox	MTP18 Liver mitoYFP	389881, MTP18 Liver mitoYFP - Mtfp1tm(cond) (+/flox), Tg(Alb-cre)21Mgn (Tg/+), Gt(ROSA)26Sortm1.1Lrsn (+/KI)	393148 or 393149, MTP18 Liver - Mtfp1tm(cond) (flox/flox), Tg(Alb-cre)21Mgn (+/+)	2020-07-08	CP200	CP
0168-94	414232	2020-01-24	200.143	M	+/+	Tg/+	flox/flox	MTP18 Liver mitoYFP	389881, MTP18 Liver mitoYFP - Mtfp1tm(cond) (+/flox), Tg(Alb-cre)21Mgn (Tg/+), Gt(ROSA)26Sortm1.1Lrsn (+/KI)	393148 or 393149, MTP18 Liver - Mtfp1tm(cond) (flox/flox), Tg(Alb-cre)21Mgn (+/+)	2020-07-08	CP200	CP
0168-96	414233	2020-01-24	200.143	M	+/KI	Tg/+	flox/flox	MTP18 Liver mitoYFP	389881, MTP18 Liver mitoYFP - Mtfp1tm(cond) (+/flox), Tg(Alb-cre)21Mgn (Tg/+), Gt(ROSA)26Sortm1.1Lrsn (+/KI)	393148 or 393149, MTP18 Liver - Mtfp1tm(cond) (flox/flox), Tg(Alb-cre)21Mgn (+/+)	2020-07-08	CP200	CP
0168-97	414234	2020-01-24	200.143	M	+/+	+/+	flox/flox	MTP18 Liver mitoYFP	389881, MTP18 Liver mitoYFP - Mtfp1tm(cond) (+/flox), Tg(Alb-cre)21Mgn (Tg/+), Gt(ROSA)26Sortm1.1Lrsn (+/KI)	393148 or 393149, MTP18 Liver - Mtfp1tm(cond) (flox/flox), Tg(Alb-cre)21Mgn (+/+)	2020-07-08	CP200	CP
0168-98	414235	2020-01-24	200.143	F	+/KI	+/+	+/flox	MTP18 Liver mitoYFP	389881, MTP18 Liver mitoYFP - Mtfp1tm(cond) (+/flox), Tg(Alb-cre)21Mgn (Tg/+), Gt(ROSA)26Sortm1.1Lrsn (+/KI)	393148 or 393149, MTP18 Liver - Mtfp1tm(cond) (flox/flox), Tg(Alb-cre)21Mgn (+/+)	2020-03-17	Euthanasia	CP
0168-99	414236	2020-01-24	200.143	F	+/KI	+/+	+/flox	MTP18 Liver mitoYFP	389881, MTP18 Liver mitoYFP - Mtfp1tm(cond) (+/flox), Tg(Alb-cre)21Mgn (Tg/+), Gt(ROSA)26Sortm1.1Lrsn (+/KI)	393148 or 393149, MTP18 Liver - Mtfp1tm(cond) (flox/flox), Tg(Alb-cre)21Mgn (+/+)	2020-03-17	Euthanasia	CP
0168-100	414237	2020-01-24	200.143	F	+/KI	Tg/+	flox/flox	MTP18 Liver mitoYFP	389881, MTP18 Liver mitoYFP - Mtfp1tm(cond) (+/flox), Tg(Alb-cre)21Mgn (Tg/+), Gt(ROSA)26Sortm1.1Lrsn (+/KI)	393148 or 393149, MTP18 Liver - Mtfp1tm(cond) (flox/flox), Tg(Alb-cre)21Mgn (+/+)	2020-03-17	Euthanasia	CP
0168-101	414238	2020-01-24	200.143	F	+/+	Tg/+	+/flox	MTP18 Liver mitoYFP	389881, MTP18 Liver mitoYFP - Mtfp1tm(cond) (+/flox), Tg(Alb-cre)21Mgn (Tg/+), Gt(ROSA)26Sortm1.1Lrsn (+/KI)	393148 or 393149, MTP18 Liver - Mtfp1tm(cond) (flox/flox), Tg(Alb-cre)21Mgn (+/+)	2020-03-17	Euthanasia	CP
0169-77	414421	2020-01-24	200.143	M			flox/flox	MTP18 Gt heart	386883 - Tmem173gt (m/m), A1cf-Tg(Myh6-cre/Esr1*)1Jmk (+/+), Mtfp1tm(cond) (flox/flox)	386885 or 386886 - Tmem173gt (+/m), A1cf-Tg(Myh6-cre/Esr1*)1Jmk (Tg/+), Mtfp1tm(cond) (flox/flox)			ED
0169-78	414422	2020-01-24	200.143	M			flox/flox	MTP18 Gt heart	386883 - Tmem173gt (m/m), A1cf-Tg(Myh6-cre/Esr1*)1Jmk (+/+), Mtfp1tm(cond) (flox/flox)	386885 or 386886 - Tmem173gt (+/m), A1cf-Tg(Myh6-cre/Esr1*)1Jmk (Tg/+), Mtfp1tm(cond) (flox/flox)			ED
0169-79	414423	2020-01-24	200.143	M			flox/flox	MTP18 Gt heart	386883 - Tmem173gt (m/m), A1cf-Tg(Myh6-cre/Esr1*)1Jmk (+/+), Mtfp1tm(cond) (flox/flox)	386885 or 386886 - Tmem173gt (+/m), A1cf-Tg(Myh6-cre/Esr1*)1Jmk (Tg/+), Mtfp1tm(cond) (flox/flox)			ED
0169-80	414424	2020-01-24	200.143	M			flox/flox	MTP18 Gt heart	386883 - Tmem173gt (m/m), A1cf-Tg(Myh6-cre/Esr1*)1Jmk (+/+), Mtfp1tm(cond) (flox/flox)	386885 or 386886 - Tmem173gt (+/m), A1cf-Tg(Myh6-cre/Esr1*)1Jmk (Tg/+), Mtfp1tm(cond) (flox/flox)			ED
0169-81	414425	2020-01-24	200.143	F			flox/flox	MTP18 Gt heart	386883 - Tmem173gt (m/m), A1cf-Tg(Myh6-cre/Esr1*)1Jmk (+/+), Mtfp1tm(cond) (flox/flox)	386885 or 386886 - Tmem173gt (+/m), A1cf-Tg(Myh6-cre/Esr1*)1Jmk (Tg/+), Mtfp1tm(cond) (flox/flox)			ED
0169-82	414426	2020-01-24	200.143	F			flox/flox	MTP18 Gt heart	386883 - Tmem173gt (m/m), A1cf-Tg(Myh6-cre/Esr1*)1Jmk (+/+), Mtfp1tm(cond) (flox/flox)	386885 or 386886 - Tmem173gt (+/m), A1cf-Tg(Myh6-cre/Esr1*)1Jmk (Tg/+), Mtfp1tm(cond) (flox/flox)			ED
0170-104	410318	2020-01-05	202.857	M				CAG MTP18 heart	387431 - A1cf-Tg(Myh6-cre/Esr1*)1Jmk (+/+), Gt(ROSA)26Sortm1Wai (+/KI)	387433 - A1cf-Tg(Myh6-cre/Esr1*)1Jmk (Tg/+), Gt(ROSA)26Sortm1Wai (+/+)			ED
0170-406	410319	2020-01-05	202.857	M				CAG MTP18 heart	387431 - A1cf-Tg(Myh6-cre/Esr1*)1Jmk (+/+), Gt(ROSA)26Sortm1Wai (+/KI)	387433 - A1cf-Tg(Myh6-cre/Esr1*)1Jmk (Tg/+), Gt(ROSA)26Sortm1Wai (+/+)			ED
0170-108	410321	2020-01-05	202.857	M				CAG MTP18 heart	387431 - A1cf-Tg(Myh6-cre/Esr1*)1Jmk (+/+), Gt(ROSA)26Sortm1Wai (+/KI)	387433 - A1cf-Tg(Myh6-cre/Esr1*)1Jmk (Tg/+), Gt(ROSA)26Sortm1Wai (+/+)			ED
0170-109	410322	2020-01-05	202.857	M				CAG MTP18 heart	387431 - A1cf-Tg(Myh6-cre/Esr1*)1Jmk (+/+), Gt(ROSA)26Sortm1Wai (+/KI)	387433 - A1cf-Tg(Myh6-cre/Esr1*)1Jmk (Tg/+), Gt(ROSA)26Sortm1Wai (+/+)			ED
0170-1	410323	2020-01-05	202.857	M				CAG MTP18 heart	387431 - A1cf-Tg(Myh6-cre/Esr1*)1Jmk (+/+), Gt(ROSA)26Sortm1Wai (+/KI)	387433 - A1cf-Tg(Myh6-cre/Esr1*)1Jmk (Tg/+), Gt(ROSA)26Sortm1Wai (+/+)			ED
0170-2	410324	2020-01-05	202.857	F				CAG MTP18 heart	387431 - A1cf-Tg(Myh6-cre/Esr1*)1Jmk (+/+), Gt(ROSA)26Sortm1Wai (+/KI)	387433 - A1cf-Tg(Myh6-cre/Esr1*)1Jmk (Tg/+), Gt(ROSA)26Sortm1Wai (+/+)			ED
0170-3	410325	2020-01-05	202.857	F				CAG MTP18 heart	387431 - A1cf-Tg(Myh6-cre/Esr1*)1Jmk (+/+), Gt(ROSA)26Sortm1Wai (+/KI)	387433 - A1cf-Tg(Myh6-cre/Esr1*)1Jmk (Tg/+), Gt(ROSA)26Sortm1Wai (+/+)			ED
0170-4	410472	2020-01-11	202	M				CAG MTP18 heart	368092 - A1cf-Tg(Myh6-cre/Esr1*)1Jmk (Tg/+), Gt(ROSA)26Sortm1Wai (+/+)	372743 or 372744 - A1cf-Tg(Myh6-cre/Esr1*)1Jmk (+/+), Gt(ROSA)26Sortm1Wai (+/KI)			ED
0170-6	410473	2020-01-11	202	M				CAG MTP18 heart	368092 - A1cf-Tg(Myh6-cre/Esr1*)1Jmk (Tg/+), Gt(ROSA)26Sortm1Wai (+/+)	372743 or 372744 - A1cf-Tg(Myh6-cre/Esr1*)1Jmk (+/+), Gt(ROSA)26Sortm1Wai (+/KI)			ED
0170-7	410474	2020-01-11	202	M				CAG MTP18 heart	368092 - A1cf-Tg(Myh6-cre/Esr1*)1Jmk (Tg/+), Gt(ROSA)26Sortm1Wai (+/+)	372743 or 372744 - A1cf-Tg(Myh6-cre/Esr1*)1Jmk (+/+), Gt(ROSA)26Sortm1Wai (+/KI)			ED
0170-8	410475	2020-01-11	202	M				CAG MTP18 heart	368092 - A1cf-Tg(Myh6-cre/Esr1*)1Jmk (Tg/+), Gt(ROSA)26Sortm1Wai (+/+)	372743 or 372744 - A1cf-Tg(Myh6-cre/Esr1*)1Jmk (+/+), Gt(ROSA)26Sortm1Wai (+/KI)			ED
0170-9	410476	2020-01-11	202	M				CAG MTP18 heart	368092 - A1cf-Tg(Myh6-cre/Esr1*)1Jmk (Tg/+), Gt(ROSA)26Sortm1Wai (+/+)	372743 or 372744 - A1cf-Tg(Myh6-cre/Esr1*)1Jmk (+/+), Gt(ROSA)26Sortm1Wai (+/KI)			ED
0170-10	410477	2020-01-11	202	F				CAG MTP18 heart	368092 - A1cf-Tg(Myh6-cre/Esr1*)1Jmk (Tg/+), Gt(ROSA)26Sortm1Wai (+/+)	372743 or 372744 - A1cf-Tg(Myh6-cre/Esr1*)1Jmk (+/+), Gt(ROSA)26Sortm1Wai (+/KI)			ED
0170-11	410478	2020-01-11	202	F				CAG MTP18 heart	368092 - A1cf-Tg(Myh6-cre/Esr1*)1Jmk (Tg/+), Gt(ROSA)26Sortm1Wai (+/+)	372743 or 372744 - A1cf-Tg(Myh6-cre/Esr1*)1Jmk (+/+), Gt(ROSA)26Sortm1Wai (+/KI)			ED
0171-12	415187	2020-01-27	199.714	M				CAG MTP18 heart	387432 - A1cf-Tg(Myh6-cre/Esr1*)1Jmk (Tg/+), Gt(ROSA)26Sortm1Wai (+/+)	387434 or 387435 - A1cf-Tg(Myh6-cre/Esr1*)1Jmk (+/+), Gt(ROSA)26Sortm1Wai (+/KI)			ED
0171-13	415188	2020-01-27	199.714	M				CAG MTP18 heart	387432 - A1cf-Tg(Myh6-cre/Esr1*)1Jmk (Tg/+), Gt(ROSA)26Sortm1Wai (+/+)	387434 or 387435 - A1cf-Tg(Myh6-cre/Esr1*)1Jmk (+/+), Gt(ROSA)26Sortm1Wai (+/KI)			ED
0171-14	415189	2020-01-27	199.714	M				CAG MTP18 heart	387432 - A1cf-Tg(Myh6-cre/Esr1*)1Jmk (Tg/+), Gt(ROSA)26Sortm1Wai (+/+)	387434 or 387435 - A1cf-Tg(Myh6-cre/Esr1*)1Jmk (+/+), Gt(ROSA)26Sortm1Wai (+/KI)			ED
0171-16	415190	2020-01-27	199.714	M				CAG MTP18 heart	387432 - A1cf-Tg(Myh6-cre/Esr1*)1Jmk (Tg/+), Gt(ROSA)26Sortm1Wai (+/+)	387434 or 387435 - A1cf-Tg(Myh6-cre/Esr1*)1Jmk (+/+), Gt(ROSA)26Sortm1Wai (+/KI)			ED
0171-17	415191	2020-01-27	199.714	M				CAG MTP18 heart	387432 - A1cf-Tg(Myh6-cre/Esr1*)1Jmk (Tg/+), Gt(ROSA)26Sortm1Wai (+/+)	387434 or 387435 - A1cf-Tg(Myh6-cre/Esr1*)1Jmk (+/+), Gt(ROSA)26Sortm1Wai (+/KI)			ED
0171-18	415192	2020-01-27	199.714	F				CAG MTP18 heart	387432 - A1cf-Tg(Myh6-cre/Esr1*)1Jmk (Tg/+), Gt(ROSA)26Sortm1Wai (+/+)	387434 or 387435 - A1cf-Tg(Myh6-cre/Esr1*)1Jmk (+/+), Gt(ROSA)26Sortm1Wai (+/KI)			ED
0171-19	415193	2020-01-27	199.714	F				CAG MTP18 heart	387432 - A1cf-Tg(Myh6-cre/Esr1*)1Jmk (Tg/+), Gt(ROSA)26Sortm1Wai (+/+)	387434 or 387435 - A1cf-Tg(Myh6-cre/Esr1*)1Jmk (+/+), Gt(ROSA)26Sortm1Wai (+/KI)			ED
0171-20	415194	2020-01-27	199.714	F				CAG MTP18 heart	387432 - A1cf-Tg(Myh6-cre/Esr1*)1Jmk (Tg/+), Gt(ROSA)26Sortm1Wai (+/+)	387434 or 387435 - A1cf-Tg(Myh6-cre/Esr1*)1Jmk (+/+), Gt(ROSA)26Sortm1Wai (+/KI)			ED
0171-21	415195	2020-01-27	199.714	F				CAG MTP18 heart	387432 - A1cf-Tg(Myh6-cre/Esr1*)1Jmk (Tg/+), Gt(ROSA)26Sortm1Wai (+/+)	387434 or 387435 - A1cf-Tg(Myh6-cre/Esr1*)1Jmk (+/+), Gt(ROSA)26Sortm1Wai (+/KI)			ED
0171-22	415196	2020-01-27	199.714	F				CAG MTP18 heart	387432 - A1cf-Tg(Myh6-cre/Esr1*)1Jmk (Tg/+), Gt(ROSA)26Sortm1Wai (+/+)	387434 or 387435 - A1cf-Tg(Myh6-cre/Esr1*)1Jmk (+/+), Gt(ROSA)26Sortm1Wai (+/KI)			ED
0171-23	415197	2020-01-27	199.714	F				CAG MTP18 heart	387432 - A1cf-Tg(Myh6-cre/Esr1*)1Jmk (Tg/+), Gt(ROSA)26Sortm1Wai (+/+)	387434 or 387435 - A1cf-Tg(Myh6-cre/Esr1*)1Jmk (+/+), Gt(ROSA)26Sortm1Wai (+/KI)			ED
0171-24	415198	2020-01-27	199.714	F				CAG MTP18 heart	387432 - A1cf-Tg(Myh6-cre/Esr1*)1Jmk (Tg/+), Gt(ROSA)26Sortm1Wai (+/+)	387434 or 387435 - A1cf-Tg(Myh6-cre/Esr1*)1Jmk (+/+), Gt(ROSA)26Sortm1Wai (+/KI)			ED
0171-26	415199	2020-01-27	199.714	M				CAG MTP18 heart	395146 - A1cf-Tg(Myh6-cre/Esr1*)1Jmk (+/+), Gt(ROSA)26Sortm1Wai (+/KI)	395149 or 399672 - A1cf-Tg(Myh6-cre/Esr1*)1Jmk (Tg/+), Gt(ROSA)26Sortm1Wai (+/+)			ED
0171-27	415200	2020-01-27	199.714	M				CAG MTP18 heart	395146 - A1cf-Tg(Myh6-cre/Esr1*)1Jmk (+/+), Gt(ROSA)26Sortm1Wai (+/KI)	395149 or 399672 - A1cf-Tg(Myh6-cre/Esr1*)1Jmk (Tg/+), Gt(ROSA)26Sortm1Wai (+/+)			ED
0171-28	415201	2020-01-27	199.714	M				CAG MTP18 heart	395146 - A1cf-Tg(Myh6-cre/Esr1*)1Jmk (+/+), Gt(ROSA)26Sortm1Wai (+/KI)	395149 or 399672 - A1cf-Tg(Myh6-cre/Esr1*)1Jmk (Tg/+), Gt(ROSA)26Sortm1Wai (+/+)			ED
0171-29	415202	2020-01-27	199.714	M				CAG MTP18 heart	395146 - A1cf-Tg(Myh6-cre/Esr1*)1Jmk (+/+), Gt(ROSA)26Sortm1Wai (+/KI)	395149 or 399672 - A1cf-Tg(Myh6-cre/Esr1*)1Jmk (Tg/+), Gt(ROSA)26Sortm1Wai (+/+)			ED
0171-30	415203	2020-01-27	199.714	M				CAG MTP18 heart	395146 - A1cf-Tg(Myh6-cre/Esr1*)1Jmk (+/+), Gt(ROSA)26Sortm1Wai (+/KI)	395149 or 399672 - A1cf-Tg(Myh6-cre/Esr1*)1Jmk (Tg/+), Gt(ROSA)26Sortm1Wai (+/+)			ED
0171-31	415204	2020-01-27	199.714	M				CAG MTP18 heart	395146 - A1cf-Tg(Myh6-cre/Esr1*)1Jmk (+/+), Gt(ROSA)26Sortm1Wai (+/KI)	395149 or 399672 - A1cf-Tg(Myh6-cre/Esr1*)1Jmk (Tg/+), Gt(ROSA)26Sortm1Wai (+/+)			ED
0171-32	415205	2020-01-27	199.714	M				CAG MTP18 heart	395146 - A1cf-Tg(Myh6-cre/Esr1*)1Jmk (+/+), Gt(ROSA)26Sortm1Wai (+/KI)	395149 or 399672 - A1cf-Tg(Myh6-cre/Esr1*)1Jmk (Tg/+), Gt(ROSA)26Sortm1Wai (+/+)			ED
0171-33	415206	2020-01-27	199.714	M				CAG MTP18 heart	395146 - A1cf-Tg(Myh6-cre/Esr1*)1Jmk (+/+), Gt(ROSA)26Sortm1Wai (+/KI)	395149 or 399672 - A1cf-Tg(Myh6-cre/Esr1*)1Jmk (Tg/+), Gt(ROSA)26Sortm1Wai (+/+)			ED
0171-34	415208	2020-01-27	199.714	F				CAG MTP18 heart	395146 - A1cf-Tg(Myh6-cre/Esr1*)1Jmk (+/+), Gt(ROSA)26Sortm1Wai (+/KI)	395149 or 399672 - A1cf-Tg(Myh6-cre/Esr1*)1Jmk (Tg/+), Gt(ROSA)26Sortm1Wai (+/+)			ED
0171-36	415209	2020-01-27	199.714	F				CAG MTP18 heart	395146 - A1cf-Tg(Myh6-cre/Esr1*)1Jmk (+/+), Gt(ROSA)26Sortm1Wai (+/KI)	395149 or 399672 - A1cf-Tg(Myh6-cre/Esr1*)1Jmk (Tg/+), Gt(ROSA)26Sortm1Wai (+/+)			ED
0172-106	414825	2020-01-31	199.143	M				ROSA26_CAG_FLAG-MTP18	404729, C57BL/6NCrl - Gt(ROSA)26Sortm1Wai (+/+)	396555 or 396556 - Gt(ROSA)26Sortm1Wai (+/KI)	2020-04-28	Euthanasia	MTP18 users
0172-107	414826	2020-01-31	199.143	M				ROSA26_CAG_FLAG-MTP18	404729, C57BL/6NCrl - Gt(ROSA)26Sortm1Wai (+/+)	396555 or 396556 - Gt(ROSA)26Sortm1Wai (+/KI)	2020-04-28	Euthanasia	MTP18 users
0172-108	414827	2020-01-31	199.143	M				ROSA26_CAG_FLAG-MTP18	404729, C57BL/6NCrl - Gt(ROSA)26Sortm1Wai (+/+)	396555 or 396556 - Gt(ROSA)26Sortm1Wai (+/KI)	2020-04-09	COSAC	MTP18 users
0172-109	414828	2020-01-31	199.143	M				ROSA26_CAG_FLAG-MTP18	404729, C57BL/6NCrl - Gt(ROSA)26Sortm1Wai (+/+)	396555 or 396556 - Gt(ROSA)26Sortm1Wai (+/KI)	2020-04-09	COSAC	MTP18 users
0172-1	415844	2020-01-30	199.286	M				ROSA26_CAG_FLAG-MTP18	375774 - Gt(ROSA)26Sortm1Wai (+/KI)	382396 or 382397, C57BL/6NCrl - Gt(ROSA)26Sortm1Wai (+/+)	2020-04-09	COSAC	MTP18 users
0172-2	415845	2020-01-30	199.286	M				ROSA26_CAG_FLAG-MTP18	375774 - Gt(ROSA)26Sortm1Wai (+/KI)	382396 or 382397, C57BL/6NCrl - Gt(ROSA)26Sortm1Wai (+/+)	2020-04-09	COSAC	MTP18 users
0172-3	415846	2020-01-30	199.286	M				ROSA26_CAG_FLAG-MTP18	375774 - Gt(ROSA)26Sortm1Wai (+/KI)	382396 or 382397, C57BL/6NCrl - Gt(ROSA)26Sortm1Wai (+/+)	2020-04-14	DCD	MTP18 users
0172-4	415847	2020-01-30	199.286	F				ROSA26_CAG_FLAG-MTP18	375774 - Gt(ROSA)26Sortm1Wai (+/KI)	382396 or 382397, C57BL/6NCrl - Gt(ROSA)26Sortm1Wai (+/+)	2020-04-13	Euthanasia	MTP18 users
0172-6	415848	2020-01-30	199.286	F				ROSA26_CAG_FLAG-MTP18	375774 - Gt(ROSA)26Sortm1Wai (+/KI)	382396 or 382397, C57BL/6NCrl - Gt(ROSA)26Sortm1Wai (+/+)	2020-04-13	Euthanasia	MTP18 users
0172-7	415849	2020-01-30	199.286	F				ROSA26_CAG_FLAG-MTP18	375774 - Gt(ROSA)26Sortm1Wai (+/KI)	382396 or 382397, C57BL/6NCrl - Gt(ROSA)26Sortm1Wai (+/+)	2020-04-13	Euthanasia	MTP18 users
0172-8	415850	2020-01-30	199.286	F				ROSA26_CAG_FLAG-MTP18	375774 - Gt(ROSA)26Sortm1Wai (+/KI)	382396 or 382397, C57BL/6NCrl - Gt(ROSA)26Sortm1Wai (+/+)	2020-04-13	Euthanasia	MTP18 users
0172-9	415851	2020-01-30	199.286	F				ROSA26_CAG_FLAG-MTP18	375774 - Gt(ROSA)26Sortm1Wai (+/KI)	382396 or 382397, C57BL/6NCrl - Gt(ROSA)26Sortm1Wai (+/+)	2020-04-13	Euthanasia	MTP18 users
0172-10	415852	2020-01-30	199.286	F				ROSA26_CAG_FLAG-MTP18	375774 - Gt(ROSA)26Sortm1Wai (+/KI)	382396 or 382397, C57BL/6NCrl - Gt(ROSA)26Sortm1Wai (+/+)	2020-04-13	Euthanasia	MTP18 users
0172-11	415853	2020-01-30	199.286	F				ROSA26_CAG_FLAG-MTP18	375774 - Gt(ROSA)26Sortm1Wai (+/KI)	382396 or 382397, C57BL/6NCrl - Gt(ROSA)26Sortm1Wai (+/+)	2020-04-13	Euthanasia	MTP18 users
0173-71	417241	2020-02-08	198	M				YME1L heart KO	384274 - Yme1l1tm1Tlan (flox/flox), A1cf-Tg(Myh6-cre/Esr1*)1Jmk (Tg/+)	384275 or 384276 - Yme1l1tm1Tlan (flox/flox), A1cf-Tg(Myh6-cre/Esr1*)1Jmk (+/+)	2020-06-19	CP205	LIV
0173-72	417242	2020-02-08	198	M				YME1L heart KO	384274 - Yme1l1tm1Tlan (flox/flox), A1cf-Tg(Myh6-cre/Esr1*)1Jmk (Tg/+)	384275 or 384276 - Yme1l1tm1Tlan (flox/flox), A1cf-Tg(Myh6-cre/Esr1*)1Jmk (+/+)	2020-06-19	CP205	LIV
0162-61	408679	2020-01-06	202.714	M				YME1L heart KO	377052 - Yme1l1tm1Tlan (flox/flox), A1cf-Tg(Myh6-cre/Esr1*)1Jmk (+/+)	377056 or 384278 - Yme1l1tm1Tlan (flox/flox), A1cf-Tg(Myh6-cre/Esr1*)1Jmk (Tg/+)			LIV
0162-68	408685	2020-01-08	202.429	F				YME1L heart KO	377052 - Yme1l1tm1Tlan (flox/flox), A1cf-Tg(Myh6-cre/Esr1*)1Jmk (+/+)	377056 or 384278 - Yme1l1tm1Tlan (flox/flox), A1cf-Tg(Myh6-cre/Esr1*)1Jmk (Tg/+)			LIV
0162-69	408686	2020-01-08	202.429	F				YME1L heart KO	377052 - Yme1l1tm1Tlan (flox/flox), A1cf-Tg(Myh6-cre/Esr1*)1Jmk (+/+)	377056 or 384278 - Yme1l1tm1Tlan (flox/flox), A1cf-Tg(Myh6-cre/Esr1*)1Jmk (Tg/+)			LIV
0165-47	411000	2020-01-05	202.857	M				GLUT4 YME1L heart	359083 - Yme1l1tm1Tlan (+/flox), A1cf-Tg(Myh6-cre/Esr1*)1Jmk (Tg/+), Slc2a4tm1Abel (+/flox)	361707 or 361711, YME1L heart KO - Yme1l1tm1Tlan (flox/flox), A1cf-Tg(Myh6-cre/Esr1*)1Jmk (+/+)			LIV
0165-48	411001	2020-01-05	202.857	M				GLUT4 YME1L heart	359083 - Yme1l1tm1Tlan (+/flox), A1cf-Tg(Myh6-cre/Esr1*)1Jmk (Tg/+), Slc2a4tm1Abel (+/flox)	361707 or 361711, YME1L heart KO - Yme1l1tm1Tlan (flox/flox), A1cf-Tg(Myh6-cre/Esr1*)1Jmk (+/+)			LIV
0165-49	411002	2020-01-05	202.857	M				GLUT4 YME1L heart	359083 - Yme1l1tm1Tlan (+/flox), A1cf-Tg(Myh6-cre/Esr1*)1Jmk (Tg/+), Slc2a4tm1Abel (+/flox)	361707 or 361711, YME1L heart KO - Yme1l1tm1Tlan (flox/flox), A1cf-Tg(Myh6-cre/Esr1*)1Jmk (+/+)			LIV
0165-50	411003	2020-01-05	202.857	M				GLUT4 YME1L heart	359083 - Yme1l1tm1Tlan (+/flox), A1cf-Tg(Myh6-cre/Esr1*)1Jmk (Tg/+), Slc2a4tm1Abel (+/flox)	361707 or 361711, YME1L heart KO - Yme1l1tm1Tlan (flox/flox), A1cf-Tg(Myh6-cre/Esr1*)1Jmk (+/+)			LIV
0174-57	417284	2020-02-08	198	M			+/flox	MTP18 IFNAR1 heart KO	366148, MTP18 heart - A1cf-Tg(Myh6-cre/Esr1*)1Jmk (Tg/+), Mtfp1tm(cond) (flox/flox)	359891 or 359892, IFNAR KO (B6) - Ifnar1tm1Agt (KO/KO)			ED
0174-58	417285	2020-02-08	198	M			+/flox	MTP18 IFNAR1 heart KO	366148, MTP18 heart - A1cf-Tg(Myh6-cre/Esr1*)1Jmk (Tg/+), Mtfp1tm(cond) (flox/flox)	359891 or 359892, IFNAR KO (B6) - Ifnar1tm1Agt (KO/KO)			ED
0174-59	417286	2020-02-08	198	M			+/flox	MTP18 IFNAR1 heart KO	366148, MTP18 heart - A1cf-Tg(Myh6-cre/Esr1*)1Jmk (Tg/+), Mtfp1tm(cond) (flox/flox)	359891 or 359892, IFNAR KO (B6) - Ifnar1tm1Agt (KO/KO)			ED
0174-60	417287	2020-02-08	198	F			+/flox	MTP18 IFNAR1 heart KO	366148, MTP18 heart - A1cf-Tg(Myh6-cre/Esr1*)1Jmk (Tg/+), Mtfp1tm(cond) (flox/flox)	359891 or 359892, IFNAR KO (B6) - Ifnar1tm1Agt (KO/KO)			ED
0174-61	417288	2020-02-08	198	F			+/flox	MTP18 IFNAR1 heart KO	366148, MTP18 heart - A1cf-Tg(Myh6-cre/Esr1*)1Jmk (Tg/+), Mtfp1tm(cond) (flox/flox)	359891 or 359892, IFNAR KO (B6) - Ifnar1tm1Agt (KO/KO)			ED
0174-62	417289	2020-02-08	198	F			+/+	MTP18 IFNAR1 heart KO	366148, MTP18 heart - A1cf-Tg(Myh6-cre/Esr1*)1Jmk (Tg/+), Mtfp1tm(cond) (flox/flox)	359891 or 359892, IFNAR KO (B6) - Ifnar1tm1Agt (KO/KO)			ED
0175-1	418862	2020-02-08	198	M			flox/flox	MTP18 heart	387054 - A1cf-Tg(Myh6-cre/Esr1*)1Jmk (Tg/+), Mtfp1tm(cond) (flox/flox)	387055 or 387056 - A1cf-Tg(Myh6-cre/Esr1*)1Jmk (+/+), Mtfp1tm(cond) (flox/flox)			ED
0175-2	418863	2020-02-08	198	M			flox/flox	MTP18 heart	387052 - A1cf-Tg(Myh6-cre/Esr1*)1Jmk (+/+), Mtfp1tm(cond) (flox/flox)	387058 or 387059 - A1cf-Tg(Myh6-cre/Esr1*)1Jmk (Tg/+), Mtfp1tm(cond) (flox/flox)			ED
0175-3	418864	2020-02-08	198	M			flox/flox	MTP18 heart	387052 - A1cf-Tg(Myh6-cre/Esr1*)1Jmk (+/+), Mtfp1tm(cond) (flox/flox)	387058 or 387059 - A1cf-Tg(Myh6-cre/Esr1*)1Jmk (Tg/+), Mtfp1tm(cond) (flox/flox)			ED
0175-4	418865	2020-02-08	198	M			flox/flox	MTP18 heart	387052 - A1cf-Tg(Myh6-cre/Esr1*)1Jmk (+/+), Mtfp1tm(cond) (flox/flox)	387058 or 387059 - A1cf-Tg(Myh6-cre/Esr1*)1Jmk (Tg/+), Mtfp1tm(cond) (flox/flox)			ED
0175-6	418866	2020-02-08	198	M			flox/flox	MTP18 heart	387052 - A1cf-Tg(Myh6-cre/Esr1*)1Jmk (+/+), Mtfp1tm(cond) (flox/flox)	387058 or 387059 - A1cf-Tg(Myh6-cre/Esr1*)1Jmk (Tg/+), Mtfp1tm(cond) (flox/flox)			ED
0175-7	418867	2020-02-08	198	F			flox/flox	MTP18 heart	387052 - A1cf-Tg(Myh6-cre/Esr1*)1Jmk (+/+), Mtfp1tm(cond) (flox/flox)	387058 or 387059 - A1cf-Tg(Myh6-cre/Esr1*)1Jmk (Tg/+), Mtfp1tm(cond) (flox/flox)			ED
0175-8	418868	2020-02-08	198	F			flox/flox	MTP18 heart	387052 - A1cf-Tg(Myh6-cre/Esr1*)1Jmk (+/+), Mtfp1tm(cond) (flox/flox)	387058 or 387059 - A1cf-Tg(Myh6-cre/Esr1*)1Jmk (Tg/+), Mtfp1tm(cond) (flox/flox)			ED
0175-9	418869	2020-02-08	198	F			flox/flox	MTP18 heart	387052 - A1cf-Tg(Myh6-cre/Esr1*)1Jmk (+/+), Mtfp1tm(cond) (flox/flox)	387058 or 387059 - A1cf-Tg(Myh6-cre/Esr1*)1Jmk (Tg/+), Mtfp1tm(cond) (flox/flox)			ED
0175-10	418870	2020-02-08	198	F			flox/flox	MTP18 heart	387054 - A1cf-Tg(Myh6-cre/Esr1*)1Jmk (Tg/+), Mtfp1tm(cond) (flox/flox)	387055 or 387056 - A1cf-Tg(Myh6-cre/Esr1*)1Jmk (+/+), Mtfp1tm(cond) (flox/flox)			ED
0175-11	418871	2020-02-08	198	F			flox/flox	MTP18 heart	387054 - A1cf-Tg(Myh6-cre/Esr1*)1Jmk (Tg/+), Mtfp1tm(cond) (flox/flox)	387055 or 387056 - A1cf-Tg(Myh6-cre/Esr1*)1Jmk (+/+), Mtfp1tm(cond) (flox/flox)			ED
0175-12	418872	2020-02-16	196.857	M			flox/flox	MTP18 heart	387054 - A1cf-Tg(Myh6-cre/Esr1*)1Jmk (Tg/+), Mtfp1tm(cond) (flox/flox)	387055 or 387056 - A1cf-Tg(Myh6-cre/Esr1*)1Jmk (+/+), Mtfp1tm(cond) (flox/flox)			ED
0175-13	418873	2020-02-16	196.857	M			flox/flox	MTP18 heart	387054 - A1cf-Tg(Myh6-cre/Esr1*)1Jmk (Tg/+), Mtfp1tm(cond) (flox/flox)	387055 or 387056 - A1cf-Tg(Myh6-cre/Esr1*)1Jmk (+/+), Mtfp1tm(cond) (flox/flox)			ED
0175-14	418874	2020-02-16	196.857	M			flox/flox	MTP18 heart	387054 - A1cf-Tg(Myh6-cre/Esr1*)1Jmk (Tg/+), Mtfp1tm(cond) (flox/flox)	387055 or 387056 - A1cf-Tg(Myh6-cre/Esr1*)1Jmk (+/+), Mtfp1tm(cond) (flox/flox)			ED
0175-16	418875	2020-02-16	196.857	M			flox/flox	MTP18 heart	387054 - A1cf-Tg(Myh6-cre/Esr1*)1Jmk (Tg/+), Mtfp1tm(cond) (flox/flox)	387055 or 387056 - A1cf-Tg(Myh6-cre/Esr1*)1Jmk (+/+), Mtfp1tm(cond) (flox/flox)			ED
0175-17	418876	2020-02-16	196.857	F			flox/flox	MTP18 heart	387054 - A1cf-Tg(Myh6-cre/Esr1*)1Jmk (Tg/+), Mtfp1tm(cond) (flox/flox)	387055 or 387056 - A1cf-Tg(Myh6-cre/Esr1*)1Jmk (+/+), Mtfp1tm(cond) (flox/flox)			ED
0175-18	418877	2020-02-16	196.857	F			flox/flox	MTP18 heart	387054 - A1cf-Tg(Myh6-cre/Esr1*)1Jmk (Tg/+), Mtfp1tm(cond) (flox/flox)	387055 or 387056 - A1cf-Tg(Myh6-cre/Esr1*)1Jmk (+/+), Mtfp1tm(cond) (flox/flox)			ED
0175-19	418878	2020-02-16	196.857	F			flox/flox	MTP18 heart	387054 - A1cf-Tg(Myh6-cre/Esr1*)1Jmk (Tg/+), Mtfp1tm(cond) (flox/flox)	387055 or 387056 - A1cf-Tg(Myh6-cre/Esr1*)1Jmk (+/+), Mtfp1tm(cond) (flox/flox)			ED
0175-20	418879	2020-02-16	196.857	F			flox/flox	MTP18 heart	387054 - A1cf-Tg(Myh6-cre/Esr1*)1Jmk (Tg/+), Mtfp1tm(cond) (flox/flox)	387055 or 387056 - A1cf-Tg(Myh6-cre/Esr1*)1Jmk (+/+), Mtfp1tm(cond) (flox/flox)			ED
0176-63	419125	2020-02-12	197.429	M			+/flox	MTP18 IFNAR1 heart KO	398364 - Ifnar1tm1Agt (+/KO), A1cf-Tg(Myh6-cre/Esr1*)1Jmk (Tg/+), Mtfp1tm(cond) (+/flox)	398368 or 398369 - Ifnar1tm1Agt (+/KO), A1cf-Tg(Myh6-cre/Esr1*)1Jmk (+/+), Mtfp1tm(cond) (+/flox)			ED
0176-64	419126	2020-02-12	197.429	M			+/flox	MTP18 IFNAR1 heart KO	398364 - Ifnar1tm1Agt (+/KO), A1cf-Tg(Myh6-cre/Esr1*)1Jmk (Tg/+), Mtfp1tm(cond) (+/flox)	398368 or 398369 - Ifnar1tm1Agt (+/KO), A1cf-Tg(Myh6-cre/Esr1*)1Jmk (+/+), Mtfp1tm(cond) (+/flox)			ED
0176-66	419127	2020-02-12	197.429	M			+/+	MTP18 IFNAR1 heart KO	398364 - Ifnar1tm1Agt (+/KO), A1cf-Tg(Myh6-cre/Esr1*)1Jmk (Tg/+), Mtfp1tm(cond) (+/flox)	398368 or 398369 - Ifnar1tm1Agt (+/KO), A1cf-Tg(Myh6-cre/Esr1*)1Jmk (+/+), Mtfp1tm(cond) (+/flox)			ED
0176-67	419128	2020-02-12	197.429	M			+/flox	MTP18 IFNAR1 heart KO	398364 - Ifnar1tm1Agt (+/KO), A1cf-Tg(Myh6-cre/Esr1*)1Jmk (Tg/+), Mtfp1tm(cond) (+/flox)	398368 or 398369 - Ifnar1tm1Agt (+/KO), A1cf-Tg(Myh6-cre/Esr1*)1Jmk (+/+), Mtfp1tm(cond) (+/flox)			ED
0176-68	419129	2020-02-12	197.429	F			+/+	MTP18 IFNAR1 heart KO	398364 - Ifnar1tm1Agt (+/KO), A1cf-Tg(Myh6-cre/Esr1*)1Jmk (Tg/+), Mtfp1tm(cond) (+/flox)	398368 or 398369 - Ifnar1tm1Agt (+/KO), A1cf-Tg(Myh6-cre/Esr1*)1Jmk (+/+), Mtfp1tm(cond) (+/flox)			ED
0176-69	419130	2020-02-12	197.429	F			+/flox	MTP18 IFNAR1 heart KO	398364 - Ifnar1tm1Agt (+/KO), A1cf-Tg(Myh6-cre/Esr1*)1Jmk (Tg/+), Mtfp1tm(cond) (+/flox)	398368 or 398369 - Ifnar1tm1Agt (+/KO), A1cf-Tg(Myh6-cre/Esr1*)1Jmk (+/+), Mtfp1tm(cond) (+/flox)			ED
0177-8	419429	2020-02-12	197.429	M	+/KI	+/+		CAG MTP18 YFP Liver	372731, CAG MTP18 Liver - Tg(Alb-cre)21Mgn (+/+), Gt(ROSA)26Sortm1Wai (+/KI)	382889, MTP18 Liver mitoYFP - Mtfp1tm(cond) (+/+), Tg(Alb-cre)21Mgn (Tg/+), Gt(ROSA)26Sortm1.1Lrsn (+/KI)	2020-03-11	Euthanasia	CP
0177-9	419430	2020-02-12	197.429	M	+/KI	+/+		CAG MTP18 YFP Liver	372731, CAG MTP18 Liver - Tg(Alb-cre)21Mgn (+/+), Gt(ROSA)26Sortm1Wai (+/KI)	382889, MTP18 Liver mitoYFP - Mtfp1tm(cond) (+/+), Tg(Alb-cre)21Mgn (Tg/+), Gt(ROSA)26Sortm1.1Lrsn (+/KI)	2020-03-11	Euthanasia	CP
0177-10	419431	2020-02-12	197.429	M	+/KI	+/+		CAG MTP18 YFP Liver	372731, CAG MTP18 Liver - Tg(Alb-cre)21Mgn (+/+), Gt(ROSA)26Sortm1Wai (+/KI)	382889, MTP18 Liver mitoYFP - Mtfp1tm(cond) (+/+), Tg(Alb-cre)21Mgn (Tg/+), Gt(ROSA)26Sortm1.1Lrsn (+/KI)	2020-03-11	Euthanasia	CP
0177-11	419432	2020-02-12	197.429	M	+/+	+/+		CAG MTP18 YFP Liver	372731, CAG MTP18 Liver - Tg(Alb-cre)21Mgn (+/+), Gt(ROSA)26Sortm1Wai (+/KI)	382889, MTP18 Liver mitoYFP - Mtfp1tm(cond) (+/+), Tg(Alb-cre)21Mgn (Tg/+), Gt(ROSA)26Sortm1.1Lrsn (+/KI)	2020-03-11	Euthanasia	CP
0177-12	419433	2020-02-12	197.429	M	+/KI	Tg/+		CAG MTP18 YFP Liver	372731, CAG MTP18 Liver - Tg(Alb-cre)21Mgn (+/+), Gt(ROSA)26Sortm1Wai (+/KI)	382889, MTP18 Liver mitoYFP - Mtfp1tm(cond) (+/+), Tg(Alb-cre)21Mgn (Tg/+), Gt(ROSA)26Sortm1.1Lrsn (+/KI)	2020-03-11	Euthanasia	CP
0177-13	419434	2020-02-12	197.429	M	+/KI	Tg/+		CAG MTP18 YFP Liver	372731, CAG MTP18 Liver - Tg(Alb-cre)21Mgn (+/+), Gt(ROSA)26Sortm1Wai (+/KI)	382889, MTP18 Liver mitoYFP - Mtfp1tm(cond) (+/+), Tg(Alb-cre)21Mgn (Tg/+), Gt(ROSA)26Sortm1.1Lrsn (+/KI)	2020-03-11	Euthanasia	CP
0177-14	419435	2020-02-12	197.429	F	+/KI	+/+		CAG MTP18 YFP Liver	372731, CAG MTP18 Liver - Tg(Alb-cre)21Mgn (+/+), Gt(ROSA)26Sortm1Wai (+/KI)	382889, MTP18 Liver mitoYFP - Mtfp1tm(cond) (+/+), Tg(Alb-cre)21Mgn (Tg/+), Gt(ROSA)26Sortm1.1Lrsn (+/KI)	2020-03-11	Euthanasia	CP
0177-16	419436	2020-02-12	197.429	F	+/KI	+/+		CAG MTP18 YFP Liver	372731, CAG MTP18 Liver - Tg(Alb-cre)21Mgn (+/+), Gt(ROSA)26Sortm1Wai (+/KI)	382889, MTP18 Liver mitoYFP - Mtfp1tm(cond) (+/+), Tg(Alb-cre)21Mgn (Tg/+), Gt(ROSA)26Sortm1.1Lrsn (+/KI)	2020-03-11	Euthanasia	CP
0177-17	419437	2020-02-12	197.429	M	+/+	Tg/+		CAG MTP18 YFP Liver	396545, ROSA26_CAG_FLAG-MTP18 - Gt(ROSA)26Sortm1Wai (+/KI)	397573 or 402037, CAG MTP18 YFP Liver - Tg(Alb-cre)21Mgn (Tg/+), Gt(ROSA)26Sortm1.1Lrsn (+/+), Gt(ROSA)26Sortm1Wai (+/+)	2020-03-11	Euthanasia	CP
0177-18	419438	2020-02-12	197.429	M	+/+	Tg/+		CAG MTP18 YFP Liver	396545, ROSA26_CAG_FLAG-MTP18 - Gt(ROSA)26Sortm1Wai (+/KI)	397573 or 402037, CAG MTP18 YFP Liver - Tg(Alb-cre)21Mgn (Tg/+), Gt(ROSA)26Sortm1.1Lrsn (+/+), Gt(ROSA)26Sortm1Wai (+/+)	2020-03-11	Euthanasia	CP
0177-19	419439	2020-02-12	197.429	F	+/+	Tg/+		CAG MTP18 YFP Liver	396545, ROSA26_CAG_FLAG-MTP18 - Gt(ROSA)26Sortm1Wai (+/KI)	397573 or 402037, CAG MTP18 YFP Liver - Tg(Alb-cre)21Mgn (Tg/+), Gt(ROSA)26Sortm1.1Lrsn (+/+), Gt(ROSA)26Sortm1Wai (+/+)	2020-03-11	Euthanasia	CP
0178-37	419448	2020-02-07	198.143	M				CAG MTP18 heart	368092 - A1cf-Tg(Myh6-cre/Esr1*)1Jmk (Tg/+), Gt(ROSA)26Sortm1Wai (+/+)	372743 or 372744 - A1cf-Tg(Myh6-cre/Esr1*)1Jmk (+/+), Gt(ROSA)26Sortm1Wai (+/KI)			ED
0178-38	419449	2020-02-07	198.143	M				CAG MTP18 heart	368092 - A1cf-Tg(Myh6-cre/Esr1*)1Jmk (Tg/+), Gt(ROSA)26Sortm1Wai (+/+)	372743 or 372744 - A1cf-Tg(Myh6-cre/Esr1*)1Jmk (+/+), Gt(ROSA)26Sortm1Wai (+/KI)			ED
0178-39	419450	2020-02-07	198.143	M				CAG MTP18 heart	368092 - A1cf-Tg(Myh6-cre/Esr1*)1Jmk (Tg/+), Gt(ROSA)26Sortm1Wai (+/+)	372743 or 372744 - A1cf-Tg(Myh6-cre/Esr1*)1Jmk (+/+), Gt(ROSA)26Sortm1Wai (+/KI)			ED
0178-40	419451	2020-02-07	198.143	F				CAG MTP18 heart	368092 - A1cf-Tg(Myh6-cre/Esr1*)1Jmk (Tg/+), Gt(ROSA)26Sortm1Wai (+/+)	372743 or 372744 - A1cf-Tg(Myh6-cre/Esr1*)1Jmk (+/+), Gt(ROSA)26Sortm1Wai (+/KI)			ED
0178-41	419452	2020-02-15	197	M				CAG MTP18 heart	387431 - A1cf-Tg(Myh6-cre/Esr1*)1Jmk (+/+), Gt(ROSA)26Sortm1Wai (+/KI)	387433 - A1cf-Tg(Myh6-cre/Esr1*)1Jmk (Tg/+), Gt(ROSA)26Sortm1Wai (+/+)			ED
0178-42	419453	2020-02-15	197	M				CAG MTP18 heart	387431 - A1cf-Tg(Myh6-cre/Esr1*)1Jmk (+/+), Gt(ROSA)26Sortm1Wai (+/KI)	387433 - A1cf-Tg(Myh6-cre/Esr1*)1Jmk (Tg/+), Gt(ROSA)26Sortm1Wai (+/+)			ED
0178-43	419454	2020-02-15	197	F				CAG MTP18 heart	387431 - A1cf-Tg(Myh6-cre/Esr1*)1Jmk (+/+), Gt(ROSA)26Sortm1Wai (+/KI)	387433 - A1cf-Tg(Myh6-cre/Esr1*)1Jmk (Tg/+), Gt(ROSA)26Sortm1Wai (+/+)			ED
0179-4	420577	2020-02-18	196.571	M		Tg/+	flox/flox	MTP18 Liver	389940 - Mtfp1tm(cond) (flox/flox), Tg(Alb-cre)21Mgn (Tg/+)	389941 or 393147 - Mtfp1tm(cond) (flox/flox), Tg(Alb-cre)21Mgn (+/+)	2020-06-15	Euthanasia	CP
0179-6	420578	2020-02-18	196.571	M		Tg/+	flox/flox	MTP18 Liver	389940 - Mtfp1tm(cond) (flox/flox), Tg(Alb-cre)21Mgn (Tg/+)	389941 or 393147 - Mtfp1tm(cond) (flox/flox), Tg(Alb-cre)21Mgn (+/+)	2020-06-15	Euthanasia	CP
0179-7	420579	2020-02-18	196.571	M		Tg/+	flox/flox	MTP18 Liver	389940 - Mtfp1tm(cond) (flox/flox), Tg(Alb-cre)21Mgn (Tg/+)	389941 or 393147 - Mtfp1tm(cond) (flox/flox), Tg(Alb-cre)21Mgn (+/+)	2020-06-15	Euthanasia	CP
0179-8	420580	2020-02-18	196.571	M		Tg/+	flox/flox	MTP18 Liver	389940 - Mtfp1tm(cond) (flox/flox), Tg(Alb-cre)21Mgn (Tg/+)	389941 or 393147 - Mtfp1tm(cond) (flox/flox), Tg(Alb-cre)21Mgn (+/+)	2020-06-15	Euthanasia	CP
0179-9	420581	2020-02-18	196.571	M		Tg/+	flox/flox	MTP18 Liver	389940 - Mtfp1tm(cond) (flox/flox), Tg(Alb-cre)21Mgn (Tg/+)	389941 or 393147 - Mtfp1tm(cond) (flox/flox), Tg(Alb-cre)21Mgn (+/+)	2020-09-17	Euthanasia	CP
0179-10	420582	2020-02-18	196.571	F		+/+	flox/flox	MTP18 Liver	389940 - Mtfp1tm(cond) (flox/flox), Tg(Alb-cre)21Mgn (Tg/+)	389941 or 393147 - Mtfp1tm(cond) (flox/flox), Tg(Alb-cre)21Mgn (+/+)	2020-09-17	Euthanasia	CP
0179-11	420583	2020-02-18	196.571	F		+/+	flox/flox	MTP18 Liver	389940 - Mtfp1tm(cond) (flox/flox), Tg(Alb-cre)21Mgn (Tg/+)	389941 or 393147 - Mtfp1tm(cond) (flox/flox), Tg(Alb-cre)21Mgn (+/+)	2020-09-17	Euthanasia	CP
0179-12	420584	2020-02-18	196.571	F		Tg/+	flox/flox	MTP18 Liver	389940 - Mtfp1tm(cond) (flox/flox), Tg(Alb-cre)21Mgn (Tg/+)	389941 or 393147 - Mtfp1tm(cond) (flox/flox), Tg(Alb-cre)21Mgn (+/+)	2020-06-15	Euthanasia	CP
0179-13	420585	2020-02-18	196.571	F		+/+	flox/flox	MTP18 Liver	389940 - Mtfp1tm(cond) (flox/flox), Tg(Alb-cre)21Mgn (Tg/+)	389941 or 393147 - Mtfp1tm(cond) (flox/flox), Tg(Alb-cre)21Mgn (+/+)	2020-06-15	Euthanasia	CP
0180-98	420704	2020-02-22	196	M	+/KI	Tg/+	flox/flox	MTP18 Liver mitoYFP	403736 - Mtfp1tm(cond) (flox/flox), Tg(Alb-cre)21Mgn (Tg/+), Gt(ROSA)26Sortm1.1Lrsn (+/KI)	403733 or 403741 - Mtfp1tm(cond) (flox/flox), Tg(Alb-cre)21Mgn (+/+), Gt(ROSA)26Sortm1.1Lrsn (+/+)	2020-06-15	CP204	CP
0180-99	420705	2020-02-22	196	M	+/KI	+/+	flox/flox	MTP18 Liver mitoYFP	403736 - Mtfp1tm(cond) (flox/flox), Tg(Alb-cre)21Mgn (Tg/+), Gt(ROSA)26Sortm1.1Lrsn (+/KI)	403733 or 403741 - Mtfp1tm(cond) (flox/flox), Tg(Alb-cre)21Mgn (+/+), Gt(ROSA)26Sortm1.1Lrsn (+/+)	2020-06-15	CP204	CP
0180-100	420706	2020-02-22	196	F	+/KI	+/+	flox/flox	MTP18 Liver mitoYFP	403736 - Mtfp1tm(cond) (flox/flox), Tg(Alb-cre)21Mgn (Tg/+), Gt(ROSA)26Sortm1.1Lrsn (+/KI)	403733 or 403741 - Mtfp1tm(cond) (flox/flox), Tg(Alb-cre)21Mgn (+/+), Gt(ROSA)26Sortm1.1Lrsn (+/+)	2020-04-30	Euthanasia	CP
0180-101	420707	2020-02-22	196	F	+/+	Tg/+	flox/flox	MTP18 Liver mitoYFP	403736 - Mtfp1tm(cond) (flox/flox), Tg(Alb-cre)21Mgn (Tg/+), Gt(ROSA)26Sortm1.1Lrsn (+/KI)	403733 or 403741 - Mtfp1tm(cond) (flox/flox), Tg(Alb-cre)21Mgn (+/+), Gt(ROSA)26Sortm1.1Lrsn (+/+)	2020-04-30	Euthanasia	CP
0180-102	420708	2020-02-22	196	F	+/KI	Tg/+	flox/flox	MTP18 Liver mitoYFP	403736 - Mtfp1tm(cond) (flox/flox), Tg(Alb-cre)21Mgn (Tg/+), Gt(ROSA)26Sortm1.1Lrsn (+/KI)	403733 or 403741 - Mtfp1tm(cond) (flox/flox), Tg(Alb-cre)21Mgn (+/+), Gt(ROSA)26Sortm1.1Lrsn (+/+)	2020-04-30	Euthanasia	CP
0180-103	420709	2020-02-22	196	F	+/+	+/+	flox/flox	MTP18 Liver mitoYFP	403736 - Mtfp1tm(cond) (flox/flox), Tg(Alb-cre)21Mgn (Tg/+), Gt(ROSA)26Sortm1.1Lrsn (+/KI)	403733 or 403741 - Mtfp1tm(cond) (flox/flox), Tg(Alb-cre)21Mgn (+/+), Gt(ROSA)26Sortm1.1Lrsn (+/+)	2020-04-30	Euthanasia	CP
0180-104	420710	2020-02-22	196	F	+/+	+/+	flox/flox	MTP18 Liver mitoYFP	403736 - Mtfp1tm(cond) (flox/flox), Tg(Alb-cre)21Mgn (Tg/+), Gt(ROSA)26Sortm1.1Lrsn (+/KI)	403733 or 403741 - Mtfp1tm(cond) (flox/flox), Tg(Alb-cre)21Mgn (+/+), Gt(ROSA)26Sortm1.1Lrsn (+/+)	2020-04-30	Euthanasia	CP
0180-106	420711	2020-02-22	196	F	+/+	+/+	flox/flox	MTP18 Liver mitoYFP	403736 - Mtfp1tm(cond) (flox/flox), Tg(Alb-cre)21Mgn (Tg/+), Gt(ROSA)26Sortm1.1Lrsn (+/KI)	403733 or 403741 - Mtfp1tm(cond) (flox/flox), Tg(Alb-cre)21Mgn (+/+), Gt(ROSA)26Sortm1.1Lrsn (+/+)	2020-04-30	Euthanasia	CP
0180-107	420712	2020-02-22	196	F	+/KI	Tg/+	flox/flox	MTP18 Liver mitoYFP	403736 - Mtfp1tm(cond) (flox/flox), Tg(Alb-cre)21Mgn (Tg/+), Gt(ROSA)26Sortm1.1Lrsn (+/KI)	403733 or 403741 - Mtfp1tm(cond) (flox/flox), Tg(Alb-cre)21Mgn (+/+), Gt(ROSA)26Sortm1.1Lrsn (+/+)	2020-04-30	Euthanasia	CP
0165-51	411004	2020-01-05	202.857	M				GLUT4 YME1L heart	359083 - Yme1l1tm1Tlan (+/flox), A1cf-Tg(Myh6-cre/Esr1*)1Jmk (Tg/+), Slc2a4tm1Abel (+/flox)	361707 or 361711, YME1L heart KO - Yme1l1tm1Tlan (flox/flox), A1cf-Tg(Myh6-cre/Esr1*)1Jmk (+/+)			LIV
0165-52	411005	2020-01-05	202.857	F				GLUT4 YME1L heart	359083 - Yme1l1tm1Tlan (+/flox), A1cf-Tg(Myh6-cre/Esr1*)1Jmk (Tg/+), Slc2a4tm1Abel (+/flox)	361707 or 361711, YME1L heart KO - Yme1l1tm1Tlan (flox/flox), A1cf-Tg(Myh6-cre/Esr1*)1Jmk (+/+)			LIV
0165-53	411006	2020-01-05	202.857	F				GLUT4 YME1L heart	359083 - Yme1l1tm1Tlan (+/flox), A1cf-Tg(Myh6-cre/Esr1*)1Jmk (Tg/+), Slc2a4tm1Abel (+/flox)	361707 or 361711, YME1L heart KO - Yme1l1tm1Tlan (flox/flox), A1cf-Tg(Myh6-cre/Esr1*)1Jmk (+/+)			LIV
0165-54	411007	2020-01-05	202.857	F				GLUT4 YME1L heart	359083 - Yme1l1tm1Tlan (+/flox), A1cf-Tg(Myh6-cre/Esr1*)1Jmk (Tg/+), Slc2a4tm1Abel (+/flox)	361707 or 361711, YME1L heart KO - Yme1l1tm1Tlan (flox/flox), A1cf-Tg(Myh6-cre/Esr1*)1Jmk (+/+)			LIV
0165-56	411008	2020-01-05	202.857	F				GLUT4 YME1L heart	359083 - Yme1l1tm1Tlan (+/flox), A1cf-Tg(Myh6-cre/Esr1*)1Jmk (Tg/+), Slc2a4tm1Abel (+/flox)	361707 or 361711, YME1L heart KO - Yme1l1tm1Tlan (flox/flox), A1cf-Tg(Myh6-cre/Esr1*)1Jmk (+/+)			LIV
0165-57	411009	2020-01-05	202.857	F				GLUT4 YME1L heart	359083 - Yme1l1tm1Tlan (+/flox), A1cf-Tg(Myh6-cre/Esr1*)1Jmk (Tg/+), Slc2a4tm1Abel (+/flox)	361707 or 361711, YME1L heart KO - Yme1l1tm1Tlan (flox/flox), A1cf-Tg(Myh6-cre/Esr1*)1Jmk (+/+)			LIV
0165-58	411010	2020-01-05	202.857	F				GLUT4 YME1L heart	359083 - Yme1l1tm1Tlan (+/flox), A1cf-Tg(Myh6-cre/Esr1*)1Jmk (Tg/+), Slc2a4tm1Abel (+/flox)	361707 or 361711, YME1L heart KO - Yme1l1tm1Tlan (flox/flox), A1cf-Tg(Myh6-cre/Esr1*)1Jmk (+/+)			LIV
0182-40	420965	2020-02-19	196.429	M			+/+	MTP18 KO	390437 - Mtfp1tm(KO) (+/KO), Tg(CMV-Cre)1Cgn (+/+)	390439 or 390440 - Mtfp1tm(KO) (+/KO), Tg(CMV-Cre)1Cgn (+/+)	2020-06-15	Euthanasia	MTP18 users
0182-41	420966	2020-02-19	196.429	M			KO/KO	MTP18 KO	390437 - Mtfp1tm(KO) (+/KO), Tg(CMV-Cre)1Cgn (+/+)	390439 or 390440 - Mtfp1tm(KO) (+/KO), Tg(CMV-Cre)1Cgn (+/+)	2020-06-15	Euthanasia	MTP18 users
0182-42	420967	2020-02-19	196.429	M			+/+	MTP18 KO	390437 - Mtfp1tm(KO) (+/KO), Tg(CMV-Cre)1Cgn (+/+)	390439 or 390440 - Mtfp1tm(KO) (+/KO), Tg(CMV-Cre)1Cgn (+/+)	2020-06-15	Euthanasia	MTP18 users
0182-43	420968	2020-02-19	196.429	M			+/KO	MTP18 KO	390437 - Mtfp1tm(KO) (+/KO), Tg(CMV-Cre)1Cgn (+/+)	390439 or 390440 - Mtfp1tm(KO) (+/KO), Tg(CMV-Cre)1Cgn (+/+)	2020-06-15	Euthanasia	MTP18 users
0182-44	420969	2020-02-19	196.429	M			KO/KO	MTP18 KO	390437 - Mtfp1tm(KO) (+/KO), Tg(CMV-Cre)1Cgn (+/+)	390439 or 390440 - Mtfp1tm(KO) (+/KO), Tg(CMV-Cre)1Cgn (+/+)	2020-06-15	Euthanasia	MTP18 users
0182-46	420970	2020-02-19	196.429	M			+/KO	MTP18 KO	390437 - Mtfp1tm(KO) (+/KO), Tg(CMV-Cre)1Cgn (+/+)	390439 or 390440 - Mtfp1tm(KO) (+/KO), Tg(CMV-Cre)1Cgn (+/+)	2020-06-15	Euthanasia	MTP18 users
0182-47	420971	2020-02-19	196.429	M			+/KO	MTP18 KO	390437 - Mtfp1tm(KO) (+/KO), Tg(CMV-Cre)1Cgn (+/+)	390439 or 390440 - Mtfp1tm(KO) (+/KO), Tg(CMV-Cre)1Cgn (+/+)	2020-06-15	Euthanasia	MTP18 users
0182-48	420972	2020-02-19	196.429	M			+/+	MTP18 KO	390437 - Mtfp1tm(KO) (+/KO), Tg(CMV-Cre)1Cgn (+/+)	390439 or 390440 - Mtfp1tm(KO) (+/KO), Tg(CMV-Cre)1Cgn (+/+)	2020-06-15	Euthanasia	MTP18 users
0182-49	420973	2020-02-19	196.429	M			KO/KO	MTP18 KO	390437 - Mtfp1tm(KO) (+/KO), Tg(CMV-Cre)1Cgn (+/+)	390439 or 390440 - Mtfp1tm(KO) (+/KO), Tg(CMV-Cre)1Cgn (+/+)	2020-06-15	Euthanasia	MTP18 users
0182-50	420974	2020-02-19	196.429	F			+/KO	MTP18 KO	390437 - Mtfp1tm(KO) (+/KO), Tg(CMV-Cre)1Cgn (+/+)	390439 or 390440 - Mtfp1tm(KO) (+/KO), Tg(CMV-Cre)1Cgn (+/+)	2020-06-15	Euthanasia	MTP18 users
0182-51	420975	2020-02-19	196.429	F			+/KO	MTP18 KO	390437 - Mtfp1tm(KO) (+/KO), Tg(CMV-Cre)1Cgn (+/+)	390439 or 390440 - Mtfp1tm(KO) (+/KO), Tg(CMV-Cre)1Cgn (+/+)	2020-06-15	Euthanasia	MTP18 users
0183-44	420836	2020-02-19	196.429	M				CAG MTP18 heart	368092 - A1cf-Tg(Myh6-cre/Esr1*)1Jmk (Tg/+), Gt(ROSA)26Sortm1Wai (+/+)	372743 or 372744 - A1cf-Tg(Myh6-cre/Esr1*)1Jmk (+/+), Gt(ROSA)26Sortm1Wai (+/KI)			ED
0183-46	420837	2020-02-19	196.429	F				CAG MTP18 heart	368092 - A1cf-Tg(Myh6-cre/Esr1*)1Jmk (Tg/+), Gt(ROSA)26Sortm1Wai (+/+)	372743 or 372744 - A1cf-Tg(Myh6-cre/Esr1*)1Jmk (+/+), Gt(ROSA)26Sortm1Wai (+/KI)			ED
0183-47	420838	2020-02-19	196.429	F				CAG MTP18 heart	368092 - A1cf-Tg(Myh6-cre/Esr1*)1Jmk (Tg/+), Gt(ROSA)26Sortm1Wai (+/+)	372743 or 372744 - A1cf-Tg(Myh6-cre/Esr1*)1Jmk (+/+), Gt(ROSA)26Sortm1Wai (+/KI)			ED
0183-48	420839	2020-02-19	196.429	F				CAG MTP18 heart	368092 - A1cf-Tg(Myh6-cre/Esr1*)1Jmk (Tg/+), Gt(ROSA)26Sortm1Wai (+/+)	372743 or 372744 - A1cf-Tg(Myh6-cre/Esr1*)1Jmk (+/+), Gt(ROSA)26Sortm1Wai (+/KI)			ED
0183-49	420840	2020-02-19	196.429	F				CAG MTP18 heart	368092 - A1cf-Tg(Myh6-cre/Esr1*)1Jmk (Tg/+), Gt(ROSA)26Sortm1Wai (+/+)	372743 or 372744 - A1cf-Tg(Myh6-cre/Esr1*)1Jmk (+/+), Gt(ROSA)26Sortm1Wai (+/KI)			ED
0183-50	420841	2020-02-20	196.286	M				CAG MTP18 heart	387432 - A1cf-Tg(Myh6-cre/Esr1*)1Jmk (Tg/+), Gt(ROSA)26Sortm1Wai (+/+)	387434 or 387435 - A1cf-Tg(Myh6-cre/Esr1*)1Jmk (+/+), Gt(ROSA)26Sortm1Wai (+/KI)			ED
0183-51	420842	2020-02-20	196.286	M				CAG MTP18 heart	387432 - A1cf-Tg(Myh6-cre/Esr1*)1Jmk (Tg/+), Gt(ROSA)26Sortm1Wai (+/+)	387434 or 387435 - A1cf-Tg(Myh6-cre/Esr1*)1Jmk (+/+), Gt(ROSA)26Sortm1Wai (+/KI)			ED
0183-52	420843	2020-02-20	196.286	M				CAG MTP18 heart	387432 - A1cf-Tg(Myh6-cre/Esr1*)1Jmk (Tg/+), Gt(ROSA)26Sortm1Wai (+/+)	387434 or 387435 - A1cf-Tg(Myh6-cre/Esr1*)1Jmk (+/+), Gt(ROSA)26Sortm1Wai (+/KI)			ED
0183-53	420844	2020-02-20	196.286	F				CAG MTP18 heart	387432 - A1cf-Tg(Myh6-cre/Esr1*)1Jmk (Tg/+), Gt(ROSA)26Sortm1Wai (+/+)	387434 or 387435 - A1cf-Tg(Myh6-cre/Esr1*)1Jmk (+/+), Gt(ROSA)26Sortm1Wai (+/KI)			ED
0183-54	420845	2020-02-20	196.286	F				CAG MTP18 heart	387432 - A1cf-Tg(Myh6-cre/Esr1*)1Jmk (Tg/+), Gt(ROSA)26Sortm1Wai (+/+)	387434 or 387435 - A1cf-Tg(Myh6-cre/Esr1*)1Jmk (+/+), Gt(ROSA)26Sortm1Wai (+/KI)			ED
0183-56	420846	2020-02-20	196.286	F				CAG MTP18 heart	387432 - A1cf-Tg(Myh6-cre/Esr1*)1Jmk (Tg/+), Gt(ROSA)26Sortm1Wai (+/+)	387434 or 387435 - A1cf-Tg(Myh6-cre/Esr1*)1Jmk (+/+), Gt(ROSA)26Sortm1Wai (+/KI)			ED
0166-64	411047	2020-01-11	202	F				GLUT4 heart	378879 - A1cf-Tg(Myh6-cre/Esr1*)1Jmk (Tg/+), Slc2a4tm1Abel (+/flox)	378885 or 382287 - A1cf-Tg(Myh6-cre/Esr1*)1Jmk (+/+), Slc2a4tm1Abel (+/flox)			LIV
0166-66	411048	2020-01-11	202	F				GLUT4 heart	378879 - A1cf-Tg(Myh6-cre/Esr1*)1Jmk (Tg/+), Slc2a4tm1Abel (+/flox)	378885 or 382287 - A1cf-Tg(Myh6-cre/Esr1*)1Jmk (+/+), Slc2a4tm1Abel (+/flox)			LIV
0166-67	411049	2020-01-15	201.429	M				GLUT4 heart	378879 - A1cf-Tg(Myh6-cre/Esr1*)1Jmk (Tg/+), Slc2a4tm1Abel (+/flox)	378885 or 382287 - A1cf-Tg(Myh6-cre/Esr1*)1Jmk (+/+), Slc2a4tm1Abel (+/flox)			LIV
0166-68	411050	2020-01-15	201.429	F				GLUT4 heart	378879 - A1cf-Tg(Myh6-cre/Esr1*)1Jmk (Tg/+), Slc2a4tm1Abel (+/flox)	378885 or 382287 - A1cf-Tg(Myh6-cre/Esr1*)1Jmk (+/+), Slc2a4tm1Abel (+/flox)			LIV
0173-78	417247	2020-02-08	198	F				YME1L heart KO	384274 - Yme1l1tm1Tlan (flox/flox), A1cf-Tg(Myh6-cre/Esr1*)1Jmk (Tg/+)	384275 or 384276 - Yme1l1tm1Tlan (flox/flox), A1cf-Tg(Myh6-cre/Esr1*)1Jmk (+/+)			LIV
0185-21	422119	2020-02-24	195.714	M			flox/flox	MTP18 heart	387052 - A1cf-Tg(Myh6-cre/Esr1*)1Jmk (+/+), Mtfp1tm(cond) (flox/flox)	387058 or 387059 - A1cf-Tg(Myh6-cre/Esr1*)1Jmk (Tg/+), Mtfp1tm(cond) (flox/flox)			ED
0185-22	422120	2020-02-24	195.714	M			flox/flox	MTP18 heart	387052 - A1cf-Tg(Myh6-cre/Esr1*)1Jmk (+/+), Mtfp1tm(cond) (flox/flox)	387058 or 387059 - A1cf-Tg(Myh6-cre/Esr1*)1Jmk (Tg/+), Mtfp1tm(cond) (flox/flox)			ED
0185-23	422121	2020-02-24	195.714	M			flox/flox	MTP18 heart	387052 - A1cf-Tg(Myh6-cre/Esr1*)1Jmk (+/+), Mtfp1tm(cond) (flox/flox)	387058 or 387059 - A1cf-Tg(Myh6-cre/Esr1*)1Jmk (Tg/+), Mtfp1tm(cond) (flox/flox)			ED
0185-24	422122	2020-02-24	195.714	M			flox/flox	MTP18 heart	387052 - A1cf-Tg(Myh6-cre/Esr1*)1Jmk (+/+), Mtfp1tm(cond) (flox/flox)	387058 or 387059 - A1cf-Tg(Myh6-cre/Esr1*)1Jmk (Tg/+), Mtfp1tm(cond) (flox/flox)			ED
0185-26	422123	2020-02-24	195.714	M			flox/flox	MTP18 heart	387052 - A1cf-Tg(Myh6-cre/Esr1*)1Jmk (+/+), Mtfp1tm(cond) (flox/flox)	387058 or 387059 - A1cf-Tg(Myh6-cre/Esr1*)1Jmk (Tg/+), Mtfp1tm(cond) (flox/flox)			ED
0185-27	422124	2020-02-24	195.714	F			flox/flox	MTP18 heart	387052 - A1cf-Tg(Myh6-cre/Esr1*)1Jmk (+/+), Mtfp1tm(cond) (flox/flox)	387058 or 387059 - A1cf-Tg(Myh6-cre/Esr1*)1Jmk (Tg/+), Mtfp1tm(cond) (flox/flox)			ED
0185-28	422125	2020-02-24	195.714	F			flox/flox	MTP18 heart	387052 - A1cf-Tg(Myh6-cre/Esr1*)1Jmk (+/+), Mtfp1tm(cond) (flox/flox)	387058 or 387059 - A1cf-Tg(Myh6-cre/Esr1*)1Jmk (Tg/+), Mtfp1tm(cond) (flox/flox)			ED
0185-29	422126	2020-02-24	195.714	F			flox/flox	MTP18 heart	387052 - A1cf-Tg(Myh6-cre/Esr1*)1Jmk (+/+), Mtfp1tm(cond) (flox/flox)	387058 or 387059 - A1cf-Tg(Myh6-cre/Esr1*)1Jmk (Tg/+), Mtfp1tm(cond) (flox/flox)			ED
0185-30	422127	2020-02-24	195.714	F			flox/flox	MTP18 heart	387052 - A1cf-Tg(Myh6-cre/Esr1*)1Jmk (+/+), Mtfp1tm(cond) (flox/flox)	387058 or 387059 - A1cf-Tg(Myh6-cre/Esr1*)1Jmk (Tg/+), Mtfp1tm(cond) (flox/flox)			ED
0181-67	420958	2020-02-19	196.429	M				GLUT4 heart	378880 - A1cf-Tg(Myh6-cre/Esr1*)1Jmk (Tg/+), Slc2a4tm1Abel (+/flox)	411047 or 382291 - A1cf-Tg(Myh6-cre/Esr1*)1Jmk (+/+), Slc2a4tm1Abel (+/flox)			LIV
0181-68	420959	2020-02-19	196.429	M				GLUT4 heart	378880 - A1cf-Tg(Myh6-cre/Esr1*)1Jmk (Tg/+), Slc2a4tm1Abel (+/flox)	411047 or 382291 - A1cf-Tg(Myh6-cre/Esr1*)1Jmk (+/+), Slc2a4tm1Abel (+/flox)			LIV
0187-57	421663	2020-02-22	196	M				CAG MTP18 heart	395146 - A1cf-Tg(Myh6-cre/Esr1*)1Jmk (+/+), Gt(ROSA)26Sortm1Wai (+/KI)	395149 or 399672 - A1cf-Tg(Myh6-cre/Esr1*)1Jmk (Tg/+), Gt(ROSA)26Sortm1Wai (+/+)			ED
0187-58	421664	2020-02-22	196	M				CAG MTP18 heart	395146 - A1cf-Tg(Myh6-cre/Esr1*)1Jmk (+/+), Gt(ROSA)26Sortm1Wai (+/KI)	395149 or 399672 - A1cf-Tg(Myh6-cre/Esr1*)1Jmk (Tg/+), Gt(ROSA)26Sortm1Wai (+/+)			ED
0187-59	421665	2020-02-22	196	M				CAG MTP18 heart	395146 - A1cf-Tg(Myh6-cre/Esr1*)1Jmk (+/+), Gt(ROSA)26Sortm1Wai (+/KI)	395149 or 399672 - A1cf-Tg(Myh6-cre/Esr1*)1Jmk (Tg/+), Gt(ROSA)26Sortm1Wai (+/+)			ED
0187-60	421666	2020-02-22	196	F				CAG MTP18 heart	395146 - A1cf-Tg(Myh6-cre/Esr1*)1Jmk (+/+), Gt(ROSA)26Sortm1Wai (+/KI)	395149 or 399672 - A1cf-Tg(Myh6-cre/Esr1*)1Jmk (Tg/+), Gt(ROSA)26Sortm1Wai (+/+)			ED
0187-61	421667	2020-02-22	196	F				CAG MTP18 heart	395146 - A1cf-Tg(Myh6-cre/Esr1*)1Jmk (+/+), Gt(ROSA)26Sortm1Wai (+/KI)	395149 or 399672 - A1cf-Tg(Myh6-cre/Esr1*)1Jmk (Tg/+), Gt(ROSA)26Sortm1Wai (+/+)			ED
0187-62	421668	2020-02-22	196	F				CAG MTP18 heart	395146 - A1cf-Tg(Myh6-cre/Esr1*)1Jmk (+/+), Gt(ROSA)26Sortm1Wai (+/KI)	395149 or 399672 - A1cf-Tg(Myh6-cre/Esr1*)1Jmk (Tg/+), Gt(ROSA)26Sortm1Wai (+/+)			ED
0187-63	421669	2020-02-22	196	F				CAG MTP18 heart	395146 - A1cf-Tg(Myh6-cre/Esr1*)1Jmk (+/+), Gt(ROSA)26Sortm1Wai (+/KI)	395149 or 399672 - A1cf-Tg(Myh6-cre/Esr1*)1Jmk (Tg/+), Gt(ROSA)26Sortm1Wai (+/+)			ED
0187-64	421670	2020-02-22	196	F				CAG MTP18 heart	395146 - A1cf-Tg(Myh6-cre/Esr1*)1Jmk (+/+), Gt(ROSA)26Sortm1Wai (+/KI)	395149 or 399672 - A1cf-Tg(Myh6-cre/Esr1*)1Jmk (Tg/+), Gt(ROSA)26Sortm1Wai (+/+)			ED
0187-66	421671	2020-02-22	196	F				CAG MTP18 heart	395146 - A1cf-Tg(Myh6-cre/Esr1*)1Jmk (+/+), Gt(ROSA)26Sortm1Wai (+/KI)	395149 or 399672 - A1cf-Tg(Myh6-cre/Esr1*)1Jmk (Tg/+), Gt(ROSA)26Sortm1Wai (+/+)			ED
0193-83	421703	2020-02-23	195.857	M			+/flox	MTP18 Gt heart	366002 - Tmem173gt (+/m), A1cf-Tg(Myh6-cre/Esr1*)1Jmk (Tg/+), Mtfp1tm(cond) (+/flox)	366006 or 366008 - Tmem173gt (+/m), A1cf-Tg(Myh6-cre/Esr1*)1Jmk (+/+), Mtfp1tm(cond) (+/flox)			ED
0193-84	421704	2020-02-23	195.857	M			+/+	MTP18 Gt heart	366002 - Tmem173gt (+/m), A1cf-Tg(Myh6-cre/Esr1*)1Jmk (Tg/+), Mtfp1tm(cond) (+/flox)	366006 or 366008 - Tmem173gt (+/m), A1cf-Tg(Myh6-cre/Esr1*)1Jmk (+/+), Mtfp1tm(cond) (+/flox)			ED
0193-86	421705	2020-02-23	195.857	M			+/flox	MTP18 Gt heart	366002 - Tmem173gt (+/m), A1cf-Tg(Myh6-cre/Esr1*)1Jmk (Tg/+), Mtfp1tm(cond) (+/flox)	366006 or 366008 - Tmem173gt (+/m), A1cf-Tg(Myh6-cre/Esr1*)1Jmk (+/+), Mtfp1tm(cond) (+/flox)			ED
0193-87	421706	2020-02-23	195.857	F			+/flox	MTP18 Gt heart	366002 - Tmem173gt (+/m), A1cf-Tg(Myh6-cre/Esr1*)1Jmk (Tg/+), Mtfp1tm(cond) (+/flox)	366006 or 366008 - Tmem173gt (+/m), A1cf-Tg(Myh6-cre/Esr1*)1Jmk (+/+), Mtfp1tm(cond) (+/flox)			ED
0193-88	421707	2020-02-23	195.857	F			+/flox	MTP18 Gt heart	366002 - Tmem173gt (+/m), A1cf-Tg(Myh6-cre/Esr1*)1Jmk (Tg/+), Mtfp1tm(cond) (+/flox)	366006 or 366008 - Tmem173gt (+/m), A1cf-Tg(Myh6-cre/Esr1*)1Jmk (+/+), Mtfp1tm(cond) (+/flox)			ED
0193-89	421708	2020-02-23	195.857	F			+/flox	MTP18 Gt heart	366002 - Tmem173gt (+/m), A1cf-Tg(Myh6-cre/Esr1*)1Jmk (Tg/+), Mtfp1tm(cond) (+/flox)	366006 or 366008 - Tmem173gt (+/m), A1cf-Tg(Myh6-cre/Esr1*)1Jmk (+/+), Mtfp1tm(cond) (+/flox)			ED
0194-90	423946	2020-03-03	194.571	M			flox/flox	MTP18 Gt heart	386883 => MTP18 Gt heart => Tmem173gt (m/m), A1cf-Tg(Myh6-cre/Esr1*)1Jmk (+/+), Mtfp1tm(cond) (flox/flox)	386885 or 386886 - MTP18 Gt heart => Tmem173gt (+/m), A1cf-Tg(Myh6-cre/Esr1*)1Jmk (Tg/+), Mtfp1tm(cond) (flox/flox)			ED
0194-91	423947	2020-03-03	194.571	M			flox/flox	MTP18 Gt heart	386883 => MTP18 Gt heart => Tmem173gt (m/m), A1cf-Tg(Myh6-cre/Esr1*)1Jmk (+/+), Mtfp1tm(cond) (flox/flox)	386885 or 386886 - MTP18 Gt heart => Tmem173gt (+/m), A1cf-Tg(Myh6-cre/Esr1*)1Jmk (Tg/+), Mtfp1tm(cond) (flox/flox)			ED
0194-92	423948	2020-03-03	194.571	M			flox/flox	MTP18 Gt heart	386883 => MTP18 Gt heart => Tmem173gt (m/m), A1cf-Tg(Myh6-cre/Esr1*)1Jmk (+/+), Mtfp1tm(cond) (flox/flox)	386885 or 386886 - MTP18 Gt heart => Tmem173gt (+/m), A1cf-Tg(Myh6-cre/Esr1*)1Jmk (Tg/+), Mtfp1tm(cond) (flox/flox)			ED
0194-93	423949	2020-03-03	194.571	M			flox/flox	MTP18 Gt heart	386883 => MTP18 Gt heart => Tmem173gt (m/m), A1cf-Tg(Myh6-cre/Esr1*)1Jmk (+/+), Mtfp1tm(cond) (flox/flox)	386885 or 386886 - MTP18 Gt heart => Tmem173gt (+/m), A1cf-Tg(Myh6-cre/Esr1*)1Jmk (Tg/+), Mtfp1tm(cond) (flox/flox)			ED
0194-94	423950	2020-03-03	194.571	F			flox/flox	MTP18 Gt heart	386883 => MTP18 Gt heart => Tmem173gt (m/m), A1cf-Tg(Myh6-cre/Esr1*)1Jmk (+/+), Mtfp1tm(cond) (flox/flox)	386885 or 386886 - MTP18 Gt heart => Tmem173gt (+/m), A1cf-Tg(Myh6-cre/Esr1*)1Jmk (Tg/+), Mtfp1tm(cond) (flox/flox)			ED
0194-96	423951	2020-03-03	194.571	F			flox/flox	MTP18 Gt heart	386883 => MTP18 Gt heart => Tmem173gt (m/m), A1cf-Tg(Myh6-cre/Esr1*)1Jmk (+/+), Mtfp1tm(cond) (flox/flox)	386885 or 386886 - MTP18 Gt heart => Tmem173gt (+/m), A1cf-Tg(Myh6-cre/Esr1*)1Jmk (Tg/+), Mtfp1tm(cond) (flox/flox)			ED
0194-97	423952	2020-03-03	194.571	F			flox/flox	MTP18 Gt heart	386883 => MTP18 Gt heart => Tmem173gt (m/m), A1cf-Tg(Myh6-cre/Esr1*)1Jmk (+/+), Mtfp1tm(cond) (flox/flox)	386885 or 386886 - MTP18 Gt heart => Tmem173gt (+/m), A1cf-Tg(Myh6-cre/Esr1*)1Jmk (Tg/+), Mtfp1tm(cond) (flox/flox)			ED
0194-98	423953	2020-03-03	194.571	F			+/+	MTP18 Gt heart	366002 => MTP18 Gt heart => Tmem173gt (+/m), A1cf-Tg(Myh6-cre/Esr1*)1Jmk (Tg/+), Mtfp1tm(cond) (+/flox)	366006 or 366008 - MTP18 Gt heart => Tmem173gt (+/m), A1cf-Tg(Myh6-cre/Esr1*)1Jmk (+/+), Mtfp1tm(cond) (+/flox)			ED
0194-99	423954	2020-03-03	194.571	F			+/flox	MTP18 Gt heart	366002 => MTP18 Gt heart => Tmem173gt (+/m), A1cf-Tg(Myh6-cre/Esr1*)1Jmk (Tg/+), Mtfp1tm(cond) (+/flox)	366006 or 366008 - MTP18 Gt heart => Tmem173gt (+/m), A1cf-Tg(Myh6-cre/Esr1*)1Jmk (+/+), Mtfp1tm(cond) (+/flox)			ED
0194-100	423955	2020-03-03	194.571	F			+/+	MTP18 Gt heart	366002 => MTP18 Gt heart => Tmem173gt (+/m), A1cf-Tg(Myh6-cre/Esr1*)1Jmk (Tg/+), Mtfp1tm(cond) (+/flox)	366006 or 366008 - MTP18 Gt heart => Tmem173gt (+/m), A1cf-Tg(Myh6-cre/Esr1*)1Jmk (+/+), Mtfp1tm(cond) (+/flox)			ED
0181-69	420960	2020-02-19	196.429	M				GLUT4 heart	378880 - A1cf-Tg(Myh6-cre/Esr1*)1Jmk (Tg/+), Slc2a4tm1Abel (+/flox)	411047 or 382291 - A1cf-Tg(Myh6-cre/Esr1*)1Jmk (+/+), Slc2a4tm1Abel (+/flox)			LIV
0181-70	420961	2020-02-19	196.429	M				GLUT4 heart	378880 - A1cf-Tg(Myh6-cre/Esr1*)1Jmk (Tg/+), Slc2a4tm1Abel (+/flox)	411047 or 382291 - A1cf-Tg(Myh6-cre/Esr1*)1Jmk (+/+), Slc2a4tm1Abel (+/flox)			LIV
0181-71	420962	2020-02-20	196.286	M				GLUT4 heart	378879 - A1cf-Tg(Myh6-cre/Esr1*)1Jmk (Tg/+), Slc2a4tm1Abel (+/flox)	378885 or 382287 - A1cf-Tg(Myh6-cre/Esr1*)1Jmk (+/+), Slc2a4tm1Abel (+/flox)			LIV
0181-72	420963	2020-02-20	196.286	F				GLUT4 heart	378879 - A1cf-Tg(Myh6-cre/Esr1*)1Jmk (Tg/+), Slc2a4tm1Abel (+/flox)	378885 or 382287 - A1cf-Tg(Myh6-cre/Esr1*)1Jmk (+/+), Slc2a4tm1Abel (+/flox)			LIV
0181-73	420964	2020-02-20	196.286	F				GLUT4 heart	378879 - A1cf-Tg(Myh6-cre/Esr1*)1Jmk (Tg/+), Slc2a4tm1Abel (+/flox)	378885 or 382287 - A1cf-Tg(Myh6-cre/Esr1*)1Jmk (+/+), Slc2a4tm1Abel (+/flox)			LIV
0184-86	421966	2020-02-24	195.714	F				YME1L heart KO	377052 - Yme1l1tm1Tlan (flox/flox), A1cf-Tg(Myh6-cre/Esr1*)1Jmk (+/+)	377056 or 384278 - Yme1l1tm1Tlan (flox/flox), A1cf-Tg(Myh6-cre/Esr1*)1Jmk (Tg/+)			LIV
0186-74	422128	2020-02-25	195.571	F				GLUT4 heart	378879 - A1cf-Tg(Myh6-cre/Esr1*)1Jmk (Tg/+), Slc2a4tm1Abel (+/flox)	378885 or 382287 - A1cf-Tg(Myh6-cre/Esr1*)1Jmk (+/+), Slc2a4tm1Abel (+/flox)			LIV
0186-76	422129	2020-02-25	195.571	F				GLUT4 heart	378879 - A1cf-Tg(Myh6-cre/Esr1*)1Jmk (Tg/+), Slc2a4tm1Abel (+/flox)	378885 or 382287 - A1cf-Tg(Myh6-cre/Esr1*)1Jmk (+/+), Slc2a4tm1Abel (+/flox)			LIV
0195-88	424054	2020-03-03	194.571	F				YME1L heart KO	377052 => YME1L heart KO => Yme1l1tm1Tlan (flox/flox), A1cf-Tg(Myh6-cre/Esr1*)1Jmk (+/+)	377056 or 384278 - YME1L heart KO => Yme1l1tm1Tlan (flox/flox), A1cf-Tg(Myh6-cre/Esr1*)1Jmk (Tg/+)			LIV
0195-89	424055	2020-03-03	194.571	F				YME1L heart KO	377052 => YME1L heart KO => Yme1l1tm1Tlan (flox/flox), A1cf-Tg(Myh6-cre/Esr1*)1Jmk (+/+)	377056 or 384278 - YME1L heart KO => Yme1l1tm1Tlan (flox/flox), A1cf-Tg(Myh6-cre/Esr1*)1Jmk (Tg/+)			LIV
0195-96	424061	2020-03-05	194.286	F				YME1L heart KO	384274 => YME1L heart KO => Yme1l1tm1Tlan (flox/flox), A1cf-Tg(Myh6-cre/Esr1*)1Jmk (Tg/+)	384275 or 384276 - YME1L heart KO => Yme1l1tm1Tlan (flox/flox), A1cf-Tg(Myh6-cre/Esr1*)1Jmk (+/+)			LIV
0196-31	424177	2020-03-07	194	M			flox/flox	MTP18 heart	408748 => MTP18 heart => A1cf-Tg(Myh6-cre/Esr1*)1Jmk (Tg/+), Mtfp1tm(cond) (flox/flox)	404874 or 404875 - MTP18 heart => A1cf-Tg(Myh6-cre/Esr1*)1Jmk (+/+), Mtfp1tm(cond) (flox/flox)			ED
0196-32	424178	2020-03-07	194	M			flox/flox	MTP18 heart	408748 => MTP18 heart => A1cf-Tg(Myh6-cre/Esr1*)1Jmk (Tg/+), Mtfp1tm(cond) (flox/flox)	404874 or 404875 - MTP18 heart => A1cf-Tg(Myh6-cre/Esr1*)1Jmk (+/+), Mtfp1tm(cond) (flox/flox)			ED
0196-33	424179	2020-03-07	194	M			flox/flox	MTP18 heart	408748 => MTP18 heart => A1cf-Tg(Myh6-cre/Esr1*)1Jmk (Tg/+), Mtfp1tm(cond) (flox/flox)	404874 or 404875 - MTP18 heart => A1cf-Tg(Myh6-cre/Esr1*)1Jmk (+/+), Mtfp1tm(cond) (flox/flox)			ED
0196-34	424180	2020-03-07	194	M			flox/flox	MTP18 heart	408748 => MTP18 heart => A1cf-Tg(Myh6-cre/Esr1*)1Jmk (Tg/+), Mtfp1tm(cond) (flox/flox)	404874 or 404875 - MTP18 heart => A1cf-Tg(Myh6-cre/Esr1*)1Jmk (+/+), Mtfp1tm(cond) (flox/flox)			ED
0196-36	424181	2020-03-07	194	M			flox/flox	MTP18 heart	408748 => MTP18 heart => A1cf-Tg(Myh6-cre/Esr1*)1Jmk (Tg/+), Mtfp1tm(cond) (flox/flox)	404874 or 404875 - MTP18 heart => A1cf-Tg(Myh6-cre/Esr1*)1Jmk (+/+), Mtfp1tm(cond) (flox/flox)			ED
0196-37	424182	2020-03-07	194	M			flox/flox	MTP18 heart	408748 => MTP18 heart => A1cf-Tg(Myh6-cre/Esr1*)1Jmk (Tg/+), Mtfp1tm(cond) (flox/flox)	404874 or 404875 - MTP18 heart => A1cf-Tg(Myh6-cre/Esr1*)1Jmk (+/+), Mtfp1tm(cond) (flox/flox)			ED
0196-38	424183	2020-03-07	194	F			flox/flox	MTP18 heart	408748 => MTP18 heart => A1cf-Tg(Myh6-cre/Esr1*)1Jmk (Tg/+), Mtfp1tm(cond) (flox/flox)	404874 or 404875 - MTP18 heart => A1cf-Tg(Myh6-cre/Esr1*)1Jmk (+/+), Mtfp1tm(cond) (flox/flox)			ED
0196-39	424184	2020-03-07	194	F			flox/flox	MTP18 heart	408748 => MTP18 heart => A1cf-Tg(Myh6-cre/Esr1*)1Jmk (Tg/+), Mtfp1tm(cond) (flox/flox)	404874 or 404875 - MTP18 heart => A1cf-Tg(Myh6-cre/Esr1*)1Jmk (+/+), Mtfp1tm(cond) (flox/flox)			ED
0196-40	424185	2020-03-07	194	F			flox/flox	MTP18 heart	408748 => MTP18 heart => A1cf-Tg(Myh6-cre/Esr1*)1Jmk (Tg/+), Mtfp1tm(cond) (flox/flox)	404874 or 404875 - MTP18 heart => A1cf-Tg(Myh6-cre/Esr1*)1Jmk (+/+), Mtfp1tm(cond) (flox/flox)			ED
0196-41	424186	2020-03-07	194	F			flox/flox	MTP18 heart	408748 => MTP18 heart => A1cf-Tg(Myh6-cre/Esr1*)1Jmk (Tg/+), Mtfp1tm(cond) (flox/flox)	404874 or 404875 - MTP18 heart => A1cf-Tg(Myh6-cre/Esr1*)1Jmk (+/+), Mtfp1tm(cond) (flox/flox)			ED
0196-42	424187	2020-03-07	194	F			indéterm.	MTP18 heart	408748 => MTP18 heart => A1cf-Tg(Myh6-cre/Esr1*)1Jmk (Tg/+), Mtfp1tm(cond) (flox/flox)	404874 or 404875 - MTP18 heart => A1cf-Tg(Myh6-cre/Esr1*)1Jmk (+/+), Mtfp1tm(cond) (flox/flox)			ED
0196-43	424188	2020-03-07	194	F			indéterm.	MTP18 heart	408748 => MTP18 heart => A1cf-Tg(Myh6-cre/Esr1*)1Jmk (Tg/+), Mtfp1tm(cond) (flox/flox)	404874 or 404875 - MTP18 heart => A1cf-Tg(Myh6-cre/Esr1*)1Jmk (+/+), Mtfp1tm(cond) (flox/flox)			ED
0197-108	425192	2020-03-10	193.571	M	+/+	Tg/+	flox/flox	MTP18 Liver mitoYFP	382882 => MTP18 Liver mitoYFP => Mtfp1tm(cond) (flox/flox), Tg(Alb-cre)21Mgn (+/+), Gt(ROSA)26Sortm1.1Lrsn (+/KI)	389942 or 398262 - MTP18 Liver => Mtfp1tm(cond) (flox/flox), Tg(Alb-cre)21Mgn (Tg/+)	2020-05-11	Euthanasia	CP
0197-109	425193	2020-03-10	193.571	M	+/KI	Tg/+	flox/flox	MTP18 Liver mitoYFP	382882 => MTP18 Liver mitoYFP => Mtfp1tm(cond) (flox/flox), Tg(Alb-cre)21Mgn (+/+), Gt(ROSA)26Sortm1.1Lrsn (+/KI)	389942 or 398262 - MTP18 Liver => Mtfp1tm(cond) (flox/flox), Tg(Alb-cre)21Mgn (Tg/+)	2020-06-15	CP204	CP
0197-1	425194	2020-03-10	193.571	F	+/KI	+/+	flox/flox	MTP18 Liver mitoYFP	382882 => MTP18 Liver mitoYFP => Mtfp1tm(cond) (flox/flox), Tg(Alb-cre)21Mgn (+/+), Gt(ROSA)26Sortm1.1Lrsn (+/KI)	389942 or 398262 - MTP18 Liver => Mtfp1tm(cond) (flox/flox), Tg(Alb-cre)21Mgn (Tg/+)	2020-06-15	Euthanasia	CP
0197-2	425195	2020-03-10	193.571	F	+/+	+/+	flox/flox	MTP18 Liver mitoYFP	382882 => MTP18 Liver mitoYFP => Mtfp1tm(cond) (flox/flox), Tg(Alb-cre)21Mgn (+/+), Gt(ROSA)26Sortm1.1Lrsn (+/KI)	389942 or 398262 - MTP18 Liver => Mtfp1tm(cond) (flox/flox), Tg(Alb-cre)21Mgn (Tg/+)	2020-06-15	Euthanasia	CP
0197-3	425196	2020-03-10	193.571	F	+/KI	Tg/+	flox/flox	MTP18 Liver mitoYFP	382882 => MTP18 Liver mitoYFP => Mtfp1tm(cond) (flox/flox), Tg(Alb-cre)21Mgn (+/+), Gt(ROSA)26Sortm1.1Lrsn (+/KI)	389942 or 398262 - MTP18 Liver => Mtfp1tm(cond) (flox/flox), Tg(Alb-cre)21Mgn (Tg/+)	2020-07-03	Euthanasia	CP
0197-4	425197	2020-03-10	193.571	F	+/+	+/+	flox/flox	MTP18 Liver mitoYFP	382882 => MTP18 Liver mitoYFP => Mtfp1tm(cond) (flox/flox), Tg(Alb-cre)21Mgn (+/+), Gt(ROSA)26Sortm1.1Lrsn (+/KI)	389942 or 398262 - MTP18 Liver => Mtfp1tm(cond) (flox/flox), Tg(Alb-cre)21Mgn (Tg/+)	2020-06-15	Euthanasia	CP
0197-6	425198	2020-03-10	193.571	F	+/KI	+/+	flox/flox	MTP18 Liver mitoYFP	382882 => MTP18 Liver mitoYFP => Mtfp1tm(cond) (flox/flox), Tg(Alb-cre)21Mgn (+/+), Gt(ROSA)26Sortm1.1Lrsn (+/KI)	389942 or 398262 - MTP18 Liver => Mtfp1tm(cond) (flox/flox), Tg(Alb-cre)21Mgn (Tg/+)	2020-06-15	Euthanasia	CP
0197-7	425199	2020-03-10	193.571	F	+/+	+/+	flox/flox	MTP18 Liver mitoYFP	382882 => MTP18 Liver mitoYFP => Mtfp1tm(cond) (flox/flox), Tg(Alb-cre)21Mgn (+/+), Gt(ROSA)26Sortm1.1Lrsn (+/KI)	389942 or 398262 - MTP18 Liver => Mtfp1tm(cond) (flox/flox), Tg(Alb-cre)21Mgn (Tg/+)	2020-06-15	Euthanasia	CP
0197-8	425200	2020-03-10	193.571	F	+/KI	+/+	flox/flox	MTP18 Liver mitoYFP	382882 => MTP18 Liver mitoYFP => Mtfp1tm(cond) (flox/flox), Tg(Alb-cre)21Mgn (+/+), Gt(ROSA)26Sortm1.1Lrsn (+/KI)	389942 or 398262 - MTP18 Liver => Mtfp1tm(cond) (flox/flox), Tg(Alb-cre)21Mgn (Tg/+)	2020-05-25	CP202	CP
0195-97	424062	2020-03-05	194.286	F				YME1L heart KO	384274 => YME1L heart KO => Yme1l1tm1Tlan (flox/flox), A1cf-Tg(Myh6-cre/Esr1*)1Jmk (Tg/+)	384275 or 384276 - YME1L heart KO => Yme1l1tm1Tlan (flox/flox), A1cf-Tg(Myh6-cre/Esr1*)1Jmk (+/+)			LIV
0195-98	424063	2020-03-05	194.286	F				YME1L heart KO	384274 => YME1L heart KO => Yme1l1tm1Tlan (flox/flox), A1cf-Tg(Myh6-cre/Esr1*)1Jmk (Tg/+)	384275 or 384276 - YME1L heart KO => Yme1l1tm1Tlan (flox/flox), A1cf-Tg(Myh6-cre/Esr1*)1Jmk (+/+)			LIV
0195-99	424064	2020-03-05	194.286	F				YME1L heart KO	384274 => YME1L heart KO => Yme1l1tm1Tlan (flox/flox), A1cf-Tg(Myh6-cre/Esr1*)1Jmk (Tg/+)	384275 or 384276 - YME1L heart KO => Yme1l1tm1Tlan (flox/flox), A1cf-Tg(Myh6-cre/Esr1*)1Jmk (+/+)			LIV
0198-61	425333	2020-03-13	193.143	F				GLUT4 YME1L heart	411003 => GLUT4 YME1L heart => Yme1l1tm1Tlan (flox/flox), A1cf-Tg(Myh6-cre/Esr1*)1Jmk (+/+), Slc2a4tm1Abel (+/+)	411006 or 411009 - GLUT4 YME1L heart => Yme1l1tm1Tlan (+/flox), A1cf-Tg(Myh6-cre/Esr1*)1Jmk (Tg/+), Slc2a4tm1Abel (+/flox)			LIV
0198-62	425334	2020-03-13	193.143	F				GLUT4 YME1L heart	411003 => GLUT4 YME1L heart => Yme1l1tm1Tlan (flox/flox), A1cf-Tg(Myh6-cre/Esr1*)1Jmk (+/+), Slc2a4tm1Abel (+/+)	411006 or 411009 - GLUT4 YME1L heart => Yme1l1tm1Tlan (+/flox), A1cf-Tg(Myh6-cre/Esr1*)1Jmk (Tg/+), Slc2a4tm1Abel (+/flox)			LIV
0198-63	425335	2020-03-13	193.143	F				GLUT4 YME1L heart	411003 => GLUT4 YME1L heart => Yme1l1tm1Tlan (flox/flox), A1cf-Tg(Myh6-cre/Esr1*)1Jmk (+/+), Slc2a4tm1Abel (+/+)	411006 or 411009 - GLUT4 YME1L heart => Yme1l1tm1Tlan (+/flox), A1cf-Tg(Myh6-cre/Esr1*)1Jmk (Tg/+), Slc2a4tm1Abel (+/flox)			LIV
0198-64	425336	2020-03-13	193.143	F				GLUT4 YME1L heart	411003 => GLUT4 YME1L heart => Yme1l1tm1Tlan (flox/flox), A1cf-Tg(Myh6-cre/Esr1*)1Jmk (+/+), Slc2a4tm1Abel (+/+)	411006 or 411009 - GLUT4 YME1L heart => Yme1l1tm1Tlan (+/flox), A1cf-Tg(Myh6-cre/Esr1*)1Jmk (Tg/+), Slc2a4tm1Abel (+/flox)			LIV
0198-66	425337	2020-03-13	193.143	F				GLUT4 YME1L heart	411003 => GLUT4 YME1L heart => Yme1l1tm1Tlan (flox/flox), A1cf-Tg(Myh6-cre/Esr1*)1Jmk (+/+), Slc2a4tm1Abel (+/+)	411006 or 411009 - GLUT4 YME1L heart => Yme1l1tm1Tlan (+/flox), A1cf-Tg(Myh6-cre/Esr1*)1Jmk (Tg/+), Slc2a4tm1Abel (+/flox)			LIV
0198-67	425338	2020-03-13	193.143	F				GLUT4 YME1L heart	411003 => GLUT4 YME1L heart => Yme1l1tm1Tlan (flox/flox), A1cf-Tg(Myh6-cre/Esr1*)1Jmk (+/+), Slc2a4tm1Abel (+/+)	411006 or 411009 - GLUT4 YME1L heart => Yme1l1tm1Tlan (+/flox), A1cf-Tg(Myh6-cre/Esr1*)1Jmk (Tg/+), Slc2a4tm1Abel (+/flox)			LIV
0199-12	426332	2020-03-19	192.286	M				ROSA26_CAG_FLAG-MTP18	404729 => C57BL/6NCrl	396555 or 396556 - ROSA26_CAG_FLAG-MTP18 => Gt(ROSA)26Sortm1Wai (+/KI)	2020-04-28	Euthanasia	MTP18 users
0199-13	426333	2020-03-19	192.286	M				ROSA26_CAG_FLAG-MTP18	404729 => C57BL/6NCrl	396555 or 396556 - ROSA26_CAG_FLAG-MTP18 => Gt(ROSA)26Sortm1Wai (+/KI)	2020-04-28	Euthanasia	MTP18 users
0199-14	426334	2020-03-19	192.286	M				ROSA26_CAG_FLAG-MTP18	404729 => C57BL/6NCrl	396555 or 396556 - ROSA26_CAG_FLAG-MTP18 => Gt(ROSA)26Sortm1Wai (+/KI)	2020-04-28	Euthanasia	MTP18 users
0199-16	426335	2020-03-19	192.286	M				ROSA26_CAG_FLAG-MTP18	404729 => C57BL/6NCrl	396555 or 396556 - ROSA26_CAG_FLAG-MTP18 => Gt(ROSA)26Sortm1Wai (+/KI)	2020-04-28	Euthanasia	MTP18 users
0199-17	426336	2020-03-19	192.286	M				ROSA26_CAG_FLAG-MTP18	404729 => C57BL/6NCrl	396555 or 396556 - ROSA26_CAG_FLAG-MTP18 => Gt(ROSA)26Sortm1Wai (+/KI)	2020-04-28	Euthanasia	MTP18 users
0199-18	426337	2020-03-19	192.286	F				ROSA26_CAG_FLAG-MTP18	404729 => C57BL/6NCrl	396555 or 396556 - ROSA26_CAG_FLAG-MTP18 => Gt(ROSA)26Sortm1Wai (+/KI)	2020-04-28	Euthanasia	MTP18 users
0199-19	426338	2020-03-19	192.286	F				ROSA26_CAG_FLAG-MTP18	404729 => C57BL/6NCrl	396555 or 396556 - ROSA26_CAG_FLAG-MTP18 => Gt(ROSA)26Sortm1Wai (+/KI)	2020-04-28	Euthanasia	MTP18 users
0199-20	426339	2020-03-19	192.286	F				ROSA26_CAG_FLAG-MTP18	404729 => C57BL/6NCrl	396555 or 396556 - ROSA26_CAG_FLAG-MTP18 => Gt(ROSA)26Sortm1Wai (+/KI)	2020-04-28	Euthanasia	MTP18 users
0199-21	426340	2020-03-19	192.286	F				ROSA26_CAG_FLAG-MTP18	404729 => C57BL/6NCrl	396555 or 396556 - ROSA26_CAG_FLAG-MTP18 => Gt(ROSA)26Sortm1Wai (+/KI)	2020-04-28	Euthanasia	MTP18 users
0200-9	426601	2020-03-16	192.714	M	+/+	Tg/+	flox/flox	MTP18 Liver mitoYFP	403736 => MTP18 Liver mitoYFP => Mtfp1tm(cond) (flox/flox), Tg(Alb-cre)21Mgn (Tg/+), Gt(ROSA)26Sortm1.1Lrsn (+/KI)	403733 - MTP18 Liver mitoYFP => Mtfp1tm(cond) (flox/flox), Tg(Alb-cre)21Mgn (+/+), Gt(ROSA)26Sortm1.1Lrsn (+/+)	2020-06-17	CP205	CP
0200-10	426602	2020-03-16	192.714	M	+/KI	Tg/+	flox/flox	MTP18 Liver mitoYFP	403736 => MTP18 Liver mitoYFP => Mtfp1tm(cond) (flox/flox), Tg(Alb-cre)21Mgn (Tg/+), Gt(ROSA)26Sortm1.1Lrsn (+/KI)	403733 - MTP18 Liver mitoYFP => Mtfp1tm(cond) (flox/flox), Tg(Alb-cre)21Mgn (+/+), Gt(ROSA)26Sortm1.1Lrsn (+/+)	2020-06-17	CP205	CP
0200-11	426603	2020-03-16	192.714	M	+/+	+/+	flox/flox	MTP18 Liver mitoYFP	403736 => MTP18 Liver mitoYFP => Mtfp1tm(cond) (flox/flox), Tg(Alb-cre)21Mgn (Tg/+), Gt(ROSA)26Sortm1.1Lrsn (+/KI)	403733 - MTP18 Liver mitoYFP => Mtfp1tm(cond) (flox/flox), Tg(Alb-cre)21Mgn (+/+), Gt(ROSA)26Sortm1.1Lrsn (+/+)	2020-06-17	CP205	CP
0200-12	426604	2020-03-16	192.714	F	+/+	Tg/+	flox/flox	MTP18 Liver mitoYFP	403736 => MTP18 Liver mitoYFP => Mtfp1tm(cond) (flox/flox), Tg(Alb-cre)21Mgn (Tg/+), Gt(ROSA)26Sortm1.1Lrsn (+/KI)	403733 - MTP18 Liver mitoYFP => Mtfp1tm(cond) (flox/flox), Tg(Alb-cre)21Mgn (+/+), Gt(ROSA)26Sortm1.1Lrsn (+/+)	2020-05-11	Euthanasia	CP
0200-13	426605	2020-03-16	192.714	F	+/KI	+/+	flox/flox	MTP18 Liver mitoYFP	403736 => MTP18 Liver mitoYFP => Mtfp1tm(cond) (flox/flox), Tg(Alb-cre)21Mgn (Tg/+), Gt(ROSA)26Sortm1.1Lrsn (+/KI)	403733 - MTP18 Liver mitoYFP => Mtfp1tm(cond) (flox/flox), Tg(Alb-cre)21Mgn (+/+), Gt(ROSA)26Sortm1.1Lrsn (+/+)	2020-06-02	CP203	CP
0200-14	426606	2020-03-16	192.714	F	+/+	Tg/+	flox/flox	MTP18 Liver mitoYFP	403736 => MTP18 Liver mitoYFP => Mtfp1tm(cond) (flox/flox), Tg(Alb-cre)21Mgn (Tg/+), Gt(ROSA)26Sortm1.1Lrsn (+/KI)	403733 - MTP18 Liver mitoYFP => Mtfp1tm(cond) (flox/flox), Tg(Alb-cre)21Mgn (+/+), Gt(ROSA)26Sortm1.1Lrsn (+/+)	2020-05-11	Euthanasia	CP
0200-16	426607	2020-03-17	192.571	M	+/+	+/+	flox/flox	MTP18 Liver mitoYFP	395036 => MTP18 Liver mitoYFP => Mtfp1tm(cond) (flox/flox), Tg(Alb-cre)21Mgn (+/+), Gt(ROSA)26Sortm1.1Lrsn (+/+)	389887 - MTP18 Liver mitoYFP => Mtfp1tm(cond) (flox/flox), Tg(Alb-cre)21Mgn (Tg/+), Gt(ROSA)26Sortm1.1Lrsn (+/KI)	2020-11-19	Euthanasia	CP
0200-17	426608	2020-03-17	192.571	F	+/KI	Tg/+	flox/flox	MTP18 Liver mitoYFP	395036 => MTP18 Liver mitoYFP => Mtfp1tm(cond) (flox/flox), Tg(Alb-cre)21Mgn (+/+), Gt(ROSA)26Sortm1.1Lrsn (+/+)	389887 - MTP18 Liver mitoYFP => Mtfp1tm(cond) (flox/flox), Tg(Alb-cre)21Mgn (Tg/+), Gt(ROSA)26Sortm1.1Lrsn (+/KI)	2020-07-03	Euthanasia	CP
0200-18	426609	2020-03-17	192.571	F	+/+	Tg/+	flox/flox	MTP18 Liver mitoYFP	395036 => MTP18 Liver mitoYFP => Mtfp1tm(cond) (flox/flox), Tg(Alb-cre)21Mgn (+/+), Gt(ROSA)26Sortm1.1Lrsn (+/+)	389887 - MTP18 Liver mitoYFP => Mtfp1tm(cond) (flox/flox), Tg(Alb-cre)21Mgn (Tg/+), Gt(ROSA)26Sortm1.1Lrsn (+/KI)	2020-06-15	Euthanasia	CP
0200-19	426610	2020-03-17	192.571	F	+/KI	+/+	flox/flox	MTP18 Liver mitoYFP	395036 => MTP18 Liver mitoYFP => Mtfp1tm(cond) (flox/flox), Tg(Alb-cre)21Mgn (+/+), Gt(ROSA)26Sortm1.1Lrsn (+/+)	389887 - MTP18 Liver mitoYFP => Mtfp1tm(cond) (flox/flox), Tg(Alb-cre)21Mgn (Tg/+), Gt(ROSA)26Sortm1.1Lrsn (+/KI)	2020-06-02	CP203	CP
0200-20	426611	2020-03-17	192.571	F	+/+	Tg/+	flox/flox	MTP18 Liver mitoYFP	395036 => MTP18 Liver mitoYFP => Mtfp1tm(cond) (flox/flox), Tg(Alb-cre)21Mgn (+/+), Gt(ROSA)26Sortm1.1Lrsn (+/+)	389887 - MTP18 Liver mitoYFP => Mtfp1tm(cond) (flox/flox), Tg(Alb-cre)21Mgn (Tg/+), Gt(ROSA)26Sortm1.1Lrsn (+/KI)	2020-06-15	Euthanasia	CP
0200-21	426612	2020-03-17	192.571	F	+/+	Tg/+	flox/flox	MTP18 Liver mitoYFP	395036 => MTP18 Liver mitoYFP => Mtfp1tm(cond) (flox/flox), Tg(Alb-cre)21Mgn (+/+), Gt(ROSA)26Sortm1.1Lrsn (+/+)	389887 - MTP18 Liver mitoYFP => Mtfp1tm(cond) (flox/flox), Tg(Alb-cre)21Mgn (Tg/+), Gt(ROSA)26Sortm1.1Lrsn (+/KI)	2020-06-15	Euthanasia	CP
0200-22	426613	2020-03-21	192	M	+/+	+/+	flox/flox	MTP18 Liver mitoYFP	414219 => MTP18 Liver mitoYFP => Mtfp1tm(cond) (flox/flox), Tg(Alb-cre)21Mgn (+/+), Gt(ROSA)26Sortm1.1Lrsn (+/KI)	414220 - MTP18 Liver mitoYFP => Mtfp1tm(cond) (flox/flox), Tg(Alb-cre)21Mgn (Tg/+), Gt(ROSA)26Sortm1.1Lrsn (+/+)	2020-12-14	Euthanasia	CP
0200-23	426614	2020-03-21	192	M	+/KI	+/+	flox/flox	MTP18 Liver mitoYFP	414219 => MTP18 Liver mitoYFP => Mtfp1tm(cond) (flox/flox), Tg(Alb-cre)21Mgn (+/+), Gt(ROSA)26Sortm1.1Lrsn (+/KI)	414220 - MTP18 Liver mitoYFP => Mtfp1tm(cond) (flox/flox), Tg(Alb-cre)21Mgn (Tg/+), Gt(ROSA)26Sortm1.1Lrsn (+/+)	2020-06-17	CP205	CP
0200-24	426615	2020-03-21	192	M	+/KI	Tg/+	flox/flox	MTP18 Liver mitoYFP	414219 => MTP18 Liver mitoYFP => Mtfp1tm(cond) (flox/flox), Tg(Alb-cre)21Mgn (+/+), Gt(ROSA)26Sortm1.1Lrsn (+/KI)	414220 - MTP18 Liver mitoYFP => Mtfp1tm(cond) (flox/flox), Tg(Alb-cre)21Mgn (Tg/+), Gt(ROSA)26Sortm1.1Lrsn (+/+)	2020-06-17	CP205	CP
0200-26	426616	2020-03-21	192	M	+/+	+/+	flox/flox	MTP18 Liver mitoYFP	414219 => MTP18 Liver mitoYFP => Mtfp1tm(cond) (flox/flox), Tg(Alb-cre)21Mgn (+/+), Gt(ROSA)26Sortm1.1Lrsn (+/KI)	414220 - MTP18 Liver mitoYFP => Mtfp1tm(cond) (flox/flox), Tg(Alb-cre)21Mgn (Tg/+), Gt(ROSA)26Sortm1.1Lrsn (+/+)	2020-06-17	CP205	CP
0200-27	426617	2020-03-21	192	M	+/KI	+/+	flox/flox	MTP18 Liver mitoYFP	414219 => MTP18 Liver mitoYFP => Mtfp1tm(cond) (flox/flox), Tg(Alb-cre)21Mgn (+/+), Gt(ROSA)26Sortm1.1Lrsn (+/KI)	414220 - MTP18 Liver mitoYFP => Mtfp1tm(cond) (flox/flox), Tg(Alb-cre)21Mgn (Tg/+), Gt(ROSA)26Sortm1.1Lrsn (+/+)	2020-06-17	CP205	CP
0200-28	426618	2020-03-21	192	M	+/KI	+/+	flox/flox	MTP18 Liver mitoYFP	414219 => MTP18 Liver mitoYFP => Mtfp1tm(cond) (flox/flox), Tg(Alb-cre)21Mgn (+/+), Gt(ROSA)26Sortm1.1Lrsn (+/KI)	414220 - MTP18 Liver mitoYFP => Mtfp1tm(cond) (flox/flox), Tg(Alb-cre)21Mgn (Tg/+), Gt(ROSA)26Sortm1.1Lrsn (+/+)	2020-06-17	CP205	CP
0200-29	426619	2020-03-21	192	F	+/+	+/+	flox/flox	MTP18 Liver mitoYFP	414219 => MTP18 Liver mitoYFP => Mtfp1tm(cond) (flox/flox), Tg(Alb-cre)21Mgn (+/+), Gt(ROSA)26Sortm1.1Lrsn (+/KI)	414220 - MTP18 Liver mitoYFP => Mtfp1tm(cond) (flox/flox), Tg(Alb-cre)21Mgn (Tg/+), Gt(ROSA)26Sortm1.1Lrsn (+/+)	2020-05-11	Euthanasia	CP
0200-30	426620	2020-03-21	192	F	+/+	Tg/+	flox/flox	MTP18 Liver mitoYFP	414219 => MTP18 Liver mitoYFP => Mtfp1tm(cond) (flox/flox), Tg(Alb-cre)21Mgn (+/+), Gt(ROSA)26Sortm1.1Lrsn (+/KI)	414220 - MTP18 Liver mitoYFP => Mtfp1tm(cond) (flox/flox), Tg(Alb-cre)21Mgn (Tg/+), Gt(ROSA)26Sortm1.1Lrsn (+/+)	2020-05-11	Euthanasia	CP
0200-31	426621	2020-03-21	192	F	+/KI	Tg/+	flox/flox	MTP18 Liver mitoYFP	414219 => MTP18 Liver mitoYFP => Mtfp1tm(cond) (flox/flox), Tg(Alb-cre)21Mgn (+/+), Gt(ROSA)26Sortm1.1Lrsn (+/KI)	414220 - MTP18 Liver mitoYFP => Mtfp1tm(cond) (flox/flox), Tg(Alb-cre)21Mgn (Tg/+), Gt(ROSA)26Sortm1.1Lrsn (+/+)	2020-11-19	Euthanasia	CP
0200-32	426622	2020-03-21	192	F	+/KI	Tg/+	flox/flox	MTP18 Liver mitoYFP	414219 => MTP18 Liver mitoYFP => Mtfp1tm(cond) (flox/flox), Tg(Alb-cre)21Mgn (+/+), Gt(ROSA)26Sortm1.1Lrsn (+/KI)	414220 - MTP18 Liver mitoYFP => Mtfp1tm(cond) (flox/flox), Tg(Alb-cre)21Mgn (Tg/+), Gt(ROSA)26Sortm1.1Lrsn (+/+)	2020-11-19	Euthanasia	CP
0200-67	427800	2020-03-27	191.143	M				CAG MTP18 heart	387432 => CAG MTP18 heart => A1cf-Tg(Myh6-cre/Esr1*)1Jmk (Tg/+), Gt(ROSA)26Sortm1Wai (+/+)	387434 - CAG MTP18 heart => A1cf-Tg(Myh6-cre/Esr1*)1Jmk (+/+), Gt(ROSA)26Sortm1Wai (+/KI)			ED
0200-68	427801	2020-03-27	191.143	F				CAG MTP18 heart	387432 => CAG MTP18 heart => A1cf-Tg(Myh6-cre/Esr1*)1Jmk (Tg/+), Gt(ROSA)26Sortm1Wai (+/+)	387434 - CAG MTP18 heart => A1cf-Tg(Myh6-cre/Esr1*)1Jmk (+/+), Gt(ROSA)26Sortm1Wai (+/KI)			ED
0200-69	427802	2020-03-27	191.143	F				CAG MTP18 heart	387432 => CAG MTP18 heart => A1cf-Tg(Myh6-cre/Esr1*)1Jmk (Tg/+), Gt(ROSA)26Sortm1Wai (+/+)	387434 - CAG MTP18 heart => A1cf-Tg(Myh6-cre/Esr1*)1Jmk (+/+), Gt(ROSA)26Sortm1Wai (+/KI)			ED
0201-42	427825	2020-03-18	192.429	M			flox/flox	MTP18 heart	387054 => MTP18 heart => A1cf-Tg(Myh6-cre/Esr1*)1Jmk (Tg/+), Mtfp1tm(cond) (flox/flox)	387055 - MTP18 heart => A1cf-Tg(Myh6-cre/Esr1*)1Jmk (+/+), Mtfp1tm(cond) (flox/flox)			ED
0201-42/43	427826	2020-03-18	192.429	M			flox/flox	MTP18 heart	387054 => MTP18 heart => A1cf-Tg(Myh6-cre/Esr1*)1Jmk (Tg/+), Mtfp1tm(cond) (flox/flox)	387055 - MTP18 heart => A1cf-Tg(Myh6-cre/Esr1*)1Jmk (+/+), Mtfp1tm(cond) (flox/flox)			ED
0201-44	427827	2020-03-18	192.429	M			flox/flox	MTP18 heart	387054 => MTP18 heart => A1cf-Tg(Myh6-cre/Esr1*)1Jmk (Tg/+), Mtfp1tm(cond) (flox/flox)	387055 - MTP18 heart => A1cf-Tg(Myh6-cre/Esr1*)1Jmk (+/+), Mtfp1tm(cond) (flox/flox)			ED
0201-46	427828	2020-03-18	192.429	M			flox/flox	MTP18 heart	387054 => MTP18 heart => A1cf-Tg(Myh6-cre/Esr1*)1Jmk (Tg/+), Mtfp1tm(cond) (flox/flox)	387055 - MTP18 heart => A1cf-Tg(Myh6-cre/Esr1*)1Jmk (+/+), Mtfp1tm(cond) (flox/flox)			ED
0201-47	427829	2020-03-18	192.429	M			flox/flox	MTP18 heart	387054 => MTP18 heart => A1cf-Tg(Myh6-cre/Esr1*)1Jmk (Tg/+), Mtfp1tm(cond) (flox/flox)	387055 - MTP18 heart => A1cf-Tg(Myh6-cre/Esr1*)1Jmk (+/+), Mtfp1tm(cond) (flox/flox)			ED
0201-48	427830	2020-03-18	192.429	F			flox/flox	MTP18 heart	387054 => MTP18 heart => A1cf-Tg(Myh6-cre/Esr1*)1Jmk (Tg/+), Mtfp1tm(cond) (flox/flox)	387055 - MTP18 heart => A1cf-Tg(Myh6-cre/Esr1*)1Jmk (+/+), Mtfp1tm(cond) (flox/flox)			ED
0201-49	427831	2020-03-18	192.429	F			flox/flox	MTP18 heart	387054 => MTP18 heart => A1cf-Tg(Myh6-cre/Esr1*)1Jmk (Tg/+), Mtfp1tm(cond) (flox/flox)	387055 - MTP18 heart => A1cf-Tg(Myh6-cre/Esr1*)1Jmk (+/+), Mtfp1tm(cond) (flox/flox)			ED
0201-50	427832	2020-03-18	192.429	F			flox/flox	MTP18 heart	387054 => MTP18 heart => A1cf-Tg(Myh6-cre/Esr1*)1Jmk (Tg/+), Mtfp1tm(cond) (flox/flox)	387055 - MTP18 heart => A1cf-Tg(Myh6-cre/Esr1*)1Jmk (+/+), Mtfp1tm(cond) (flox/flox)			ED
0201-51	427833	2020-03-18	192.429	F			flox/flox	MTP18 heart	387054 => MTP18 heart => A1cf-Tg(Myh6-cre/Esr1*)1Jmk (Tg/+), Mtfp1tm(cond) (flox/flox)	387055 - MTP18 heart => A1cf-Tg(Myh6-cre/Esr1*)1Jmk (+/+), Mtfp1tm(cond) (flox/flox)			ED
0201-52	427834	2020-03-18	192.429	F			flox/flox	MTP18 heart	387054 => MTP18 heart => A1cf-Tg(Myh6-cre/Esr1*)1Jmk (Tg/+), Mtfp1tm(cond) (flox/flox)	387055 - MTP18 heart => A1cf-Tg(Myh6-cre/Esr1*)1Jmk (+/+), Mtfp1tm(cond) (flox/flox)			ED
0201-53/103	427835	2020-03-18	192.429	F			flox/flox	MTP18 heart	387054 => MTP18 heart => A1cf-Tg(Myh6-cre/Esr1*)1Jmk (Tg/+), Mtfp1tm(cond) (flox/flox)	387055 - MTP18 heart => A1cf-Tg(Myh6-cre/Esr1*)1Jmk (+/+), Mtfp1tm(cond) (flox/flox)			ED
0201-54	427842	2020-03-18	192.429	M			flox/flox	MTP18 heart	387052 => MTP18 heart => A1cf-Tg(Myh6-cre/Esr1*)1Jmk (+/+), Mtfp1tm(cond) (flox/flox)	387059 - MTP18 heart => A1cf-Tg(Myh6-cre/Esr1*)1Jmk (Tg/+), Mtfp1tm(cond) (flox/flox)			ED
0201-56	427843	2020-03-18	192.429	M			flox/flox	MTP18 heart	387052 => MTP18 heart => A1cf-Tg(Myh6-cre/Esr1*)1Jmk (+/+), Mtfp1tm(cond) (flox/flox)	387059 - MTP18 heart => A1cf-Tg(Myh6-cre/Esr1*)1Jmk (Tg/+), Mtfp1tm(cond) (flox/flox)			ED
0201-57	427844	2020-03-18	192.429	M			flox/flox	MTP18 heart	387052 => MTP18 heart => A1cf-Tg(Myh6-cre/Esr1*)1Jmk (+/+), Mtfp1tm(cond) (flox/flox)	387059 - MTP18 heart => A1cf-Tg(Myh6-cre/Esr1*)1Jmk (Tg/+), Mtfp1tm(cond) (flox/flox)			ED
0201-58	427845	2020-03-18	192.429	M			flox/flox	MTP18 heart	387052 => MTP18 heart => A1cf-Tg(Myh6-cre/Esr1*)1Jmk (+/+), Mtfp1tm(cond) (flox/flox)	387059 - MTP18 heart => A1cf-Tg(Myh6-cre/Esr1*)1Jmk (Tg/+), Mtfp1tm(cond) (flox/flox)			ED
0201-59	427846	2020-03-18	192.429	M			flox/flox	MTP18 heart	387052 => MTP18 heart => A1cf-Tg(Myh6-cre/Esr1*)1Jmk (+/+), Mtfp1tm(cond) (flox/flox)	387059 - MTP18 heart => A1cf-Tg(Myh6-cre/Esr1*)1Jmk (Tg/+), Mtfp1tm(cond) (flox/flox)			ED
0201-60	427847	2020-03-18	192.429	F			flox/flox	MTP18 heart	387052 => MTP18 heart => A1cf-Tg(Myh6-cre/Esr1*)1Jmk (+/+), Mtfp1tm(cond) (flox/flox)	387059 - MTP18 heart => A1cf-Tg(Myh6-cre/Esr1*)1Jmk (Tg/+), Mtfp1tm(cond) (flox/flox)			ED
0201-61	427848	2020-03-18	192.429	F			flox/flox	MTP18 heart	387052 => MTP18 heart => A1cf-Tg(Myh6-cre/Esr1*)1Jmk (+/+), Mtfp1tm(cond) (flox/flox)	387059 - MTP18 heart => A1cf-Tg(Myh6-cre/Esr1*)1Jmk (Tg/+), Mtfp1tm(cond) (flox/flox)			ED
0201-62	427849	2020-03-18	192.429	F			flox/flox	MTP18 heart	387052 => MTP18 heart => A1cf-Tg(Myh6-cre/Esr1*)1Jmk (+/+), Mtfp1tm(cond) (flox/flox)	387059 - MTP18 heart => A1cf-Tg(Myh6-cre/Esr1*)1Jmk (Tg/+), Mtfp1tm(cond) (flox/flox)			ED
0201-63	427850	2020-03-18	192.429	F			flox/flox	MTP18 heart	387052 => MTP18 heart => A1cf-Tg(Myh6-cre/Esr1*)1Jmk (+/+), Mtfp1tm(cond) (flox/flox)	387059 - MTP18 heart => A1cf-Tg(Myh6-cre/Esr1*)1Jmk (Tg/+), Mtfp1tm(cond) (flox/flox)			ED
0202-70	428522	2020-04-03	190.143	M				CAG MTP18 heart	387432 => CAG MTP18 heart => A1cf-Tg(Myh6-cre/Esr1*)1Jmk (Tg/+), Gt(ROSA)26Sortm1Wai (+/+)	387435 - CAG MTP18 heart => A1cf-Tg(Myh6-cre/Esr1*)1Jmk (+/+), Gt(ROSA)26Sortm1Wai (+/KI)			ED
0202-71	428523	2020-04-03	190.143	M				CAG MTP18 heart	387432 => CAG MTP18 heart => A1cf-Tg(Myh6-cre/Esr1*)1Jmk (Tg/+), Gt(ROSA)26Sortm1Wai (+/+)	387435 - CAG MTP18 heart => A1cf-Tg(Myh6-cre/Esr1*)1Jmk (+/+), Gt(ROSA)26Sortm1Wai (+/KI)			ED
0202-72	428524	2020-04-03	190.143	F				CAG MTP18 heart	387432 => CAG MTP18 heart => A1cf-Tg(Myh6-cre/Esr1*)1Jmk (Tg/+), Gt(ROSA)26Sortm1Wai (+/+)	387435 - CAG MTP18 heart => A1cf-Tg(Myh6-cre/Esr1*)1Jmk (+/+), Gt(ROSA)26Sortm1Wai (+/KI)			ED
0202-73	428525	2020-04-03	190.143	F				CAG MTP18 heart	387432 => CAG MTP18 heart => A1cf-Tg(Myh6-cre/Esr1*)1Jmk (Tg/+), Gt(ROSA)26Sortm1Wai (+/+)	387435 - CAG MTP18 heart => A1cf-Tg(Myh6-cre/Esr1*)1Jmk (+/+), Gt(ROSA)26Sortm1Wai (+/KI)			ED
0202-74	428526	2020-04-03	190.143	F				CAG MTP18 heart	387432 => CAG MTP18 heart => A1cf-Tg(Myh6-cre/Esr1*)1Jmk (Tg/+), Gt(ROSA)26Sortm1Wai (+/+)	387435 - CAG MTP18 heart => A1cf-Tg(Myh6-cre/Esr1*)1Jmk (+/+), Gt(ROSA)26Sortm1Wai (+/KI)			ED
0202-76	428530	2020-04-04	190	M				CAG MTP18 heart	395146 => CAG MTP18 heart => A1cf-Tg(Myh6-cre/Esr1*)1Jmk (+/+), Gt(ROSA)26Sortm1Wai (+/KI)	399672 - CAG MTP18 heart => A1cf-Tg(Myh6-cre/Esr1*)1Jmk (Tg/+), Gt(ROSA)26Sortm1Wai (+/+)			ED
0202-77 (76)	428531	2020-04-04	190	M				CAG MTP18 heart	395146 => CAG MTP18 heart => A1cf-Tg(Myh6-cre/Esr1*)1Jmk (+/+), Gt(ROSA)26Sortm1Wai (+/KI)	399672 - CAG MTP18 heart => A1cf-Tg(Myh6-cre/Esr1*)1Jmk (Tg/+), Gt(ROSA)26Sortm1Wai (+/+)			ED
0202-78	428532	2020-04-04	190	M				CAG MTP18 heart	395146 => CAG MTP18 heart => A1cf-Tg(Myh6-cre/Esr1*)1Jmk (+/+), Gt(ROSA)26Sortm1Wai (+/KI)	399672 - CAG MTP18 heart => A1cf-Tg(Myh6-cre/Esr1*)1Jmk (Tg/+), Gt(ROSA)26Sortm1Wai (+/+)			ED
0202-79	428533	2020-04-04	190	M				CAG MTP18 heart	395146 => CAG MTP18 heart => A1cf-Tg(Myh6-cre/Esr1*)1Jmk (+/+), Gt(ROSA)26Sortm1Wai (+/KI)	399672 - CAG MTP18 heart => A1cf-Tg(Myh6-cre/Esr1*)1Jmk (Tg/+), Gt(ROSA)26Sortm1Wai (+/+)			ED
0202-80	428534	2020-04-04	190	F				CAG MTP18 heart	395146 => CAG MTP18 heart => A1cf-Tg(Myh6-cre/Esr1*)1Jmk (+/+), Gt(ROSA)26Sortm1Wai (+/KI)	399672 - CAG MTP18 heart => A1cf-Tg(Myh6-cre/Esr1*)1Jmk (Tg/+), Gt(ROSA)26Sortm1Wai (+/+)			ED
0202-81	428535	2020-04-04	190	F				CAG MTP18 heart	395146 => CAG MTP18 heart => A1cf-Tg(Myh6-cre/Esr1*)1Jmk (+/+), Gt(ROSA)26Sortm1Wai (+/KI)	399672 - CAG MTP18 heart => A1cf-Tg(Myh6-cre/Esr1*)1Jmk (Tg/+), Gt(ROSA)26Sortm1Wai (+/+)			ED
0202-82	428536	2020-04-04	190	F				CAG MTP18 heart	395146 => CAG MTP18 heart => A1cf-Tg(Myh6-cre/Esr1*)1Jmk (+/+), Gt(ROSA)26Sortm1Wai (+/KI)	399672 - CAG MTP18 heart => A1cf-Tg(Myh6-cre/Esr1*)1Jmk (Tg/+), Gt(ROSA)26Sortm1Wai (+/+)			ED
0202-83	428537	2020-04-04	190	F				CAG MTP18 heart	395146 => CAG MTP18 heart => A1cf-Tg(Myh6-cre/Esr1*)1Jmk (+/+), Gt(ROSA)26Sortm1Wai (+/KI)	399672 - CAG MTP18 heart => A1cf-Tg(Myh6-cre/Esr1*)1Jmk (Tg/+), Gt(ROSA)26Sortm1Wai (+/+)			ED
0203-14	429696	2020-03-31	190.571	M		+/+	flox/flox	MTP18 Liver	389940 => MTP18 Liver => Mtfp1tm(cond) (flox/flox), Tg(Alb-cre)21Mgn (Tg/+)	393147 - MTP18 Liver => Mtfp1tm(cond) (flox/flox), Tg(Alb-cre)21Mgn (+/+)	2020-08-20	CP209	CP
0203-16	429697	2020-03-31	190.571	M		+/+	flox/flox	MTP18 Liver	389940 => MTP18 Liver => Mtfp1tm(cond) (flox/flox), Tg(Alb-cre)21Mgn (Tg/+)	393147 - MTP18 Liver => Mtfp1tm(cond) (flox/flox), Tg(Alb-cre)21Mgn (+/+)	2020-07-28	DCD	CP
0203-17	429698	2020-03-31	190.571	M		Tg/+	flox/flox	MTP18 Liver	389940 => MTP18 Liver => Mtfp1tm(cond) (flox/flox), Tg(Alb-cre)21Mgn (Tg/+)	393147 - MTP18 Liver => Mtfp1tm(cond) (flox/flox), Tg(Alb-cre)21Mgn (+/+)	2020-08-20	DCD	CP
0203-18	429699	2020-03-31	190.571	M		Tg/+	flox/flox	MTP18 Liver	389940 => MTP18 Liver => Mtfp1tm(cond) (flox/flox), Tg(Alb-cre)21Mgn (Tg/+)	393147 - MTP18 Liver => Mtfp1tm(cond) (flox/flox), Tg(Alb-cre)21Mgn (+/+)	2020-08-20	DCD	CP
0203-19	429700	2020-03-31	190.571	M		+/+	flox/flox	MTP18 Liver	389940 => MTP18 Liver => Mtfp1tm(cond) (flox/flox), Tg(Alb-cre)21Mgn (Tg/+)	393147 - MTP18 Liver => Mtfp1tm(cond) (flox/flox), Tg(Alb-cre)21Mgn (+/+)	2020-07-20	DCD	CP
0203-20	429701	2020-03-31	190.571	M		Tg/+	flox/flox	MTP18 Liver	389940 => MTP18 Liver => Mtfp1tm(cond) (flox/flox), Tg(Alb-cre)21Mgn (Tg/+)	393147 - MTP18 Liver => Mtfp1tm(cond) (flox/flox), Tg(Alb-cre)21Mgn (+/+)	2020-08-20	CP209	CP
0203-21	429702	2020-03-31	190.571	F		Tg/+	flox/flox	MTP18 Liver	389940 => MTP18 Liver => Mtfp1tm(cond) (flox/flox), Tg(Alb-cre)21Mgn (Tg/+)	393147 - MTP18 Liver => Mtfp1tm(cond) (flox/flox), Tg(Alb-cre)21Mgn (+/+)	2020-06-15	Euthanasia	CP
0203-22	429703	2020-03-31	190.571	F		+/+	flox/flox	MTP18 Liver	389940 => MTP18 Liver => Mtfp1tm(cond) (flox/flox), Tg(Alb-cre)21Mgn (Tg/+)	393147 - MTP18 Liver => Mtfp1tm(cond) (flox/flox), Tg(Alb-cre)21Mgn (+/+)	2020-06-15	Euthanasia	CP
0203-23	429704	2020-03-31	190.571	F		+/+	flox/flox	MTP18 Liver	389940 => MTP18 Liver => Mtfp1tm(cond) (flox/flox), Tg(Alb-cre)21Mgn (Tg/+)	393147 - MTP18 Liver => Mtfp1tm(cond) (flox/flox), Tg(Alb-cre)21Mgn (+/+)	2020-06-15	Euthanasia	CP
0204-64	431167	2020-04-11	189	M			flox/flox	MTP18 heart	408748 => MTP18 heart => A1cf-Tg(Myh6-cre/Esr1*)1Jmk (Tg/+), Mtfp1tm(cond) (flox/flox)	404875 - MTP18 heart => A1cf-Tg(Myh6-cre/Esr1*)1Jmk (+/+), Mtfp1tm(cond) (flox/flox)			ED
0204-66	431168	2020-04-11	189	M			flox/flox	MTP18 heart	408748 => MTP18 heart => A1cf-Tg(Myh6-cre/Esr1*)1Jmk (Tg/+), Mtfp1tm(cond) (flox/flox)	404875 - MTP18 heart => A1cf-Tg(Myh6-cre/Esr1*)1Jmk (+/+), Mtfp1tm(cond) (flox/flox)			ED
0204-67	431169	2020-04-11	189	M			flox/flox	MTP18 heart	408748 => MTP18 heart => A1cf-Tg(Myh6-cre/Esr1*)1Jmk (Tg/+), Mtfp1tm(cond) (flox/flox)	404875 - MTP18 heart => A1cf-Tg(Myh6-cre/Esr1*)1Jmk (+/+), Mtfp1tm(cond) (flox/flox)			ED
0204-68	431170	2020-04-11	189	F			flox/flox	MTP18 heart	408748 => MTP18 heart => A1cf-Tg(Myh6-cre/Esr1*)1Jmk (Tg/+), Mtfp1tm(cond) (flox/flox)	404875 - MTP18 heart => A1cf-Tg(Myh6-cre/Esr1*)1Jmk (+/+), Mtfp1tm(cond) (flox/flox)			ED
0204-69	431171	2020-04-11	189	F			flox/flox	MTP18 heart	408748 => MTP18 heart => A1cf-Tg(Myh6-cre/Esr1*)1Jmk (Tg/+), Mtfp1tm(cond) (flox/flox)	404875 - MTP18 heart => A1cf-Tg(Myh6-cre/Esr1*)1Jmk (+/+), Mtfp1tm(cond) (flox/flox)			ED
0204-70	431172	2020-04-11	189	F			flox/flox	MTP18 heart	408748 => MTP18 heart => A1cf-Tg(Myh6-cre/Esr1*)1Jmk (Tg/+), Mtfp1tm(cond) (flox/flox)	404875 - MTP18 heart => A1cf-Tg(Myh6-cre/Esr1*)1Jmk (+/+), Mtfp1tm(cond) (flox/flox)			ED
0204-71	431173	2020-04-11	189	F			flox/flox	MTP18 heart	408748 => MTP18 heart => A1cf-Tg(Myh6-cre/Esr1*)1Jmk (Tg/+), Mtfp1tm(cond) (flox/flox)	404875 - MTP18 heart => A1cf-Tg(Myh6-cre/Esr1*)1Jmk (+/+), Mtfp1tm(cond) (flox/flox)			ED
0204-72	431174	2020-04-11	189	F			flox/flox	MTP18 heart	408748 => MTP18 heart => A1cf-Tg(Myh6-cre/Esr1*)1Jmk (Tg/+), Mtfp1tm(cond) (flox/flox)	404875 - MTP18 heart => A1cf-Tg(Myh6-cre/Esr1*)1Jmk (+/+), Mtfp1tm(cond) (flox/flox)			ED
0205-52	432102	2020-04-13	188.714	M			+/KO	MTP18 KO	390437 => MTP18 KO => Mtfp1tm(KO) (+/KO), Tg(CMV-Cre)1Cgn (+/+)	390439 - MTP18 KO => Mtfp1tm(KO) (+/KO), Tg(CMV-Cre)1Cgn (+/+)	2020-06-15	Euthanasia	MTP18 users
0205-53	432103	2020-04-13	188.714	M			+/KO	MTP18 KO	390437 => MTP18 KO => Mtfp1tm(KO) (+/KO), Tg(CMV-Cre)1Cgn (+/+)	390439 - MTP18 KO => Mtfp1tm(KO) (+/KO), Tg(CMV-Cre)1Cgn (+/+)	2020-06-15	Euthanasia	MTP18 users
0205-54	432104	2020-04-13	188.714	M			+/KO	MTP18 KO	390437 => MTP18 KO => Mtfp1tm(KO) (+/KO), Tg(CMV-Cre)1Cgn (+/+)	390439 - MTP18 KO => Mtfp1tm(KO) (+/KO), Tg(CMV-Cre)1Cgn (+/+)	2020-06-15	Euthanasia	MTP18 users
0205-56	432105	2020-04-13	188.714	M			+/KO	MTP18 KO	390437 => MTP18 KO => Mtfp1tm(KO) (+/KO), Tg(CMV-Cre)1Cgn (+/+)	390439 - MTP18 KO => Mtfp1tm(KO) (+/KO), Tg(CMV-Cre)1Cgn (+/+)	2020-06-15	Euthanasia	MTP18 users
0205-57	432106	2020-04-13	188.714	M			+/KO	MTP18 KO	390437 => MTP18 KO => Mtfp1tm(KO) (+/KO), Tg(CMV-Cre)1Cgn (+/+)	390439 - MTP18 KO => Mtfp1tm(KO) (+/KO), Tg(CMV-Cre)1Cgn (+/+)	2020-06-15	Euthanasia	MTP18 users
0205-58	432107	2020-04-13	188.714	M			+/KO	MTP18 KO	390437 => MTP18 KO => Mtfp1tm(KO) (+/KO), Tg(CMV-Cre)1Cgn (+/+)	390439 - MTP18 KO => Mtfp1tm(KO) (+/KO), Tg(CMV-Cre)1Cgn (+/+)	2020-06-15	Euthanasia	MTP18 users
0205-59	432108	2020-04-13	188.714	F			KO/KO	MTP18 KO	390437 => MTP18 KO => Mtfp1tm(KO) (+/KO), Tg(CMV-Cre)1Cgn (+/+)	390439 - MTP18 KO => Mtfp1tm(KO) (+/KO), Tg(CMV-Cre)1Cgn (+/+)	2020-06-15	Euthanasia	MTP18 users
0206-84	433515	2020-04-20	187.714	M				CAG MTP18 heart	415206 => CAG MTP18 heart => A1cf-Tg(Myh6-cre/Esr1*)1Jmk (Tg/+), Gt(ROSA)26Sortm1Wai (+/+)	415208 - CAG MTP18 heart => A1cf-Tg(Myh6-cre/Esr1*)1Jmk (+/+), Gt(ROSA)26Sortm1Wai (+/KI)			ED
0206-86	433516	2020-04-20	187.714	M				CAG MTP18 heart	415206 => CAG MTP18 heart => A1cf-Tg(Myh6-cre/Esr1*)1Jmk (Tg/+), Gt(ROSA)26Sortm1Wai (+/+)	415208 - CAG MTP18 heart => A1cf-Tg(Myh6-cre/Esr1*)1Jmk (+/+), Gt(ROSA)26Sortm1Wai (+/KI)			ED
0206-87	433517	2020-04-20	187.714	F				CAG MTP18 heart	415206 => CAG MTP18 heart => A1cf-Tg(Myh6-cre/Esr1*)1Jmk (Tg/+), Gt(ROSA)26Sortm1Wai (+/+)	415208 - CAG MTP18 heart => A1cf-Tg(Myh6-cre/Esr1*)1Jmk (+/+), Gt(ROSA)26Sortm1Wai (+/KI)			ED
0206-88	433518	2020-04-20	187.714	F				CAG MTP18 heart	415206 => CAG MTP18 heart => A1cf-Tg(Myh6-cre/Esr1*)1Jmk (Tg/+), Gt(ROSA)26Sortm1Wai (+/+)	415208 - CAG MTP18 heart => A1cf-Tg(Myh6-cre/Esr1*)1Jmk (+/+), Gt(ROSA)26Sortm1Wai (+/KI)			ED
0206-89	433519	2020-04-20	187.714	F				CAG MTP18 heart	415206 => CAG MTP18 heart => A1cf-Tg(Myh6-cre/Esr1*)1Jmk (Tg/+), Gt(ROSA)26Sortm1Wai (+/+)	415208 - CAG MTP18 heart => A1cf-Tg(Myh6-cre/Esr1*)1Jmk (+/+), Gt(ROSA)26Sortm1Wai (+/KI)			ED
0206-90	433520	2020-04-20	187.714	F				CAG MTP18 heart	415206 => CAG MTP18 heart => A1cf-Tg(Myh6-cre/Esr1*)1Jmk (Tg/+), Gt(ROSA)26Sortm1Wai (+/+)	415208 - CAG MTP18 heart => A1cf-Tg(Myh6-cre/Esr1*)1Jmk (+/+), Gt(ROSA)26Sortm1Wai (+/KI)			ED
0206-91	433521	2020-04-20	187.714	F				CAG MTP18 heart	415206 => CAG MTP18 heart => A1cf-Tg(Myh6-cre/Esr1*)1Jmk (Tg/+), Gt(ROSA)26Sortm1Wai (+/+)	415208 - CAG MTP18 heart => A1cf-Tg(Myh6-cre/Esr1*)1Jmk (+/+), Gt(ROSA)26Sortm1Wai (+/KI)			ED
0206-92	433522	2020-04-25	187	M				CAG MTP18 heart	415206 => CAG MTP18 heart => A1cf-Tg(Myh6-cre/Esr1*)1Jmk (Tg/+), Gt(ROSA)26Sortm1Wai (+/+)	415208 - CAG MTP18 heart => A1cf-Tg(Myh6-cre/Esr1*)1Jmk (+/+), Gt(ROSA)26Sortm1Wai (+/KI)			ED
0206-93	433523	2020-04-25	187	M				CAG MTP18 heart	415206 => CAG MTP18 heart => A1cf-Tg(Myh6-cre/Esr1*)1Jmk (Tg/+), Gt(ROSA)26Sortm1Wai (+/+)	415208 - CAG MTP18 heart => A1cf-Tg(Myh6-cre/Esr1*)1Jmk (+/+), Gt(ROSA)26Sortm1Wai (+/KI)			ED
0206-94	433524	2020-04-25	187	M				CAG MTP18 heart	415206 => CAG MTP18 heart => A1cf-Tg(Myh6-cre/Esr1*)1Jmk (Tg/+), Gt(ROSA)26Sortm1Wai (+/+)	415208 - CAG MTP18 heart => A1cf-Tg(Myh6-cre/Esr1*)1Jmk (+/+), Gt(ROSA)26Sortm1Wai (+/KI)			ED
0206-96	433525	2020-04-25	187	M				CAG MTP18 heart	415206 => CAG MTP18 heart => A1cf-Tg(Myh6-cre/Esr1*)1Jmk (Tg/+), Gt(ROSA)26Sortm1Wai (+/+)	415208 - CAG MTP18 heart => A1cf-Tg(Myh6-cre/Esr1*)1Jmk (+/+), Gt(ROSA)26Sortm1Wai (+/KI)			ED
0206-97	433547	2020-04-25	187	F				CAG MTP18 heart	415206 => CAG MTP18 heart => A1cf-Tg(Myh6-cre/Esr1*)1Jmk (Tg/+), Gt(ROSA)26Sortm1Wai (+/+)	415208 - CAG MTP18 heart => A1cf-Tg(Myh6-cre/Esr1*)1Jmk (+/+), Gt(ROSA)26Sortm1Wai (+/KI)			ED
0206-98	433548	2020-04-25	187	F				CAG MTP18 heart	415206 => CAG MTP18 heart => A1cf-Tg(Myh6-cre/Esr1*)1Jmk (Tg/+), Gt(ROSA)26Sortm1Wai (+/+)	415208 - CAG MTP18 heart => A1cf-Tg(Myh6-cre/Esr1*)1Jmk (+/+), Gt(ROSA)26Sortm1Wai (+/KI)			ED
0207-33	434005	2020-04-22	187.429	M	+/KI	Tg/+	flox/flox	MTP18 Liver mitoYFP	382882 => MTP18 Liver mitoYFP => Mtfp1tm(cond) (flox/flox), Tg(Alb-cre)21Mgn (+/+), Gt(ROSA)26Sortm1.1Lrsn (+/KI)	389942 - MTP18 Liver => Mtfp1tm(cond) (flox/flox), Tg(Alb-cre)21Mgn (Tg/+)	2020-07-21	CP207	CP
0207-34	434006	2020-04-22	187.429	M	+/+	Tg/+	flox/flox	MTP18 Liver mitoYFP	382882 => MTP18 Liver mitoYFP => Mtfp1tm(cond) (flox/flox), Tg(Alb-cre)21Mgn (+/+), Gt(ROSA)26Sortm1.1Lrsn (+/KI)	389942 - MTP18 Liver => Mtfp1tm(cond) (flox/flox), Tg(Alb-cre)21Mgn (Tg/+)	2020-06-15	Euthanasia	CP
0207-36	434007	2020-04-22	187.429	F	+/+	+/+	flox/flox	MTP18 Liver mitoYFP	382882 => MTP18 Liver mitoYFP => Mtfp1tm(cond) (flox/flox), Tg(Alb-cre)21Mgn (+/+), Gt(ROSA)26Sortm1.1Lrsn (+/KI)	389942 - MTP18 Liver => Mtfp1tm(cond) (flox/flox), Tg(Alb-cre)21Mgn (Tg/+)	2020-06-15	Euthanasia	CP
0207-37	434008	2020-04-22	187.429	F	+/+	+/+	flox/flox	MTP18 Liver mitoYFP	382882 => MTP18 Liver mitoYFP => Mtfp1tm(cond) (flox/flox), Tg(Alb-cre)21Mgn (+/+), Gt(ROSA)26Sortm1.1Lrsn (+/KI)	389942 - MTP18 Liver => Mtfp1tm(cond) (flox/flox), Tg(Alb-cre)21Mgn (Tg/+)	2020-06-15	Euthanasia	CP
0207-38	434009	2020-04-22	187.429	F	+/+	+/+	flox/flox	MTP18 Liver mitoYFP	382882 => MTP18 Liver mitoYFP => Mtfp1tm(cond) (flox/flox), Tg(Alb-cre)21Mgn (+/+), Gt(ROSA)26Sortm1.1Lrsn (+/KI)	389942 - MTP18 Liver => Mtfp1tm(cond) (flox/flox), Tg(Alb-cre)21Mgn (Tg/+)	2020-06-15	Euthanasia	CP
0207-39	434010	2020-04-22	187.429	F	+/+	Tg/+	flox/flox	MTP18 Liver mitoYFP	382882 => MTP18 Liver mitoYFP => Mtfp1tm(cond) (flox/flox), Tg(Alb-cre)21Mgn (+/+), Gt(ROSA)26Sortm1.1Lrsn (+/KI)	389942 - MTP18 Liver => Mtfp1tm(cond) (flox/flox), Tg(Alb-cre)21Mgn (Tg/+)	2020-06-15	Euthanasia	CP
0207-40	434011	2020-04-22	187.429	F	+/+	Tg/+	flox/flox	MTP18 Liver mitoYFP	382882 => MTP18 Liver mitoYFP => Mtfp1tm(cond) (flox/flox), Tg(Alb-cre)21Mgn (+/+), Gt(ROSA)26Sortm1.1Lrsn (+/KI)	389942 - MTP18 Liver => Mtfp1tm(cond) (flox/flox), Tg(Alb-cre)21Mgn (Tg/+)	2020-06-15	Euthanasia	CP
0208-58	433967	2020-04-25	187	M				GLUT4 YME1L heart	411001 => GLUT4 YME1L heart => Yme1l1tm1Tlan (flox/flox), A1cf-Tg(Myh6-cre/Esr1*)1Jmk (+/+), Slc2a4tm1Abel (+/flox)	411005 - GLUT4 YME1L heart => Yme1l1tm1Tlan (flox/flox), A1cf-Tg(Myh6-cre/Esr1*)1Jmk (Tg/+), Slc2a4tm1Abel (+/+)			LIV
0208-59	433968	2020-04-25	187	M				GLUT4 YME1L heart	411001 => GLUT4 YME1L heart => Yme1l1tm1Tlan (flox/flox), A1cf-Tg(Myh6-cre/Esr1*)1Jmk (+/+), Slc2a4tm1Abel (+/flox)	411005 - GLUT4 YME1L heart => Yme1l1tm1Tlan (flox/flox), A1cf-Tg(Myh6-cre/Esr1*)1Jmk (Tg/+), Slc2a4tm1Abel (+/+)			LIV
0208-60	433969	2020-04-25	187	M				GLUT4 YME1L heart	411001 => GLUT4 YME1L heart => Yme1l1tm1Tlan (flox/flox), A1cf-Tg(Myh6-cre/Esr1*)1Jmk (+/+), Slc2a4tm1Abel (+/flox)	411005 - GLUT4 YME1L heart => Yme1l1tm1Tlan (flox/flox), A1cf-Tg(Myh6-cre/Esr1*)1Jmk (Tg/+), Slc2a4tm1Abel (+/+)			LIV
0208-61	433970	2020-04-25	187	M				GLUT4 YME1L heart	411001 => GLUT4 YME1L heart => Yme1l1tm1Tlan (flox/flox), A1cf-Tg(Myh6-cre/Esr1*)1Jmk (+/+), Slc2a4tm1Abel (+/flox)	411005 - GLUT4 YME1L heart => Yme1l1tm1Tlan (flox/flox), A1cf-Tg(Myh6-cre/Esr1*)1Jmk (Tg/+), Slc2a4tm1Abel (+/+)			LIV
0208-62	433971	2020-04-25	187	M				GLUT4 YME1L heart	411001 => GLUT4 YME1L heart => Yme1l1tm1Tlan (flox/flox), A1cf-Tg(Myh6-cre/Esr1*)1Jmk (+/+), Slc2a4tm1Abel (+/flox)	411005 - GLUT4 YME1L heart => Yme1l1tm1Tlan (flox/flox), A1cf-Tg(Myh6-cre/Esr1*)1Jmk (Tg/+), Slc2a4tm1Abel (+/+)			LIV
0208-63	433972	2020-04-25	187	M				GLUT4 YME1L heart	411001 => GLUT4 YME1L heart => Yme1l1tm1Tlan (flox/flox), A1cf-Tg(Myh6-cre/Esr1*)1Jmk (+/+), Slc2a4tm1Abel (+/flox)	411005 - GLUT4 YME1L heart => Yme1l1tm1Tlan (flox/flox), A1cf-Tg(Myh6-cre/Esr1*)1Jmk (Tg/+), Slc2a4tm1Abel (+/+)			LIV
0208-64	433973	2020-04-25	187	M				GLUT4 YME1L heart	411001 => GLUT4 YME1L heart => Yme1l1tm1Tlan (flox/flox), A1cf-Tg(Myh6-cre/Esr1*)1Jmk (+/+), Slc2a4tm1Abel (+/flox)	411005 - GLUT4 YME1L heart => Yme1l1tm1Tlan (flox/flox), A1cf-Tg(Myh6-cre/Esr1*)1Jmk (Tg/+), Slc2a4tm1Abel (+/+)			LIV
0208-66	433974	2020-04-25	187	M				GLUT4 YME1L heart	411001 => GLUT4 YME1L heart => Yme1l1tm1Tlan (flox/flox), A1cf-Tg(Myh6-cre/Esr1*)1Jmk (+/+), Slc2a4tm1Abel (+/flox)	411005 - GLUT4 YME1L heart => Yme1l1tm1Tlan (flox/flox), A1cf-Tg(Myh6-cre/Esr1*)1Jmk (Tg/+), Slc2a4tm1Abel (+/+)			LIV
0208-67	433975	2020-04-25	187	F				GLUT4 YME1L heart	411001 => GLUT4 YME1L heart => Yme1l1tm1Tlan (flox/flox), A1cf-Tg(Myh6-cre/Esr1*)1Jmk (+/+), Slc2a4tm1Abel (+/flox)	411005 - GLUT4 YME1L heart => Yme1l1tm1Tlan (flox/flox), A1cf-Tg(Myh6-cre/Esr1*)1Jmk (Tg/+), Slc2a4tm1Abel (+/+)			LIV
0208-68	433976	2020-04-25	187	F				GLUT4 YME1L heart	411001 => GLUT4 YME1L heart => Yme1l1tm1Tlan (flox/flox), A1cf-Tg(Myh6-cre/Esr1*)1Jmk (+/+), Slc2a4tm1Abel (+/flox)	411005 - GLUT4 YME1L heart => Yme1l1tm1Tlan (flox/flox), A1cf-Tg(Myh6-cre/Esr1*)1Jmk (Tg/+), Slc2a4tm1Abel (+/+)			LIV
0208-69	433977	2020-04-25	187	F				GLUT4 YME1L heart	411001 => GLUT4 YME1L heart => Yme1l1tm1Tlan (flox/flox), A1cf-Tg(Myh6-cre/Esr1*)1Jmk (+/+), Slc2a4tm1Abel (+/flox)	411005 - GLUT4 YME1L heart => Yme1l1tm1Tlan (flox/flox), A1cf-Tg(Myh6-cre/Esr1*)1Jmk (Tg/+), Slc2a4tm1Abel (+/+)			LIV
0208-70	433978	2020-04-25	187	F				GLUT4 YME1L heart	411001 => GLUT4 YME1L heart => Yme1l1tm1Tlan (flox/flox), A1cf-Tg(Myh6-cre/Esr1*)1Jmk (+/+), Slc2a4tm1Abel (+/flox)	411005 - GLUT4 YME1L heart => Yme1l1tm1Tlan (flox/flox), A1cf-Tg(Myh6-cre/Esr1*)1Jmk (Tg/+), Slc2a4tm1Abel (+/+)			LIV
0208-71	433979	2020-04-25	187	F				GLUT4 YME1L heart	411001 => GLUT4 YME1L heart => Yme1l1tm1Tlan (flox/flox), A1cf-Tg(Myh6-cre/Esr1*)1Jmk (+/+), Slc2a4tm1Abel (+/flox)	411005 - GLUT4 YME1L heart => Yme1l1tm1Tlan (flox/flox), A1cf-Tg(Myh6-cre/Esr1*)1Jmk (Tg/+), Slc2a4tm1Abel (+/+)			LIV
0208-72	433980	2020-04-25	187	F				GLUT4 YME1L heart	411001 => GLUT4 YME1L heart => Yme1l1tm1Tlan (flox/flox), A1cf-Tg(Myh6-cre/Esr1*)1Jmk (+/+), Slc2a4tm1Abel (+/flox)	411005 - GLUT4 YME1L heart => Yme1l1tm1Tlan (flox/flox), A1cf-Tg(Myh6-cre/Esr1*)1Jmk (Tg/+), Slc2a4tm1Abel (+/+)			LIV
0208-73	433981	2020-04-25	187	F				GLUT4 YME1L heart	411001 => GLUT4 YME1L heart => Yme1l1tm1Tlan (flox/flox), A1cf-Tg(Myh6-cre/Esr1*)1Jmk (+/+), Slc2a4tm1Abel (+/flox)	411005 - GLUT4 YME1L heart => Yme1l1tm1Tlan (flox/flox), A1cf-Tg(Myh6-cre/Esr1*)1Jmk (Tg/+), Slc2a4tm1Abel (+/+)			LIV
0208-74	433982	2020-04-25	187	F				GLUT4 YME1L heart	411001 => GLUT4 YME1L heart => Yme1l1tm1Tlan (flox/flox), A1cf-Tg(Myh6-cre/Esr1*)1Jmk (+/+), Slc2a4tm1Abel (+/flox)	411005 - GLUT4 YME1L heart => Yme1l1tm1Tlan (flox/flox), A1cf-Tg(Myh6-cre/Esr1*)1Jmk (Tg/+), Slc2a4tm1Abel (+/+)		Euthanasia	LIV
0208-76	433983	2020-04-25	187	F				GLUT4 YME1L heart	411001 => GLUT4 YME1L heart => Yme1l1tm1Tlan (flox/flox), A1cf-Tg(Myh6-cre/Esr1*)1Jmk (+/+), Slc2a4tm1Abel (+/flox)	411005 - GLUT4 YME1L heart => Yme1l1tm1Tlan (flox/flox), A1cf-Tg(Myh6-cre/Esr1*)1Jmk (Tg/+), Slc2a4tm1Abel (+/+)		Euthanasia	LIV
0208-77	433984	2020-04-25	187	F				GLUT4 YME1L heart	411001 => GLUT4 YME1L heart => Yme1l1tm1Tlan (flox/flox), A1cf-Tg(Myh6-cre/Esr1*)1Jmk (+/+), Slc2a4tm1Abel (+/flox)	411005 - GLUT4 YME1L heart => Yme1l1tm1Tlan (flox/flox), A1cf-Tg(Myh6-cre/Esr1*)1Jmk (Tg/+), Slc2a4tm1Abel (+/+)		Euthanasia	LIV
0209-41	434016	2020-04-27	186.714	M	+/KI	+/+	flox/flox	MTP18 Liver mitoYFP	395036 => MTP18 Liver mitoYFP => Mtfp1tm(cond) (flox/flox), Tg(Alb-cre)21Mgn (+/+), Gt(ROSA)26Sortm1.1Lrsn (+/+)	389887 - MTP18 Liver mitoYFP => Mtfp1tm(cond) (flox/flox), Tg(Alb-cre)21Mgn (Tg/+), Gt(ROSA)26Sortm1.1Lrsn (+/KI)	2020-07-28	CP208	CP
0209-42	434017	2020-04-27	186.714	M	+/KI	+/+	flox/flox	MTP18 Liver mitoYFP	395036 => MTP18 Liver mitoYFP => Mtfp1tm(cond) (flox/flox), Tg(Alb-cre)21Mgn (+/+), Gt(ROSA)26Sortm1.1Lrsn (+/+)	389887 - MTP18 Liver mitoYFP => Mtfp1tm(cond) (flox/flox), Tg(Alb-cre)21Mgn (Tg/+), Gt(ROSA)26Sortm1.1Lrsn (+/KI)	2020-07-28	CP208	CP
0209-43	434018	2020-04-27	186.714	M	+/+	+/+	flox/flox	MTP18 Liver mitoYFP	395036 => MTP18 Liver mitoYFP => Mtfp1tm(cond) (flox/flox), Tg(Alb-cre)21Mgn (+/+), Gt(ROSA)26Sortm1.1Lrsn (+/+)	389887 - MTP18 Liver mitoYFP => Mtfp1tm(cond) (flox/flox), Tg(Alb-cre)21Mgn (Tg/+), Gt(ROSA)26Sortm1.1Lrsn (+/KI)	2020-08-24	CP210	CP
0209-44	434019	2020-04-27	186.714	F	+/+	+/+	flox/flox	MTP18 Liver mitoYFP	395036 => MTP18 Liver mitoYFP => Mtfp1tm(cond) (flox/flox), Tg(Alb-cre)21Mgn (+/+), Gt(ROSA)26Sortm1.1Lrsn (+/+)	389887 - MTP18 Liver mitoYFP => Mtfp1tm(cond) (flox/flox), Tg(Alb-cre)21Mgn (Tg/+), Gt(ROSA)26Sortm1.1Lrsn (+/KI)	2020-07-07	Euthanasia	CP
0209-46	434020	2020-04-27	186.714	F	+/+	Tg/+	flox/flox	MTP18 Liver mitoYFP	395036 => MTP18 Liver mitoYFP => Mtfp1tm(cond) (flox/flox), Tg(Alb-cre)21Mgn (+/+), Gt(ROSA)26Sortm1.1Lrsn (+/+)	389887 - MTP18 Liver mitoYFP => Mtfp1tm(cond) (flox/flox), Tg(Alb-cre)21Mgn (Tg/+), Gt(ROSA)26Sortm1.1Lrsn (+/KI)	2020-07-07	Euthanasia	CP
0209-47	434021	2020-04-27	186.714	F	+/KI	+/+	flox/flox	MTP18 Liver mitoYFP	395036 => MTP18 Liver mitoYFP => Mtfp1tm(cond) (flox/flox), Tg(Alb-cre)21Mgn (+/+), Gt(ROSA)26Sortm1.1Lrsn (+/+)	389887 - MTP18 Liver mitoYFP => Mtfp1tm(cond) (flox/flox), Tg(Alb-cre)21Mgn (Tg/+), Gt(ROSA)26Sortm1.1Lrsn (+/KI)	2020-07-07	Euthanasia	CP
0209-48	434022	2020-04-27	186.714	F	+/KI	Tg/+	flox/flox	MTP18 Liver mitoYFP	395036 => MTP18 Liver mitoYFP => Mtfp1tm(cond) (flox/flox), Tg(Alb-cre)21Mgn (+/+), Gt(ROSA)26Sortm1.1Lrsn (+/+)	389887 - MTP18 Liver mitoYFP => Mtfp1tm(cond) (flox/flox), Tg(Alb-cre)21Mgn (Tg/+), Gt(ROSA)26Sortm1.1Lrsn (+/KI)	2020-12-14	Euthanasia	CP
0210-73	435116	2020-04-27	186.714	M			flox/flox	MTP18 heart	387054 => MTP18 heart => A1cf-Tg(Myh6-cre/Esr1*)1Jmk (Tg/+), Mtfp1tm(cond) (flox/flox)	387055 - MTP18 heart => A1cf-Tg(Myh6-cre/Esr1*)1Jmk (+/+), Mtfp1tm(cond) (flox/flox)			ED
0210-74	435117	2020-04-27	186.714	M			flox/flox	MTP18 heart	387054 => MTP18 heart => A1cf-Tg(Myh6-cre/Esr1*)1Jmk (Tg/+), Mtfp1tm(cond) (flox/flox)	387055 - MTP18 heart => A1cf-Tg(Myh6-cre/Esr1*)1Jmk (+/+), Mtfp1tm(cond) (flox/flox)			ED
0210-76	435118	2020-04-27	186.714	M			flox/flox	MTP18 heart	387054 => MTP18 heart => A1cf-Tg(Myh6-cre/Esr1*)1Jmk (Tg/+), Mtfp1tm(cond) (flox/flox)	387055 - MTP18 heart => A1cf-Tg(Myh6-cre/Esr1*)1Jmk (+/+), Mtfp1tm(cond) (flox/flox)			ED
0210-77	435119	2020-04-27	186.714	M			flox/flox	MTP18 heart	387054 => MTP18 heart => A1cf-Tg(Myh6-cre/Esr1*)1Jmk (Tg/+), Mtfp1tm(cond) (flox/flox)	387055 - MTP18 heart => A1cf-Tg(Myh6-cre/Esr1*)1Jmk (+/+), Mtfp1tm(cond) (flox/flox)			ED
0210-78	435120	2020-04-27	186.714	M			flox/flox	MTP18 heart	387054 => MTP18 heart => A1cf-Tg(Myh6-cre/Esr1*)1Jmk (Tg/+), Mtfp1tm(cond) (flox/flox)	387055 - MTP18 heart => A1cf-Tg(Myh6-cre/Esr1*)1Jmk (+/+), Mtfp1tm(cond) (flox/flox)			ED
0210-79	435121	2020-04-27	186.714	M			flox/flox	MTP18 heart	387054 => MTP18 heart => A1cf-Tg(Myh6-cre/Esr1*)1Jmk (Tg/+), Mtfp1tm(cond) (flox/flox)	387055 - MTP18 heart => A1cf-Tg(Myh6-cre/Esr1*)1Jmk (+/+), Mtfp1tm(cond) (flox/flox)			ED
0210-80	435122	2020-04-27	186.714	F			flox/flox	MTP18 heart	387054 => MTP18 heart => A1cf-Tg(Myh6-cre/Esr1*)1Jmk (Tg/+), Mtfp1tm(cond) (flox/flox)	387055 - MTP18 heart => A1cf-Tg(Myh6-cre/Esr1*)1Jmk (+/+), Mtfp1tm(cond) (flox/flox)			ED
0210-81	435123	2020-04-27	186.714	F			flox/flox	MTP18 heart	387054 => MTP18 heart => A1cf-Tg(Myh6-cre/Esr1*)1Jmk (Tg/+), Mtfp1tm(cond) (flox/flox)	387055 - MTP18 heart => A1cf-Tg(Myh6-cre/Esr1*)1Jmk (+/+), Mtfp1tm(cond) (flox/flox)			ED
0210-82	435124	2020-04-27	186.714	F			flox/flox	MTP18 heart	387054 => MTP18 heart => A1cf-Tg(Myh6-cre/Esr1*)1Jmk (Tg/+), Mtfp1tm(cond) (flox/flox)	387055 - MTP18 heart => A1cf-Tg(Myh6-cre/Esr1*)1Jmk (+/+), Mtfp1tm(cond) (flox/flox)			ED
0211-49	435125	2020-04-28	186.571	M	+/KI	+/+	flox/flox	MTP18 Liver mitoYFP	414219 => MTP18 Liver mitoYFP => Mtfp1tm(cond) (flox/flox), Tg(Alb-cre)21Mgn (+/+), Gt(ROSA)26Sortm1.1Lrsn (+/KI)	414220 - MTP18 Liver mitoYFP => Mtfp1tm(cond) (flox/flox), Tg(Alb-cre)21Mgn (Tg/+), Gt(ROSA)26Sortm1.1Lrsn (+/+)	2020-07-28	CP208	CP
0211-50	435126	2020-04-28	186.571	M	+/KI	Tg/+	flox/flox	MTP18 Liver mitoYFP	414219 => MTP18 Liver mitoYFP => Mtfp1tm(cond) (flox/flox), Tg(Alb-cre)21Mgn (+/+), Gt(ROSA)26Sortm1.1Lrsn (+/KI)	414220 - MTP18 Liver mitoYFP => Mtfp1tm(cond) (flox/flox), Tg(Alb-cre)21Mgn (Tg/+), Gt(ROSA)26Sortm1.1Lrsn (+/+)	2020-07-28	CP208	CP
0211-51	435127	2020-04-28	186.571	M	+/+	Tg/+	flox/flox	MTP18 Liver mitoYFP	414219 => MTP18 Liver mitoYFP => Mtfp1tm(cond) (flox/flox), Tg(Alb-cre)21Mgn (+/+), Gt(ROSA)26Sortm1.1Lrsn (+/KI)	414220 - MTP18 Liver mitoYFP => Mtfp1tm(cond) (flox/flox), Tg(Alb-cre)21Mgn (Tg/+), Gt(ROSA)26Sortm1.1Lrsn (+/+)	2020-07-07	Euthanasia	CP
0211-52	435128	2020-04-28	186.571	M	+/KI	+/+	flox/flox	MTP18 Liver mitoYFP	414219 => MTP18 Liver mitoYFP => Mtfp1tm(cond) (flox/flox), Tg(Alb-cre)21Mgn (+/+), Gt(ROSA)26Sortm1.1Lrsn (+/KI)	414220 - MTP18 Liver mitoYFP => Mtfp1tm(cond) (flox/flox), Tg(Alb-cre)21Mgn (Tg/+), Gt(ROSA)26Sortm1.1Lrsn (+/+)	2020-07-07	Euthanasia	CP
0211-53	435129	2020-04-28	186.571	M	+/KI	+/+	flox/flox	MTP18 Liver mitoYFP	414219 => MTP18 Liver mitoYFP => Mtfp1tm(cond) (flox/flox), Tg(Alb-cre)21Mgn (+/+), Gt(ROSA)26Sortm1.1Lrsn (+/KI)	414220 - MTP18 Liver mitoYFP => Mtfp1tm(cond) (flox/flox), Tg(Alb-cre)21Mgn (Tg/+), Gt(ROSA)26Sortm1.1Lrsn (+/+)	2020-07-07	Euthanasia	CP
0211-54	435130	2020-04-28	186.571	M	+/KI	+/+	flox/flox	MTP18 Liver mitoYFP	414219 => MTP18 Liver mitoYFP => Mtfp1tm(cond) (flox/flox), Tg(Alb-cre)21Mgn (+/+), Gt(ROSA)26Sortm1.1Lrsn (+/KI)	414220 - MTP18 Liver mitoYFP => Mtfp1tm(cond) (flox/flox), Tg(Alb-cre)21Mgn (Tg/+), Gt(ROSA)26Sortm1.1Lrsn (+/+)	2020-07-07	Euthanasia	CP
0211-56	435131	2020-04-28	186.571	F	+/+	+/+	flox/flox	MTP18 Liver mitoYFP	414219 => MTP18 Liver mitoYFP => Mtfp1tm(cond) (flox/flox), Tg(Alb-cre)21Mgn (+/+), Gt(ROSA)26Sortm1.1Lrsn (+/KI)	414220 - MTP18 Liver mitoYFP => Mtfp1tm(cond) (flox/flox), Tg(Alb-cre)21Mgn (Tg/+), Gt(ROSA)26Sortm1.1Lrsn (+/+)	2020-07-07	Euthanasia	CP
0211-57	435132	2020-04-28	186.571	F	+/+	+/+	flox/flox	MTP18 Liver mitoYFP	414219 => MTP18 Liver mitoYFP => Mtfp1tm(cond) (flox/flox), Tg(Alb-cre)21Mgn (+/+), Gt(ROSA)26Sortm1.1Lrsn (+/KI)	414220 - MTP18 Liver mitoYFP => Mtfp1tm(cond) (flox/flox), Tg(Alb-cre)21Mgn (Tg/+), Gt(ROSA)26Sortm1.1Lrsn (+/+)	2020-07-07	Euthanasia	CP
0211-58	435133	2020-04-28	186.571	F	+/KI	Tg/+	flox/flox	MTP18 Liver mitoYFP	414219 => MTP18 Liver mitoYFP => Mtfp1tm(cond) (flox/flox), Tg(Alb-cre)21Mgn (+/+), Gt(ROSA)26Sortm1.1Lrsn (+/KI)	414220 - MTP18 Liver mitoYFP => Mtfp1tm(cond) (flox/flox), Tg(Alb-cre)21Mgn (Tg/+), Gt(ROSA)26Sortm1.1Lrsn (+/+)	2020-12-14	Euthanasia	CP
0211-59	435134	2020-04-28	186.571	F	+/KI	+/+	flox/flox	MTP18 Liver mitoYFP	414219 => MTP18 Liver mitoYFP => Mtfp1tm(cond) (flox/flox), Tg(Alb-cre)21Mgn (+/+), Gt(ROSA)26Sortm1.1Lrsn (+/KI)	414220 - MTP18 Liver mitoYFP => Mtfp1tm(cond) (flox/flox), Tg(Alb-cre)21Mgn (Tg/+), Gt(ROSA)26Sortm1.1Lrsn (+/+)	2020-07-07	Euthanasia	CP
0212-60	435143	2020-04-26	186.857	M	+/KI	+/+	flox/flox	MTP18 Liver mitoYFP	403736 => MTP18 Liver mitoYFP => Mtfp1tm(cond) (flox/flox), Tg(Alb-cre)21Mgn (Tg/+), Gt(ROSA)26Sortm1.1Lrsn (+/KI)	403733 - MTP18 Liver mitoYFP => Mtfp1tm(cond) (flox/flox), Tg(Alb-cre)21Mgn (+/+), Gt(ROSA)26Sortm1.1Lrsn (+/+)	2020-07-21	CP207	CP
0212-61	435144	2020-04-26	186.857	M	+/+	Tg/+	flox/flox	MTP18 Liver mitoYFP	403736 => MTP18 Liver mitoYFP => Mtfp1tm(cond) (flox/flox), Tg(Alb-cre)21Mgn (Tg/+), Gt(ROSA)26Sortm1.1Lrsn (+/KI)	403733 - MTP18 Liver mitoYFP => Mtfp1tm(cond) (flox/flox), Tg(Alb-cre)21Mgn (+/+), Gt(ROSA)26Sortm1.1Lrsn (+/+)	2020-08-24	CP210	CP
0212-62	435145	2020-04-26	186.857	F	+/+	Tg/+	flox/flox	MTP18 Liver mitoYFP	403736 => MTP18 Liver mitoYFP => Mtfp1tm(cond) (flox/flox), Tg(Alb-cre)21Mgn (Tg/+), Gt(ROSA)26Sortm1.1Lrsn (+/KI)	403733 - MTP18 Liver mitoYFP => Mtfp1tm(cond) (flox/flox), Tg(Alb-cre)21Mgn (+/+), Gt(ROSA)26Sortm1.1Lrsn (+/+)	2020-07-07	Euthanasia	CP
0212-63	435146	2020-04-26	186.857	F	+/+	Tg/+	flox/flox	MTP18 Liver mitoYFP	403736 => MTP18 Liver mitoYFP => Mtfp1tm(cond) (flox/flox), Tg(Alb-cre)21Mgn (Tg/+), Gt(ROSA)26Sortm1.1Lrsn (+/KI)	403733 - MTP18 Liver mitoYFP => Mtfp1tm(cond) (flox/flox), Tg(Alb-cre)21Mgn (+/+), Gt(ROSA)26Sortm1.1Lrsn (+/+)	2020-07-07	Euthanasia	CP
0213-64	435197	2020-04-28	186.571	F	+/+	+/+	flox/flox	MTP18 Liver mitoYFP	403736 => MTP18 Liver mitoYFP => Mtfp1tm(cond) (flox/flox), Tg(Alb-cre)21Mgn (Tg/+), Gt(ROSA)26Sortm1.1Lrsn (+/KI)	403741 - MTP18 Liver mitoYFP => Mtfp1tm(cond) (flox/flox), Tg(Alb-cre)21Mgn (+/+), Gt(ROSA)26Sortm1.1Lrsn (+/+)	2020-07-07	Euthanasia	CP
0213-66	435199	2020-04-28	186.571	F	+/KI	Tg/+	flox/flox	MTP18 Liver mitoYFP	403736 => MTP18 Liver mitoYFP => Mtfp1tm(cond) (flox/flox), Tg(Alb-cre)21Mgn (Tg/+), Gt(ROSA)26Sortm1.1Lrsn (+/KI)	403741 - MTP18 Liver mitoYFP => Mtfp1tm(cond) (flox/flox), Tg(Alb-cre)21Mgn (+/+), Gt(ROSA)26Sortm1.1Lrsn (+/+)	2020-10-12	CP214	CP
0213-67	435200	2020-04-28	186.571	F	+/+	+/+	flox/flox	MTP18 Liver mitoYFP	403736 => MTP18 Liver mitoYFP => Mtfp1tm(cond) (flox/flox), Tg(Alb-cre)21Mgn (Tg/+), Gt(ROSA)26Sortm1.1Lrsn (+/KI)	403741 - MTP18 Liver mitoYFP => Mtfp1tm(cond) (flox/flox), Tg(Alb-cre)21Mgn (+/+), Gt(ROSA)26Sortm1.1Lrsn (+/+)	2020-07-07	Euthanasia	CP
0213-68	435201	2020-04-28	186.571	F	+/+	Tg/+	flox/flox	MTP18 Liver mitoYFP	403736 => MTP18 Liver mitoYFP => Mtfp1tm(cond) (flox/flox), Tg(Alb-cre)21Mgn (Tg/+), Gt(ROSA)26Sortm1.1Lrsn (+/KI)	403741 - MTP18 Liver mitoYFP => Mtfp1tm(cond) (flox/flox), Tg(Alb-cre)21Mgn (+/+), Gt(ROSA)26Sortm1.1Lrsn (+/+)	2020-07-07	Euthanasia	CP
0213-69	435202	2020-04-28	186.571	F	+/+	+/+	flox/flox	MTP18 Liver mitoYFP	403736 => MTP18 Liver mitoYFP => Mtfp1tm(cond) (flox/flox), Tg(Alb-cre)21Mgn (Tg/+), Gt(ROSA)26Sortm1.1Lrsn (+/KI)	403741 - MTP18 Liver mitoYFP => Mtfp1tm(cond) (flox/flox), Tg(Alb-cre)21Mgn (+/+), Gt(ROSA)26Sortm1.1Lrsn (+/+)	2020-07-07	Euthanasia	CP
0213-70	435203	2020-04-28	186.571	F	+/KI	+/+	flox/flox	MTP18 Liver mitoYFP	403736 => MTP18 Liver mitoYFP => Mtfp1tm(cond) (flox/flox), Tg(Alb-cre)21Mgn (Tg/+), Gt(ROSA)26Sortm1.1Lrsn (+/KI)	403741 - MTP18 Liver mitoYFP => Mtfp1tm(cond) (flox/flox), Tg(Alb-cre)21Mgn (+/+), Gt(ROSA)26Sortm1.1Lrsn (+/+)	2020-10-12	CP214	CP
0214-24	435666	2020-05-02	186	M		+/+	flox/flox	MTP18 Liver	420581 => MTP18 Liver => Mtfp1tm(cond) (flox/flox), Tg(Alb-cre)21Mgn (Tg/+)	420583 - MTP18 Liver => Mtfp1tm(cond) (flox/flox), Tg(Alb-cre)21Mgn (+/+)	2020-06-15	Euthanasia	CP
0214-26	435667	2020-05-02	186	M		+/+	flox/flox	MTP18 Liver	420581 => MTP18 Liver => Mtfp1tm(cond) (flox/flox), Tg(Alb-cre)21Mgn (Tg/+)	420583 - MTP18 Liver => Mtfp1tm(cond) (flox/flox), Tg(Alb-cre)21Mgn (+/+)	2020-06-15	Euthanasia	CP
0214-27	435668	2020-05-02	186	M		+/+	flox/flox	MTP18 Liver	420581 => MTP18 Liver => Mtfp1tm(cond) (flox/flox), Tg(Alb-cre)21Mgn (Tg/+)	420583 - MTP18 Liver => Mtfp1tm(cond) (flox/flox), Tg(Alb-cre)21Mgn (+/+)	2020-10-15	Euthanasia	CP
0214-28	435669	2020-05-02	186	F		Tg/+	flox/flox	MTP18 Liver	420581 => MTP18 Liver => Mtfp1tm(cond) (flox/flox), Tg(Alb-cre)21Mgn (Tg/+)	420583 - MTP18 Liver => Mtfp1tm(cond) (flox/flox), Tg(Alb-cre)21Mgn (+/+)	2020-10-15	Euthanasia	CP
0214-29	435670	2020-05-02	186	F		Tg/+	flox/flox	MTP18 Liver	420581 => MTP18 Liver => Mtfp1tm(cond) (flox/flox), Tg(Alb-cre)21Mgn (Tg/+)	420583 - MTP18 Liver => Mtfp1tm(cond) (flox/flox), Tg(Alb-cre)21Mgn (+/+)		X	CP
0214-30	435671	2020-05-02	186	F		Tg/+	flox/flox	MTP18 Liver	420581 => MTP18 Liver => Mtfp1tm(cond) (flox/flox), Tg(Alb-cre)21Mgn (Tg/+)	420583 - MTP18 Liver => Mtfp1tm(cond) (flox/flox), Tg(Alb-cre)21Mgn (+/+)	2020-06-15	Euthanasia	CP
0214-31	435672	2020-05-02	186	F		+/+	flox/flox	MTP18 Liver	420581 => MTP18 Liver => Mtfp1tm(cond) (flox/flox), Tg(Alb-cre)21Mgn (Tg/+)	420583 - MTP18 Liver => Mtfp1tm(cond) (flox/flox), Tg(Alb-cre)21Mgn (+/+)	2020-06-15	Euthanasia	CP
0214-32	435673	2020-05-02	186	F		+/+	flox/flox	MTP18 Liver	420581 => MTP18 Liver => Mtfp1tm(cond) (flox/flox), Tg(Alb-cre)21Mgn (Tg/+)	420583 - MTP18 Liver => Mtfp1tm(cond) (flox/flox), Tg(Alb-cre)21Mgn (+/+)	2020-06-15	Euthanasia	CP
0215-OD	429794	2020-03-28	191	M			+/+	MTP18 IFNAR1 heart KO	398364 => MTP18 IFNAR1 heart KO => Ifnar1tm1Agt (+/KO), A1cf-Tg(Myh6-cre/Esr1*)1Jmk (Tg/+), Mtfp1tm(cond) (+/flox)	398369 - MTP18 IFNAR1 heart KO => Ifnar1tm1Agt (+/KO), A1cf-Tg(Myh6-cre/Esr1*)1Jmk (+/+), Mtfp1tm(cond) (+/flox)			ED
0215-OG	429795	2020-03-28	191	M			+/flox	MTP18 IFNAR1 heart KO	398364 => MTP18 IFNAR1 heart KO => Ifnar1tm1Agt (+/KO), A1cf-Tg(Myh6-cre/Esr1*)1Jmk (Tg/+), Mtfp1tm(cond) (+/flox)	398369 - MTP18 IFNAR1 heart KO => Ifnar1tm1Agt (+/KO), A1cf-Tg(Myh6-cre/Esr1*)1Jmk (+/+), Mtfp1tm(cond) (+/flox)			ED
0215-ODG	429796	2020-03-28	191	M			+/+	MTP18 IFNAR1 heart KO	398364 => MTP18 IFNAR1 heart KO => Ifnar1tm1Agt (+/KO), A1cf-Tg(Myh6-cre/Esr1*)1Jmk (Tg/+), Mtfp1tm(cond) (+/flox)	398369 - MTP18 IFNAR1 heart KO => Ifnar1tm1Agt (+/KO), A1cf-Tg(Myh6-cre/Esr1*)1Jmk (+/+), Mtfp1tm(cond) (+/flox)			ED
0216-1	436720	2020-05-10	184.857	M			flox/flox	MTP18 Gt heart	423948 => MTP18 Gt heart => Tmem173gt (m/m), A1cf-Tg(Myh6-cre/Esr1*)1Jmk (Tg/+), Mtfp1tm(cond) (flox/flox)	423951 - MTP18 Gt heart => Tmem173gt (m/m), A1cf-Tg(Myh6-cre/Esr1*)1Jmk (+/+), Mtfp1tm(cond) (flox/flox)			ED
0216-2	436721	2020-05-10	184.857	M			flox/flox	MTP18 Gt heart	423948 => MTP18 Gt heart => Tmem173gt (m/m), A1cf-Tg(Myh6-cre/Esr1*)1Jmk (Tg/+), Mtfp1tm(cond) (flox/flox)	423951 - MTP18 Gt heart => Tmem173gt (m/m), A1cf-Tg(Myh6-cre/Esr1*)1Jmk (+/+), Mtfp1tm(cond) (flox/flox)			ED
0216-3	436722	2020-05-10	184.857	M			flox/flox	MTP18 Gt heart	423948 => MTP18 Gt heart => Tmem173gt (m/m), A1cf-Tg(Myh6-cre/Esr1*)1Jmk (Tg/+), Mtfp1tm(cond) (flox/flox)	423951 - MTP18 Gt heart => Tmem173gt (m/m), A1cf-Tg(Myh6-cre/Esr1*)1Jmk (+/+), Mtfp1tm(cond) (flox/flox)			ED
0216-4	436723	2020-05-10	184.857	M			flox/flox	MTP18 Gt heart	423948 => MTP18 Gt heart => Tmem173gt (m/m), A1cf-Tg(Myh6-cre/Esr1*)1Jmk (Tg/+), Mtfp1tm(cond) (flox/flox)	423951 - MTP18 Gt heart => Tmem173gt (m/m), A1cf-Tg(Myh6-cre/Esr1*)1Jmk (+/+), Mtfp1tm(cond) (flox/flox)			ED
0216-6	436724	2020-05-10	184.857	M			flox/flox	MTP18 Gt heart	423948 => MTP18 Gt heart => Tmem173gt (m/m), A1cf-Tg(Myh6-cre/Esr1*)1Jmk (Tg/+), Mtfp1tm(cond) (flox/flox)	423951 - MTP18 Gt heart => Tmem173gt (m/m), A1cf-Tg(Myh6-cre/Esr1*)1Jmk (+/+), Mtfp1tm(cond) (flox/flox)			ED
0216-7	436725	2020-05-10	184.857	M			flox/flox	MTP18 Gt heart	423948 => MTP18 Gt heart => Tmem173gt (m/m), A1cf-Tg(Myh6-cre/Esr1*)1Jmk (Tg/+), Mtfp1tm(cond) (flox/flox)	423951 - MTP18 Gt heart => Tmem173gt (m/m), A1cf-Tg(Myh6-cre/Esr1*)1Jmk (+/+), Mtfp1tm(cond) (flox/flox)			ED
0216-8	436726	2020-05-10	184.857	M			flox/flox	MTP18 Gt heart	423948 => MTP18 Gt heart => Tmem173gt (m/m), A1cf-Tg(Myh6-cre/Esr1*)1Jmk (Tg/+), Mtfp1tm(cond) (flox/flox)	423951 - MTP18 Gt heart => Tmem173gt (m/m), A1cf-Tg(Myh6-cre/Esr1*)1Jmk (+/+), Mtfp1tm(cond) (flox/flox)			ED
0216-9	436727	2020-05-10	184.857	M			flox/flox	MTP18 Gt heart	423948 => MTP18 Gt heart => Tmem173gt (m/m), A1cf-Tg(Myh6-cre/Esr1*)1Jmk (Tg/+), Mtfp1tm(cond) (flox/flox)	423951 - MTP18 Gt heart => Tmem173gt (m/m), A1cf-Tg(Myh6-cre/Esr1*)1Jmk (+/+), Mtfp1tm(cond) (flox/flox)			ED
0216-10	436728	2020-05-10	184.857	M			flox/flox	MTP18 Gt heart	423948 => MTP18 Gt heart => Tmem173gt (m/m), A1cf-Tg(Myh6-cre/Esr1*)1Jmk (Tg/+), Mtfp1tm(cond) (flox/flox)	423951 - MTP18 Gt heart => Tmem173gt (m/m), A1cf-Tg(Myh6-cre/Esr1*)1Jmk (+/+), Mtfp1tm(cond) (flox/flox)			ED
0216-11	436729	2020-05-10	184.857	F			flox/flox	MTP18 Gt heart	423948 => MTP18 Gt heart => Tmem173gt (m/m), A1cf-Tg(Myh6-cre/Esr1*)1Jmk (Tg/+), Mtfp1tm(cond) (flox/flox)	423951 - MTP18 Gt heart => Tmem173gt (m/m), A1cf-Tg(Myh6-cre/Esr1*)1Jmk (+/+), Mtfp1tm(cond) (flox/flox)			ED
0216-12	436730	2020-05-10	184.857	F			flox/flox	MTP18 Gt heart	423948 => MTP18 Gt heart => Tmem173gt (m/m), A1cf-Tg(Myh6-cre/Esr1*)1Jmk (Tg/+), Mtfp1tm(cond) (flox/flox)	423951 - MTP18 Gt heart => Tmem173gt (m/m), A1cf-Tg(Myh6-cre/Esr1*)1Jmk (+/+), Mtfp1tm(cond) (flox/flox)			ED
0216-13	436731	2020-05-10	184.857	F			flox/flox	MTP18 Gt heart	423948 => MTP18 Gt heart => Tmem173gt (m/m), A1cf-Tg(Myh6-cre/Esr1*)1Jmk (Tg/+), Mtfp1tm(cond) (flox/flox)	423951 - MTP18 Gt heart => Tmem173gt (m/m), A1cf-Tg(Myh6-cre/Esr1*)1Jmk (+/+), Mtfp1tm(cond) (flox/flox)			ED
0216-14	436732	2020-05-10	184.857	F			flox/flox	MTP18 Gt heart	423948 => MTP18 Gt heart => Tmem173gt (m/m), A1cf-Tg(Myh6-cre/Esr1*)1Jmk (Tg/+), Mtfp1tm(cond) (flox/flox)	423951 - MTP18 Gt heart => Tmem173gt (m/m), A1cf-Tg(Myh6-cre/Esr1*)1Jmk (+/+), Mtfp1tm(cond) (flox/flox)			ED
0216-16	436733	2020-05-10	184.857	F			flox/flox	MTP18 Gt heart	423948 => MTP18 Gt heart => Tmem173gt (m/m), A1cf-Tg(Myh6-cre/Esr1*)1Jmk (Tg/+), Mtfp1tm(cond) (flox/flox)	423951 - MTP18 Gt heart => Tmem173gt (m/m), A1cf-Tg(Myh6-cre/Esr1*)1Jmk (+/+), Mtfp1tm(cond) (flox/flox)			ED
0216-17	436734	2020-05-10	184.857	F			flox/flox	MTP18 Gt heart	423948 => MTP18 Gt heart => Tmem173gt (m/m), A1cf-Tg(Myh6-cre/Esr1*)1Jmk (Tg/+), Mtfp1tm(cond) (flox/flox)	423951 - MTP18 Gt heart => Tmem173gt (m/m), A1cf-Tg(Myh6-cre/Esr1*)1Jmk (+/+), Mtfp1tm(cond) (flox/flox)			ED
0216-18	436735	2020-05-10	184.857	F			flox/flox	MTP18 Gt heart	423948 => MTP18 Gt heart => Tmem173gt (m/m), A1cf-Tg(Myh6-cre/Esr1*)1Jmk (Tg/+), Mtfp1tm(cond) (flox/flox)	423951 - MTP18 Gt heart => Tmem173gt (m/m), A1cf-Tg(Myh6-cre/Esr1*)1Jmk (+/+), Mtfp1tm(cond) (flox/flox)			ED
0216-19	436736	2020-05-10	184.857	F			flox/flox	MTP18 Gt heart	423948 => MTP18 Gt heart => Tmem173gt (m/m), A1cf-Tg(Myh6-cre/Esr1*)1Jmk (Tg/+), Mtfp1tm(cond) (flox/flox)	423951 - MTP18 Gt heart => Tmem173gt (m/m), A1cf-Tg(Myh6-cre/Esr1*)1Jmk (+/+), Mtfp1tm(cond) (flox/flox)			ED
0216-20	436737	2020-05-10	184.857	F			flox/flox	MTP18 Gt heart	423948 => MTP18 Gt heart => Tmem173gt (m/m), A1cf-Tg(Myh6-cre/Esr1*)1Jmk (Tg/+), Mtfp1tm(cond) (flox/flox)	423951 - MTP18 Gt heart => Tmem173gt (m/m), A1cf-Tg(Myh6-cre/Esr1*)1Jmk (+/+), Mtfp1tm(cond) (flox/flox)			ED
0216-21	436738	2020-05-10	184.857	F			flox/flox	MTP18 Gt heart	423948 => MTP18 Gt heart => Tmem173gt (m/m), A1cf-Tg(Myh6-cre/Esr1*)1Jmk (Tg/+), Mtfp1tm(cond) (flox/flox)	423951 - MTP18 Gt heart => Tmem173gt (m/m), A1cf-Tg(Myh6-cre/Esr1*)1Jmk (+/+), Mtfp1tm(cond) (flox/flox)			ED
0216-22	436739	2020-05-10	184.857	F			flox/flox	MTP18 Gt heart	423948 => MTP18 Gt heart => Tmem173gt (m/m), A1cf-Tg(Myh6-cre/Esr1*)1Jmk (Tg/+), Mtfp1tm(cond) (flox/flox)	423951 - MTP18 Gt heart => Tmem173gt (m/m), A1cf-Tg(Myh6-cre/Esr1*)1Jmk (+/+), Mtfp1tm(cond) (flox/flox)			ED
0217-99	436741	2020-05-09	185	M				CAG MTP18 heart	421664 => CAG MTP18 heart => A1cf-Tg(Myh6-cre/Esr1*)1Jmk (+/+), Gt(ROSA)26Sortm1Wai (+/KI)	421668 - CAG MTP18 heart => A1cf-Tg(Myh6-cre/Esr1*)1Jmk (Tg/+), Gt(ROSA)26Sortm1Wai (+/+)			ED
0217-100	436742	2020-05-09	185	M				CAG MTP18 heart	421664 => CAG MTP18 heart => A1cf-Tg(Myh6-cre/Esr1*)1Jmk (+/+), Gt(ROSA)26Sortm1Wai (+/KI)	421668 - CAG MTP18 heart => A1cf-Tg(Myh6-cre/Esr1*)1Jmk (Tg/+), Gt(ROSA)26Sortm1Wai (+/+)			ED
0217-101	436743	2020-05-09	185	M				CAG MTP18 heart	421664 => CAG MTP18 heart => A1cf-Tg(Myh6-cre/Esr1*)1Jmk (+/+), Gt(ROSA)26Sortm1Wai (+/KI)	421668 - CAG MTP18 heart => A1cf-Tg(Myh6-cre/Esr1*)1Jmk (Tg/+), Gt(ROSA)26Sortm1Wai (+/+)			ED
0217-102	436744	2020-05-09	185	M				CAG MTP18 heart	421664 => CAG MTP18 heart => A1cf-Tg(Myh6-cre/Esr1*)1Jmk (+/+), Gt(ROSA)26Sortm1Wai (+/KI)	421668 - CAG MTP18 heart => A1cf-Tg(Myh6-cre/Esr1*)1Jmk (Tg/+), Gt(ROSA)26Sortm1Wai (+/+)			ED
0217-103	436745	2020-05-09	185	F				CAG MTP18 heart	421664 => CAG MTP18 heart => A1cf-Tg(Myh6-cre/Esr1*)1Jmk (+/+), Gt(ROSA)26Sortm1Wai (+/KI)	421668 - CAG MTP18 heart => A1cf-Tg(Myh6-cre/Esr1*)1Jmk (Tg/+), Gt(ROSA)26Sortm1Wai (+/+)			ED
0217-104	436746	2020-05-09	185	F				CAG MTP18 heart	421664 => CAG MTP18 heart => A1cf-Tg(Myh6-cre/Esr1*)1Jmk (+/+), Gt(ROSA)26Sortm1Wai (+/KI)	421668 - CAG MTP18 heart => A1cf-Tg(Myh6-cre/Esr1*)1Jmk (Tg/+), Gt(ROSA)26Sortm1Wai (+/+)			ED
0217-106	436747	2020-05-09	185	F				CAG MTP18 heart	421664 => CAG MTP18 heart => A1cf-Tg(Myh6-cre/Esr1*)1Jmk (+/+), Gt(ROSA)26Sortm1Wai (+/KI)	421668 - CAG MTP18 heart => A1cf-Tg(Myh6-cre/Esr1*)1Jmk (Tg/+), Gt(ROSA)26Sortm1Wai (+/+)			ED
0217-107	436748	2020-05-09	185	F				CAG MTP18 heart	421664 => CAG MTP18 heart => A1cf-Tg(Myh6-cre/Esr1*)1Jmk (+/+), Gt(ROSA)26Sortm1Wai (+/KI)	421668 - CAG MTP18 heart => A1cf-Tg(Myh6-cre/Esr1*)1Jmk (Tg/+), Gt(ROSA)26Sortm1Wai (+/+)			ED
0217-108	436749	2020-05-09	185	F				CAG MTP18 heart	421664 => CAG MTP18 heart => A1cf-Tg(Myh6-cre/Esr1*)1Jmk (+/+), Gt(ROSA)26Sortm1Wai (+/KI)	421668 - CAG MTP18 heart => A1cf-Tg(Myh6-cre/Esr1*)1Jmk (Tg/+), Gt(ROSA)26Sortm1Wai (+/+)			ED
0217-109	436750	2020-05-09	185	F				CAG MTP18 heart	421664 => CAG MTP18 heart => A1cf-Tg(Myh6-cre/Esr1*)1Jmk (+/+), Gt(ROSA)26Sortm1Wai (+/KI)	421668 - CAG MTP18 heart => A1cf-Tg(Myh6-cre/Esr1*)1Jmk (Tg/+), Gt(ROSA)26Sortm1Wai (+/+)			ED
0217-1	436751	2020-05-09	185	F				CAG MTP18 heart	421664 => CAG MTP18 heart => A1cf-Tg(Myh6-cre/Esr1*)1Jmk (+/+), Gt(ROSA)26Sortm1Wai (+/KI)	421668 - CAG MTP18 heart => A1cf-Tg(Myh6-cre/Esr1*)1Jmk (Tg/+), Gt(ROSA)26Sortm1Wai (+/+)			ED
0218-70	437168	2020-05-03	185.857	M			+/flox	MTP18 IFNAR1 heart KO	419126 => MTP18 IFNAR1 heart KO => Ifnar1tm1Agt (KO/KO), A1cf-Tg(Myh6-cre/Esr1*)1Jmk (+/+), Mtfp1tm(cond) (+/flox)	406920 - MTP18 IFNAR1 heart KO => Ifnar1tm1Agt (+/KO), A1cf-Tg(Myh6-cre/Esr1*)1Jmk (Tg/+), Mtfp1tm(cond) (+/flox)			ED
0218-71	437169	2020-05-03	185.857	M			flox/flox	MTP18 IFNAR1 heart KO	419126 => MTP18 IFNAR1 heart KO => Ifnar1tm1Agt (KO/KO), A1cf-Tg(Myh6-cre/Esr1*)1Jmk (+/+), Mtfp1tm(cond) (+/flox)	406920 - MTP18 IFNAR1 heart KO => Ifnar1tm1Agt (+/KO), A1cf-Tg(Myh6-cre/Esr1*)1Jmk (Tg/+), Mtfp1tm(cond) (+/flox)			ED
0218-72	437170	2020-05-03	185.857	M			+/flox	MTP18 IFNAR1 heart KO	419126 => MTP18 IFNAR1 heart KO => Ifnar1tm1Agt (KO/KO), A1cf-Tg(Myh6-cre/Esr1*)1Jmk (+/+), Mtfp1tm(cond) (+/flox)	406920 - MTP18 IFNAR1 heart KO => Ifnar1tm1Agt (+/KO), A1cf-Tg(Myh6-cre/Esr1*)1Jmk (Tg/+), Mtfp1tm(cond) (+/flox)			ED
0218-73	437171	2020-05-03	185.857	F			+/+	MTP18 IFNAR1 heart KO	419126 => MTP18 IFNAR1 heart KO => Ifnar1tm1Agt (KO/KO), A1cf-Tg(Myh6-cre/Esr1*)1Jmk (+/+), Mtfp1tm(cond) (+/flox)	406920 - MTP18 IFNAR1 heart KO => Ifnar1tm1Agt (+/KO), A1cf-Tg(Myh6-cre/Esr1*)1Jmk (Tg/+), Mtfp1tm(cond) (+/flox)			ED
0218-74	437172	2020-05-03	185.857	F			flox/flox	MTP18 IFNAR1 heart KO	419126 => MTP18 IFNAR1 heart KO => Ifnar1tm1Agt (KO/KO), A1cf-Tg(Myh6-cre/Esr1*)1Jmk (+/+), Mtfp1tm(cond) (+/flox)	406920 - MTP18 IFNAR1 heart KO => Ifnar1tm1Agt (+/KO), A1cf-Tg(Myh6-cre/Esr1*)1Jmk (Tg/+), Mtfp1tm(cond) (+/flox)			ED
0219-33	437471	2020-05-09	185	M		+/+	flox/flox	MTP18 Liver	410972 => MTP18 Liver => Mtfp1tm(cond) (flox/flox), Tg(Alb-cre)21Mgn (+/+)	410975 - MTP18 Liver => Mtfp1tm(cond) (flox/flox), Tg(Alb-cre)21Mgn (Tg/+)	2020-07-07	Euthanasia	CP
0219-34	437472	2020-05-09	185	F		Tg/+	flox/flox	MTP18 Liver	410972 => MTP18 Liver => Mtfp1tm(cond) (flox/flox), Tg(Alb-cre)21Mgn (+/+)	410975 - MTP18 Liver => Mtfp1tm(cond) (flox/flox), Tg(Alb-cre)21Mgn (Tg/+)	2020-06-15	Euthanasia	CP
0219-36	437473	2020-05-09	185	F		+/+	flox/flox	MTP18 Liver	410972 => MTP18 Liver => Mtfp1tm(cond) (flox/flox), Tg(Alb-cre)21Mgn (+/+)	410975 - MTP18 Liver => Mtfp1tm(cond) (flox/flox), Tg(Alb-cre)21Mgn (Tg/+)	2020-06-15	Euthanasia	CP
0219-37	437474	2020-05-09	185	F		Tg/+	flox/flox	MTP18 Liver	410972 => MTP18 Liver => Mtfp1tm(cond) (flox/flox), Tg(Alb-cre)21Mgn (+/+)	410975 - MTP18 Liver => Mtfp1tm(cond) (flox/flox), Tg(Alb-cre)21Mgn (Tg/+)	2020-06-15	Euthanasia	CP
0219-38	437475	2020-05-09	185	F		Tg/+	flox/flox	MTP18 Liver	410972 => MTP18 Liver => Mtfp1tm(cond) (flox/flox), Tg(Alb-cre)21Mgn (+/+)	410975 - MTP18 Liver => Mtfp1tm(cond) (flox/flox), Tg(Alb-cre)21Mgn (Tg/+)	2020-06-15	Euthanasia	CP
0219-39	437476	2020-05-10	184.857	M		+/+	flox/flox	MTP18 Liver	389940 => MTP18 Liver => Mtfp1tm(cond) (flox/flox), Tg(Alb-cre)21Mgn (Tg/+)	389941 - MTP18 Liver => Mtfp1tm(cond) (flox/flox), Tg(Alb-cre)21Mgn (+/+)	2020-07-07	Euthanasia	CP
0219-40	437477	2020-05-10	184.857	M		+/+	flox/flox	MTP18 Liver	389940 => MTP18 Liver => Mtfp1tm(cond) (flox/flox), Tg(Alb-cre)21Mgn (Tg/+)	389941 - MTP18 Liver => Mtfp1tm(cond) (flox/flox), Tg(Alb-cre)21Mgn (+/+)	2020-07-07	Euthanasia	CP
0219-41	437478	2020-05-10	184.857	F		+/+	flox/flox	MTP18 Liver	389940 => MTP18 Liver => Mtfp1tm(cond) (flox/flox), Tg(Alb-cre)21Mgn (Tg/+)	389941 - MTP18 Liver => Mtfp1tm(cond) (flox/flox), Tg(Alb-cre)21Mgn (+/+)	2020-07-07	Euthanasia	CP
0219-42	437479	2020-05-10	184.857	F		+/+	flox/flox	MTP18 Liver	389940 => MTP18 Liver => Mtfp1tm(cond) (flox/flox), Tg(Alb-cre)21Mgn (Tg/+)	389941 - MTP18 Liver => Mtfp1tm(cond) (flox/flox), Tg(Alb-cre)21Mgn (+/+)	2020-07-07	Euthanasia	CP
0219-43	437480	2020-05-10	184.857	F		+/+	flox/flox	MTP18 Liver	389940 => MTP18 Liver => Mtfp1tm(cond) (flox/flox), Tg(Alb-cre)21Mgn (Tg/+)	389941 - MTP18 Liver => Mtfp1tm(cond) (flox/flox), Tg(Alb-cre)21Mgn (+/+)	2020-07-07	Euthanasia	CP
0219-44	437481	2020-05-10	184.857	F		Tg/+	flox/flox	MTP18 Liver	389940 => MTP18 Liver => Mtfp1tm(cond) (flox/flox), Tg(Alb-cre)21Mgn (Tg/+)	389941 - MTP18 Liver => Mtfp1tm(cond) (flox/flox), Tg(Alb-cre)21Mgn (+/+)	2020-07-07	Euthanasia	CP
0219-46	437482	2020-05-10	184.857	F		Tg/+	flox/flox	MTP18 Liver	389940 => MTP18 Liver => Mtfp1tm(cond) (flox/flox), Tg(Alb-cre)21Mgn (Tg/+)	389941 - MTP18 Liver => Mtfp1tm(cond) (flox/flox), Tg(Alb-cre)21Mgn (+/+)	2020-07-07	Euthanasia	CP
0220-23	438434	2020-05-15	184.143	M			flox/flox	MTP18 Gt heart	414424 => MTP18 Gt heart => Tmem173gt (m/m), A1cf-Tg(Myh6-cre/Esr1*)1Jmk (+/+), Mtfp1tm(cond) (flox/flox)	423950 - MTP18 Gt heart => Tmem173gt (m/m), A1cf-Tg(Myh6-cre/Esr1*)1Jmk (Tg/+), Mtfp1tm(cond) (flox/flox)			ED
0220-24	438435	2020-05-15	184.143	M			flox/flox	MTP18 Gt heart	414424 => MTP18 Gt heart => Tmem173gt (m/m), A1cf-Tg(Myh6-cre/Esr1*)1Jmk (+/+), Mtfp1tm(cond) (flox/flox)	423950 - MTP18 Gt heart => Tmem173gt (m/m), A1cf-Tg(Myh6-cre/Esr1*)1Jmk (Tg/+), Mtfp1tm(cond) (flox/flox)			ED
0220-26	438436	2020-05-15	184.143	M			flox/flox	MTP18 Gt heart	414424 => MTP18 Gt heart => Tmem173gt (m/m), A1cf-Tg(Myh6-cre/Esr1*)1Jmk (+/+), Mtfp1tm(cond) (flox/flox)	423950 - MTP18 Gt heart => Tmem173gt (m/m), A1cf-Tg(Myh6-cre/Esr1*)1Jmk (Tg/+), Mtfp1tm(cond) (flox/flox)			ED
0220-27	438437	2020-05-15	184.143	F			flox/flox	MTP18 Gt heart	414424 => MTP18 Gt heart => Tmem173gt (m/m), A1cf-Tg(Myh6-cre/Esr1*)1Jmk (+/+), Mtfp1tm(cond) (flox/flox)	423950 - MTP18 Gt heart => Tmem173gt (m/m), A1cf-Tg(Myh6-cre/Esr1*)1Jmk (Tg/+), Mtfp1tm(cond) (flox/flox)			ED
0220-28	438438	2020-05-15	184.143	F			flox/flox	MTP18 Gt heart	414424 => MTP18 Gt heart => Tmem173gt (m/m), A1cf-Tg(Myh6-cre/Esr1*)1Jmk (+/+), Mtfp1tm(cond) (flox/flox)	423950 - MTP18 Gt heart => Tmem173gt (m/m), A1cf-Tg(Myh6-cre/Esr1*)1Jmk (Tg/+), Mtfp1tm(cond) (flox/flox)			ED
0221-83	438601	2020-05-13	184.429	M			flox/flox	MTP18 heart	408753 => MTP18 heart => A1cf-Tg(Myh6-cre/Esr1*)1Jmk (Tg/+), Mtfp1tm(cond) (flox/flox)	408749 - MTP18 heart => A1cf-Tg(Myh6-cre/Esr1*)1Jmk (+/+), Mtfp1tm(cond) (flox/flox)			ED
0221-84	438603	2020-05-13	184.429	M			flox/flox	MTP18 heart	408753 => MTP18 heart => A1cf-Tg(Myh6-cre/Esr1*)1Jmk (Tg/+), Mtfp1tm(cond) (flox/flox)	408749 - MTP18 heart => A1cf-Tg(Myh6-cre/Esr1*)1Jmk (+/+), Mtfp1tm(cond) (flox/flox)			ED
0221-86	438605	2020-05-13	184.429	M			flox/flox	MTP18 heart	408753 => MTP18 heart => A1cf-Tg(Myh6-cre/Esr1*)1Jmk (Tg/+), Mtfp1tm(cond) (flox/flox)	408749 - MTP18 heart => A1cf-Tg(Myh6-cre/Esr1*)1Jmk (+/+), Mtfp1tm(cond) (flox/flox)			ED
0221-87	438607	2020-05-13	184.429	M			flox/flox	MTP18 heart	408753 => MTP18 heart => A1cf-Tg(Myh6-cre/Esr1*)1Jmk (Tg/+), Mtfp1tm(cond) (flox/flox)	408749 - MTP18 heart => A1cf-Tg(Myh6-cre/Esr1*)1Jmk (+/+), Mtfp1tm(cond) (flox/flox)			ED
0221-88	438609	2020-05-13	184.429	M			flox/flox	MTP18 heart	408753 => MTP18 heart => A1cf-Tg(Myh6-cre/Esr1*)1Jmk (Tg/+), Mtfp1tm(cond) (flox/flox)	408749 - MTP18 heart => A1cf-Tg(Myh6-cre/Esr1*)1Jmk (+/+), Mtfp1tm(cond) (flox/flox)			ED
0221-89	438610	2020-05-13	184.429	F			flox/flox	MTP18 heart	408753 => MTP18 heart => A1cf-Tg(Myh6-cre/Esr1*)1Jmk (Tg/+), Mtfp1tm(cond) (flox/flox)	408749 - MTP18 heart => A1cf-Tg(Myh6-cre/Esr1*)1Jmk (+/+), Mtfp1tm(cond) (flox/flox)			ED
0221-90	438611	2020-05-13	184.429	F			flox/flox	MTP18 heart	408753 => MTP18 heart => A1cf-Tg(Myh6-cre/Esr1*)1Jmk (Tg/+), Mtfp1tm(cond) (flox/flox)	408749 - MTP18 heart => A1cf-Tg(Myh6-cre/Esr1*)1Jmk (+/+), Mtfp1tm(cond) (flox/flox)			ED
0221-91	438612	2020-05-13	184.429	F			flox/flox	MTP18 heart	408753 => MTP18 heart => A1cf-Tg(Myh6-cre/Esr1*)1Jmk (Tg/+), Mtfp1tm(cond) (flox/flox)	408749 - MTP18 heart => A1cf-Tg(Myh6-cre/Esr1*)1Jmk (+/+), Mtfp1tm(cond) (flox/flox)			ED
0221-92	438613	2020-05-13	184.429	F			flox/flox	MTP18 heart	408753 => MTP18 heart => A1cf-Tg(Myh6-cre/Esr1*)1Jmk (Tg/+), Mtfp1tm(cond) (flox/flox)	408749 - MTP18 heart => A1cf-Tg(Myh6-cre/Esr1*)1Jmk (+/+), Mtfp1tm(cond) (flox/flox)			ED
0222-2	440180	2020-05-18	183.714	M				CAG MTP18 heart	415201 => CAG MTP18 heart => A1cf-Tg(Myh6-cre/Esr1*)1Jmk (Tg/+), Gt(ROSA)26Sortm1Wai (+/+)	415192 - CAG MTP18 heart => A1cf-Tg(Myh6-cre/Esr1*)1Jmk (+/+), Gt(ROSA)26Sortm1Wai (+/KI)			ED
0222-3	440181	2020-05-18	183.714	M				CAG MTP18 heart	415201 => CAG MTP18 heart => A1cf-Tg(Myh6-cre/Esr1*)1Jmk (Tg/+), Gt(ROSA)26Sortm1Wai (+/+)	415192 - CAG MTP18 heart => A1cf-Tg(Myh6-cre/Esr1*)1Jmk (+/+), Gt(ROSA)26Sortm1Wai (+/KI)			ED
0222-4	440182	2020-05-18	183.714	F				CAG MTP18 heart	415201 => CAG MTP18 heart => A1cf-Tg(Myh6-cre/Esr1*)1Jmk (Tg/+), Gt(ROSA)26Sortm1Wai (+/+)	415192 - CAG MTP18 heart => A1cf-Tg(Myh6-cre/Esr1*)1Jmk (+/+), Gt(ROSA)26Sortm1Wai (+/KI)			ED
0222-6	440189	2020-05-21	183.286	M				CAG MTP18 heart	415201 => CAG MTP18 heart => A1cf-Tg(Myh6-cre/Esr1*)1Jmk (Tg/+), Gt(ROSA)26Sortm1Wai (+/+)	415194 - CAG MTP18 heart => A1cf-Tg(Myh6-cre/Esr1*)1Jmk (+/+), Gt(ROSA)26Sortm1Wai (+/KI)			ED
0222-7	440190	2020-05-21	183.286	M				CAG MTP18 heart	415201 => CAG MTP18 heart => A1cf-Tg(Myh6-cre/Esr1*)1Jmk (Tg/+), Gt(ROSA)26Sortm1Wai (+/+)	415194 - CAG MTP18 heart => A1cf-Tg(Myh6-cre/Esr1*)1Jmk (+/+), Gt(ROSA)26Sortm1Wai (+/KI)			ED
0222-8	440191	2020-05-21	183.286	M				CAG MTP18 heart	415201 => CAG MTP18 heart => A1cf-Tg(Myh6-cre/Esr1*)1Jmk (Tg/+), Gt(ROSA)26Sortm1Wai (+/+)	415194 - CAG MTP18 heart => A1cf-Tg(Myh6-cre/Esr1*)1Jmk (+/+), Gt(ROSA)26Sortm1Wai (+/KI)			ED
0222-9	440192	2020-05-21	183.286	M				CAG MTP18 heart	415201 => CAG MTP18 heart => A1cf-Tg(Myh6-cre/Esr1*)1Jmk (Tg/+), Gt(ROSA)26Sortm1Wai (+/+)	415194 - CAG MTP18 heart => A1cf-Tg(Myh6-cre/Esr1*)1Jmk (+/+), Gt(ROSA)26Sortm1Wai (+/KI)			ED
0222-10	440193	2020-05-21	183.286	M				CAG MTP18 heart	415201 => CAG MTP18 heart => A1cf-Tg(Myh6-cre/Esr1*)1Jmk (Tg/+), Gt(ROSA)26Sortm1Wai (+/+)	415194 - CAG MTP18 heart => A1cf-Tg(Myh6-cre/Esr1*)1Jmk (+/+), Gt(ROSA)26Sortm1Wai (+/KI)			ED
0222-11	440194	2020-05-21	183.286	M				CAG MTP18 heart	415201 => CAG MTP18 heart => A1cf-Tg(Myh6-cre/Esr1*)1Jmk (Tg/+), Gt(ROSA)26Sortm1Wai (+/+)	415194 - CAG MTP18 heart => A1cf-Tg(Myh6-cre/Esr1*)1Jmk (+/+), Gt(ROSA)26Sortm1Wai (+/KI)			ED
0222-12	440195	2020-05-21	183.286	M				CAG MTP18 heart	415201 => CAG MTP18 heart => A1cf-Tg(Myh6-cre/Esr1*)1Jmk (Tg/+), Gt(ROSA)26Sortm1Wai (+/+)	415194 - CAG MTP18 heart => A1cf-Tg(Myh6-cre/Esr1*)1Jmk (+/+), Gt(ROSA)26Sortm1Wai (+/KI)			ED
0222-13	440196	2020-05-21	183.286	F				CAG MTP18 heart	415201 => CAG MTP18 heart => A1cf-Tg(Myh6-cre/Esr1*)1Jmk (Tg/+), Gt(ROSA)26Sortm1Wai (+/+)	415194 - CAG MTP18 heart => A1cf-Tg(Myh6-cre/Esr1*)1Jmk (+/+), Gt(ROSA)26Sortm1Wai (+/KI)			ED
0222-14	440197	2020-05-21	183.286	F				CAG MTP18 heart	415201 => CAG MTP18 heart => A1cf-Tg(Myh6-cre/Esr1*)1Jmk (Tg/+), Gt(ROSA)26Sortm1Wai (+/+)	415194 - CAG MTP18 heart => A1cf-Tg(Myh6-cre/Esr1*)1Jmk (+/+), Gt(ROSA)26Sortm1Wai (+/KI)			ED
0223-70	440398	2020-05-13	184.429	M				YME1L heart KO	384274 => YME1L heart KO => Yme1l1tm1Tlan (flox/flox), A1cf-Tg(Myh6-cre/Esr1*)1Jmk (Tg/+)	384276 - YME1L heart KO => Yme1l1tm1Tlan (flox/flox), A1cf-Tg(Myh6-cre/Esr1*)1Jmk (+/+)			LIV
0223-71	440399	2020-05-13	184.429	M				YME1L heart KO	384274 => YME1L heart KO => Yme1l1tm1Tlan (flox/flox), A1cf-Tg(Myh6-cre/Esr1*)1Jmk (Tg/+)	384276 - YME1L heart KO => Yme1l1tm1Tlan (flox/flox), A1cf-Tg(Myh6-cre/Esr1*)1Jmk (+/+)		Euthanasia	LIV
0223-72	440400	2020-05-13	184.429	F				YME1L heart KO	384274 => YME1L heart KO => Yme1l1tm1Tlan (flox/flox), A1cf-Tg(Myh6-cre/Esr1*)1Jmk (Tg/+)	384276 - YME1L heart KO => Yme1l1tm1Tlan (flox/flox), A1cf-Tg(Myh6-cre/Esr1*)1Jmk (+/+)			LIV
0223-73	440401	2020-05-13	184.429	F				YME1L heart KO	384274 => YME1L heart KO => Yme1l1tm1Tlan (flox/flox), A1cf-Tg(Myh6-cre/Esr1*)1Jmk (Tg/+)	384276 - YME1L heart KO => Yme1l1tm1Tlan (flox/flox), A1cf-Tg(Myh6-cre/Esr1*)1Jmk (+/+)			LIV
0223-74	440402	2020-05-13	184.429	F				YME1L heart KO	384274 => YME1L heart KO => Yme1l1tm1Tlan (flox/flox), A1cf-Tg(Myh6-cre/Esr1*)1Jmk (Tg/+)	384276 - YME1L heart KO => Yme1l1tm1Tlan (flox/flox), A1cf-Tg(Myh6-cre/Esr1*)1Jmk (+/+)			LIV
0223-76	440403	2020-05-19	183.571	M				YME1L heart KO	384274 => YME1L heart KO => Yme1l1tm1Tlan (flox/flox), A1cf-Tg(Myh6-cre/Esr1*)1Jmk (Tg/+)	384275 - YME1L heart KO => Yme1l1tm1Tlan (flox/flox), A1cf-Tg(Myh6-cre/Esr1*)1Jmk (+/+)			LIV
0223-77	440404	2020-05-19	183.571	M				YME1L heart KO	384274 => YME1L heart KO => Yme1l1tm1Tlan (flox/flox), A1cf-Tg(Myh6-cre/Esr1*)1Jmk (Tg/+)	384275 - YME1L heart KO => Yme1l1tm1Tlan (flox/flox), A1cf-Tg(Myh6-cre/Esr1*)1Jmk (+/+)			LIV
0223-78	440405	2020-05-19	183.571	M				YME1L heart KO	384274 => YME1L heart KO => Yme1l1tm1Tlan (flox/flox), A1cf-Tg(Myh6-cre/Esr1*)1Jmk (Tg/+)	384275 - YME1L heart KO => Yme1l1tm1Tlan (flox/flox), A1cf-Tg(Myh6-cre/Esr1*)1Jmk (+/+)			LIV
0223-79	440406	2020-05-19	183.571	F				YME1L heart KO	384274 => YME1L heart KO => Yme1l1tm1Tlan (flox/flox), A1cf-Tg(Myh6-cre/Esr1*)1Jmk (Tg/+)	384275 - YME1L heart KO => Yme1l1tm1Tlan (flox/flox), A1cf-Tg(Myh6-cre/Esr1*)1Jmk (+/+)			LIV
0223-80	440407	2020-05-19	183.571	F				YME1L heart KO	384274 => YME1L heart KO => Yme1l1tm1Tlan (flox/flox), A1cf-Tg(Myh6-cre/Esr1*)1Jmk (Tg/+)	384275 - YME1L heart KO => Yme1l1tm1Tlan (flox/flox), A1cf-Tg(Myh6-cre/Esr1*)1Jmk (+/+)			LIV
0223-81	440408	2020-05-19	183.571	F				YME1L heart KO	384274 => YME1L heart KO => Yme1l1tm1Tlan (flox/flox), A1cf-Tg(Myh6-cre/Esr1*)1Jmk (Tg/+)	384275 - YME1L heart KO => Yme1l1tm1Tlan (flox/flox), A1cf-Tg(Myh6-cre/Esr1*)1Jmk (+/+)			LIV
0223-82	440409	2020-05-19	183.571	F				YME1L heart KO	384274 => YME1L heart KO => Yme1l1tm1Tlan (flox/flox), A1cf-Tg(Myh6-cre/Esr1*)1Jmk (Tg/+)	384275 - YME1L heart KO => Yme1l1tm1Tlan (flox/flox), A1cf-Tg(Myh6-cre/Esr1*)1Jmk (+/+)			LIV
0224-26	441220	2020-05-30	182	M				CAG MTP18 heart	415206 => CAG MTP18 heart => A1cf-Tg(Myh6-cre/Esr1*)1Jmk (Tg/+), Gt(ROSA)26Sortm1Wai (+/+)	415208 - CAG MTP18 heart => A1cf-Tg(Myh6-cre/Esr1*)1Jmk (+/+), Gt(ROSA)26Sortm1Wai (+/KI)			ED
0224-27	441221	2020-05-30	182	M				CAG MTP18 heart	415206 => CAG MTP18 heart => A1cf-Tg(Myh6-cre/Esr1*)1Jmk (Tg/+), Gt(ROSA)26Sortm1Wai (+/+)	415208 - CAG MTP18 heart => A1cf-Tg(Myh6-cre/Esr1*)1Jmk (+/+), Gt(ROSA)26Sortm1Wai (+/KI)			ED
0224-28	441222	2020-05-30	182	M				CAG MTP18 heart	415206 => CAG MTP18 heart => A1cf-Tg(Myh6-cre/Esr1*)1Jmk (Tg/+), Gt(ROSA)26Sortm1Wai (+/+)	415208 - CAG MTP18 heart => A1cf-Tg(Myh6-cre/Esr1*)1Jmk (+/+), Gt(ROSA)26Sortm1Wai (+/KI)			ED
0224-29	441223	2020-05-30	182	M				CAG MTP18 heart	415206 => CAG MTP18 heart => A1cf-Tg(Myh6-cre/Esr1*)1Jmk (Tg/+), Gt(ROSA)26Sortm1Wai (+/+)	415208 - CAG MTP18 heart => A1cf-Tg(Myh6-cre/Esr1*)1Jmk (+/+), Gt(ROSA)26Sortm1Wai (+/KI)			ED
0224-30	441224	2020-05-30	182	M				CAG MTP18 heart	415206 => CAG MTP18 heart => A1cf-Tg(Myh6-cre/Esr1*)1Jmk (Tg/+), Gt(ROSA)26Sortm1Wai (+/+)	415208 - CAG MTP18 heart => A1cf-Tg(Myh6-cre/Esr1*)1Jmk (+/+), Gt(ROSA)26Sortm1Wai (+/KI)			ED
0224-31	441225	2020-05-30	182	M				CAG MTP18 heart	415206 => CAG MTP18 heart => A1cf-Tg(Myh6-cre/Esr1*)1Jmk (Tg/+), Gt(ROSA)26Sortm1Wai (+/+)	415208 - CAG MTP18 heart => A1cf-Tg(Myh6-cre/Esr1*)1Jmk (+/+), Gt(ROSA)26Sortm1Wai (+/KI)			ED
0224-32	441226	2020-05-30	182	M				CAG MTP18 heart	415206 => CAG MTP18 heart => A1cf-Tg(Myh6-cre/Esr1*)1Jmk (Tg/+), Gt(ROSA)26Sortm1Wai (+/+)	415208 - CAG MTP18 heart => A1cf-Tg(Myh6-cre/Esr1*)1Jmk (+/+), Gt(ROSA)26Sortm1Wai (+/KI)			ED
0224-33	441235	2020-05-30	182	F				CAG MTP18 heart	415206 => CAG MTP18 heart => A1cf-Tg(Myh6-cre/Esr1*)1Jmk (Tg/+), Gt(ROSA)26Sortm1Wai (+/+)	415208 - CAG MTP18 heart => A1cf-Tg(Myh6-cre/Esr1*)1Jmk (+/+), Gt(ROSA)26Sortm1Wai (+/KI)			ED
0224-34	441236	2020-05-30	182	F				CAG MTP18 heart	415206 => CAG MTP18 heart => A1cf-Tg(Myh6-cre/Esr1*)1Jmk (Tg/+), Gt(ROSA)26Sortm1Wai (+/+)	415208 - CAG MTP18 heart => A1cf-Tg(Myh6-cre/Esr1*)1Jmk (+/+), Gt(ROSA)26Sortm1Wai (+/KI)			ED
0225-47	443967	2020-06-06	181	M		Tg/+	flox/flox	MTP18 Liver	420581 => MTP18 Liver => Mtfp1tm(cond) (flox/flox), Tg(Alb-cre)21Mgn (Tg/+)	420582 - MTP18 Liver => Mtfp1tm(cond) (flox/flox), Tg(Alb-cre)21Mgn (+/+)	2020-08-27	CP212	CP
0225-48	443968	2020-06-06	181	M		+/+	flox/flox	MTP18 Liver	420581 => MTP18 Liver => Mtfp1tm(cond) (flox/flox), Tg(Alb-cre)21Mgn (Tg/+)	420582 - MTP18 Liver => Mtfp1tm(cond) (flox/flox), Tg(Alb-cre)21Mgn (+/+)	2020-08-27	CP212	CP
0225-49	443969	2020-06-06	181	M		Tg/+	flox/flox	MTP18 Liver	420581 => MTP18 Liver => Mtfp1tm(cond) (flox/flox), Tg(Alb-cre)21Mgn (Tg/+)	420582 - MTP18 Liver => Mtfp1tm(cond) (flox/flox), Tg(Alb-cre)21Mgn (+/+)	2020-08-26	CP211	CP
0225-50	443970	2020-06-06	181	M		+/+	flox/flox	MTP18 Liver	420581 => MTP18 Liver => Mtfp1tm(cond) (flox/flox), Tg(Alb-cre)21Mgn (Tg/+)	420582 - MTP18 Liver => Mtfp1tm(cond) (flox/flox), Tg(Alb-cre)21Mgn (+/+)	2020-08-26	CP211	CP
0225-51	443971	2020-06-06	181	M		+/+	flox/flox	MTP18 Liver	420581 => MTP18 Liver => Mtfp1tm(cond) (flox/flox), Tg(Alb-cre)21Mgn (Tg/+)	420582 - MTP18 Liver => Mtfp1tm(cond) (flox/flox), Tg(Alb-cre)21Mgn (+/+)	2020-10-15	Euthanasia	CP
0225-52	443972	2020-06-06	181	F		+/+	flox/flox	MTP18 Liver	420581 => MTP18 Liver => Mtfp1tm(cond) (flox/flox), Tg(Alb-cre)21Mgn (Tg/+)	420582 - MTP18 Liver => Mtfp1tm(cond) (flox/flox), Tg(Alb-cre)21Mgn (+/+)	2020-08-19	Euthanasia	CP
0225-53	443973	2020-06-06	181	F		Tg/+	flox/flox	MTP18 Liver	420581 => MTP18 Liver => Mtfp1tm(cond) (flox/flox), Tg(Alb-cre)21Mgn (Tg/+)	420582 - MTP18 Liver => Mtfp1tm(cond) (flox/flox), Tg(Alb-cre)21Mgn (+/+)	2020-10-15	Euthanasia	CP
0225-54	443974	2020-06-06	181	F		+/+	flox/flox	MTP18 Liver	420581 => MTP18 Liver => Mtfp1tm(cond) (flox/flox), Tg(Alb-cre)21Mgn (Tg/+)	420582 - MTP18 Liver => Mtfp1tm(cond) (flox/flox), Tg(Alb-cre)21Mgn (+/+)	2020-08-19	Euthanasia	CP
0225-56	443975	2020-06-06	181	F		+/+	flox/flox	MTP18 Liver	420581 => MTP18 Liver => Mtfp1tm(cond) (flox/flox), Tg(Alb-cre)21Mgn (Tg/+)	420582 - MTP18 Liver => Mtfp1tm(cond) (flox/flox), Tg(Alb-cre)21Mgn (+/+)	2020-08-19	Euthanasia	CP
0225-57	443976	2020-06-06	181	F		+/+	flox/flox	MTP18 Liver	420581 => MTP18 Liver => Mtfp1tm(cond) (flox/flox), Tg(Alb-cre)21Mgn (Tg/+)	420582 - MTP18 Liver => Mtfp1tm(cond) (flox/flox), Tg(Alb-cre)21Mgn (+/+)	2020-08-19	Euthanasia	CP
0226-71	444119	2020-06-03	181.429	M	+/KI	Tg/+	flox/flox	MTP18 Liver mitoYFP	414219 => MTP18 Liver mitoYFP => Mtfp1tm(cond) (flox/flox), Tg(Alb-cre)21Mgn (+/+), Gt(ROSA)26Sortm1.1Lrsn (+/KI)	414220 - MTP18 Liver mitoYFP => Mtfp1tm(cond) (flox/flox), Tg(Alb-cre)21Mgn (Tg/+), Gt(ROSA)26Sortm1.1Lrsn (+/+)	2020-10-14	CP215	CP
0226-72	444120	2020-06-03	181.429	M	+/KI	+/+	flox/flox	MTP18 Liver mitoYFP	414219 => MTP18 Liver mitoYFP => Mtfp1tm(cond) (flox/flox), Tg(Alb-cre)21Mgn (+/+), Gt(ROSA)26Sortm1.1Lrsn (+/KI)	414220 - MTP18 Liver mitoYFP => Mtfp1tm(cond) (flox/flox), Tg(Alb-cre)21Mgn (Tg/+), Gt(ROSA)26Sortm1.1Lrsn (+/+)	2020-10-14	CP215	CP
0226-73	444121	2020-06-03	181.429	M	+/+	Tg/+	flox/flox	MTP18 Liver mitoYFP	414219 => MTP18 Liver mitoYFP => Mtfp1tm(cond) (flox/flox), Tg(Alb-cre)21Mgn (+/+), Gt(ROSA)26Sortm1.1Lrsn (+/KI)	414220 - MTP18 Liver mitoYFP => Mtfp1tm(cond) (flox/flox), Tg(Alb-cre)21Mgn (Tg/+), Gt(ROSA)26Sortm1.1Lrsn (+/+)	2020-07-07	Euthanasia	CP
0226-74	444122	2020-06-03	181.429	F	+/+	+/+	flox/flox	MTP18 Liver mitoYFP	414219 => MTP18 Liver mitoYFP => Mtfp1tm(cond) (flox/flox), Tg(Alb-cre)21Mgn (+/+), Gt(ROSA)26Sortm1.1Lrsn (+/KI)	414220 - MTP18 Liver mitoYFP => Mtfp1tm(cond) (flox/flox), Tg(Alb-cre)21Mgn (Tg/+), Gt(ROSA)26Sortm1.1Lrsn (+/+)	2020-08-19	Euthanasia	CP
0226-76	444123	2020-06-03	181.429	F	+/+	+/+	flox/flox	MTP18 Liver mitoYFP	414219 => MTP18 Liver mitoYFP => Mtfp1tm(cond) (flox/flox), Tg(Alb-cre)21Mgn (+/+), Gt(ROSA)26Sortm1.1Lrsn (+/KI)	414220 - MTP18 Liver mitoYFP => Mtfp1tm(cond) (flox/flox), Tg(Alb-cre)21Mgn (Tg/+), Gt(ROSA)26Sortm1.1Lrsn (+/+)	2020-08-19	Euthanasia	CP
0226-77	444124	2020-06-03	181.429	F	+/+	+/+	flox/flox	MTP18 Liver mitoYFP	414219 => MTP18 Liver mitoYFP => Mtfp1tm(cond) (flox/flox), Tg(Alb-cre)21Mgn (+/+), Gt(ROSA)26Sortm1.1Lrsn (+/KI)	414220 - MTP18 Liver mitoYFP => Mtfp1tm(cond) (flox/flox), Tg(Alb-cre)21Mgn (Tg/+), Gt(ROSA)26Sortm1.1Lrsn (+/+)	2020-08-19	Euthanasia	CP
0226-78	444125	2020-06-03	181.429	F	+/KI	Tg/+	flox/flox	MTP18 Liver mitoYFP	414219 => MTP18 Liver mitoYFP => Mtfp1tm(cond) (flox/flox), Tg(Alb-cre)21Mgn (+/+), Gt(ROSA)26Sortm1.1Lrsn (+/KI)	414220 - MTP18 Liver mitoYFP => Mtfp1tm(cond) (flox/flox), Tg(Alb-cre)21Mgn (Tg/+), Gt(ROSA)26Sortm1.1Lrsn (+/+)	2020-10-14	CP215	CP
0226-79	444126	2020-06-03	181.429	F	+/KI	Tg/+	flox/flox	MTP18 Liver mitoYFP	414219 => MTP18 Liver mitoYFP => Mtfp1tm(cond) (flox/flox), Tg(Alb-cre)21Mgn (+/+), Gt(ROSA)26Sortm1.1Lrsn (+/KI)	414220 - MTP18 Liver mitoYFP => Mtfp1tm(cond) (flox/flox), Tg(Alb-cre)21Mgn (Tg/+), Gt(ROSA)26Sortm1.1Lrsn (+/+)	2021-01-18	Euthanasia	CP
0226-80	444127	2020-06-03	181.429	F	+/+	+/+	flox/flox	MTP18 Liver mitoYFP	414219 => MTP18 Liver mitoYFP => Mtfp1tm(cond) (flox/flox), Tg(Alb-cre)21Mgn (+/+), Gt(ROSA)26Sortm1.1Lrsn (+/KI)	414220 - MTP18 Liver mitoYFP => Mtfp1tm(cond) (flox/flox), Tg(Alb-cre)21Mgn (Tg/+), Gt(ROSA)26Sortm1.1Lrsn (+/+)	2020-08-19	Euthanasia	CP
0226-81	444128	2020-06-03	181.429	F	+/+	Tg/+	flox/flox	MTP18 Liver mitoYFP	414219 => MTP18 Liver mitoYFP => Mtfp1tm(cond) (flox/flox), Tg(Alb-cre)21Mgn (+/+), Gt(ROSA)26Sortm1.1Lrsn (+/KI)	414220 - MTP18 Liver mitoYFP => Mtfp1tm(cond) (flox/flox), Tg(Alb-cre)21Mgn (Tg/+), Gt(ROSA)26Sortm1.1Lrsn (+/+)	2020-08-19	Euthanasia	CP
0226-82	444129	2020-06-03	181.429	F	+/+	Tg/+	flox/flox	MTP18 Liver mitoYFP	414219 => MTP18 Liver mitoYFP => Mtfp1tm(cond) (flox/flox), Tg(Alb-cre)21Mgn (+/+), Gt(ROSA)26Sortm1.1Lrsn (+/KI)	414220 - MTP18 Liver mitoYFP => Mtfp1tm(cond) (flox/flox), Tg(Alb-cre)21Mgn (Tg/+), Gt(ROSA)26Sortm1.1Lrsn (+/+)	2020-08-19	Euthanasia	CP
0226-83	444130	2020-06-03	181.429	F	+/KI	Tg/+	flox/flox	MTP18 Liver mitoYFP	414219 => MTP18 Liver mitoYFP => Mtfp1tm(cond) (flox/flox), Tg(Alb-cre)21Mgn (+/+), Gt(ROSA)26Sortm1.1Lrsn (+/KI)	414220 - MTP18 Liver mitoYFP => Mtfp1tm(cond) (flox/flox), Tg(Alb-cre)21Mgn (Tg/+), Gt(ROSA)26Sortm1.1Lrsn (+/+)	2021-01-18	Euthanasia	CP
0227-78	444160	2020-06-04	181.286	M				GLUT4 YME1L heart	411001 => GLUT4 YME1L heart => Yme1l1tm1Tlan (flox/flox), A1cf-Tg(Myh6-cre/Esr1*)1Jmk (+/+), Slc2a4tm1Abel (+/flox)	411005 - GLUT4 YME1L heart => Yme1l1tm1Tlan (flox/flox), A1cf-Tg(Myh6-cre/Esr1*)1Jmk (Tg/+), Slc2a4tm1Abel (+/+)			LIV
0227-79	444161	2020-06-04	181.286	M				GLUT4 YME1L heart	411001 => GLUT4 YME1L heart => Yme1l1tm1Tlan (flox/flox), A1cf-Tg(Myh6-cre/Esr1*)1Jmk (+/+), Slc2a4tm1Abel (+/flox)	411005 - GLUT4 YME1L heart => Yme1l1tm1Tlan (flox/flox), A1cf-Tg(Myh6-cre/Esr1*)1Jmk (Tg/+), Slc2a4tm1Abel (+/+)			LIV
0227-80	444162	2020-06-04	181.286	M				GLUT4 YME1L heart	411001 => GLUT4 YME1L heart => Yme1l1tm1Tlan (flox/flox), A1cf-Tg(Myh6-cre/Esr1*)1Jmk (+/+), Slc2a4tm1Abel (+/flox)	411005 - GLUT4 YME1L heart => Yme1l1tm1Tlan (flox/flox), A1cf-Tg(Myh6-cre/Esr1*)1Jmk (Tg/+), Slc2a4tm1Abel (+/+)			LIV
0227-81	444163	2020-06-04	181.286	M				GLUT4 YME1L heart	411001 => GLUT4 YME1L heart => Yme1l1tm1Tlan (flox/flox), A1cf-Tg(Myh6-cre/Esr1*)1Jmk (+/+), Slc2a4tm1Abel (+/flox)	411005 - GLUT4 YME1L heart => Yme1l1tm1Tlan (flox/flox), A1cf-Tg(Myh6-cre/Esr1*)1Jmk (Tg/+), Slc2a4tm1Abel (+/+)			LIV
0227-82	444164	2020-06-04	181.286	M				GLUT4 YME1L heart	411001 => GLUT4 YME1L heart => Yme1l1tm1Tlan (flox/flox), A1cf-Tg(Myh6-cre/Esr1*)1Jmk (+/+), Slc2a4tm1Abel (+/flox)	411005 - GLUT4 YME1L heart => Yme1l1tm1Tlan (flox/flox), A1cf-Tg(Myh6-cre/Esr1*)1Jmk (Tg/+), Slc2a4tm1Abel (+/+)			LIV
0228-83	444177	2020-06-07	180.857	M				YME1L heart KO	408679 => YME1L heart KO => Yme1l1tm1Tlan (flox/flox), A1cf-Tg(Myh6-cre/Esr1*)1Jmk (Tg/+)	408685 - YME1L heart KO => Yme1l1tm1Tlan (flox/flox), A1cf-Tg(Myh6-cre/Esr1*)1Jmk (+/+)			LIV
0228-84	444178	2020-06-07	180.857	M				YME1L heart KO	408679 => YME1L heart KO => Yme1l1tm1Tlan (flox/flox), A1cf-Tg(Myh6-cre/Esr1*)1Jmk (Tg/+)	408685 - YME1L heart KO => Yme1l1tm1Tlan (flox/flox), A1cf-Tg(Myh6-cre/Esr1*)1Jmk (+/+)			LIV
0228-86	444179	2020-06-07	180.857	M				YME1L heart KO	408679 => YME1L heart KO => Yme1l1tm1Tlan (flox/flox), A1cf-Tg(Myh6-cre/Esr1*)1Jmk (Tg/+)	408685 - YME1L heart KO => Yme1l1tm1Tlan (flox/flox), A1cf-Tg(Myh6-cre/Esr1*)1Jmk (+/+)			LIV
0228-87	444180	2020-06-07	180.857	M				YME1L heart KO	408679 => YME1L heart KO => Yme1l1tm1Tlan (flox/flox), A1cf-Tg(Myh6-cre/Esr1*)1Jmk (Tg/+)	408685 - YME1L heart KO => Yme1l1tm1Tlan (flox/flox), A1cf-Tg(Myh6-cre/Esr1*)1Jmk (+/+)			LIV
0228-88	444181	2020-06-07	180.857	F				YME1L heart KO	408679 => YME1L heart KO => Yme1l1tm1Tlan (flox/flox), A1cf-Tg(Myh6-cre/Esr1*)1Jmk (Tg/+)	408685 - YME1L heart KO => Yme1l1tm1Tlan (flox/flox), A1cf-Tg(Myh6-cre/Esr1*)1Jmk (+/+)			LIV
0228-89	444182	2020-06-07	180.857	F				YME1L heart KO	408679 => YME1L heart KO => Yme1l1tm1Tlan (flox/flox), A1cf-Tg(Myh6-cre/Esr1*)1Jmk (Tg/+)	408685 - YME1L heart KO => Yme1l1tm1Tlan (flox/flox), A1cf-Tg(Myh6-cre/Esr1*)1Jmk (+/+)			LIV
0229-93	444190	2020-06-01	181.714	M			flox/flox	MTP18 heart	408748 => MTP18 heart => A1cf-Tg(Myh6-cre/Esr1*)1Jmk (Tg/+), Mtfp1tm(cond) (flox/flox)	404874 - MTP18 heart => A1cf-Tg(Myh6-cre/Esr1*)1Jmk (+/+), Mtfp1tm(cond) (flox/flox)			ED
0229-94	444191	2020-06-01	181.714	M			flox/flox	MTP18 heart	408748 => MTP18 heart => A1cf-Tg(Myh6-cre/Esr1*)1Jmk (Tg/+), Mtfp1tm(cond) (flox/flox)	404874 - MTP18 heart => A1cf-Tg(Myh6-cre/Esr1*)1Jmk (+/+), Mtfp1tm(cond) (flox/flox)			ED
0229-96	444192	2020-06-01	181.714	M			flox/flox	MTP18 heart	408748 => MTP18 heart => A1cf-Tg(Myh6-cre/Esr1*)1Jmk (Tg/+), Mtfp1tm(cond) (flox/flox)	404874 - MTP18 heart => A1cf-Tg(Myh6-cre/Esr1*)1Jmk (+/+), Mtfp1tm(cond) (flox/flox)			ED
0229-97	444193	2020-06-01	181.714	M			flox/flox	MTP18 heart	408748 => MTP18 heart => A1cf-Tg(Myh6-cre/Esr1*)1Jmk (Tg/+), Mtfp1tm(cond) (flox/flox)	404874 - MTP18 heart => A1cf-Tg(Myh6-cre/Esr1*)1Jmk (+/+), Mtfp1tm(cond) (flox/flox)			ED
0229-98	444194	2020-06-01	181.714	F			flox/flox	MTP18 heart	408748 => MTP18 heart => A1cf-Tg(Myh6-cre/Esr1*)1Jmk (Tg/+), Mtfp1tm(cond) (flox/flox)	404874 - MTP18 heart => A1cf-Tg(Myh6-cre/Esr1*)1Jmk (+/+), Mtfp1tm(cond) (flox/flox)			ED
0229-99	444195	2020-06-01	181.714	F			flox/flox	MTP18 heart	408748 => MTP18 heart => A1cf-Tg(Myh6-cre/Esr1*)1Jmk (Tg/+), Mtfp1tm(cond) (flox/flox)	404874 - MTP18 heart => A1cf-Tg(Myh6-cre/Esr1*)1Jmk (+/+), Mtfp1tm(cond) (flox/flox)			ED
0229-100	444196	2020-06-01	181.714	F			flox/flox	MTP18 heart	408748 => MTP18 heart => A1cf-Tg(Myh6-cre/Esr1*)1Jmk (Tg/+), Mtfp1tm(cond) (flox/flox)	404874 - MTP18 heart => A1cf-Tg(Myh6-cre/Esr1*)1Jmk (+/+), Mtfp1tm(cond) (flox/flox)			ED
0230-83	445662	2020-06-14	179.857	F				GLUT4 YME1L heart	411001 => GLUT4 YME1L heart => Yme1l1tm1Tlan (flox/flox), A1cf-Tg(Myh6-cre/Esr1*)1Jmk (+/+), Slc2a4tm1Abel (+/flox)	411005 - GLUT4 YME1L heart => Yme1l1tm1Tlan (flox/flox), A1cf-Tg(Myh6-cre/Esr1*)1Jmk (Tg/+), Slc2a4tm1Abel (+/+)			LIV
0230-86	445664	2020-06-14	179.857	F				GLUT4 YME1L heart	411001 => GLUT4 YME1L heart => Yme1l1tm1Tlan (flox/flox), A1cf-Tg(Myh6-cre/Esr1*)1Jmk (+/+), Slc2a4tm1Abel (+/flox)	411005 - GLUT4 YME1L heart => Yme1l1tm1Tlan (flox/flox), A1cf-Tg(Myh6-cre/Esr1*)1Jmk (Tg/+), Slc2a4tm1Abel (+/+)			LIV
0230-87	445665	2020-06-14	179.857	F				GLUT4 YME1L heart	411001 => GLUT4 YME1L heart => Yme1l1tm1Tlan (flox/flox), A1cf-Tg(Myh6-cre/Esr1*)1Jmk (+/+), Slc2a4tm1Abel (+/flox)	411005 - GLUT4 YME1L heart => Yme1l1tm1Tlan (flox/flox), A1cf-Tg(Myh6-cre/Esr1*)1Jmk (Tg/+), Slc2a4tm1Abel (+/+)			LIV
0231-1	445666	2020-06-09	180.571	M			flox/flox	MTP18 heart	387054 => MTP18 heart => A1cf-Tg(Myh6-cre/Esr1*)1Jmk (Tg/+), Mtfp1tm(cond) (flox/flox)	387056 - MTP18 heart => A1cf-Tg(Myh6-cre/Esr1*)1Jmk (+/+), Mtfp1tm(cond) (flox/flox)			ED
0231-2	445667	2020-06-09	180.571	M			flox/flox	MTP18 heart	387054 => MTP18 heart => A1cf-Tg(Myh6-cre/Esr1*)1Jmk (Tg/+), Mtfp1tm(cond) (flox/flox)	387056 - MTP18 heart => A1cf-Tg(Myh6-cre/Esr1*)1Jmk (+/+), Mtfp1tm(cond) (flox/flox)			ED
0231-3	445668	2020-06-09	180.571	M			flox/flox	MTP18 heart	387054 => MTP18 heart => A1cf-Tg(Myh6-cre/Esr1*)1Jmk (Tg/+), Mtfp1tm(cond) (flox/flox)	387056 - MTP18 heart => A1cf-Tg(Myh6-cre/Esr1*)1Jmk (+/+), Mtfp1tm(cond) (flox/flox)			ED
0231-4	445669	2020-06-09	180.571	M			flox/flox	MTP18 heart	387054 => MTP18 heart => A1cf-Tg(Myh6-cre/Esr1*)1Jmk (Tg/+), Mtfp1tm(cond) (flox/flox)	387056 - MTP18 heart => A1cf-Tg(Myh6-cre/Esr1*)1Jmk (+/+), Mtfp1tm(cond) (flox/flox)			ED
0231-6	445670	2020-06-09	180.571	M			flox/flox	MTP18 heart	387054 => MTP18 heart => A1cf-Tg(Myh6-cre/Esr1*)1Jmk (Tg/+), Mtfp1tm(cond) (flox/flox)	387056 - MTP18 heart => A1cf-Tg(Myh6-cre/Esr1*)1Jmk (+/+), Mtfp1tm(cond) (flox/flox)			ED
0231-7	445671	2020-06-09	180.571	F			flox/flox	MTP18 heart	387054 => MTP18 heart => A1cf-Tg(Myh6-cre/Esr1*)1Jmk (Tg/+), Mtfp1tm(cond) (flox/flox)	387056 - MTP18 heart => A1cf-Tg(Myh6-cre/Esr1*)1Jmk (+/+), Mtfp1tm(cond) (flox/flox)			ED
0231-8	445672	2020-06-09	180.571	F			flox/flox	MTP18 heart	387054 => MTP18 heart => A1cf-Tg(Myh6-cre/Esr1*)1Jmk (Tg/+), Mtfp1tm(cond) (flox/flox)	387056 - MTP18 heart => A1cf-Tg(Myh6-cre/Esr1*)1Jmk (+/+), Mtfp1tm(cond) (flox/flox)			ED
0231-9	445673	2020-06-09	180.571	F			flox/flox	MTP18 heart	387054 => MTP18 heart => A1cf-Tg(Myh6-cre/Esr1*)1Jmk (Tg/+), Mtfp1tm(cond) (flox/flox)	387056 - MTP18 heart => A1cf-Tg(Myh6-cre/Esr1*)1Jmk (+/+), Mtfp1tm(cond) (flox/flox)			ED
0231-10	445674	2020-06-09	180.571	F			flox/flox	MTP18 heart	387054 => MTP18 heart => A1cf-Tg(Myh6-cre/Esr1*)1Jmk (Tg/+), Mtfp1tm(cond) (flox/flox)	387056 - MTP18 heart => A1cf-Tg(Myh6-cre/Esr1*)1Jmk (+/+), Mtfp1tm(cond) (flox/flox)			ED
0231-11	445675	2020-06-09	180.571	F			flox/flox	MTP18 heart	387054 => MTP18 heart => A1cf-Tg(Myh6-cre/Esr1*)1Jmk (Tg/+), Mtfp1tm(cond) (flox/flox)	387056 - MTP18 heart => A1cf-Tg(Myh6-cre/Esr1*)1Jmk (+/+), Mtfp1tm(cond) (flox/flox)			ED
0232-84	445803	2020-06-09	180.571	M	+/KI	+/+	flox/flox	MTP18 Liver mitoYFP	403736 => MTP18 Liver mitoYFP => Mtfp1tm(cond) (flox/flox), Tg(Alb-cre)21Mgn (Tg/+), Gt(ROSA)26Sortm1.1Lrsn (+/KI)	403733 - MTP18 Liver mitoYFP => Mtfp1tm(cond) (flox/flox), Tg(Alb-cre)21Mgn (+/+), Gt(ROSA)26Sortm1.1Lrsn (+/+)	2020-10-29	Euthanasia	CP
0232-86	445804	2020-06-09	180.571	M	+/KI	+/+	flox/flox	MTP18 Liver mitoYFP	403736 => MTP18 Liver mitoYFP => Mtfp1tm(cond) (flox/flox), Tg(Alb-cre)21Mgn (Tg/+), Gt(ROSA)26Sortm1.1Lrsn (+/KI)	403733 - MTP18 Liver mitoYFP => Mtfp1tm(cond) (flox/flox), Tg(Alb-cre)21Mgn (+/+), Gt(ROSA)26Sortm1.1Lrsn (+/+)	2020-10-29	Euthanasia	CP
0232-87	445805	2020-06-09	180.571	M	+/+	+/+	flox/flox	MTP18 Liver mitoYFP	403736 => MTP18 Liver mitoYFP => Mtfp1tm(cond) (flox/flox), Tg(Alb-cre)21Mgn (Tg/+), Gt(ROSA)26Sortm1.1Lrsn (+/KI)	403733 - MTP18 Liver mitoYFP => Mtfp1tm(cond) (flox/flox), Tg(Alb-cre)21Mgn (+/+), Gt(ROSA)26Sortm1.1Lrsn (+/+)	2020-09-29	CP213	CP
0232-88	445806	2020-06-09	180.571	M	+/+	Tg/+	flox/flox	MTP18 Liver mitoYFP	403736 => MTP18 Liver mitoYFP => Mtfp1tm(cond) (flox/flox), Tg(Alb-cre)21Mgn (Tg/+), Gt(ROSA)26Sortm1.1Lrsn (+/KI)	403733 - MTP18 Liver mitoYFP => Mtfp1tm(cond) (flox/flox), Tg(Alb-cre)21Mgn (+/+), Gt(ROSA)26Sortm1.1Lrsn (+/+)	2020-09-29	CP213	CP
0232-89	445807	2020-06-09	180.571	M	+/+	+/+	flox/flox	MTP18 Liver mitoYFP	403736 => MTP18 Liver mitoYFP => Mtfp1tm(cond) (flox/flox), Tg(Alb-cre)21Mgn (Tg/+), Gt(ROSA)26Sortm1.1Lrsn (+/KI)	403733 - MTP18 Liver mitoYFP => Mtfp1tm(cond) (flox/flox), Tg(Alb-cre)21Mgn (+/+), Gt(ROSA)26Sortm1.1Lrsn (+/+)	2020-08-19	Euthanasia	CP
0232-90	445808	2020-06-09	180.571	M	+/KI	+/+	flox/flox	MTP18 Liver mitoYFP	403736 => MTP18 Liver mitoYFP => Mtfp1tm(cond) (flox/flox), Tg(Alb-cre)21Mgn (Tg/+), Gt(ROSA)26Sortm1.1Lrsn (+/KI)	403733 - MTP18 Liver mitoYFP => Mtfp1tm(cond) (flox/flox), Tg(Alb-cre)21Mgn (+/+), Gt(ROSA)26Sortm1.1Lrsn (+/+)			CP
0232-91	445809	2020-06-09	180.571	M	+/KI	+/+	flox/flox	MTP18 Liver mitoYFP	403736 => MTP18 Liver mitoYFP => Mtfp1tm(cond) (flox/flox), Tg(Alb-cre)21Mgn (Tg/+), Gt(ROSA)26Sortm1.1Lrsn (+/KI)	403733 - MTP18 Liver mitoYFP => Mtfp1tm(cond) (flox/flox), Tg(Alb-cre)21Mgn (+/+), Gt(ROSA)26Sortm1.1Lrsn (+/+)	2020-08-19	Euthanasia	CP
0232-92	445810	2020-06-09	180.571	F	+/KI	+/+	flox/flox	MTP18 Liver mitoYFP	403736 => MTP18 Liver mitoYFP => Mtfp1tm(cond) (flox/flox), Tg(Alb-cre)21Mgn (Tg/+), Gt(ROSA)26Sortm1.1Lrsn (+/KI)	403733 - MTP18 Liver mitoYFP => Mtfp1tm(cond) (flox/flox), Tg(Alb-cre)21Mgn (+/+), Gt(ROSA)26Sortm1.1Lrsn (+/+)	2021-01-18	Euthanasia	CP
0232-93	445811	2020-06-09	180.571	F	+/KI	+/+	flox/flox	MTP18 Liver mitoYFP	403736 => MTP18 Liver mitoYFP => Mtfp1tm(cond) (flox/flox), Tg(Alb-cre)21Mgn (Tg/+), Gt(ROSA)26Sortm1.1Lrsn (+/KI)	403733 - MTP18 Liver mitoYFP => Mtfp1tm(cond) (flox/flox), Tg(Alb-cre)21Mgn (+/+), Gt(ROSA)26Sortm1.1Lrsn (+/+)	2021-01-18	Euthanasia	CP
0232-94	445812	2020-06-09	180.571	F	+/+	+/+	flox/flox	MTP18 Liver mitoYFP	403736 => MTP18 Liver mitoYFP => Mtfp1tm(cond) (flox/flox), Tg(Alb-cre)21Mgn (Tg/+), Gt(ROSA)26Sortm1.1Lrsn (+/KI)	403733 - MTP18 Liver mitoYFP => Mtfp1tm(cond) (flox/flox), Tg(Alb-cre)21Mgn (+/+), Gt(ROSA)26Sortm1.1Lrsn (+/+)	2020-07-07	Euthanasia	CP
0232-96	445813	2020-06-09	180.571	F	+/KI	+/+	flox/flox	MTP18 Liver mitoYFP	403736 => MTP18 Liver mitoYFP => Mtfp1tm(cond) (flox/flox), Tg(Alb-cre)21Mgn (Tg/+), Gt(ROSA)26Sortm1.1Lrsn (+/KI)	403733 - MTP18 Liver mitoYFP => Mtfp1tm(cond) (flox/flox), Tg(Alb-cre)21Mgn (+/+), Gt(ROSA)26Sortm1.1Lrsn (+/+)	2020-10-14	CP215	CP
0232-97	445814	2020-06-09	180.571	M	+/KI	Tg/+	flox/flox	MTP18 Liver mitoYFP	426607 => MTP18 Liver mitoYFP => Mtfp1tm(cond) (flox/flox), Tg(Alb-cre)21Mgn (+/+), Gt(ROSA)26Sortm1.1Lrsn (+/+)	426621 - MTP18 Liver mitoYFP => Mtfp1tm(cond) (flox/flox), Tg(Alb-cre)21Mgn (Tg/+), Gt(ROSA)26Sortm1.1Lrsn (+/KI)	2020-08-19	Euthanasia	CP
0232-98	445815	2020-06-09	180.571	M	+/+	Tg/+	flox/flox	MTP18 Liver mitoYFP	426607 => MTP18 Liver mitoYFP => Mtfp1tm(cond) (flox/flox), Tg(Alb-cre)21Mgn (+/+), Gt(ROSA)26Sortm1.1Lrsn (+/+)	426621 - MTP18 Liver mitoYFP => Mtfp1tm(cond) (flox/flox), Tg(Alb-cre)21Mgn (Tg/+), Gt(ROSA)26Sortm1.1Lrsn (+/KI)	2020-09-22	Euthanasia	CP
0232-99	445816	2020-06-09	180.571	M	+/KI	+/+	flox/flox	MTP18 Liver mitoYFP	426607 => MTP18 Liver mitoYFP => Mtfp1tm(cond) (flox/flox), Tg(Alb-cre)21Mgn (+/+), Gt(ROSA)26Sortm1.1Lrsn (+/+)	426621 - MTP18 Liver mitoYFP => Mtfp1tm(cond) (flox/flox), Tg(Alb-cre)21Mgn (Tg/+), Gt(ROSA)26Sortm1.1Lrsn (+/KI)	2020-08-19	Euthanasia	CP
0232-100	445817	2020-06-09	180.571	M	+/KI	Tg/+	flox/flox	MTP18 Liver mitoYFP	426607 => MTP18 Liver mitoYFP => Mtfp1tm(cond) (flox/flox), Tg(Alb-cre)21Mgn (+/+), Gt(ROSA)26Sortm1.1Lrsn (+/+)	426621 - MTP18 Liver mitoYFP => Mtfp1tm(cond) (flox/flox), Tg(Alb-cre)21Mgn (Tg/+), Gt(ROSA)26Sortm1.1Lrsn (+/KI)	2020-08-19	Euthanasia	CP
0232-101	445818	2020-06-09	180.571	F	+/KI	+/+	flox/flox	MTP18 Liver mitoYFP	426607 => MTP18 Liver mitoYFP => Mtfp1tm(cond) (flox/flox), Tg(Alb-cre)21Mgn (+/+), Gt(ROSA)26Sortm1.1Lrsn (+/+)	426621 - MTP18 Liver mitoYFP => Mtfp1tm(cond) (flox/flox), Tg(Alb-cre)21Mgn (Tg/+), Gt(ROSA)26Sortm1.1Lrsn (+/KI)	2020-10-09	Euthanasia	CP
0232-102	445819	2020-06-09	180.571	F	+/+	+/+	flox/flox	MTP18 Liver mitoYFP	426607 => MTP18 Liver mitoYFP => Mtfp1tm(cond) (flox/flox), Tg(Alb-cre)21Mgn (+/+), Gt(ROSA)26Sortm1.1Lrsn (+/+)	426621 - MTP18 Liver mitoYFP => Mtfp1tm(cond) (flox/flox), Tg(Alb-cre)21Mgn (Tg/+), Gt(ROSA)26Sortm1.1Lrsn (+/KI)	2020-10-09	Euthanasia	CP
0232-103	445820	2020-06-09	180.571	F	+/+	Tg/+	flox/flox	MTP18 Liver mitoYFP	426607 => MTP18 Liver mitoYFP => Mtfp1tm(cond) (flox/flox), Tg(Alb-cre)21Mgn (+/+), Gt(ROSA)26Sortm1.1Lrsn (+/+)	426621 - MTP18 Liver mitoYFP => Mtfp1tm(cond) (flox/flox), Tg(Alb-cre)21Mgn (Tg/+), Gt(ROSA)26Sortm1.1Lrsn (+/KI)			CP
0232-104	445821	2020-06-09	180.571	F	+/+	Tg/+	flox/flox	MTP18 Liver mitoYFP	426607 => MTP18 Liver mitoYFP => Mtfp1tm(cond) (flox/flox), Tg(Alb-cre)21Mgn (+/+), Gt(ROSA)26Sortm1.1Lrsn (+/+)	426621 - MTP18 Liver mitoYFP => Mtfp1tm(cond) (flox/flox), Tg(Alb-cre)21Mgn (Tg/+), Gt(ROSA)26Sortm1.1Lrsn (+/KI)			CP
0233-36	446997	2020-06-16	179.571	M				CAG MTP18 heart	421664 => CAG MTP18 heart => A1cf-Tg(Myh6-cre/Esr1*)1Jmk (+/+), Gt(ROSA)26Sortm1Wai (+/KI)	421669 - CAG MTP18 heart => A1cf-Tg(Myh6-cre/Esr1*)1Jmk (Tg/+), Gt(ROSA)26Sortm1Wai (+/+)			ED
0233-37	446998	2020-06-16	179.571	M				CAG MTP18 heart	421664 => CAG MTP18 heart => A1cf-Tg(Myh6-cre/Esr1*)1Jmk (+/+), Gt(ROSA)26Sortm1Wai (+/KI)	421669 - CAG MTP18 heart => A1cf-Tg(Myh6-cre/Esr1*)1Jmk (Tg/+), Gt(ROSA)26Sortm1Wai (+/+)			ED
0233-38	446999	2020-06-16	179.571	F				CAG MTP18 heart	421664 => CAG MTP18 heart => A1cf-Tg(Myh6-cre/Esr1*)1Jmk (+/+), Gt(ROSA)26Sortm1Wai (+/KI)	421669 - CAG MTP18 heart => A1cf-Tg(Myh6-cre/Esr1*)1Jmk (Tg/+), Gt(ROSA)26Sortm1Wai (+/+)			ED
0233-39	447000	2020-06-16	179.571	F				CAG MTP18 heart	421664 => CAG MTP18 heart => A1cf-Tg(Myh6-cre/Esr1*)1Jmk (+/+), Gt(ROSA)26Sortm1Wai (+/KI)	421669 - CAG MTP18 heart => A1cf-Tg(Myh6-cre/Esr1*)1Jmk (Tg/+), Gt(ROSA)26Sortm1Wai (+/+)			ED
0233-40	447001	2020-06-16	179.571	F				CAG MTP18 heart	421664 => CAG MTP18 heart => A1cf-Tg(Myh6-cre/Esr1*)1Jmk (+/+), Gt(ROSA)26Sortm1Wai (+/KI)	421669 - CAG MTP18 heart => A1cf-Tg(Myh6-cre/Esr1*)1Jmk (Tg/+), Gt(ROSA)26Sortm1Wai (+/+)			ED
0233-41	447002	2020-06-16	179.571	F				CAG MTP18 heart	421664 => CAG MTP18 heart => A1cf-Tg(Myh6-cre/Esr1*)1Jmk (+/+), Gt(ROSA)26Sortm1Wai (+/KI)	421669 - CAG MTP18 heart => A1cf-Tg(Myh6-cre/Esr1*)1Jmk (Tg/+), Gt(ROSA)26Sortm1Wai (+/+)			ED
0233-42	447003	2020-06-16	179.571	F				CAG MTP18 heart	421664 => CAG MTP18 heart => A1cf-Tg(Myh6-cre/Esr1*)1Jmk (+/+), Gt(ROSA)26Sortm1Wai (+/KI)	421669 - CAG MTP18 heart => A1cf-Tg(Myh6-cre/Esr1*)1Jmk (Tg/+), Gt(ROSA)26Sortm1Wai (+/+)			ED
0233-43	447004	2020-06-16	179.571	F				CAG MTP18 heart	421664 => CAG MTP18 heart => A1cf-Tg(Myh6-cre/Esr1*)1Jmk (+/+), Gt(ROSA)26Sortm1Wai (+/KI)	421669 - CAG MTP18 heart => A1cf-Tg(Myh6-cre/Esr1*)1Jmk (Tg/+), Gt(ROSA)26Sortm1Wai (+/+)			ED
0233-44	447005	2020-06-16	179.571	F				CAG MTP18 heart	421664 => CAG MTP18 heart => A1cf-Tg(Myh6-cre/Esr1*)1Jmk (+/+), Gt(ROSA)26Sortm1Wai (+/KI)	421669 - CAG MTP18 heart => A1cf-Tg(Myh6-cre/Esr1*)1Jmk (Tg/+), Gt(ROSA)26Sortm1Wai (+/+)			ED
0233-46	447006	2020-06-17	179.429	M				CAG MTP18 heart	415201 => CAG MTP18 heart => A1cf-Tg(Myh6-cre/Esr1*)1Jmk (Tg/+), Gt(ROSA)26Sortm1Wai (+/+)	415192 - CAG MTP18 heart => A1cf-Tg(Myh6-cre/Esr1*)1Jmk (+/+), Gt(ROSA)26Sortm1Wai (+/KI)			ED
0233-47	447007	2020-06-17	179.429	M				CAG MTP18 heart	415201 => CAG MTP18 heart => A1cf-Tg(Myh6-cre/Esr1*)1Jmk (Tg/+), Gt(ROSA)26Sortm1Wai (+/+)	415192 - CAG MTP18 heart => A1cf-Tg(Myh6-cre/Esr1*)1Jmk (+/+), Gt(ROSA)26Sortm1Wai (+/KI)			ED
0233-48	447008	2020-06-17	179.429	M				CAG MTP18 heart	415201 => CAG MTP18 heart => A1cf-Tg(Myh6-cre/Esr1*)1Jmk (Tg/+), Gt(ROSA)26Sortm1Wai (+/+)	415192 - CAG MTP18 heart => A1cf-Tg(Myh6-cre/Esr1*)1Jmk (+/+), Gt(ROSA)26Sortm1Wai (+/KI)			ED
0233-49	447009	2020-06-17	179.429	M				CAG MTP18 heart	415201 => CAG MTP18 heart => A1cf-Tg(Myh6-cre/Esr1*)1Jmk (Tg/+), Gt(ROSA)26Sortm1Wai (+/+)	415192 - CAG MTP18 heart => A1cf-Tg(Myh6-cre/Esr1*)1Jmk (+/+), Gt(ROSA)26Sortm1Wai (+/KI)			ED
0233-50	447010	2020-06-17	179.429	M				CAG MTP18 heart	415201 => CAG MTP18 heart => A1cf-Tg(Myh6-cre/Esr1*)1Jmk (Tg/+), Gt(ROSA)26Sortm1Wai (+/+)	415192 - CAG MTP18 heart => A1cf-Tg(Myh6-cre/Esr1*)1Jmk (+/+), Gt(ROSA)26Sortm1Wai (+/KI)			ED
0233-51	447011	2020-06-17	179.429	F				CAG MTP18 heart	415201 => CAG MTP18 heart => A1cf-Tg(Myh6-cre/Esr1*)1Jmk (Tg/+), Gt(ROSA)26Sortm1Wai (+/+)	415192 - CAG MTP18 heart => A1cf-Tg(Myh6-cre/Esr1*)1Jmk (+/+), Gt(ROSA)26Sortm1Wai (+/KI)			ED
0233-53	447012	2020-06-17	179.429	F				CAG MTP18 heart	415201 => CAG MTP18 heart => A1cf-Tg(Myh6-cre/Esr1*)1Jmk (Tg/+), Gt(ROSA)26Sortm1Wai (+/+)	415192 - CAG MTP18 heart => A1cf-Tg(Myh6-cre/Esr1*)1Jmk (+/+), Gt(ROSA)26Sortm1Wai (+/KI)			ED
0233-54	447013	2020-06-17	179.429	F				CAG MTP18 heart	415201 => CAG MTP18 heart => A1cf-Tg(Myh6-cre/Esr1*)1Jmk (Tg/+), Gt(ROSA)26Sortm1Wai (+/+)	415192 - CAG MTP18 heart => A1cf-Tg(Myh6-cre/Esr1*)1Jmk (+/+), Gt(ROSA)26Sortm1Wai (+/KI)			ED
0233-56	447014	2020-06-17	179.429	F				CAG MTP18 heart	415201 => CAG MTP18 heart => A1cf-Tg(Myh6-cre/Esr1*)1Jmk (Tg/+), Gt(ROSA)26Sortm1Wai (+/+)	415192 - CAG MTP18 heart => A1cf-Tg(Myh6-cre/Esr1*)1Jmk (+/+), Gt(ROSA)26Sortm1Wai (+/KI)			ED
0233-57	447015	2020-06-17	179.429	F				CAG MTP18 heart	415201 => CAG MTP18 heart => A1cf-Tg(Myh6-cre/Esr1*)1Jmk (Tg/+), Gt(ROSA)26Sortm1Wai (+/+)	415192 - CAG MTP18 heart => A1cf-Tg(Myh6-cre/Esr1*)1Jmk (+/+), Gt(ROSA)26Sortm1Wai (+/KI)			ED
0233-58	447016	2020-06-17	179.429	F				CAG MTP18 heart	415201 => CAG MTP18 heart => A1cf-Tg(Myh6-cre/Esr1*)1Jmk (Tg/+), Gt(ROSA)26Sortm1Wai (+/+)	415192 - CAG MTP18 heart => A1cf-Tg(Myh6-cre/Esr1*)1Jmk (+/+), Gt(ROSA)26Sortm1Wai (+/KI)			ED
0233-59	447017	2020-06-17	179.429	F				CAG MTP18 heart	415201 => CAG MTP18 heart => A1cf-Tg(Myh6-cre/Esr1*)1Jmk (Tg/+), Gt(ROSA)26Sortm1Wai (+/+)	415192 - CAG MTP18 heart => A1cf-Tg(Myh6-cre/Esr1*)1Jmk (+/+), Gt(ROSA)26Sortm1Wai (+/KI)			ED
0233-60	447018	2020-06-21	178.857	M				CAG MTP18 heart	415206 => CAG MTP18 heart => A1cf-Tg(Myh6-cre/Esr1*)1Jmk (Tg/+), Gt(ROSA)26Sortm1Wai (+/+)	415209 - CAG MTP18 heart => A1cf-Tg(Myh6-cre/Esr1*)1Jmk (+/+), Gt(ROSA)26Sortm1Wai (+/KI)			ED
0233-61	447019	2020-06-21	178.857	M				CAG MTP18 heart	415206 => CAG MTP18 heart => A1cf-Tg(Myh6-cre/Esr1*)1Jmk (Tg/+), Gt(ROSA)26Sortm1Wai (+/+)	415209 - CAG MTP18 heart => A1cf-Tg(Myh6-cre/Esr1*)1Jmk (+/+), Gt(ROSA)26Sortm1Wai (+/KI)			ED
0233-62	447020	2020-06-21	178.857	M				CAG MTP18 heart	415206 => CAG MTP18 heart => A1cf-Tg(Myh6-cre/Esr1*)1Jmk (Tg/+), Gt(ROSA)26Sortm1Wai (+/+)	415209 - CAG MTP18 heart => A1cf-Tg(Myh6-cre/Esr1*)1Jmk (+/+), Gt(ROSA)26Sortm1Wai (+/KI)			ED
0233-63	447021	2020-06-21	178.857	F				CAG MTP18 heart	415206 => CAG MTP18 heart => A1cf-Tg(Myh6-cre/Esr1*)1Jmk (Tg/+), Gt(ROSA)26Sortm1Wai (+/+)	415209 - CAG MTP18 heart => A1cf-Tg(Myh6-cre/Esr1*)1Jmk (+/+), Gt(ROSA)26Sortm1Wai (+/KI)			ED
0233-64	447022	2020-06-21	178.857	F				CAG MTP18 heart	415206 => CAG MTP18 heart => A1cf-Tg(Myh6-cre/Esr1*)1Jmk (Tg/+), Gt(ROSA)26Sortm1Wai (+/+)	415209 - CAG MTP18 heart => A1cf-Tg(Myh6-cre/Esr1*)1Jmk (+/+), Gt(ROSA)26Sortm1Wai (+/KI)			ED
0234-86	441496	2020-05-26	182.571	M			+/flox	MTP18 IFNAR1 heart KO	398364 => MTP18 IFNAR1 heart KO => Ifnar1tm1Agt (+/KO), A1cf-Tg(Myh6-cre/Esr1*)1Jmk (Tg/+), Mtfp1tm(cond) (+/flox)	398369 - MTP18 IFNAR1 heart KO => Ifnar1tm1Agt (+/KO), A1cf-Tg(Myh6-cre/Esr1*)1Jmk (+/+), Mtfp1tm(cond) (+/flox)			ED
0234-87	441497	2020-05-26	182.571	F			+/+	MTP18 IFNAR1 heart KO	398364 => MTP18 IFNAR1 heart KO => Ifnar1tm1Agt (+/KO), A1cf-Tg(Myh6-cre/Esr1*)1Jmk (Tg/+), Mtfp1tm(cond) (+/flox)	398369 - MTP18 IFNAR1 heart KO => Ifnar1tm1Agt (+/KO), A1cf-Tg(Myh6-cre/Esr1*)1Jmk (+/+), Mtfp1tm(cond) (+/flox)			ED
0234-88	441498	2020-05-26	182.571	F			+/+	MTP18 IFNAR1 heart KO	398364 => MTP18 IFNAR1 heart KO => Ifnar1tm1Agt (+/KO), A1cf-Tg(Myh6-cre/Esr1*)1Jmk (Tg/+), Mtfp1tm(cond) (+/flox)	398369 - MTP18 IFNAR1 heart KO => Ifnar1tm1Agt (+/KO), A1cf-Tg(Myh6-cre/Esr1*)1Jmk (+/+), Mtfp1tm(cond) (+/flox)			ED
0234-89	441499	2020-05-26	182.571	F			+/+	MTP18 IFNAR1 heart KO	398364 => MTP18 IFNAR1 heart KO => Ifnar1tm1Agt (+/KO), A1cf-Tg(Myh6-cre/Esr1*)1Jmk (Tg/+), Mtfp1tm(cond) (+/flox)	398369 - MTP18 IFNAR1 heart KO => Ifnar1tm1Agt (+/KO), A1cf-Tg(Myh6-cre/Esr1*)1Jmk (+/+), Mtfp1tm(cond) (+/flox)			ED
0234-90	441500	2020-05-26	182.571	F			+/+	MTP18 IFNAR1 heart KO	398364 => MTP18 IFNAR1 heart KO => Ifnar1tm1Agt (+/KO), A1cf-Tg(Myh6-cre/Esr1*)1Jmk (Tg/+), Mtfp1tm(cond) (+/flox)	398369 - MTP18 IFNAR1 heart KO => Ifnar1tm1Agt (+/KO), A1cf-Tg(Myh6-cre/Esr1*)1Jmk (+/+), Mtfp1tm(cond) (+/flox)			ED
0235-58	447821	2020-06-17	179.429	M		+/+	flox/flox	MTP18 Liver	410972 => MTP18 Liver => Mtfp1tm(cond) (flox/flox), Tg(Alb-cre)21Mgn (+/+)	410975 - MTP18 Liver => Mtfp1tm(cond) (flox/flox), Tg(Alb-cre)21Mgn (Tg/+)	2020-11-18	CP221	CP
0235-59	447822	2020-06-17	179.429	M		+/+	flox/flox	MTP18 Liver	410972 => MTP18 Liver => Mtfp1tm(cond) (flox/flox), Tg(Alb-cre)21Mgn (+/+)	410975 - MTP18 Liver => Mtfp1tm(cond) (flox/flox), Tg(Alb-cre)21Mgn (Tg/+)	2020-09-29	CP213	CP
0235-60	447823	2020-06-17	179.429	M		Tg/+	flox/flox	MTP18 Liver	410972 => MTP18 Liver => Mtfp1tm(cond) (flox/flox), Tg(Alb-cre)21Mgn (+/+)	410975 - MTP18 Liver => Mtfp1tm(cond) (flox/flox), Tg(Alb-cre)21Mgn (Tg/+)	2020-11-18	CP221	CP
0235-61	447824	2020-06-17	179.429	M		Tg/+	flox/flox	MTP18 Liver	410972 => MTP18 Liver => Mtfp1tm(cond) (flox/flox), Tg(Alb-cre)21Mgn (+/+)	410975 - MTP18 Liver => Mtfp1tm(cond) (flox/flox), Tg(Alb-cre)21Mgn (Tg/+)	2020-11-18	Euthanasia	CP
0235-62	447825	2020-06-17	179.429	M		+/+	flox/flox	MTP18 Liver	410972 => MTP18 Liver => Mtfp1tm(cond) (flox/flox), Tg(Alb-cre)21Mgn (+/+)	410975 - MTP18 Liver => Mtfp1tm(cond) (flox/flox), Tg(Alb-cre)21Mgn (Tg/+)	2020-09-17	Euthanasia	CP
0235-63	447826	2020-06-17	179.429	F		+/+	flox/flox	MTP18 Liver	410972 => MTP18 Liver => Mtfp1tm(cond) (flox/flox), Tg(Alb-cre)21Mgn (+/+)	410975 - MTP18 Liver => Mtfp1tm(cond) (flox/flox), Tg(Alb-cre)21Mgn (Tg/+)	2020-08-19	Euthanasia	CP
0235-64	447827	2020-06-17	179.429	F		+/+	flox/flox	MTP18 Liver	410972 => MTP18 Liver => Mtfp1tm(cond) (flox/flox), Tg(Alb-cre)21Mgn (+/+)	410975 - MTP18 Liver => Mtfp1tm(cond) (flox/flox), Tg(Alb-cre)21Mgn (Tg/+)	2020-08-19	Euthanasia	CP
0235-66	447828	2020-06-17	179.429	F		+/+	flox/flox	MTP18 Liver	410972 => MTP18 Liver => Mtfp1tm(cond) (flox/flox), Tg(Alb-cre)21Mgn (+/+)	410975 - MTP18 Liver => Mtfp1tm(cond) (flox/flox), Tg(Alb-cre)21Mgn (Tg/+)	2020-08-19	Euthanasia	CP
0235-67	447829	2020-06-21	178.857	F		+/+	flox/flox	MTP18 Liver	410972 => MTP18 Liver => Mtfp1tm(cond) (flox/flox), Tg(Alb-cre)21Mgn (+/+)	410975 - MTP18 Liver => Mtfp1tm(cond) (flox/flox), Tg(Alb-cre)21Mgn (Tg/+)	2020-08-19	Euthanasia	CP
0235-68	447830	2020-06-21	178.857	F		Tg/+	flox/flox	MTP18 Liver	410972 => MTP18 Liver => Mtfp1tm(cond) (flox/flox), Tg(Alb-cre)21Mgn (+/+)	410975 - MTP18 Liver => Mtfp1tm(cond) (flox/flox), Tg(Alb-cre)21Mgn (Tg/+)	2020-10-15	Euthanasia	CP
0236-76	448485	2020-06-23	178.571	M			+/flox	MTP18 IFNAR1 heart KO	419126 => MTP18 IFNAR1 heart KO => Ifnar1tm1Agt (KO/KO), A1cf-Tg(Myh6-cre/Esr1*)1Jmk (+/+), Mtfp1tm(cond) (+/flox)	406920 - MTP18 IFNAR1 heart KO => Ifnar1tm1Agt (+/KO), A1cf-Tg(Myh6-cre/Esr1*)1Jmk (Tg/+), Mtfp1tm(cond) (+/flox)			ED
0236-77	448486	2020-06-23	178.571	M			+/flox	MTP18 IFNAR1 heart KO	419126 => MTP18 IFNAR1 heart KO => Ifnar1tm1Agt (KO/KO), A1cf-Tg(Myh6-cre/Esr1*)1Jmk (+/+), Mtfp1tm(cond) (+/flox)	406920 - MTP18 IFNAR1 heart KO => Ifnar1tm1Agt (+/KO), A1cf-Tg(Myh6-cre/Esr1*)1Jmk (Tg/+), Mtfp1tm(cond) (+/flox)			ED
0236-78	448487	2020-06-23	178.571	M			flox/flox	MTP18 IFNAR1 heart KO	419126 => MTP18 IFNAR1 heart KO => Ifnar1tm1Agt (KO/KO), A1cf-Tg(Myh6-cre/Esr1*)1Jmk (+/+), Mtfp1tm(cond) (+/flox)	406920 - MTP18 IFNAR1 heart KO => Ifnar1tm1Agt (+/KO), A1cf-Tg(Myh6-cre/Esr1*)1Jmk (Tg/+), Mtfp1tm(cond) (+/flox)			ED
0236-79	448488	2020-06-23	178.571	F			+/+	MTP18 IFNAR1 heart KO	419126 => MTP18 IFNAR1 heart KO => Ifnar1tm1Agt (KO/KO), A1cf-Tg(Myh6-cre/Esr1*)1Jmk (+/+), Mtfp1tm(cond) (+/flox)	406920 - MTP18 IFNAR1 heart KO => Ifnar1tm1Agt (+/KO), A1cf-Tg(Myh6-cre/Esr1*)1Jmk (Tg/+), Mtfp1tm(cond) (+/flox)			ED
0236-80	448489	2020-06-23	178.571	F			+/flox	MTP18 IFNAR1 heart KO	419126 => MTP18 IFNAR1 heart KO => Ifnar1tm1Agt (KO/KO), A1cf-Tg(Myh6-cre/Esr1*)1Jmk (+/+), Mtfp1tm(cond) (+/flox)	406920 - MTP18 IFNAR1 heart KO => Ifnar1tm1Agt (+/KO), A1cf-Tg(Myh6-cre/Esr1*)1Jmk (Tg/+), Mtfp1tm(cond) (+/flox)			ED
0236-81	448490	2020-06-23	178.571	F			+/+	MTP18 IFNAR1 heart KO	419126 => MTP18 IFNAR1 heart KO => Ifnar1tm1Agt (KO/KO), A1cf-Tg(Myh6-cre/Esr1*)1Jmk (+/+), Mtfp1tm(cond) (+/flox)	406920 - MTP18 IFNAR1 heart KO => Ifnar1tm1Agt (+/KO), A1cf-Tg(Myh6-cre/Esr1*)1Jmk (Tg/+), Mtfp1tm(cond) (+/flox)			ED
[truncated: 912 more rows]

## Sheet: Chemicals, Peptides, and Recomb
Dataset EV5 -Reagents used in this study - Chemicals, Peptides, and Recombinant Proteins
[truncated: 83 more rows]

[truncated: 1 more sheets: Image Analysis Pipelines]
